# Supplementary material for: Single-cell RNA-seq variant analysis for exploration of genetic heterogeneity in cancer
Source: Sci Rep. 2019 Jul 2;9:9524. doi: 10.1038/s41598-019-45934-1 (PMC6606766; doi:10.1038/s41598-019-45934-1)
Supplement: Supplementary file 4 — Supplementary information on cell lines [file 41598_2019_45934_MOESM4_ESM.xls]

## Sheet: s4.file.metadata.cell_lines
Single-cell RNA-seq variant analysis for exploration of genetic heterogeneity in cancer
Supplementary information S6
Erik Fasterius, Mathias Uhlén, Cristina Al-Khalili Szigyarto
SRR	GSE	GSM	SRX	cell.line	submission_date	status	last_update_date	title	source_name_ch1	spots	spots_with_mates	size_MB	LibraryLayout	organism_ch1	taxid_ch1	growth_protocol_ch1	treatment_protocol_ch1	extract_protocol_ch1	molecule_ch1	library_source	library_selection	library_strategy	platform_id	instrument_model	description	characteristics_ch1	channel_count	contact_address	contact_city	contact_country	contact_email	contact_institute	contact_name	contact_state	contact_zip/postal_code	data_processing	data_row_count	relation	type	ReleaseDate	LoadDate	bases	avgLength	AssemblyName	download_path	Experiment	LibraryName	LibraryStrategy	LibrarySelection
SRR408113	GSE35268	GSM874643	SRX119643	A549	Feb 13 2012	Public on Jul 01 2013	Jul 01 2013	RNA-Seq 0h (read 1/2)	A549 cells	49846177	49846177	2479	PAIRED	Homo sapiens	9606	Standard culture techniques	For siRNA treatments, cells were transfected using Lipofectamine__? RNAiMAX Transfection Reagent (Invitrogen) according to the manufacturer___s instructions. siRNA pools targeted to either human PAF1 (L-020349-01, Dharmacon), CHD1 (L-008529-00, Dharmacon) or a control non-targeting pool (D-001810-10-05, Dharmacon) were transfected at a final siRNA concentration of 50 nM. Transfected cells were st…	Lysates were clarified from sonicated nuclei and histone-DNA complexes were isolated with antibody. Libraries were prepared according to Illumina's instructions	total RNA	transcriptomic	cDNA	RNA-Seq	GPL10999	Illumina Genome Analyzer IIx		cell line: A549; infected with: none (uninfected); time post infection: 0h; antibody: None; molecule type: Ribosomal RNA-depleted total RNA	1	1230 York Avenue	new york	USA	imarazzi@rockefeller.edu	rockefeller univeristy	ivan,,marazzi	ny	10065	ChIP-Seq libraries were aligned to hg18 using bowtie, allowing 2 mismatches to the reference and no ambiguously mapping reads. RNA-Seq libraries were processed using TopHat/Cufflinks against hg18, allowing 20 max hits to the reference per read.; GRO-Seq libraries were aligned to hg18 after being trimmed of 5' and 3' adapters, using bowtie, allowing 2 mismatches for trimmed reads and 3 for untrimm…	0	SRA: https://www.ncbi.nlm.nih.gov/sra?term=SRX119643; BioSample: https://www.ncbi.nlm.nih.gov/biosample/SAMN00788777	SRA	2002-07-13	2011-08-12	3588924744	72		https://sra-download.ncbi.nlm.nih.gov/srapub/SRR408113	SRX119643	GSM874643: RNA-Seq 0h (read 1)	RNA-Seq	cDNA
SRR611119	GSE42006	GSM1030554	SRX202756	A549	Nov 02 2012	Public on Mar 05 2013	May 22 2013	A549mRNA	A549	19108306	0	889	SINGLE	Homo sapiens	9606	Cells were maintained in DMEM (Invitrogen, Carlsbad, CA), supplemented with 10% fetal bovine serum (FBS) (PAA Australia, Weike Biochemical Reagent, Shanghai, China), 1% penicillin/streptomycin and 10 __g/mL ciprofloxacin.		RNC extraction: Esposito AM, Mateyak M, He D, Lewis M, Sasikumar AN, Hutton J, Copeland PR, Kinzy TG. 2010. Eukaryotic polyribosome profile analysis. J Vis Exp(40). RNA extraction: standard Trizol protocol.; Standard Illumina TruSeq mRNA library prep	total RNA	transcriptomic	cDNA	RNA-Seq	GPL10999	Illumina Genome Analyzer IIx	High quality reads which passed Illumina filter were kept	cell line: A549; cell type: lung cancer	1	Huang-Pu Avenue West 601	Guangzhou	China	zhanggong@jnu.edu.cn	Jinan University	Gong,,Zhang		510632	Reads were mapped to RefSeq RNA reference sequence using FANSe v7.2 with the options ___L78 ___S8 ___I0 ___E9 ___B1.; Splice variants were summed; The reads mapped to splice variants of one gene were summed. The mRNA abundance was calculated using rpkM (reads per kilobase per million reads) normalization (Mortazavi et al. 2008); Supplementary_files_format_and_content: Text files with RPKMs	0	SRA: https://www.ncbi.nlm.nih.gov/sra?term=SRX202756; BioSample: https://www.ncbi.nlm.nih.gov/biosample/SAMN01798241	SRA	2005-03-13	2002-11-12	1414014644	74		https://sra-download.ncbi.nlm.nih.gov/srapub/SRR611119	SRX202756		RNA-Seq	cDNA
SRR1593329	GSE61910	GSM1517072	SRX717652	A549	Sep 30 2014	Public on Mar 01 2016	Mar 01 2016	RNA-seq, shControl, without TGF-beta	A549	23520966	0	2368	SINGLE	Homo sapiens	9606	A549 cells were maintained in Dulbecco's modified Eagle's medium (DMEM #11965; Thermo Scientific) supplemented with 10% fetal bovine serum (FBS), 100 U/ml penicillin G, and 100 ??g/ml streptomycin. Cells were grown in a humidified atmosphere with 5% CO2 at 37??C.	For RNA-seq, shRNAs were introduced into cells using lentiviral vectors. Cells were stimulated with 2.5 ng/ml TGF-beta or left untreated for 24 h before harvest. For RIP-seq, A549 cells were cultured in 10-cm dish before lysis.	For RNA-seq, total RNAs were extracted as described previously (Arase et al., 2014, Cancer Sci). RIP samples were obtained from A549 cells following the manufacturer's protocol (Magna RIP RNA-Binding Protein Immunoprecipitation Kit (Millipore)).; For RNA-seq, Libraries were prepared using Dynabeads mRNA DIRECT Purification Kit (Life Technologies) and Ion Total RNA-seq kit v2 (Thermo Scientific). …	polyA RNA	transcriptomic	cDNA	RNA-Seq	GPL17303	Ion Torrent Proton	control shRNA is stably expressed, without TGF-beta stimulation	cell line: A549; shRNA: Negative control; rip: no; tgf-beta treatment: no; histology: lung adenocarcinoma	1	Hongo 7-3-1, Bunkyo-ku	Tokyo	Japan	d-koinuma@umin.ac.jp	University of Tokyo	Daizo,,Koinuma		113-0033	Reads were processed by Tophat2 (version 2.0.10) and Bowtie2 (version 2.1.0) using hg19 version of index files. Parameters used are as follows: -a 6 --segment-length 25 --no-coverage-search --read-realign-edit-dist 0 -G.; FPKM calculation was performed by using Cuffdiff (cufflinks version 2.1.1, with options -m 200 -u).; Genome_build: hg19; Supplementary_files_format_and_content: For RNA-seq, exp…	0	BioSample: https://www.ncbi.nlm.nih.gov/biosample/SAMN03084954; SRA: https://www.ncbi.nlm.nih.gov/sra?term=SRX717652	SRA	2001-03-16	1930-09-14	3288598312	139		https://sra-download.ncbi.nlm.nih.gov/srapub/SRR1593329	SRX717652		RNA-Seq	cDNA
SRR1836825	GSE66556	GSM1624969	SRX900960	A549	Mar 05 2015	Public on Oct 15 2015	Oct 15 2015	A549_glu_pos_rep1	A549 cell line_with_glucose	13217555	0	382	SINGLE	Homo sapiens	9606		A549 cells were cultured in the presence (25 mM) or absence of glucose for 48 hours prior to RNA extraction.	not provided; For cDNA synthesis, custom oligo-dT primers were used with a barcode and adapter-linker sequence (CCTACACGACGCTCTTCCGATCT__?XXXXXXXX-T15). After first strand synthesis, samples were pooled together based on Actb qPCR values, and RNA-DNA hybrids degraded using consecutive acid-alkali treatment. A second sequencing linker (AGATCGGAAGAGCACACGTCTG) was ligated using T4 ligase (NEB) foll…	total RNA	transcriptomic	cDNA	RNA-Seq	GPL16791	Illumina HiSeq 2500	3'end DGE	cell line: A549; tissue: lung carcinoma	1	660 S. Euclid Avenue, Campus Box 8118	St.Louis	USA	martyomov@pathology.wustl.edu	Washington University in St.Louis	Maxim,N.,Artyomov	MO	63110	Data were sequenced on HiSeq 2500 instrument (Illumina, San Diego, CA) using 41bpX18bp paired-end sequencing. Second mate was used for sample demultiplexing, at which point individual single-end fastqs were aligned to hg19 genome using STAR with following options --outFilterMultimapNmax 15 --outFilterMismatchNmax 6 --outReadsUnmapped Fastx --outSAMstrandField All. Gene expression was obtained usi…	0	BioSample: https://www.ncbi.nlm.nih.gov/biosample/SAMN03389337; SRA: https://www.ncbi.nlm.nih.gov/sra?term=SRX900960	SRA	2016-10-15	2005-03-15	541919755	41		https://sra-download.ncbi.nlm.nih.gov/srapub/SRR1836825	SRX900960		RNA-Seq	cDNA
SRR1836826	GSE66556	GSM1624970	SRX900961	A549	Mar 05 2015	Public on Oct 15 2015	Oct 15 2015	A549_glu_pos_rep2	A549 cell line_with_glucose	17849714	0	509	SINGLE	Homo sapiens	9606		A549 cells were cultured in the presence (25 mM) or absence of glucose for 48 hours prior to RNA extraction.	not provided; For cDNA synthesis, custom oligo-dT primers were used with a barcode and adapter-linker sequence (CCTACACGACGCTCTTCCGATCT__?XXXXXXXX-T15). After first strand synthesis, samples were pooled together based on Actb qPCR values, and RNA-DNA hybrids degraded using consecutive acid-alkali treatment. A second sequencing linker (AGATCGGAAGAGCACACGTCTG) was ligated using T4 ligase (NEB) foll…	total RNA	transcriptomic	cDNA	RNA-Seq	GPL16791	Illumina HiSeq 2500	3'end DGE	cell line: A549; tissue: lung carcinoma	1	660 S. Euclid Avenue, Campus Box 8118	St.Louis	USA	martyomov@pathology.wustl.edu	Washington University in St.Louis	Maxim,N.,Artyomov	MO	63110	Data were sequenced on HiSeq 2500 instrument (Illumina, San Diego, CA) using 41bpX18bp paired-end sequencing. Second mate was used for sample demultiplexing, at which point individual single-end fastqs were aligned to hg19 genome using STAR with following options --outFilterMultimapNmax 15 --outFilterMismatchNmax 6 --outReadsUnmapped Fastx --outSAMstrandField All. Gene expression was obtained usi…	0	BioSample: https://www.ncbi.nlm.nih.gov/biosample/SAMN03389338; SRA: https://www.ncbi.nlm.nih.gov/sra?term=SRX900961	SRA	2016-10-15	2005-03-15	731838274	41		https://sra-download.ncbi.nlm.nih.gov/srapub/SRR1836826	SRX900961		RNA-Seq	cDNA
SRR1836827	GSE66556	GSM1624971	SRX900962	A549	Mar 05 2015	Public on Oct 15 2015	Oct 15 2015	A549_glu_pos_rep3	A549 cell line_with_glucose	21761505	0	614	SINGLE	Homo sapiens	9606		A549 cells were cultured in the presence (25 mM) or absence of glucose for 48 hours prior to RNA extraction.	not provided; For cDNA synthesis, custom oligo-dT primers were used with a barcode and adapter-linker sequence (CCTACACGACGCTCTTCCGATCT__?XXXXXXXX-T15). After first strand synthesis, samples were pooled together based on Actb qPCR values, and RNA-DNA hybrids degraded using consecutive acid-alkali treatment. A second sequencing linker (AGATCGGAAGAGCACACGTCTG) was ligated using T4 ligase (NEB) foll…	total RNA	transcriptomic	cDNA	RNA-Seq	GPL16791	Illumina HiSeq 2500	3'end DGE	cell line: A549; tissue: lung carcinoma	1	660 S. Euclid Avenue, Campus Box 8118	St.Louis	USA	martyomov@pathology.wustl.edu	Washington University in St.Louis	Maxim,N.,Artyomov	MO	63110	Data were sequenced on HiSeq 2500 instrument (Illumina, San Diego, CA) using 41bpX18bp paired-end sequencing. Second mate was used for sample demultiplexing, at which point individual single-end fastqs were aligned to hg19 genome using STAR with following options --outFilterMultimapNmax 15 --outFilterMismatchNmax 6 --outReadsUnmapped Fastx --outSAMstrandField All. Gene expression was obtained usi…	0	BioSample: https://www.ncbi.nlm.nih.gov/biosample/SAMN03389341; SRA: https://www.ncbi.nlm.nih.gov/sra?term=SRX900962	SRA	2016-10-15	2005-03-15	892221705	41		https://sra-download.ncbi.nlm.nih.gov/srapub/SRR1836827	SRX900962		RNA-Seq	cDNA
SRR2014699	GSE68673	GSM1678858	SRX1022024	A549	May 08 2015	Public on Apr 27 2016	Apr 28 2016	Not infected. Not treated - Rep 2	A549 cells	49713727	0	1680	SINGLE	Homo sapiens	9606	Cells were cultivated in Dulbecco's modified Eagles medium (DMEM) supplemented with 10% foetal bovine serum and non-essential amino acids. The cells were subcultured by trypsin 0.25%-EDTA 0.02% treatment. The cells were cultivated at 37?_C and 5% CO2.	For infection with influenza viruses the cells were washed with PBS and virus inoculum prepared in PBS containing bovine serum albumin at 5??g/ml and added to the cultures. After 1 hour at room temperature, the inocula were removed and the cells were incubated with DMEM supplemented with 5% foetal bovine serum. At this time, chemical compounds were added at a final concentration of 50 ??M and mai…	Cell pellets containing 2.5 106 cells were resuspended in 1 ml of TRIZOL reagent (Invitrogen) and the RNA was purified as recommended by the manufacturer. The RNA was digested with RNAse-free DNAse (1 u/mg) for 1 h at 37?_C, extracted with phenol-chloroform-isoamylalcohol and precipitated with ethanol. The purified RNA was resuspended in nuclease free water and the absorbance was measured at 260 …	total RNA	transcriptomic	cDNA	RNA-Seq	GPL11154	Illumina HiSeq 2000	A549 human cells not infected. Biological replicate 2; A549-R2	cell line: A549 cells; infected: Not infected; treated: Not treated	1	Darwin 3	Cantoblanco	Spain		CNB, CSIC	Juan,Carlos,Oliveros	Madrid	28049	Basecalls performed using Illumina pipeline v1.9; Short reads (fastq) were quality-checked with FastQC. No additional filters were applied.; Short reads were aligned against human genome with TopHat2 considering intron sizes between 50nt and 100.000nt (parameters -i and -I); Gene reads were quantified with htseq-count using gene annotations from Ensembl in gtf format.; Normalized counts were obta…	0	BioSample: https://www.ncbi.nlm.nih.gov/biosample/SAMN03647080; SRA: https://www.ncbi.nlm.nih.gov/sra?term=SRX1022024	SRA	2027-04-16	2008-05-15	2485686350	50		https://sra-download.ncbi.nlm.nih.gov/srapub/SRR2014699	SRX1022024		RNA-Seq	cDNA
SRR3032366	GSE76151	GSM1975081	SRX1491451	A549	Dec 18 2015	Public on May 17 2016	May 17 2016	Knockdown control 1	A549 cells	23908383	0	923	SINGLE	Homo sapiens	9606			trizol extraction, DNAse digestion, and second phenol chloroform extraction; Ribosomal RNA was subtracted from total RNA samples using the RiboZero Magnetic Gold H/M/R Kit (Illumina); NEBNext Ultra?_Directional?_RNA Library Prep Kit; TruSeq-barcoded RNAseq libraries were generated with the NEBNext Ultra Directional RNA Library Prep Kit (New England Biolabs)	total RNA	transcriptomic	cDNA	RNA-Seq	GPL16791	Illumina HiSeq 2500	processed data file: A1_isoform_exp.diff; processed data file: A2B1_isoform_exp.diff	knockdown: control; cell line: A549	1	445 Biotechnology Building	Ithaca	USA		Cornell University	Andrew,,Grimson	NY	14853	adaptor trimming with cutadapt version 1.8.3; cutadapt -m 20 -q 20 -a AGATCGGAAGAGCACACGTCTGAACTCCAGTC --match-read-wildcards -o <output_trimmed.fastq.gz> <input.fastq.gz> > <output_log.out>; remove unwanted rRNA reads with bowtie 2 version 2.2.2; map to transcriptome/genome with tophat 2.0.13; tophat -o <tophat_output_dir> --transcriptome-index=<tophat_transc_files>/<ref_genes> --library-type=fr…	0	BioSample: https://www.ncbi.nlm.nih.gov/biosample/SAMN04350669; SRA: https://www.ncbi.nlm.nih.gov/sra?term=SRX1491451	SRA	2017-05-16	2018-12-15	2414746683	101		https://sra-download.ncbi.nlm.nih.gov/srapub/SRR3032366	SRX1491451		RNA-Seq	cDNA
SRR3032369	GSE76151	GSM1975084	SRX1491454	A549	Dec 18 2015	Public on May 17 2016	May 17 2016	Knockdown control 2	A549 cells	25370738	0	986	SINGLE	Homo sapiens	9606			trizol extraction, DNAse digestion, and second phenol chloroform extraction; Ribosomal RNA was subtracted from total RNA samples using the RiboZero Magnetic Gold H/M/R Kit (Illumina); NEBNext Ultra?_Directional?_RNA Library Prep Kit; TruSeq-barcoded RNAseq libraries were generated with the NEBNext Ultra Directional RNA Library Prep Kit (New England Biolabs)	total RNA	transcriptomic	cDNA	RNA-Seq	GPL16791	Illumina HiSeq 2500	processed data file: A1_isoform_exp.diff; processed data file: A2B1_isoform_exp.diff	knockdown: control; cell line: A549	1	445 Biotechnology Building	Ithaca	USA		Cornell University	Andrew,,Grimson	NY	14853	adaptor trimming with cutadapt version 1.8.3; cutadapt -m 20 -q 20 -a AGATCGGAAGAGCACACGTCTGAACTCCAGTC --match-read-wildcards -o <output_trimmed.fastq.gz> <input.fastq.gz> > <output_log.out>; remove unwanted rRNA reads with bowtie 2 version 2.2.2; map to transcriptome/genome with tophat 2.0.13; tophat -o <tophat_output_dir> --transcriptome-index=<tophat_transc_files>/<ref_genes> --library-type=fr…	0	BioSample: https://www.ncbi.nlm.nih.gov/biosample/SAMN04350672; SRA: https://www.ncbi.nlm.nih.gov/sra?term=SRX1491454	SRA	2017-05-16	2018-12-15	2562444538	101		https://sra-download.ncbi.nlm.nih.gov/srapub/SRR3032369	SRX1491454		RNA-Seq	cDNA
SRR3032372	GSE76151	GSM1975087	SRX1491457	A549	Dec 18 2015	Public on May 17 2016	May 17 2016	Knockdown control 3	A549 cells	22943367	0	1168	SINGLE	Homo sapiens	9606			trizol extraction, DNAse digestion, and second phenol chloroform extraction; Ribosomal RNA was subtracted from total RNA samples using the RiboZero Magnetic Gold H/M/R Kit (Illumina); NEBNext Ultra?_Directional?_RNA Library Prep Kit; TruSeq-barcoded RNAseq libraries were generated with the NEBNext Ultra Directional RNA Library Prep Kit (New England Biolabs)	total RNA	transcriptomic	cDNA	RNA-Seq	GPL16791	Illumina HiSeq 2500	processed data file: A2B1A1_isoform_exp.diff	knockdown: control; cell line: A549	1	445 Biotechnology Building	Ithaca	USA		Cornell University	Andrew,,Grimson	NY	14853	adaptor trimming with cutadapt version 1.8.3; cutadapt -m 20 -q 20 -a AGATCGGAAGAGCACACGTCTGAACTCCAGTC --match-read-wildcards -o <output_trimmed.fastq.gz> <input.fastq.gz> > <output_log.out>; remove unwanted rRNA reads with bowtie 2 version 2.2.2; map to transcriptome/genome with tophat 2.0.13; tophat -o <tophat_output_dir> --transcriptome-index=<tophat_transc_files>/<ref_genes> --library-type=fr…	0	BioSample: https://www.ncbi.nlm.nih.gov/biosample/SAMN04350675; SRA: https://www.ncbi.nlm.nih.gov/sra?term=SRX1491457	SRA	2017-05-16	2018-12-15	2317280067	101		https://sra-download.ncbi.nlm.nih.gov/srapub/SRR3032372	SRX1491457		RNA-Seq	cDNA
SRR3362661	GSE80182	GSM2114336	SRX1693951	A549	Apr 12 2016	Public on Jun 09 2016	Jun 09 2016	A549_GFPkd_1	A549 lung adenocarcinoma control (GFP) knockdown	31757382	31757382	5688	PAIRED	Homo sapiens	9606	RPMI and 10% FBS	Stable depletion with shRNA under selection with 1ug/ml puromycin	Total RNA extraction with Rneasy kit (Qiagen); Stranded ribrary construction after depletion of rRNA with riboerase	total RNA	transcriptomic	cDNA	RNA-Seq	GPL16791	Illumina HiSeq 2500	biological replicate 1; total RNA, rRNA depleted	knockdown: GFP (control knockdown); cell line: A549 lung adenocarcinoma	1	1300 Morris Park Ave	Bronx	USA	david.shechter@einstein.yu.edu	Albert Einstein College of Medicine	David,,Shechter	New York	10461	Trim Galore for removal of AGATCGGAAGAGC TruSeq Indexed Adapters; Mapping to hg19 with STAR aligner; gene counts determined with htseq-count; DESeq2 and edgeR differential expression analysis; Genome_build: hg19	0	BioSample: https://www.ncbi.nlm.nih.gov/biosample/SAMN04639576; SRA: https://www.ncbi.nlm.nih.gov/sra?term=SRX1693951	SRA	2013-06-16	2012-04-16	9527214600	300		https://sra-download.ncbi.nlm.nih.gov/srapub/SRR3362661	SRX1693951		RNA-Seq	cDNA
SRR3362662	GSE80182	GSM2114337	SRX1693952	A549	Apr 12 2016	Public on Jun 09 2016	Jun 09 2016	A549_GFPkd_2	A549 lung adenocarcinoma control (GFP) knockdown	37327954	37327954	6689	PAIRED	Homo sapiens	9606	RPMI and 10% FBS	Stable depletion with shRNA under selection with 1ug/ml puromycin	Total RNA extraction with Rneasy kit (Qiagen); Stranded ribrary construction after depletion of rRNA with riboerase	total RNA	transcriptomic	cDNA	RNA-Seq	GPL16791	Illumina HiSeq 2500	biological replicate 2; total RNA, rRNA depleted	knockdown: GFP (control knockdown); cell line: A549 lung adenocarcinoma	1	1300 Morris Park Ave	Bronx	USA	david.shechter@einstein.yu.edu	Albert Einstein College of Medicine	David,,Shechter	New York	10461	Trim Galore for removal of AGATCGGAAGAGC TruSeq Indexed Adapters; Mapping to hg19 with STAR aligner; gene counts determined with htseq-count; DESeq2 and edgeR differential expression analysis; Genome_build: hg19	0	BioSample: https://www.ncbi.nlm.nih.gov/biosample/SAMN04639580; SRA: https://www.ncbi.nlm.nih.gov/sra?term=SRX1693952	SRA	2013-06-16	2012-04-16	11198386200	300		https://sra-download.ncbi.nlm.nih.gov/srapub/SRR3362662	SRX1693952		RNA-Seq	cDNA
SRR1182215	GSE55502	GSM1338291	SRX480624	H9	Mar 03 2014	Public on Dec 23 2015	Dec 23 2015	ES-R1_RNA	H9 Human ESCs	20680730	20680730	2436	PAIRED	Homo sapiens	9606	The H9 human ESC line from WiCell Research Institute (Madison, WI) was maintained on hESC-qualified Matrigel (BD Bioscience, Catalog number 354277) in mTeSR-1 medium (Stemcell Technologies, Catalog number 05850) or Essential E8 medium (Life Technologies, Catalog number A1517001), as recommended by the supplier. Cells were expanded every 5___6 days, using non-enzymatic passaging following WiCell s…		Total RNAs from undifferentiated H9 cells or PAX6 cells, were isolated by using Trizol (Invitrogen). Subsequently, we removed DNA contaminants by using DNA-free RNA extraction kit (Zymo Research). Following Illumina___s manual, 2 ??g of DNA-free total RNAs was used to construct each paired-end RNA-Seq library with TruSeq RNA Sample Preparation Kit v2 (Illumina). Libraries were subjected to 15 cyc…	total RNA	transcriptomic	cDNA	RNA-Seq	GPL15433	Illumina HiSeq 1000		cell type: H9 Human ESCs; passages: p21-50; chip antibody: none	1	55 Lake Ave. N.	Worcester	USA		University of Massachusetts Medical School	Troy,W.,Whitfield		1655	ChIP-Seq; Base calls and sequence reads were generated by Illumina CASAVA software (version 1.6, Illumina).; Reads were mapped to the human genome (GRCh37, hg19) using bowtie (version 0.12.8) with up to two mismatches allowed.; For each cellular condition (i.e. defined by cell cycle phase and differentiation state), genome-wide enrichment profiles were generated from pooled ChIP-seq replicates ve…	0	BioSample: https://www.ncbi.nlm.nih.gov/biosample/SAMN02670987; SRA: https://www.ncbi.nlm.nih.gov/sra?term=SRX480624	SRA	2027-12-15	2003-03-14	4177507460	202		https://sra-download.ncbi.nlm.nih.gov/srapub/SRR1182215	SRX480624		RNA-Seq	cDNA
SRR1182216	GSE55502	GSM1338292	SRX480625	H9	Mar 03 2014	Public on Dec 23 2015	Dec 23 2015	ES-R2_RNA	H9 Human ESCs	22873798	22873798	2722	PAIRED	Homo sapiens	9606	The H9 human ESC line from WiCell Research Institute (Madison, WI) was maintained on hESC-qualified Matrigel (BD Bioscience, Catalog number 354277) in mTeSR-1 medium (Stemcell Technologies, Catalog number 05850) or Essential E8 medium (Life Technologies, Catalog number A1517001), as recommended by the supplier. Cells were expanded every 5___6 days, using non-enzymatic passaging following WiCell s…		Total RNAs from undifferentiated H9 cells or PAX6 cells, were isolated by using Trizol (Invitrogen). Subsequently, we removed DNA contaminants by using DNA-free RNA extraction kit (Zymo Research). Following Illumina___s manual, 2 ??g of DNA-free total RNAs was used to construct each paired-end RNA-Seq library with TruSeq RNA Sample Preparation Kit v2 (Illumina). Libraries were subjected to 15 cyc…	total RNA	transcriptomic	cDNA	RNA-Seq	GPL15433	Illumina HiSeq 1000		cell type: H9 Human ESCs; passages: p21-50; chip antibody: none	1	55 Lake Ave. N.	Worcester	USA		University of Massachusetts Medical School	Troy,W.,Whitfield		1655	ChIP-Seq; Base calls and sequence reads were generated by Illumina CASAVA software (version 1.6, Illumina).; Reads were mapped to the human genome (GRCh37, hg19) using bowtie (version 0.12.8) with up to two mismatches allowed.; For each cellular condition (i.e. defined by cell cycle phase and differentiation state), genome-wide enrichment profiles were generated from pooled ChIP-seq replicates ve…	0	BioSample: https://www.ncbi.nlm.nih.gov/biosample/SAMN02670982; SRA: https://www.ncbi.nlm.nih.gov/sra?term=SRX480625	SRA	2027-12-15	2003-03-14	4620507196	202		https://sra-download.ncbi.nlm.nih.gov/srapub/SRR1182216	SRX480625		RNA-Seq	cDNA
SRR1973398	GSE67844	GSM1657075	SRX994674	H9	Apr 14 2015	Public on Apr 15 2015	Apr 15 2015	Scramble_RNASeq_rep1	H9 Cardiomyocyte_Scramble_RNASeq	30619692	30619692	1854	PAIRED	Homo sapiens	9606	Atrial like cardiomyocytes were generated by differentiation of H9 cells by plating cells into growth factor reduced matrigel and cultred in MEF fibroblast media (R&D systems) for 3 days before growth factors (Noggin and retinoic acid).	100 pmol of a custom PANCR siRNA, 100 pmol of a custom PANCR siRNA (siRNA (Ambion silencer select cat#4392420, ids: S10557, S10558, and S10559), , or 100 pmol of a control scramble siRNA (Ambion silencer select cat # 4390843) were transfected in differentiated H9 induced cardiomyocytes using the RNAiMax (Invitrogen) transfection reagent according to manufactures specifications	RNA was harvested using Qiagen total RNA kits; RNA libraries for RNASeq were prepared for sequencing using standard Illumina protocols at University of Chicago Genomics Facility	total RNA	transcriptomic	cDNA	RNA-Seq	GPL11154	Illumina HiSeq 2000		cell type: ES-derived cardiomyocytes; sirna knockdown: Scrambled; molecule subtype: poly-A mRNA	1	9500 Euclid Ave	Cleveland	USA	hsuj@ccf.org	Cleveland Clinic Lerner Research Institute	Jeff,,Hsu	OH	44195	Basecalls and deplexing performed using CASAVA version 1.4; mRNAseq reads aligned using tophat version 2.0.4 to hg19 using the options: read mismatches (3); htseq counts was used to obtain gene level counts against the ensembl transcript annotation version 71; miRNAseq reads were aligned using STAR aligner version 2.3.0e to hg19 using the default parameters; FeatureCounts was used to count reads …	0	BioSample: https://www.ncbi.nlm.nih.gov/biosample/SAMN03481903; SRA: https://www.ncbi.nlm.nih.gov/sra?term=SRX994674	SRA	2016-06-15	2014-04-15	4317376572	141		https://sra-download.ncbi.nlm.nih.gov/srapub/SRR1973398	SRX994674		RNA-Seq	cDNA
SRR1973399	GSE67844	GSM1657076	SRX994675	H9	Apr 14 2015	Public on Apr 15 2015	Apr 15 2015	Scramble_RNASeq_rep2	H9 Cardiomyocyte_Scramble_RNASeq	24624220	24624220	1496	PAIRED	Homo sapiens	9606	Atrial like cardiomyocytes were generated by differentiation of H9 cells by plating cells into growth factor reduced matrigel and cultred in MEF fibroblast media (R&D systems) for 3 days before growth factors (Noggin and retinoic acid).	100 pmol of a custom PANCR siRNA, 100 pmol of a custom PANCR siRNA (siRNA (Ambion silencer select cat#4392420, ids: S10557, S10558, and S10559), , or 100 pmol of a control scramble siRNA (Ambion silencer select cat # 4390843) were transfected in differentiated H9 induced cardiomyocytes using the RNAiMax (Invitrogen) transfection reagent according to manufactures specifications	RNA was harvested using Qiagen total RNA kits; RNA libraries for RNASeq were prepared for sequencing using standard Illumina protocols at University of Chicago Genomics Facility	total RNA	transcriptomic	cDNA	RNA-Seq	GPL11154	Illumina HiSeq 2000		cell type: ES-derived cardiomyocytes; sirna knockdown: Scrambled; molecule subtype: poly-A mRNA	1	9500 Euclid Ave	Cleveland	USA	hsuj@ccf.org	Cleveland Clinic Lerner Research Institute	Jeff,,Hsu	OH	44195	Basecalls and deplexing performed using CASAVA version 1.4; mRNAseq reads aligned using tophat version 2.0.4 to hg19 using the options: read mismatches (3); htseq counts was used to obtain gene level counts against the ensembl transcript annotation version 71; miRNAseq reads were aligned using STAR aligner version 2.3.0e to hg19 using the default parameters; FeatureCounts was used to count reads …	0	BioSample: https://www.ncbi.nlm.nih.gov/biosample/SAMN03481904; SRA: https://www.ncbi.nlm.nih.gov/sra?term=SRX994675	SRA	2016-06-15	2014-04-15	3472015020	141		https://sra-download.ncbi.nlm.nih.gov/srapub/SRR1973399	SRX994675		RNA-Seq	cDNA
SRR1975465	GSE67915	GSM1658377	SRX996722	H9	Apr 15 2015	Public on Apr 16 2015	Apr 16 2015	H9 ESC	H9	35813332	0	2243	SINGLE	Homo sapiens	9606	Fibroblasts were cultured in DMEM high glucose (Gibco) supplemented with 10% FBS and penicillin/streptomycin. Human ESCs and iPSCs were cultured on irradiated murine embryonic feeder cells in medium containing DMEM/F12, 20% knockout serum replacement, and 4ng/ml bFGF.	D551 were seeded at 100,000 cells/well of a 6-well plate one day prior to infection. A retrovirus cocktail containing OSKM was added to each well at MOI 5. On day 5-post infection, the cells were trypsinized and transferred to 10-cm culture dishes containing MEFs. Prior to sorting, the cells were detached using accutase, washed, and incubated in 20% FBS in 1X PBS with the following antibodies acc…	Total RNA was isolated with the protocol described in Pan et al. 2013; library preparation was conducted using standard Tru-Seq Illumina kits.	total RNA	transcriptomic	cDNA	RNA-Seq	GPL11154	Illumina HiSeq 2000	PMA RNA-seq in hESC; FPKM_table_PMA_RNA-seq.txt	cell line: H9; gfp: NA; cd13: NA; ssea4: NA; tra160: NA	1	10 Amistad Building	New Haven	USA	yoshiaki.tanaka@yale.edu	Yale University	Yoshiaki,,Tanaka	CT	6520	Illumina Casava1.8 software used for basecalling.; Reads were aligned to hg19 human genome by Tophat2 (v2.0.10) with SAMtools (v0.1.18) and Bowtie (v2.1.0); Unmapped reads were trimmed from 3___end and the first 50bp retained to remove error-prone 3___end. These trimmed reads were mapped to the human genome by Tophat again, and results from the first and second round mapping were merged.; FPKM va…	0	BioSample: https://www.ncbi.nlm.nih.gov/biosample/SAMN03485858; SRA: https://www.ncbi.nlm.nih.gov/sra?term=SRX996722	SRA	2003-06-15	2015-04-15	3617146532	101		https://sra-download.ncbi.nlm.nih.gov/srapub/SRR1975465	SRX996722		RNA-Seq	cDNA
SRR1975466	GSE67915	GSM1658377	SRX996722	H9	Apr 15 2015	Public on Apr 16 2015	Apr 16 2015	H9 ESC	H9	35813332	0	2248	SINGLE	Homo sapiens	9606	Fibroblasts were cultured in DMEM high glucose (Gibco) supplemented with 10% FBS and penicillin/streptomycin. Human ESCs and iPSCs were cultured on irradiated murine embryonic feeder cells in medium containing DMEM/F12, 20% knockout serum replacement, and 4ng/ml bFGF.	D551 were seeded at 100,000 cells/well of a 6-well plate one day prior to infection. A retrovirus cocktail containing OSKM was added to each well at MOI 5. On day 5-post infection, the cells were trypsinized and transferred to 10-cm culture dishes containing MEFs. Prior to sorting, the cells were detached using accutase, washed, and incubated in 20% FBS in 1X PBS with the following antibodies acc…	Total RNA was isolated with the protocol described in Pan et al. 2013; library preparation was conducted using standard Tru-Seq Illumina kits.	total RNA	transcriptomic	cDNA	RNA-Seq	GPL11154	Illumina HiSeq 2000	PMA RNA-seq in hESC; FPKM_table_PMA_RNA-seq.txt	cell line: H9; gfp: NA; cd13: NA; ssea4: NA; tra160: NA	1	10 Amistad Building	New Haven	USA	yoshiaki.tanaka@yale.edu	Yale University	Yoshiaki,,Tanaka	CT	6520	Illumina Casava1.8 software used for basecalling.; Reads were aligned to hg19 human genome by Tophat2 (v2.0.10) with SAMtools (v0.1.18) and Bowtie (v2.1.0); Unmapped reads were trimmed from 3___end and the first 50bp retained to remove error-prone 3___end. These trimmed reads were mapped to the human genome by Tophat again, and results from the first and second round mapping were merged.; FPKM va…	0	BioSample: https://www.ncbi.nlm.nih.gov/biosample/SAMN03485858; SRA: https://www.ncbi.nlm.nih.gov/sra?term=SRX996722	SRA	2003-06-15	2015-04-15	3617146532	101		https://sra-download.ncbi.nlm.nih.gov/srapub/SRR1975466	SRX996722		RNA-Seq	cDNA
SRR2000191	GSE68234	GSM1668486	SRX1012181	H9	Apr 28 2015	Public on Apr 24 2016	Apr 24 2016	H9	H9	23067658	23067658	3117	PAIRED	Homo sapiens	9606	BJ fibroblast were cultured in 10% Fetal Bovine Serum (Gibco) for expansion and medium was changed every two days. Human Embryonic Stem Cells (hESCs) and induced Pluripotent Stem Cells (iPSCs) clones were maintained on irradiated murine embryonic fibroblast (MEFs, Global Stem) and cultured in 20% knockout serum replacement (KSR, Life Technologies), 200mM GlutaMAX (Life Technologies), 1 x minimal …		Total RNA was extracted using the Trizol reagent (Invitrogen, 15596-026). Contaminating DNA was removed by DnaseI (Ambion) treatment, and the RNA was further purified using RNeasy column (Qiagen, 74140); The RNA samples were subject to mRNA selection, fragmentation, cDNA synthesis, and library preparation using a TruSeq RNA Sample Prep Kit (Illumina, RS-122-2001).	total RNA	transcriptomic	cDNA	RNA-Seq	GPL10999	Illumina Genome Analyzer IIx	R32; processed data file: Genes_Log2FoldChange_vs_D0.txt	cell line: H1; treatment: WT H9 Cells; sorting: NIL; genotype: WT	1	61 Biopolis Drive	Singapore	Singapore	chadi@u.nus.edu	Institute of Molecular and Cell Biology	Chadi,,EL Farran		138673	The QC of the generated libraries was performed using FastQC. Reads were mapped to hg19 genome using STAR aligner software. Reads with more than 3 mismatches were filtered out. Reads mapped to more than one region in the human genome were also disregarded. The mapped reads have then undergone geometric normalization and subjected to differential expression analysis using CuffDiff.; Genome_build: …	0	BioSample: https://www.ncbi.nlm.nih.gov/biosample/SAMN03570159; SRA: https://www.ncbi.nlm.nih.gov/sra?term=SRX1012181	SRA	2025-04-16	2028-04-15	4659666916	202		https://sra-download.ncbi.nlm.nih.gov/srapub/SRR2000191	SRX1012181		RNA-Seq	cDNA
SRR2069387	GSE69982	GSM1715067	SRX1064699	H9	Jun 18 2015	Public on Mar 24 2016	Mar 24 2016	H9 hESC rep1	H9 hESC	43858302	0	2453	SINGLE	Homo sapiens	9606	H9 cells were maintained on Matrigel (BD Biosciences) in mTeSR1 medium (Stem Cell Technologies). Neuroectoderm was derived with NOGGIN (200 nM) and SB431542 (10 __M). Mesendoderm was derived with mTeSR1 containing hBMP4 (5 ng/ml).		Total RNA was extracted using mirVana miRNA isolation kit.; Total RNA was subjected to DNase treatment using the Turbo DNA-free kit (Life Technologies #AM1907) followed by ribosomal RNA depletion with the RiboMinus Eukaryote Kit v2 (Life Technologies #A15020). Remaining RNA was used for library preparation according to the Ion Total RNA-Seq Kit v2 protocol (Life Technologies #4475936).	total RNA	transcriptomic	cDNA	RNA-Seq	GPL17303	Ion Torrent Proton	A	days after differentiation: Day 0; cell line: H9 hESC	1	UC Santa Barbara	Santa Barbara	USA		UCSB	Kenneth,S.,Kosik	California	93106	ion torrent proton, Torrent Suite 4.42 software used for basecalling.; Sequenced reads were aligned to human genome by using tophat TopHat v2.0.13, known transcripts of refSeq download from UCSC genome browser were provided tp tophat.; unmapped reads from Tophat were realigned by using bowtie2 --local --very-sensitive-local,version 2.1.0; alignments were conbined, reads for each refseq transcript…	0	BioSample: https://www.ncbi.nlm.nih.gov/biosample/SAMN03781968; SRA: https://www.ncbi.nlm.nih.gov/sra?term=SRX1064699	SRA	2025-03-16	2018-06-15	3499057109	79		https://sra-download.ncbi.nlm.nih.gov/srapub/SRR2069387	SRX1064699		RNA-Seq	cDNA
SRR2069388	GSE69982	GSM1715068	SRX1064700	H9	Jun 18 2015	Public on Mar 24 2016	Mar 24 2016	H9 hESC rep2	H9 hESC	48481741	0	2783	SINGLE	Homo sapiens	9606	H9 cells were maintained on Matrigel (BD Biosciences) in mTeSR1 medium (Stem Cell Technologies). Neuroectoderm was derived with NOGGIN (200 nM) and SB431542 (10 __M). Mesendoderm was derived with mTeSR1 containing hBMP4 (5 ng/ml).		Total RNA was extracted using mirVana miRNA isolation kit.; Total RNA was subjected to DNase treatment using the Turbo DNA-free kit (Life Technologies #AM1907) followed by ribosomal RNA depletion with the RiboMinus Eukaryote Kit v2 (Life Technologies #A15020). Remaining RNA was used for library preparation according to the Ion Total RNA-Seq Kit v2 protocol (Life Technologies #4475936).	total RNA	transcriptomic	cDNA	RNA-Seq	GPL17303	Ion Torrent Proton	B	days after differentiation: Day 0; cell line: H9 hESC	1	UC Santa Barbara	Santa Barbara	USA		UCSB	Kenneth,S.,Kosik	California	93106	ion torrent proton, Torrent Suite 4.42 software used for basecalling.; Sequenced reads were aligned to human genome by using tophat TopHat v2.0.13, known transcripts of refSeq download from UCSC genome browser were provided tp tophat.; unmapped reads from Tophat were realigned by using bowtie2 --local --very-sensitive-local,version 2.1.0; alignments were conbined, reads for each refseq transcript…	0	BioSample: https://www.ncbi.nlm.nih.gov/biosample/SAMN03781969; SRA: https://www.ncbi.nlm.nih.gov/sra?term=SRX1064700	SRA	2025-03-16	2018-06-15	3733059787	76		https://sra-download.ncbi.nlm.nih.gov/srapub/SRR2069388	SRX1064700		RNA-Seq	cDNA
SRR3169276	GSE77920	GSM2061386	SRX1584884	H9	Feb 15 2016	Public on Feb 16 2016	Feb 19 2016	H9 ESC RNA-seq	H9	136231358	136231358	22068	PAIRED	Homo sapiens	9606	To generate feeder cells to support ESCs, mouse embryonic fibroblasts (MEFs) were cultured in Dulbecco___s modified Eagle___s medium (DMEM) supplemented with 10% fetal bovine serum (FBS, Level), 1?_ non-essential amino acids (NEAA, Invitrogen), and 2 mM L-glutamine (Invitrogen), and treated with Mitomycin C. All primate ESCs (human: H9 (WiCell Bank); rhesus macaque: ORMES6) were grown onMitomycin…		The mRNAs were purified using the Oligotex mRNA Min Kit (QIAGEN), according to the manufacturer___s instructions. After DNase treatment, 20 _g of total RNA were heated at 70___C for 3 min to disrupt RNA secondary structure; the RNA was then incubated withOligotex suspension at 30___C for 10 min. Oligotex-bound mRNAs were then centrifuged, washed and eluted with buffers provided in the kit.; Total…	total RNA	transcriptomic	cDNA	RNA-Seq	GPL16791	Illumina HiSeq 2500	total RNA with rRNA	cell line: H9; cell type: ESC	1	128, Academia Road, Sec. 2, Nankang	Taipei	Taiwan	trees@gate.sinica.edu.tw	Academic Sinica	Trees-Juen,,Chuang		11529	Genes expression (FPKM) of H9 ESC RNA-seq was analyzed using TopHat,Cufflinks. genome build : hg19; gene annotation version: ensembl 75; Genome build: hg19; Supplementary_files_format_and_content: FPKM	0	SRA: https://www.ncbi.nlm.nih.gov/sra?term=SRX1584884; BioSample: https://www.ncbi.nlm.nih.gov/biosample/SAMN04504662	SRA	2017-02-16	2015-02-16	41141870116	302		https://sra-download.ncbi.nlm.nih.gov/srapub/SRR3169276	SRX1584884		RNA-Seq	cDNA
SRR3187417	GSE78508	GSM2071752	SRX1600308	H9	Feb 25 2016	Public on Apr 07 2016	Apr 07 2016	H9 ES Control 1	H9 embryonic stem cell line	54210262	0	1895	SINGLE	Homo sapiens	9606	H9 and HUES6 human embryonic stem cell lines were grown on Matrigel (BD biosciences) using mTeSR1 medium (Stem Cell Technologies). Cells were routinely passaged using Dispase (2mg/ml) and scraping the colonies with a glass pipet.	Lentivirus containing shRNA hairpins were generated by transfecting 293T cells with indicated shRNA plasmids. Following titering, a dilution series was performed on hESCs to determine maximum shRNA efficiency with minimal cell death; equal amounts of virus were used for all experiments. Cells were single-cell dissociated to 200k cells/sample and incubated with concentrated virus for 1 hour at 37 …	Total RNA was extracted from cells using TRIzol (Invitrogen) according to manufacturer___s instructions. 1 ug of total RNA was DNase treated and subjected to Ribo-Zero treatment; TruSeq Stranded Total RNA Sample Preparation Kit	total RNA	transcriptomic	cDNA	RNA-Seq	GPL11154	Illumina HiSeq 2000		shRNA: SHC002; knockdown: control	1	2880 Torrey Pines Scenic Dr. Room 3805/Yeo Lab	La Jolla	USA	geneyeo@ucsd.edu	UCSD	Gene,,Yeo	CA	92037	RNA-seq libraries were first trimmed of polyA tails, adapters, and low quality ends using cutadapt with parameters --match-read-wildcards --times 2 -e 0 -O 5 --quality-cutoff' 6 -m 18 -b TCGTATGCCGTCTTCTGCTTG -b ATCTCGTATGCCGTCTTCTGCTTG -b CGACAGGTTCAGAGTTCTACAGTCCGACGATC -b TGGAATTCTCGGGTGCCAAGG -b AAAAAAAAAAAAAAAAAAAAAAAAAAAAAAAAAAAAAAAAAAAAAAAAAA -b TTTTTTTTTTTTTTTTTTTTTTTTTTTTTTTTTTTTTTTTTTTT…	0	BioSample: https://www.ncbi.nlm.nih.gov/biosample/SAMN04516113; SRA: https://www.ncbi.nlm.nih.gov/sra?term=SRX1600308	SRA	2008-04-16	2025-02-16	2710513100	50		https://sra-download.ncbi.nlm.nih.gov/srapub/SRR3187417	SRX1600308		RNA-Seq	cDNA
SRR3187418	GSE78508	GSM2071753	SRX1600309	H9	Feb 25 2016	Public on Apr 07 2016	Apr 07 2016	H9 ES Control 2	H9 embryonic stem cell line	25518766	0	893	SINGLE	Homo sapiens	9606	H9 and HUES6 human embryonic stem cell lines were grown on Matrigel (BD biosciences) using mTeSR1 medium (Stem Cell Technologies). Cells were routinely passaged using Dispase (2mg/ml) and scraping the colonies with a glass pipet.	Lentivirus containing shRNA hairpins were generated by transfecting 293T cells with indicated shRNA plasmids. Following titering, a dilution series was performed on hESCs to determine maximum shRNA efficiency with minimal cell death; equal amounts of virus were used for all experiments. Cells were single-cell dissociated to 200k cells/sample and incubated with concentrated virus for 1 hour at 37 …	Total RNA was extracted from cells using TRIzol (Invitrogen) according to manufacturer___s instructions. 1 ug of total RNA was DNase treated and subjected to Ribo-Zero treatment; TruSeq Stranded Total RNA Sample Preparation Kit	total RNA	transcriptomic	cDNA	RNA-Seq	GPL11154	Illumina HiSeq 2000		shRNA: SHC002; knockdown: control	1	2880 Torrey Pines Scenic Dr. Room 3805/Yeo Lab	La Jolla	USA	geneyeo@ucsd.edu	UCSD	Gene,,Yeo	CA	92037	RNA-seq libraries were first trimmed of polyA tails, adapters, and low quality ends using cutadapt with parameters --match-read-wildcards --times 2 -e 0 -O 5 --quality-cutoff' 6 -m 18 -b TCGTATGCCGTCTTCTGCTTG -b ATCTCGTATGCCGTCTTCTGCTTG -b CGACAGGTTCAGAGTTCTACAGTCCGACGATC -b TGGAATTCTCGGGTGCCAAGG -b AAAAAAAAAAAAAAAAAAAAAAAAAAAAAAAAAAAAAAAAAAAAAAAAAA -b TTTTTTTTTTTTTTTTTTTTTTTTTTTTTTTTTTTTTTTTTTTT…	0	BioSample: https://www.ncbi.nlm.nih.gov/biosample/SAMN04516114; SRA: https://www.ncbi.nlm.nih.gov/sra?term=SRX1600309	SRA	2008-04-16	2025-02-16	1275938300	50		https://sra-download.ncbi.nlm.nih.gov/srapub/SRR3187418	SRX1600309		RNA-Seq	cDNA
SRR3382655	GSE80264	GSM2123101	SRX1704500	H9	Apr 14 2016	Public on May 05 2016	May 05 2016	H9 hESC 1	H9 hESC	64264486	0	1847	SINGLE	Homo sapiens	9606	H9 human embryonic stem cell(hESCs) (WA09) from WiCell was cultured on a feeder layer of irradiated mouse embryonic fibroblasts following previously established protocols. H9 hESCs were detached from their feeder layer using 1mg/ml collagenase for 15-20 minutes and 0.5mg/ml dispase for an additional 15 minutes. Wells were washed with media to collect floating undifferentiated hESCs and colonies w…		Total RNAs were collected using Qiagen RNeasy MiniKit following manufacturer's instructions; RNA libraries were prepared for sequencing using standard Illumina protocols	total RNA	transcriptomic	cDNA	RNA-Seq	GPL18573	Illumina NextSeq 500	Group 1; 1_S1_R1_001.sorted	cell line: H9; cell type: human embryonic stem cells (hESCs)	1	9500 Gilman Dr.	La Jolla	USA	trana@ucsd.edu	University of California, San Diego	Tariq,,Rana	CA	92093	BWA alignment to hg19; mRNA quantification and annotatino Ensembl in Partek Genomic Suite 6.6; Filtering RPKM for all samples <=0.5, data transformation (log2+1), normalization (quantile normalization); Differential expression analysis (ANOVA) abs>=2, FDR adjusted P-value<=0.05; Genome_build: hg19; Supplementary_files_format_and_content: tab-delimited text files include RPKM values for each Sampl…	0	BioSample: https://www.ncbi.nlm.nih.gov/biosample/SAMN04851426; SRA: https://www.ncbi.nlm.nih.gov/sra?term=SRX1704500	SRA	2005-05-16	2014-04-16	4819836450	75		https://sra-download.ncbi.nlm.nih.gov/srapub/SRR3382655	SRX1704500		RNA-Seq	cDNA
SRR3708235	GSE83584	GSM2210108	SRX1868871	H9	Jun 21 2016	Public on Jul 01 2016	Jul 01 2016	Day0_400Pa rep1	H9 human embryonic stem cells_undifferentiated_400Pa	12819870	0	524	SINGLE	Homo sapiens	9606	Human embryonic stem cells were routinely cultured in KSR-DMEM and grown on gels in feeder-conditioned media. Differentiation was induced using a cocktail consisting of bFgf, Activin, VEGF, and BMP4.		Cells were lysed with TRIzol and total RNA was recovered according to manufacturer's instructions; Libraries were prepared according to Illumina Next Gen Sequencing (RNA) pipeline	total RNA	transcriptomic	cDNA	RNA-Seq	GPL16791	Illumina HiSeq 2500	processed data file: processed data Day0.txt	cell line source: H9 human embryonic stem cells; cell type: human embryonic stem cells; substrate stiffness: 400Pa; differentiation state: undifferentiated	1	513 Parnassus Ave.	San Francisco	USA	laralynne.przybyla@ucsf.edu	UCSF	Laralynne,,Przybyla	CA	94143	Reads mapped to human reference genome and RPKM values generated with Cufflinks.; Genome_build: hg19; Supplementary_files_format_and_content: text file with FPKM values and statistics summarized across the two replicates.	0	BioSample: https://www.ncbi.nlm.nih.gov/biosample/SAMN05277863; SRA: https://www.ncbi.nlm.nih.gov/sra?term=SRX1868871	SRA	2001-07-16	2021-06-16	1281987000	100		https://sra-download.ncbi.nlm.nih.gov/srapub/SRR3708235	SRX1868871		RNA-Seq	cDNA
SRR3708236	GSE83584	GSM2210108	SRX1868871	H9	Jun 21 2016	Public on Jul 01 2016	Jul 01 2016	Day0_400Pa rep1	H9 human embryonic stem cells_undifferentiated_400Pa	12816998	0	525	SINGLE	Homo sapiens	9606	Human embryonic stem cells were routinely cultured in KSR-DMEM and grown on gels in feeder-conditioned media. Differentiation was induced using a cocktail consisting of bFgf, Activin, VEGF, and BMP4.		Cells were lysed with TRIzol and total RNA was recovered according to manufacturer's instructions; Libraries were prepared according to Illumina Next Gen Sequencing (RNA) pipeline	total RNA	transcriptomic	cDNA	RNA-Seq	GPL16791	Illumina HiSeq 2500	processed data file: processed data Day0.txt	cell line source: H9 human embryonic stem cells; cell type: human embryonic stem cells; substrate stiffness: 400Pa; differentiation state: undifferentiated	1	513 Parnassus Ave.	San Francisco	USA	laralynne.przybyla@ucsf.edu	UCSF	Laralynne,,Przybyla	CA	94143	Reads mapped to human reference genome and RPKM values generated with Cufflinks.; Genome_build: hg19; Supplementary_files_format_and_content: text file with FPKM values and statistics summarized across the two replicates.	0	BioSample: https://www.ncbi.nlm.nih.gov/biosample/SAMN05277863; SRA: https://www.ncbi.nlm.nih.gov/sra?term=SRX1868871	SRA	2001-07-16	2021-06-16	1281699800	100		https://sra-download.ncbi.nlm.nih.gov/srapub/SRR3708236	SRX1868871		RNA-Seq	cDNA
SRR3708237	GSE83584	GSM2210109	SRX1868872	H9	Jun 21 2016	Public on Jul 01 2016	Jul 01 2016	Day0_400Pa rep2	H9 human embryonic stem cells_undifferentiated_400Pa	9537045	0	388	SINGLE	Homo sapiens	9606	Human embryonic stem cells were routinely cultured in KSR-DMEM and grown on gels in feeder-conditioned media. Differentiation was induced using a cocktail consisting of bFgf, Activin, VEGF, and BMP4.		Cells were lysed with TRIzol and total RNA was recovered according to manufacturer's instructions; Libraries were prepared according to Illumina Next Gen Sequencing (RNA) pipeline	total RNA	transcriptomic	cDNA	RNA-Seq	GPL16791	Illumina HiSeq 2500	processed data file: processed data Day0.txt	cell line source: H9 human embryonic stem cells; cell type: human embryonic stem cells; substrate stiffness: 400Pa; differentiation state: undifferentiated	1	513 Parnassus Ave.	San Francisco	USA	laralynne.przybyla@ucsf.edu	UCSF	Laralynne,,Przybyla	CA	94143	Reads mapped to human reference genome and RPKM values generated with Cufflinks.; Genome_build: hg19; Supplementary_files_format_and_content: text file with FPKM values and statistics summarized across the two replicates.	0	BioSample: https://www.ncbi.nlm.nih.gov/biosample/SAMN05277864; SRA: https://www.ncbi.nlm.nih.gov/sra?term=SRX1868872	SRA	2001-07-16	2021-06-16	953704500	100		https://sra-download.ncbi.nlm.nih.gov/srapub/SRR3708237	SRX1868872		RNA-Seq	cDNA
SRR3708238	GSE83584	GSM2210109	SRX1868872	H9	Jun 21 2016	Public on Jul 01 2016	Jul 01 2016	Day0_400Pa rep2	H9 human embryonic stem cells_undifferentiated_400Pa	9515564	0	388	SINGLE	Homo sapiens	9606	Human embryonic stem cells were routinely cultured in KSR-DMEM and grown on gels in feeder-conditioned media. Differentiation was induced using a cocktail consisting of bFgf, Activin, VEGF, and BMP4.		Cells were lysed with TRIzol and total RNA was recovered according to manufacturer's instructions; Libraries were prepared according to Illumina Next Gen Sequencing (RNA) pipeline	total RNA	transcriptomic	cDNA	RNA-Seq	GPL16791	Illumina HiSeq 2500	processed data file: processed data Day0.txt	cell line source: H9 human embryonic stem cells; cell type: human embryonic stem cells; substrate stiffness: 400Pa; differentiation state: undifferentiated	1	513 Parnassus Ave.	San Francisco	USA	laralynne.przybyla@ucsf.edu	UCSF	Laralynne,,Przybyla	CA	94143	Reads mapped to human reference genome and RPKM values generated with Cufflinks.; Genome_build: hg19; Supplementary_files_format_and_content: text file with FPKM values and statistics summarized across the two replicates.	0	BioSample: https://www.ncbi.nlm.nih.gov/biosample/SAMN05277864; SRA: https://www.ncbi.nlm.nih.gov/sra?term=SRX1868872	SRA	2001-07-16	2021-06-16	951556400	100		https://sra-download.ncbi.nlm.nih.gov/srapub/SRR3708238	SRX1868872		RNA-Seq	cDNA
SRR363949	GSE28254	GSM699333	SRX105263	HCT116	Mar 29 2011	Public on Mar 27 2012	May 23 2013	HCT116 RNAseq	HCT116	30327017	0	717	SINGLE	Homo sapiens	9606	HCT116 cells were cultured in McCoy's 5A medium supplemented with 10% fetal bovine serum and 1% penicillin/streptomycin (all Gibco/Invitrogen) at 37C in 5% CO2 atmosphere.		100ug total RNA was subjected to two rounds of poly(A) selection (Oligotex mRNA Mini Kit, QIAGEN), followed by DNaseI treatment (QIAGEN). 100-200ng mRNA was fragmented by hydrolysis (5x fragmentation buffer: 200mM Tris acetate, pH8.2, 500mM potassium acetate and 150mM magnesium acetate) at 94C for 90 s and purified (RNeasy MinElute Cleanup Kit, QIAGEN). cDNA was synthesized using 5ug random hexam…	polyA RNA	transcriptomic	cDNA	RNA-Seq	GPL10999	Illumina Genome Analyzer IIx	1 to 30 ng was used for library preparation using the ChIP-seq DNA sample Prep Kit (Illumina, cat# IP-102___1001) using the recommended protocol. After ligation of adapters, a 300 bp band is excised using the E-Gel system (Invitrogen), which correspond to a 234 bp fragment of genomic DNA. PCR enrichment of adapter-ligated DNA was done using 14 cycles of PCR.	cell line: HCT116; sample type: human colon carcinoma cell line established from the primary colon carcinoma of an adult man; technique: ds-cDNA-sequencing; binding/selection: Fragmentented & 2x Poly(A) selected ds-cDNA	1	NCMLS #274, Geert Grooteplein Zuid 30	Nijmegen	Netherlands	a.brinkman@science.ru.nl	Radboud University, Nijmegen Center for Molecular Life Sciences	Arjen,,Brinkman		6525 GA	Cluster generation and sequencing-by-synthesis (36 bp) was performed using the Illumina Genome Analyzer IIx (GAIIx) platform according to standard protocols of the manufacturer (Illumina). The image files generated by the Genome Analyzer were processed to extract DNA sequence data. Sequences were aligned to the human (hg18) reference genome using the Illumina Analysis Pipeline allowing, one misma…	0	SRA: https://www.ncbi.nlm.nih.gov/sra?term=SRX105263; BioSample: https://www.ncbi.nlm.nih.gov/biosample/SAMN00752486	SRA	2027-03-12	2021-01-12	1061445595	35		https://sra-download.ncbi.nlm.nih.gov/srapub/SRR363949	SRX105263	GSM699333: HCT116 RNAseq	RNA-Seq	cDNA
SRR314740	GSE30268	GSM763959	SRX084348	HCT116	Jul 19 2011	Public on Jul 19 2011	May 23 2013	serum_1_RNAseq	HCT-116	39888165	0	976	SINGLE	Homo sapiens	9606	HCT-116 cells were grown in McCoy???_?_s 5A medium supplemented with 10% FBS.	For serum stimulation, cells were first starved by washing cells 2x in PBS, then culturing for 40 hours in McCoy???_?_s 5A without serum. Cells were then either left untreated or treated with serum for 30 minutes before harvesting.	Total RNA was extracted from serum-treated and untreated HCT-116 cells with RNeasy kit following manufacturer's protocol. And 2 ug of total RNA from each sample was used to prepare the libraries with the Illumina mRNA-Seq Sample Prep Kit (RS-100-0801) according to Illumina's instructions and sequenced on the Genome Analyzer IIx following the manufacturer's protocols.	polyA RNA	transcriptomic	cDNA	RNA-Seq	GPL10999	Illumina Genome Analyzer IIx	serum mRNA	cell line: HCT-116; passages: passage 4-15; treatment: serum-induced	1	1000 East 50th Street	Kansas CIty	USA	asg@stowers.org	Stowers Institute for Medical Research	Alexander,(Garrett),Garruss	Missouri	64110	Alignment: Sequencing reads were acquired through the primary Solexa image analysis pipeline, where bases were called and reads were filtered for quality, according to default Solexa standards. Filtered reads were then aligned to the human genome (UCSC hg19) using the tophat (Trapnell et al. 2009) alignment tool, version 1.2.0, allowing unique matches only, and the full human ENSEMBL 59 GTF.	0	SRA: https://www.ncbi.nlm.nih.gov/sra?term=SRX084348; BioSample: https://www.ncbi.nlm.nih.gov/biosample/SAMN00672477	SRA	2020-07-11	1930-05-14	1595526600	40		https://sra-download.ncbi.nlm.nih.gov/srapub/SRR314740	SRX084348	GSM763959: serum_1_RNAseq	RNA-Seq	cDNA
SRR314741	GSE30268	GSM763960	SRX084349	HCT116	Jul 19 2011	Public on Jul 19 2011	May 23 2013	serum_2_RNAseq	HCT-116	35360031	0	800	SINGLE	Homo sapiens	9606	HCT-116 cells were grown in McCoy???_?_s 5A medium supplemented with 10% FBS.	For serum stimulation, cells were first starved by washing cells 2x in PBS, then culturing for 40 hours in McCoy???_?_s 5A without serum. Cells were then either left untreated or treated with serum for 30 minutes before harvesting.	Total RNA was extracted from serum-treated and untreated HCT-116 cells with RNeasy kit following manufacturer's protocol. And 2 ug of total RNA from each sample was used to prepare the libraries with the Illumina mRNA-Seq Sample Prep Kit (RS-100-0801) according to Illumina's instructions and sequenced on the Genome Analyzer IIx following the manufacturer's protocols.	polyA RNA	transcriptomic	cDNA	RNA-Seq	GPL10999	Illumina Genome Analyzer IIx	serum mRNA	cell line: HCT-116; passages: passage 4-15; treatment: serum-induced	1	1000 East 50th Street	Kansas CIty	USA	asg@stowers.org	Stowers Institute for Medical Research	Alexander,(Garrett),Garruss	Missouri	64110	Alignment: Sequencing reads were acquired through the primary Solexa image analysis pipeline, where bases were called and reads were filtered for quality, according to default Solexa standards. Filtered reads were then aligned to the human genome (UCSC hg19) using the tophat (Trapnell et al. 2009) alignment tool, version 1.2.0, allowing unique matches only, and the full human ENSEMBL 59 GTF.	0	SRA: https://www.ncbi.nlm.nih.gov/sra?term=SRX084349; BioSample: https://www.ncbi.nlm.nih.gov/biosample/SAMN00672478	SRA	2020-07-11	1930-05-14	1414401240	40		https://sra-download.ncbi.nlm.nih.gov/srapub/SRR314741	SRX084349	GSM763960: serum_2_RNAseq	RNA-Seq	cDNA
SRR787303	GSE45332	GSM1102631	SRX252535	HCT116	Mar 20 2013	Public on Oct 01 2013	Oct 01 2013	HCT116 polyA mRNA	HCT116 Colorectal cancer cell line	66669571	0	1326	SINGLE	Homo sapiens	9606			Total RNA was isolated using TRIzol reagent and subjected to purification using RNeasy Mini Kit. PolyA RNA was extracted using the standard Illumina protocol.; Single-end standard illumina kit.	polyA RNA	transcriptomic	cDNA	RNA-Seq	GPL10999	Illumina Genome Analyzer IIx	Bidirectional polyA mRNA	cell line: HCT116; cell type: Colorectal cancer; dsn time: -	1	Coupure Links 653	Gent	Belgium		Universiteit Gent	Joachim,,De Schrijver		9000	Basecalling performed using CASAVA; Transcription data is calculated as the average number of bases mapping in the exons of a transcript (i.e. Normalized over transcript length). Intra sample normalization can be done using the matrix in the GEO_RNA_normalization.txt file.; Genome_build: NCBI 37; Supplementary_files_format_and_content: RNA data: Average exon coverage per base.	0	SRA: https://www.ncbi.nlm.nih.gov/sra?term=SRX252535; BioSample: https://www.ncbi.nlm.nih.gov/biosample/SAMN01984832	SRA	2022-07-15	2019-11-15	2400104556	36		https://sra-download.ncbi.nlm.nih.gov/srapub/SRR787303	SRX252535		RNA-Seq	cDNA
SRR869304	GSE47488	GSM1151050	SRX287274	HCT116	May 29 2013	Public on Aug 13 2013	Aug 13 2013	HCT116_GA2066_RNAseq	HCT116 cells	71644651	71644651	4944	PAIRED	Homo sapiens	9606	Human IMR90 cells (American Type Culture Collection; ATCC) were cultured under optimal growth conditions as specified by ATCC, and only cells at early passage were used for experiments15. HCT116-WT and HCT116-DKO (DKO1 line) cells were generous gifts from Dr. B. Vogelstein (Johns Hopkins University)17. These cells were cultured in McCoy's 5A medium with 10% FBS.	(1) Primary IMR90 cells were seeded at 1 ?_ 10^5 cells per well of a 6-well plate, incubated for 24 hours in Eagle's Minimum Essential Medium (EMEM, ATCC) high glucose with 10% serum, and then supplemented with fresh media containing 20 __M 5azadC (Sigma-Aldrich) for 72 hours. Media containing drug was changed every 24 hours. (2) For HDAC inhibition, IMR90 or HCT116-WT cells were seeded at a dens…	Total mRNA was isolated from all cells using the RNeasy kit (Qiagen) and converted to cDNA using the Superscript ds-cDNA synthesis kit (Invitrogen) according to the manufacturer___s instructions.; For RNA-Seq, double-stranded DNAs were fragmented to 100___200 bp using sonication, followed by end-repair, Illumina adaptor ligation, and sequencing using the Illumina HiSeq 2000 platform according to …	polyA RNA	transcriptomic	cDNA	RNA-Seq	GPL9115	Illumina Genome Analyzer II		cell line: HCT116; genotype/variation: wild type	1	3333 Burnet Ave	Cincinnati	USA	Iouri.Chepelev@cchmc.org	Cincinnati Children's Hospital Medical Center	Iouri,,Chepelev	OH	45229	RNA-Seq reads were aligned to hg18 genome using TopHat algorithm (version 1.3.1) with '-g 1' option.; Genome_build: hg18; Supplementary_files_format_and_content: exon junction BED files generated using Tophat	0	SRA: https://www.ncbi.nlm.nih.gov/sra?term=SRX287274; BioSample: https://www.ncbi.nlm.nih.gov/biosample/SAMN02183030	SRA	2022-07-15	2003-11-15	7307754402	102		https://sra-download.ncbi.nlm.nih.gov/srapub/SRR869304	SRX287274		RNA-Seq	cDNA
SRR1003757	GSE51254	GSM1241139	SRX360946	HCT116	Sep 27 2013	Public on Oct 20 2013	Aug 26 2015	Bulk RNA SMARTer 1	HCT116	39662302	39662302	4897	PAIRED	Homo sapiens	9606	standard cell culture protocol according to instructions from ATCC	N/A	standard cell lysis to extract RNA, followed by either kit specific mRNA priming or polyT bead extraction of mRNA. Microfluidic preparation sample cells were lysed within the microfluidic device.; Most were prepared using Illumina Nextera kit per illumina's protocols; some prepared using NEBNext kit per protocol instructions. Samples prepared using each are identified above in "overall design", i…	total RNA	transcriptomic	cDNA	RNA-Seq	GPL11154	Illumina HiSeq 2000		cdna synthesis method: Clontech SMARTer; library construction method: Nextera (transposon); cell line: HCT116	1	318 Campus Drive, Clark Center E300	Stanford	USA	angelawu@stanford.edu	Stanford University	Angela,Ruohao,Wu	CA	94305	remove adapter sequences using cutadapt-1.2.1; trim base quality and remove low complexity reads using prinseq-lite-0.20.3; alignment using bowtie-0.12.9 if single end, using bowtie2-2.1.0 if paired end, and tophat-2.0.8 against hg19; FPKM values computed using cufflinks-2.0.2; Genome_build: hg19; Supplementary_files_format_and_content: R dataframe format; one combined file for all samples. Conta…	0	BioSample: https://www.ncbi.nlm.nih.gov/biosample/SAMN02366455; SRA: https://www.ncbi.nlm.nih.gov/sra?term=SRX360946	SRA	2021-10-13	2027-09-13	8011785004	202		https://sra-download.ncbi.nlm.nih.gov/srapub/SRR1003757	SRX360946		RNA-Seq	cDNA
SRR1003758	GSE51254	GSM1241140	SRX360947	HCT116	Sep 27 2013	Public on Oct 20 2013	Aug 26 2015	Bulk RNA SMARTer 2	HCT116	34639257	34639257	4292	PAIRED	Homo sapiens	9606	standard cell culture protocol according to instructions from ATCC	N/A	standard cell lysis to extract RNA, followed by either kit specific mRNA priming or polyT bead extraction of mRNA. Microfluidic preparation sample cells were lysed within the microfluidic device.; Most were prepared using Illumina Nextera kit per illumina's protocols; some prepared using NEBNext kit per protocol instructions. Samples prepared using each are identified above in "overall design", i…	total RNA	transcriptomic	cDNA	RNA-Seq	GPL11154	Illumina HiSeq 2000		cdna synthesis method: Clontech SMARTer; library construction method: Nextera (transposon); cell line: HCT116	1	318 Campus Drive, Clark Center E300	Stanford	USA	angelawu@stanford.edu	Stanford University	Angela,Ruohao,Wu	CA	94305	remove adapter sequences using cutadapt-1.2.1; trim base quality and remove low complexity reads using prinseq-lite-0.20.3; alignment using bowtie-0.12.9 if single end, using bowtie2-2.1.0 if paired end, and tophat-2.0.8 against hg19; FPKM values computed using cufflinks-2.0.2; Genome_build: hg19; Supplementary_files_format_and_content: R dataframe format; one combined file for all samples. Conta…	0	BioSample: https://www.ncbi.nlm.nih.gov/biosample/SAMN02366451; SRA: https://www.ncbi.nlm.nih.gov/sra?term=SRX360947	SRA	2021-10-13	2027-09-13	6997129914	202		https://sra-download.ncbi.nlm.nih.gov/srapub/SRR1003758	SRX360947		RNA-Seq	cDNA
SRR1030462	GSE52429	GSM1266733	SRX378080	HCT116	Nov 15 2013	Public on Oct 01 2014	Oct 01 2014	HCT116 RNA-seq repPF	HCT116 cell line	50963706	50963706	3415	PAIRED	Homo sapiens	9606	HCT116 cells were grown in DMEM supplemented with 10% fetal bovine serum and 1% penicillin/streptomycin until 80% confluent.		For HCT116 colon cancer cells, RNA was prepared using Trizol (Life Technologies, Carlsbad, CA),?_?_paired-end libraries were prepared using the Illumina TruSeqV2 Sample Prep Kit (Catalog #15596-026), starting with 1 ug total RNA.?_Libraries were barcoded, pooled, and sequenced using an Ilumina Hiseq.; RNA libraries were prepared for sequencing using standard Illumina protocols	total RNA	transcriptomic	cDNA	RNA-Seq	GPL11154	Illumina HiSeq 2000		cell line: HCT116; cell type: colon cancer	1	1450 Biggy Street NRT 6503	Los Angeles	USA	Peggy.Farnham@med.usc.edu	University of Southern California Graduate Student	Peggy,J,Farnham	CA	90033	Illumina Casava1.8 software used for basecalling.; Alignment with Tophat 2.0.8b: ex: tophat --no-coverage-search -p 11 -r 150 hg19 HCT116_CAGATC_L001_R1_001.1.fastq HCT116_CAGATC_L001_R2_001.1.fastq; we used Cufflinks, a program of ___alignment to annotation__? having discontinuous mapping to the reference genome. mRNA abundance was measured by calculating FPKM (expected fragments per kilobase of…	0	BioSample: https://www.ncbi.nlm.nih.gov/biosample/SAMN02404459; SRA: https://www.ncbi.nlm.nih.gov/sra?term=SRX378080	SRA	2001-10-14	2015-11-13	5096370600	100		https://sra-download.ncbi.nlm.nih.gov/srapub/SRR1030462	SRX378080		RNA-Seq	cDNA
SRR1768102	GSE65030	GSM1586020	SRX849356	HCT116	Jan 15 2015	Public on Sep 25 2015	Sep 25 2015	HCT116_DMSO_3hrs_rep1	HCT116 cells, DMSO, 3hrs	44410360	0	1006	SINGLE	Homo sapiens	9606	HCT116 cells were grown in DMEM supplemented with 10% FBS, 100 U/mL penicillin and 100 __g/mL streptomycin.	Cells were plated (15cm dish) in triplicate and grown to approximately 80% confluency, then incubated in the presence of DMSO or 100nM CA for 3hrs. Cells were then washed twice with cold PBS, and immediately harvested in Trizol.	RNA was harvested using Trizol reagent, then was further purified using the RNeasy kit (Qiagen).; RNA libraries were prepared for sequencing using standard Illumina protocols.	polyA RNA	transcriptomic	cDNA	RNA-Seq	GPL11154	Illumina HiSeq 2000	approx. 16 million cells were treated with DMSO for 3hrs	cell line: HCT116; treatment: DMSO; cell type: essential thrombocythemia	1	12 Oxford Street	Cambridge	USA		Harvard University	Matthew,D.,Shair	MA	2138	Illumina Casava1.7 software used for basecalling.; fastX version 0.0.13.2 software used for quality assement of raw fastq files. Commands used for tophat mapping all fastq files = -p 16 --b2-very-sensitive --no-novel-juncs --microexon-search --no-convert-bam --no-mixed --library-type fr-firststrand -G hg19.gtf; Aligned .sam files were then converted to bam files using samtools version 0.1.16 and …	0	BioSample: https://www.ncbi.nlm.nih.gov/biosample/SAMN03290555; SRA: https://www.ncbi.nlm.nih.gov/sra?term=SRX849356	SRA	2025-09-15	2021-01-15	2264928360	51		https://sra-download.ncbi.nlm.nih.gov/srapub/SRR1768102	SRX849356		RNA-Seq	cDNA
SRR1768103	GSE65030	GSM1586021	SRX849357	HCT116	Jan 15 2015	Public on Sep 25 2015	Sep 25 2015	HCT116_DMSO_3hrs_rep2	HCT116 cells, DMSO, 3hrs	30537908	0	699	SINGLE	Homo sapiens	9606	HCT116 cells were grown in DMEM supplemented with 10% FBS, 100 U/mL penicillin and 100 __g/mL streptomycin.	Cells were plated (15cm dish) in triplicate and grown to approximately 80% confluency, then incubated in the presence of DMSO or 100nM CA for 3hrs. Cells were then washed twice with cold PBS, and immediately harvested in Trizol.	RNA was harvested using Trizol reagent, then was further purified using the RNeasy kit (Qiagen).; RNA libraries were prepared for sequencing using standard Illumina protocols.	polyA RNA	transcriptomic	cDNA	RNA-Seq	GPL11154	Illumina HiSeq 2000	approx. 16 million cells were treated with DMSO for 3hrs	cell line: HCT116; treatment: DMSO; cell type: essential thrombocythemia	1	12 Oxford Street	Cambridge	USA		Harvard University	Matthew,D.,Shair	MA	2138	Illumina Casava1.7 software used for basecalling.; fastX version 0.0.13.2 software used for quality assement of raw fastq files. Commands used for tophat mapping all fastq files = -p 16 --b2-very-sensitive --no-novel-juncs --microexon-search --no-convert-bam --no-mixed --library-type fr-firststrand -G hg19.gtf; Aligned .sam files were then converted to bam files using samtools version 0.1.16 and …	0	BioSample: https://www.ncbi.nlm.nih.gov/biosample/SAMN03290556; SRA: https://www.ncbi.nlm.nih.gov/sra?term=SRX849357	SRA	2025-09-15	2021-01-15	1557433308	51		https://sra-download.ncbi.nlm.nih.gov/srapub/SRR1768103	SRX849357		RNA-Seq	cDNA
SRR2153524	GSE71900	GSM1847266	SRX1140589	HCT116	Aug 10 2015	Public on Dec 09 2015	Dec 10 2015	HCT116_DMSO_Replicate2 (RNA-Seq)	HCT116 colon carcinoma cells, DMSO treated	70826191	70826191	4724	PAIRED	Homo sapiens	9606	MCF7 was maintained in DMEM, 10% FCS, 40mM glutamine, 100 U/mL penicillin, and 100??g/mL streptomycin; HCT116 was maintained in McCoy___s 5_? medium supplemented with 10% FCS, 100U/mL penicillin, and 100??g/mL streptomycin. All cells were grown at 37?_C and 5% CO2.	Cells were treated for 72h with vehicle (DMSO), Akti-1/2 inhibitor (HCT116: 20??M; MCF7: 2??M) (Sigma)	Total RNA was purified using RNAeasy miniprep kit (Qiagen) and the RNA integrity was checked using RNA 6000 Nano assay on Agilent 2100 Bioanalyzer. 4??g of total RNA were used for library construction.; Purification, fragmentation and first strand synthesis were performed as described in the Illumina Tru-Seq RNA Sample kit v2. The second strand cDNA synthesis was modified using the dUTP second st…	total RNA	transcriptomic	cDNA	RNA-Seq	GPL11154	Illumina HiSeq 2000		cell line: HCT116; cell type: colon carcinoma; cell state: AKT1 WT	1	185 Cambridge Street	Boston	USA	wittner.ben@mgh.harvard.edu	Massachusetts General Hospital	Ben,S,Wittner	MA	2114	Illumina Casava1.5 software used for basecalling.; Clipping of contaminating adapter sequences and trimming of low-quality read ends was done with Trimmomatic v0.25.; Average fragment length and its standard deviation were empirically determined for each sample with Bowtie v2.1.0.; Tophat v2.0.8b was used to align the reads to hg19 version of the human genome and transcriptome. Multiple mapping r…	0	SRA: https://www.ncbi.nlm.nih.gov/sra?term=SRX1140589; BioSample: https://www.ncbi.nlm.nih.gov/biosample/SAMN03980214	SRA	2010-12-15	2010-08-15	7224271482	102		https://sra-download.ncbi.nlm.nih.gov/srapub/SRR2153524	SRX1140589		RNA-Seq	cDNA
SRR2480691	GSE73317	GSM1890676	SRX1272326	HCT116	Sep 22 2015	Public on Jan 26 2016	Jan 26 2016	HCT116 NTC 1	HCT116	31446654	0	949	SINGLE	Homo sapiens	9606	Cell lines were grown at 37 degrees celsius and harvested for RNA extraction during logarithmic growth phase.	Cells were treated for 3.5 days with 0.5 ug/ml doxycycline to induce shRNA expression. Samples were harvested in triplicate.	RNA was extracted using RNA-easy mini kit. On column DNAse digestion was performed.; TruSeq RNA Sample Preparation kit	total RNA	transcriptomic	cDNA	RNA-Seq	GPL11154	Illumina HiSeq 2000	SAM19833486; HCT116 NTC	treatment: NTC; cell line: HCT116	1	1 DNA Way	South San Francisco	USA		Genentech	Florian,,Gnad		94080	Alignment with GSNAP version __?2012-01-11' -M 2 -n 10 -B 2 -i 1 -N 1 -w 200000 -E 1 --pairmax-rna=200000 --clip-overlap; Differential gene expression analysis using Deseq and Limma; Genome_build: NCBIM37; Supplementary_files_format_and_content: FASTQ to BAM	0	BioSample: https://www.ncbi.nlm.nih.gov/biosample/SAMN04100744; SRA: https://www.ncbi.nlm.nih.gov/sra?term=SRX1272326	SRA	2028-01-16	2022-09-15	1572332700	50		https://sra-download.ncbi.nlm.nih.gov/srapub/SRR2480691	SRX1272326		RNA-Seq	cDNA
SRR2480692	GSE73317	GSM1890677	SRX1272327	HCT116	Sep 22 2015	Public on Jan 26 2016	Jan 26 2016	HCT116 NTC 2	HCT116	32009943	0	965	SINGLE	Homo sapiens	9606	Cell lines were grown at 37 degrees celsius and harvested for RNA extraction during logarithmic growth phase.	Cells were treated for 3.5 days with 0.5 ug/ml doxycycline to induce shRNA expression. Samples were harvested in triplicate.	RNA was extracted using RNA-easy mini kit. On column DNAse digestion was performed.; TruSeq RNA Sample Preparation kit	total RNA	transcriptomic	cDNA	RNA-Seq	GPL11154	Illumina HiSeq 2000	SAM19833487; HCT116 NTC	treatment: NTC; cell line: HCT116	1	1 DNA Way	South San Francisco	USA		Genentech	Florian,,Gnad		94080	Alignment with GSNAP version __?2012-01-11' -M 2 -n 10 -B 2 -i 1 -N 1 -w 200000 -E 1 --pairmax-rna=200000 --clip-overlap; Differential gene expression analysis using Deseq and Limma; Genome_build: NCBIM37; Supplementary_files_format_and_content: FASTQ to BAM	0	BioSample: https://www.ncbi.nlm.nih.gov/biosample/SAMN04100745; SRA: https://www.ncbi.nlm.nih.gov/sra?term=SRX1272327	SRA	2028-01-16	2022-09-15	1600497150	50		https://sra-download.ncbi.nlm.nih.gov/srapub/SRR2480692	SRX1272327		RNA-Seq	cDNA
SRR2537181	GSE73588	GSM1898651	SRX1295763	HCT116	Sep 29 2015	Public on Nov 09 2015	Nov 10 2015	DMSO treated	HCT116 cells_DMSO	36441448	36441448	2424	PAIRED	Homo sapiens	9606	HCT116 cells were cultered in McCoy's 5a Medium with 10% FBS	HCT116 cells were treated for 8 hours with DMSO or 1uM CB-5083	RNA was isolated with the PureLink?? RNA Mini Kit?_(Ambion__?); RNA samples were converted into cDNA libraries using the Illumina TruSeq Stranded mRNA sample preparation kit	total RNA	transcriptomic	cDNA	RNA-Seq	GPL16791	Illumina HiSeq 2500		cell line: HCT116; tissue: Colon; cancer type: colorectal	1	866 Malcolm Rd #100	Burlingame	USA	sdjakovic@cleavebio.com	Cleave Biosciences	Stevan,Nicholas,Djakovic	California	94010	The pipeline mRNAv8-RSEM (EA-Quintiles) was used to analyze RNA-seq data.?_; Reads were aligned to External RNA Controls Consortium (ERCC) sequences. A subset of the reads (~1 million reads) were aligned to spiked-in control sequences (PhiX and other Illumina controls used during library preparation), residual sequences (globin and ribosomal RNA), and poly-A/T sequences that persisted after clipp…	0	BioSample: https://www.ncbi.nlm.nih.gov/biosample/SAMN04122842; SRA: https://www.ncbi.nlm.nih.gov/sra?term=SRX1295763	SRA	2010-11-15	2029-09-15	3717027696	102		https://sra-download.ncbi.nlm.nih.gov/srapub/SRR2537181	SRX1295763		RNA-Seq	cDNA
SRR2969249	GSE75440	GSM1960338	SRX1458630	HCT116	Dec 02 2015	Public on Dec 03 2015	Dec 03 2015	WT rep3	HCT116	60998164	60998164	7951	PAIRED	Homo sapiens	9606	500,000 cells were plated in 6-well plates and grown in 10% serum-containing media.	Exponentially growing cells were harvested 36 hours after plating.	Cell lysates were obtained by adding RLT solution (Qiagen) to monolayer cells and RNA was isolated using RNeasy columns followed by DNase I digestion. Illumina TruSeq RNA Sample Prep Kit (Cat#FC-122-1001) was used with 1 ug of total RNA for the construction of sequencing libraries.; RNA-seq libraries were prepared using the TruSeq Stranded Total RNA with Ribo-Zero Human/Mouse/Rat Sample Preparati…	total RNA	transcriptomic	cDNA	RNA-Seq	GPL11154	Illumina HiSeq 2000	processed data file: NORADedgeR.txt	cell line: HCT116; tissue: Colorectal cancer cell line; genotype: wild-type	1	5323 Harry Hines Boulevard	Dallas	USA		UT Southwestern Medical Center Dallas	Joshua,,Mendell	TX	75390-9148	QC using NGS-QC-Toolkit.; High quality reads (phred score ___20) were aligned to hg19 using Tophat2 (v.2.0.10) with library type setting __?fr-firststranded___ and other parameters set to default.; Read count per gene was generated using HTSeq-count.; Differential gene expression was determined using edgeR (v.1.10.1).; Genome_build: hg19; Supplementary_files_format_and_content: tab-delimited text…	0	BioSample: https://www.ncbi.nlm.nih.gov/biosample/SAMN04308699; SRA: https://www.ncbi.nlm.nih.gov/sra?term=SRX1458630	SRA	2004-12-15	2002-12-15	12199632800	200		https://sra-download.ncbi.nlm.nih.gov/srapub/SRR2969249	SRX1458630		RNA-Seq	cDNA
SRR3162117	GSE77841	GSM2060279	SRX1571350	HCT116	Feb 11 2016	Public on Jun 09 2016	Jun 09 2016	DMSO_1	HCT116 p21-/- cells	35261323	0	926	SINGLE	Homo sapiens	9606		HCT116 p21-/- cells were treated with 10 ??M Nutlin-3a, 0.2 ??M doxorubicin, or the solvent DMSO for 24 h	RNA was extracted using the RNeasy Plus Kit (Qiagen); RNA libraries were prepared for sequencing using standard Illumina protocols	total RNA	transcriptomic	cDNA	RNA-Seq	GPL18573	Illumina NextSeq 500		cell line: HCT116	1	450 Brookline Avenue	Boston	USA		Dana-Farber Cancer Institute	Martin,,Fischer	MA	2115	The raw reads were mapped and the genes were counted using STAR with default parameters and UCSC hg19 reference genome; Cufflinks was used to generate FPKM values at gene level and transcript level; DESeq2 was used with default settings to calculate differential gene expression; Genome_build: hg19; Supplementary_files_format_and_content: tab-delimited text files include mean FPKM values, log2 fol…	0	SRA: https://www.ncbi.nlm.nih.gov/sra?term=SRX1571350; BioSample: https://www.ncbi.nlm.nih.gov/biosample/SAMN04501160	SRA	2009-06-16	2011-02-16	2644599225	75		https://sra-download.ncbi.nlm.nih.gov/srapub/SRR3162117	SRX1571350		RNA-Seq	cDNA
SRR3162118	GSE77841	GSM2060280	SRX1571351	HCT116	Feb 11 2016	Public on Jun 09 2016	Jun 09 2016	DMSO_2	HCT116 p21-/- cells	29467882	0	792	SINGLE	Homo sapiens	9606		HCT116 p21-/- cells were treated with 10 ??M Nutlin-3a, 0.2 ??M doxorubicin, or the solvent DMSO for 24 h	RNA was extracted using the RNeasy Plus Kit (Qiagen); RNA libraries were prepared for sequencing using standard Illumina protocols	total RNA	transcriptomic	cDNA	RNA-Seq	GPL18573	Illumina NextSeq 500		cell line: HCT116	1	450 Brookline Avenue	Boston	USA		Dana-Farber Cancer Institute	Martin,,Fischer	MA	2115	The raw reads were mapped and the genes were counted using STAR with default parameters and UCSC hg19 reference genome; Cufflinks was used to generate FPKM values at gene level and transcript level; DESeq2 was used with default settings to calculate differential gene expression; Genome_build: hg19; Supplementary_files_format_and_content: tab-delimited text files include mean FPKM values, log2 fol…	0	SRA: https://www.ncbi.nlm.nih.gov/sra?term=SRX1571351; BioSample: https://www.ncbi.nlm.nih.gov/biosample/SAMN04501161	SRA	2009-06-16	2011-02-16	2210091150	75		https://sra-download.ncbi.nlm.nih.gov/srapub/SRR3162118	SRX1571351		RNA-Seq	cDNA
SRR3187281	GSE78506	GSM2071736	SRX1600167	HCT116	Feb 25 2016	Public on Feb 26 2016	Feb 26 2016	dmsoRep1	HCT116 - colorectal carcinoma	47206767	0	2037	SINGLE	Homo sapiens	9606	HCT116 cells were grown in 10cm dishes to approximately 80% confluency in DMEM supplemented with 10% FBS at 37 degrees C with 5% CO2.	Cortistatin A in 100% DMSO (or vehicle; 100% DMSO only) was added at a final concentration of 100nM directly to the media for each replicate. Three biological replicates were performed for both CA and DMSO treatment.	Cells were washed in cold PBS, then scraped in TRIzol RNA purification reagent, which was added directly to each plate according to the manufacterers' instructions. Subsequently, RNA was further purified with a Qiagen Rneasy kit using an on-column DNAse I digestion.; 500ng per sample total RNA was used (measured with a NanoDrop 1000 and Agilent 2100 Bioanalyzer) to construct libraries following t…	total RNA	transcriptomic	cDNA	RNA-Seq	GPL16791	Illumina HiSeq 2500		cell line: HCT116; agent: DMSO	1	3415 Colorado Ave.	Boulder	USA		University of Colorado, Boulder	Dylan,,Taatjes	Colorado	80303	Fastq quality control via Fastqc ; Command = fastqc <.fastq>; Alignment to reference transcriptome via Tophat2 version 2.0.6; Command = tophat2 -p 16 --b2-very-sensitive --no-novel-juncs --microexon-search --no-convert-bam --no-mixed --library-type fr-firststrand -G hg19.gtf; Gene counts quantified via Cufflinks version 2.1.1; Command = cufflinks -p 8 -u --library-type fr-firststrand -b hg19.fast…	0	BioSample: https://www.ncbi.nlm.nih.gov/biosample/SAMN04516096; SRA: https://www.ncbi.nlm.nih.gov/sra?term=SRX1600167	SRA	2028-02-16	2025-02-16	5948052642	126		https://sra-download.ncbi.nlm.nih.gov/srapub/SRR3187281	SRX1600167		RNA-Seq	cDNA
SRR3541090	GSE81601	GSM2157836	SRX1772384	HCT116	May 18 2016	Public on Aug 03 2016	Aug 03 2016	TP53 knockout RNA-Seq_0h	HCT116 colon cancer cell lines, p53 -/-	153757952	74119842	11146	PAIRED	Homo sapiens	9606	HCT116 cells were cultured in RPMI 1640 medium supplemented with 10% fetal calf serum. Cells were maintained at 37??C in the presence of 5% CO2.	For DNA damage, cells were treated with 350 ??M 5-fluorouracil (F6627; Sigma) for 4h and 12h.	RNA was isolated with TRIzol and purified with a Qiagen column kit.; RNA libraries were prepared for sequencing using standard Illumina protocols	total RNA	transcriptomic	cDNA	RNA-Seq	GPL11154	Illumina HiSeq 2000		passages: 8-10 passages; dna-damage: 5-fluorouracil; cell line: HCT116; genotype: p53 -/-	1	c/ Avd Pio XII, 55	Pamplona	Spain	maitehuarte@unav.es	CIMA	Maite,,Huarte	Navarra	31008	Illumina Casava1.7 software used for basecalling.; The processing of reads included elimination of contaminant adaptar substrings with Scythe and quality-based trimming using Sickle. The alignment of reads to the human genome (hg19) was performed using Tophat2 mapper.; The transcript assembly and quantification using FPKM of transcripts was carried out using Cufflinks2.; Annotation of the gene lo…	0	BioSample: https://www.ncbi.nlm.nih.gov/biosample/SAMN05011964; SRA: https://www.ncbi.nlm.nih.gov/sra?term=SRX1772384	SRA	2003-08-16	2018-05-16	23699290576	154	GRCh37	https://sra-download.ncbi.nlm.nih.gov/srapub/SRR3541090	SRX1772384		RNA-Seq	cDNA
SRR3575306	GSE81795	GSM2175547	SRX1794262	HCT116	May 23 2016	Public on Jul 26 2016	Jul 26 2016	hg19_WT_DMSO_RNA_160219_rep1	HCT116	47940101	0	922	SINGLE	Homo sapiens	9606	Cell medium was composed as follow: DMEM 1X (Thermo Fisher), 10% serum (Corning), 1X glutamine (Life Technologies), 1X penicillin/streptomycin (Life Technologies), cells were grown in a CO2 incubator (5% CO2) at 37?_C	Treatment with GSK126[5uM] or DMSO was administrated at 0- and 48-hour; harvesting cells at 96-hours.	RNA was extracted using QIAGEN RNeasy kit.; Stranded Total RNA Preparation Kit with	total RNA	transcriptomic	cDNA	RNA-Seq	GPL18573	Illumina NextSeq 500	Cells treated with DMSO for 4 days	cell type: Human colorectal tumor; passages: Low passages (6-10); cell line: HCT116; chip antibody: N/A	1	320 E Superior St	Chicago	USA	ash@northwestern.edu	Northwestern University Feinberg School of Medicine	Ali,,Shilatifard	IL	60611	Basecalls were performed using Casava v1.8 and bcl2fastq v2.17 for Illumina HiSeq and NextSeq output,respectively.; Both ChIP-seq and RNA-seq reads were trimmed from 3' end until the final base had a quality score > 30, using Trimmomatic v0.33, discarding reads left with < 20 bp; RNA-seq reads were aligned to UCSC hg19 and dm3 using Tophat version 2.0.9. Only uniquely mapping reads with at most t…	0	BioSample: https://www.ncbi.nlm.nih.gov/biosample/SAMN05164173; SRA: https://www.ncbi.nlm.nih.gov/sra?term=SRX1794262	SRA	2026-07-16	2023-05-16	2421971373	50		https://sra-download.ncbi.nlm.nih.gov/srapub/SRR3575306	SRX1794262		RNA-Seq	cDNA
SRR1238549	GSE42420	GSM1369388	SRX517304	HeLa	Apr 15 2014	Public on May 15 2014	May 15 2014	Hela cell wild type rep1	Hela	164774179	0	23012	PAIRED	Homo sapiens	9606			RNA was isolated using TriZol reagent and ~10 ug was submitted to LC Sciences for Sequencing; RNA libraries were prepared for sequencing using standard Illumina protocols	total RNA	transcriptomic	cDNA	RNA-Seq	GPL11154	Illumina HiSeq 2000		treatment: control; cell line: HeLa	1	One Baylor Plaza	Houston	USA	zxia@bcm.edu	Baylor College of Medicine	Zheng,,Xia	TX	77030	Uniquely aligned to the reference genome using TopHat 2.0.10 with provided Ensembl GTF gene annotation; Calculate the coverage Wig/bedgraph file based on Aligned BAM files using tool wiggles from TopHat package; Genome_build: hg19; Supplementary_files_format_and_content: Read coverage Wig/bedgraph files for 4 samples	0	BioSample: https://www.ncbi.nlm.nih.gov/biosample/SAMN02727884; SRA: https://www.ncbi.nlm.nih.gov/sra?term=SRX517304	SRA	2022-05-14	2022-05-14	33284384158	202		https://sra-download.ncbi.nlm.nih.gov/srapub/SRR1238549	SRX517304		RNA-Seq	cDNA
SRR772330	GSE45157	GSM1098180	SRX249074	HeLa	Mar 14 2013	Public on Jun 01 2013	Apr 17 2014	HeLa_Control_Gapmer_1	HeLa Cells	24516549	24516549	3763	PAIRED	Homo sapiens	9606	HeLa cells were grown in DMEM + 10% FBS + 1% Pen-strep + 1% L-glutamine at 37?_C at 5% CO2; Mouse ES cells were grown in previously gelatinized (0.2%) dishes with media containing 125 mL DMEM/F12 (Invitrogen), 83.5 ?_L BSA fraction V (50 ?_g/ml relative to DMEM) (Invitrogen, 15260-037, 75mg/ml), 125 mL Neurobasal medium (Invitrogen, 21103-049), 625 ?_L of the Ndiff Neuro2 (200X, relative to Neuro…	siRNAs were transfected using Lipofectamine RNAiMax (5 ?_l/well) at a final oligo concentration of 75nM; Gapmer oligos were designed with 2-O methyoxyethyl and transfected with Lipofectamine 2000 at a final concentration of 75nM.	1ml of Trizol and 200?_l of chloroform were added and the mix was centrifuged at 4??C at 13,000 rpm for 15 minutes. The aqueous layer was cleaned and DNase treated on RNeasy Mini columns.; Illumina TruSeq RNA	polyA RNA	transcriptomic	cDNA	RNA-Seq	GPL11154	Illumina HiSeq 2000	RNA-Seq of polyA-selected RNA from HeLa cells transfected with an RNA/DNA Gapmer with a scrambled sequence replicate 1	knockdown chemistry: Gapmer; knockdown target: Scramble; cell line: HeLa	1	7 Divinity Ave., Rm 304	Cambridge, MA	USA	lgoff@csail.mit.edu	Harvard	Loyal,A,Goff		2138	Basecalls were performed using CASAVA 1.8; Reads were aligned using Tophat2 with default options; Expression quantification and differential analysis was done using Cuffdiff2 using UCSC reference transcriptome .gtf files (mouse or human) and Tophat2 aligned reads as input and default options.; Cuffdiff output files were processed using cummeRbund for indexing, exploration, and visualization of re…	0	SRA: https://www.ncbi.nlm.nih.gov/sra?term=SRX249074; BioSample: https://www.ncbi.nlm.nih.gov/biosample/SAMN01977945	SRA	2003-06-13	2014-03-13	4952342898	202		https://sra-download.ncbi.nlm.nih.gov/srapub/SRR772330	SRX249074		RNA-Seq	cDNA
SRR772331	GSE45157	GSM1098181	SRX249075	HeLa	Mar 14 2013	Public on Jun 01 2013	Apr 17 2014	HeLa_Control_Gapmer_2	HeLa Cells	29499052	29499052	4524	PAIRED	Homo sapiens	9606	HeLa cells were grown in DMEM + 10% FBS + 1% Pen-strep + 1% L-glutamine at 37?_C at 5% CO2; Mouse ES cells were grown in previously gelatinized (0.2%) dishes with media containing 125 mL DMEM/F12 (Invitrogen), 83.5 ?_L BSA fraction V (50 ?_g/ml relative to DMEM) (Invitrogen, 15260-037, 75mg/ml), 125 mL Neurobasal medium (Invitrogen, 21103-049), 625 ?_L of the Ndiff Neuro2 (200X, relative to Neuro…	siRNAs were transfected using Lipofectamine RNAiMax (5 ?_l/well) at a final oligo concentration of 75nM; Gapmer oligos were designed with 2-O methyoxyethyl and transfected with Lipofectamine 2000 at a final concentration of 75nM.	1ml of Trizol and 200?_l of chloroform were added and the mix was centrifuged at 4??C at 13,000 rpm for 15 minutes. The aqueous layer was cleaned and DNase treated on RNeasy Mini columns.; Illumina TruSeq RNA	polyA RNA	transcriptomic	cDNA	RNA-Seq	GPL11154	Illumina HiSeq 2000	RNA-Seq of polyA-selected RNA from HeLa cells transfected with an RNA/DNA Gapmer with a scrambled sequence replicate 2	knockdown chemistry: Gapmer; knockdown target: Scramble; cell line: HeLa	1	7 Divinity Ave., Rm 304	Cambridge, MA	USA	lgoff@csail.mit.edu	Harvard	Loyal,A,Goff		2138	Basecalls were performed using CASAVA 1.8; Reads were aligned using Tophat2 with default options; Expression quantification and differential analysis was done using Cuffdiff2 using UCSC reference transcriptome .gtf files (mouse or human) and Tophat2 aligned reads as input and default options.; Cuffdiff output files were processed using cummeRbund for indexing, exploration, and visualization of re…	0	SRA: https://www.ncbi.nlm.nih.gov/sra?term=SRX249075; BioSample: https://www.ncbi.nlm.nih.gov/biosample/SAMN01977946	SRA	2003-06-13	2014-03-13	5958808504	202		https://sra-download.ncbi.nlm.nih.gov/srapub/SRR772331	SRX249075		RNA-Seq	cDNA
SRR772336	GSE45157	GSM1098186	SRX249080	HeLa	Mar 14 2013	Public on Jun 01 2013	Apr 17 2014	HeLa_Scramble_siRNA_1	HeLa Cells	20429179	20429179	3130	PAIRED	Homo sapiens	9606	HeLa cells were grown in DMEM + 10% FBS + 1% Pen-strep + 1% L-glutamine at 37?_C at 5% CO2; Mouse ES cells were grown in previously gelatinized (0.2%) dishes with media containing 125 mL DMEM/F12 (Invitrogen), 83.5 ?_L BSA fraction V (50 ?_g/ml relative to DMEM) (Invitrogen, 15260-037, 75mg/ml), 125 mL Neurobasal medium (Invitrogen, 21103-049), 625 ?_L of the Ndiff Neuro2 (200X, relative to Neuro…	siRNAs were transfected using Lipofectamine RNAiMax (5 ?_l/well) at a final oligo concentration of 75nM; Gapmer oligos were designed with 2-O methyoxyethyl and transfected with Lipofectamine 2000 at a final concentration of 75nM.	1ml of Trizol and 200?_l of chloroform were added and the mix was centrifuged at 4??C at 13,000 rpm for 15 minutes. The aqueous layer was cleaned and DNase treated on RNeasy Mini columns.; Illumina TruSeq RNA	polyA RNA	transcriptomic	cDNA	RNA-Seq	GPL11154	Illumina HiSeq 2000	RNA-Seq of polyA-selected RNA from HeLa cells transfected with a scrambled siRNA control replicate 1	knockdown chemistry: siRNA; knockdown target: Scramble; cell line: HeLa	1	7 Divinity Ave., Rm 304	Cambridge, MA	USA	lgoff@csail.mit.edu	Harvard	Loyal,A,Goff		2138	Basecalls were performed using CASAVA 1.8; Reads were aligned using Tophat2 with default options; Expression quantification and differential analysis was done using Cuffdiff2 using UCSC reference transcriptome .gtf files (mouse or human) and Tophat2 aligned reads as input and default options.; Cuffdiff output files were processed using cummeRbund for indexing, exploration, and visualization of re…	0	SRA: https://www.ncbi.nlm.nih.gov/sra?term=SRX249080; BioSample: https://www.ncbi.nlm.nih.gov/biosample/SAMN01977951	SRA	2003-06-13	2014-03-13	4126694158	202		https://sra-download.ncbi.nlm.nih.gov/srapub/SRR772336	SRX249080		RNA-Seq	cDNA
SRR772337	GSE45157	GSM1098187	SRX249081	HeLa	Mar 14 2013	Public on Jun 01 2013	Apr 17 2014	HeLa_Scramble_siRNA_2	HeLa Cells	19920466	19920466	3046	PAIRED	Homo sapiens	9606	HeLa cells were grown in DMEM + 10% FBS + 1% Pen-strep + 1% L-glutamine at 37?_C at 5% CO2; Mouse ES cells were grown in previously gelatinized (0.2%) dishes with media containing 125 mL DMEM/F12 (Invitrogen), 83.5 ?_L BSA fraction V (50 ?_g/ml relative to DMEM) (Invitrogen, 15260-037, 75mg/ml), 125 mL Neurobasal medium (Invitrogen, 21103-049), 625 ?_L of the Ndiff Neuro2 (200X, relative to Neuro…	siRNAs were transfected using Lipofectamine RNAiMax (5 ?_l/well) at a final oligo concentration of 75nM; Gapmer oligos were designed with 2-O methyoxyethyl and transfected with Lipofectamine 2000 at a final concentration of 75nM.	1ml of Trizol and 200?_l of chloroform were added and the mix was centrifuged at 4??C at 13,000 rpm for 15 minutes. The aqueous layer was cleaned and DNase treated on RNeasy Mini columns.; Illumina TruSeq RNA	polyA RNA	transcriptomic	cDNA	RNA-Seq	GPL11154	Illumina HiSeq 2000	RNA-Seq of polyA-selected RNA from HeLa cells transfected with a scrambled siRNA control replicate 2	knockdown chemistry: siRNA; knockdown target: Scramble; cell line: HeLa	1	7 Divinity Ave., Rm 304	Cambridge, MA	USA	lgoff@csail.mit.edu	Harvard	Loyal,A,Goff		2138	Basecalls were performed using CASAVA 1.8; Reads were aligned using Tophat2 with default options; Expression quantification and differential analysis was done using Cuffdiff2 using UCSC reference transcriptome .gtf files (mouse or human) and Tophat2 aligned reads as input and default options.; Cuffdiff output files were processed using cummeRbund for indexing, exploration, and visualization of re…	0	SRA: https://www.ncbi.nlm.nih.gov/sra?term=SRX249081; BioSample: https://www.ncbi.nlm.nih.gov/biosample/SAMN01977952	SRA	2003-06-13	2014-03-13	4023934132	202		https://sra-download.ncbi.nlm.nih.gov/srapub/SRR772337	SRX249081		RNA-Seq	cDNA
SRR797056	GSE45504	GSM1105745	SRX255057	HeLa	Mar 26 2013	Public on Jun 26 2013	Jun 26 2013	HeLa nt_control	HeLa cell line	85935538	85935538	8219	PAIRED	Homo sapiens	9606	HeLa and 293T cell lines were maintained in Dulbecco's Modified Eagle Medium (DMEM) supplemented with 10% Fetal Bovine Serum (FBS) and antibiotics (penicillin/streptomycin). Neuro2A (N2A) cells were grown in DMEM supplemented with 10% FBS, sodium pyruvate, MEM, non-essential amino acids, and penicillin/streptomycin.	Cells were transfected with SMART-pool siRNAs (Dharmacon) using DharmaFECT1 reagent (Dharmacon), as recommended by the manufacturer. A non-targeting siRNA pool was used as a control. Cells were harvested 48 or 72 hours post transfection.	Total RNA was extracted using Tri Reagent (Sigma) or RNeasy columns (Qiagen); Standard Illumina library preparation according to manufacturer	polyA RNA	transcriptomic	cDNA	RNA-Seq	GPL11154	Illumina HiSeq 2000		treatment: non-targeting siRNA pool; cell line: HeLa	1	88 Dr. Aiguader	Barcelona	Spain	mirimia@gmail.com	Centre for Genomic Regulation	Manuel,,Irimia	Barcelona	8003	Full genomic sequences for the analyzed species were downloaded from the Ensembl database. Full transcriptomic sequences for all species were downloaded from Ensembl. For each gene, the canonical transcript was selected for gene expression analysis based on BioMart.; For each species, we assembled all canonical transcript (as defined above) sequences. In order to calculate the effective number of…	0	SRA: https://www.ncbi.nlm.nih.gov/sra?term=SRX255057; BioSample: https://www.ncbi.nlm.nih.gov/biosample/SAMN01992328	SRA	2027-06-13	2026-03-13	12890330700	150		https://sra-download.ncbi.nlm.nih.gov/srapub/SRR797056	SRX255057		RNA-Seq	cDNA
SRR922112	GSE48286	GSM1174216	SRX315105	HeLa	Jun 25 2013	Public on Jul 03 2013	Jul 03 2013	RNASeq egfp	HeLa	15142024	15142024	1989	PAIRED	Homo sapiens	9606	HeLa cells grown in DMEM medium supplemented with 10% fetal bovine serum at 37??C and 5% CO2.	22nM siRNA transfection (doule hit)	Trizol and RiboMinus (Invitrogen); ScriptSeq__? v2 RNA-Seq Library Preparation Kit (Epicentre)	total RNA	transcriptomic	cDNA	RNA-Seq	GPL11154	Illumina HiSeq 2000	(non-rRNA)	barcode: GCCAAT; sample note: Barcode provided after read name in fastq file; cell line: HeLa; cell type: egfp control	1	Meyerhofstrasse 1	Heidelberg	Germany	aino.jaervelin@embl.de	European Molecular Biology Laboratory	Aino,Inkeri,J?_rvelin		69117	CAGE: basecalling by CASAVA version 1.8.2. The first 10 nt from 5'end and the last 8nt from 3'end are trimmed off (check sample description). All the reads are then filtered by fastq_quality_filter (fastx_toolkit) using -q 30 -p 50 and mapped to hg19 by bowtie version 0.12.7 using --strata --best -k 10. Only 5'end of single mapped reads are used in the analysis.	0	BioSample: https://www.ncbi.nlm.nih.gov/biosample/SAMN02213672; SRA: https://www.ncbi.nlm.nih.gov/sra?term=SRX315105	SRA	2003-07-13	2027-06-13	3058688848	202		https://sra-download.ncbi.nlm.nih.gov/srapub/SRR922112	SRX315105		RNA-Seq	cDNA
SRR922113	GSE48286	GSM1174217	SRX315106	HeLa	Jun 25 2013	Public on Jul 03 2013	Jul 03 2013	RNASeq Rrp40	HeLa	20101816	20101816	2636	PAIRED	Homo sapiens	9606	HeLa cells grown in DMEM medium supplemented with 10% fetal bovine serum at 37??C and 5% CO2.	22nM siRNA transfection (doule hit)	Trizol and RiboMinus (Invitrogen); ScriptSeq__? v2 RNA-Seq Library Preparation Kit (Epicentre)	total RNA	transcriptomic	cDNA	RNA-Seq	GPL11154	Illumina HiSeq 2000	(non-rRNA)	barcode: CGATGT; sample note: Barcode provided after read name in fastq file; cell line: HeLa; cell type: exosome-depleted	1	Meyerhofstrasse 1	Heidelberg	Germany	aino.jaervelin@embl.de	European Molecular Biology Laboratory	Aino,Inkeri,J?_rvelin		69117	CAGE: basecalling by CASAVA version 1.8.2. The first 10 nt from 5'end and the last 8nt from 3'end are trimmed off (check sample description). All the reads are then filtered by fastq_quality_filter (fastx_toolkit) using -q 30 -p 50 and mapped to hg19 by bowtie version 0.12.7 using --strata --best -k 10. Only 5'end of single mapped reads are used in the analysis.	0	BioSample: https://www.ncbi.nlm.nih.gov/biosample/SAMN02213674; SRA: https://www.ncbi.nlm.nih.gov/sra?term=SRX315106	SRA	2003-07-13	2027-06-13	4060566832	202		https://sra-download.ncbi.nlm.nih.gov/srapub/SRR922113	SRX315106		RNA-Seq	cDNA
SRR1004852	GSE51261	GSM1241328	SRX361681	HeLa	Sep 27 2013	Public on Sep 01 2014	Sep 01 2014	CTRL rep1	HeLa cells	63114282	63114282	9320	PAIRED	Homo sapiens	9606			HeLa cells were infected with lentiviruses carrying control and BS69 shRNA, after the selection by puromycine for 7 days; RNAs were extracted by TRIZOL and subjected to 100bp x 2 paired-end RNA-seq, the equipment is HiSeq 2000; RNA libraries were prepared for sequencing using standard Illumina protocols	total RNA	transcriptomic	cDNA	RNA-Seq	GPL11154	Illumina HiSeq 2000	Control Sample	cell line: HeLa; tissue: Cervical Cancer; transfection: lentivirus carrying control shRNA	1	650 Charles E. Young Dr. South	Los Angeles	USA		UCLA	Yi,,Xing	CA	90095-7278	Illumina Casava1.7 software used for basecalling.; Sequenced reads were mapped to Ensembl transcript (release 65) then hg19 whole genome using tophat v1.4.1 with parameters -a 8 -m 0 -I 300000 -p 8 -g 20 --library-type fr-unstranded --initial-read-mismatches 3 --segment-mismatches 2; Fragments Per Kilobase of exon per Million fragments mapped (FPKM) were calculated using cufflinks v2.0.2 with uni…	0	BioSample: https://www.ncbi.nlm.nih.gov/biosample/SAMN02369923; SRA: https://www.ncbi.nlm.nih.gov/sra?term=SRX361681	SRA	2004-09-14	1930-09-13	12622856400	200		https://sra-download.ncbi.nlm.nih.gov/srapub/SRR1004852	SRX361681		RNA-Seq	cDNA
SRR1049827	GSE53327	GSM1289403	SRX392010	HeLa	Dec 14 2013	Public on Oct 01 2014	Oct 01 2014	MockDigest.Hela.Rep2	Hela	76406329	76406329	9283	PAIRED	Homo sapiens	9606	Human K562 and Hela cells were cultured in RPMI and DMEM respectively plus 10% fetal bovine serum and penicillin/streptomycin at 37??C, 5% C02. K562 cells were collected by centrifugation, washed with PBS, centrifuged again and lysed in TRIzol (Life Technologies). HeLa cells were lysed in TRIzol by scraping of the cell culture flask. A standard TRIzol extraction was conducted and RNA resuspended …	RNaseR (Epicentre) digestion was conducted on batches of 100 ng ribodepleted RNA. A number of digestion conditions were tested with the standard digestion procedure being 30U enzyme: 1 ??g RNA for 30 min at 37??C. Mock digestion controls lacking RNaseR were also performed. RNA was purified by RNeasy Minelute and digestion of RNA by RNaseR confirmed by Bioanalyzer picochip.	A standard TRIzol extraction was conducted and RNA resuspended in 200ul of RNase free water. Purity was confirmed by NanoDrop (Thermo scientific). RNA was DNase treated with Turbo__? DNase (Life Technologies), repurified with phenol/chloroform, nanodroppped again and the integrity of the RNA confirmed by Agilent 2100 Bioanalyzer (Agilent Technologies).; RNA sequencing libraries were made with the…	total RNA	transcriptomic	cDNA	RNA-Seq	GPL11154	Illumina HiSeq 2000		protocol: Untreated; cell line: HeLa (Human cervical carcinoma cell line)	1	384 Victoria Street Darlinghurst NSW 2010	Sydney	Australia		Garvan	Tim,R.,Mercer	New South Wales	2010	Illumina Casava1.7 software used for basecalling.; Sequenced reads were aligned to the human genome using Tophat2 with default parameters and using reference aided assembly (gecode.v12.comprehensive assembly). Alignment files (.bam) were converted to processed bigWig files using the BEDtools genomeCoverageBed utility and the UCSC Genome Bioinformatics utility wigToBigWig (for visualization in UCS…	0	BioSample: https://www.ncbi.nlm.nih.gov/biosample/SAMN02444275; SRA: https://www.ncbi.nlm.nih.gov/sra?term=SRX392010	SRA	2001-10-14	2014-12-13	15434078458	202		https://sra-download.ncbi.nlm.nih.gov/srapub/SRR1049827	SRX392010		RNA-Seq	cDNA
SRR1240807	GSE56862	GSM1370360	SRX518812	HeLa	Apr 16 2014	Public on Oct 09 2014	Oct 09 2014	HeLa_rep1_RNASeq	HeLa cells	123133199	123133199	8165	PAIRED	Homo sapiens	9606	Hela, A549 and HEK293 cells were maintained under standard conditions at 37??C and 5% CO2 in DMEM containing 10% FCS and antibiotics.	For Drosha RNAi, 5x10^5 cells were seeded per 10cm dish, transfected after 24h with 60nM siRNA, harvested by trypsinization 72h after transfection.	The chromatin fraction was isolated as in Bhatt et al. (Cell 2012), and associated total RNA was isolated using Trizol.; The library was constructed using the Illumina TruSeq Stranded Total RNA kit with Ribo-Zero Gold extraction.	total RNA	transcriptomic	cDNA	RNA-Seq	GPL16791	Illumina HiSeq 2500	processed data file contains RPKM for primiRNA abundance measurements	cell line: HeLa; cell type: cervical epithelial	1	Ihnestra?_e 63-73	Berlin	Germany	marsico@molgen.mpg.de	Max Planck Institute for Molecular Genetics	Annalisa,,Marsico		14195	Sequenced reads were trimmed for adaptor sequence, and masked for repeats or low-quality sequence, then mapped to hg19 whole genome using TopHat 2 and default parameters; Reads in the 100 bp regions upstream and downstream of the premiRNA Drosha cutting sites we counted by means of the HTSeq software v0.5.4p2; Reads per Kilobase per Milion reads were calculated for each miRNA primary transcript a…	0	BioSample: https://www.ncbi.nlm.nih.gov/biosample/SAMN02729030; SRA: https://www.ncbi.nlm.nih.gov/sra?term=SRX518812	SRA	2009-10-14	2016-04-14	12313319900	100		https://sra-download.ncbi.nlm.nih.gov/srapub/SRR1240807	SRX518812		RNA-Seq	cDNA
SRR1462397	GSE58838	GSM1420625	SRX626899	HeLa	Jun 26 2014	Public on Mar 02 2015	Mar 02 2015	si cntrl_chromatin_HeLa	HeLa	38343118	38343118	2605	PAIRED	Homo sapiens	9606			Chromatin-associated RNA Isolation: siRNA treated HeLa cells from one ~80% confluent 10 cm plate were scraped into 10 ml of cold PBS followed by centrifugation at 1500 rpm in 15 ml conical tubes. The cell pellets were resuspended in 500 ??l cold cytoplasmic lysis buffer (0.15% NP-40,10mM Tris pH 7.5, 150mM NaCl) using wide orifice tips and incubated on ice for 5 min. The lysate was under layered …	nuclear RNA	transcriptomic	cDNA	RNA-Seq	GPL11154	Illumina HiSeq 2000	Chromatin RNA; si_cntrl_chromatn_HeLa	cell line: HeLa; genotype/variation: si cntrl; rna prep: chromatin-associated RNA fraction	1	South Parks Road	Oxford	United Kingdom		Sir William Dunn School of Pathology, University of Oxford	Nicholas,,Proudfoot		OX1 3RE	Paired-end reads for each sample were mapped to the human genome reference assembly GRh37/hg19 (build 37.2, Feb 2009) using the Bowtie2 alignment software. Prior to alignment, the first 12 nucleotides were trimmed from all the reads owing to the low quality of the bases. Uniquely mapped reads with no more than two mismatches were retained for further analysis. For nuclear polyA+ data, we filtered…	0	BioSample: https://www.ncbi.nlm.nih.gov/biosample/SAMN02885414; SRA: https://www.ncbi.nlm.nih.gov/sra?term=SRX626899	SRA	2005-03-15	2026-06-14	3910998036	102		https://sra-download.ncbi.nlm.nih.gov/srapub/SRR1462397	SRX626899		RNA-Seq	cDNA
SRR1462402	GSE58838	GSM1420630	SRX626904	HeLa	Jun 26 2014	Public on Mar 02 2015	Mar 02 2015	si cntrl_HeLa_nuclear polyA-	HeLa	21002155	21002155	2728	PAIRED	Homo sapiens	9606			Chromatin-associated RNA Isolation: siRNA treated HeLa cells from one ~80% confluent 10 cm plate were scraped into 10 ml of cold PBS followed by centrifugation at 1500 rpm in 15 ml conical tubes. The cell pellets were resuspended in 500 ??l cold cytoplasmic lysis buffer (0.15% NP-40,10mM Tris pH 7.5, 150mM NaCl) using wide orifice tips and incubated on ice for 5 min. The lysate was under layered …	nuclear RNA	transcriptomic	cDNA	RNA-Seq	GPL11154	Illumina HiSeq 2000	Nuclear RNA; si_cntrl_HeLa_nuclear_polyA-	cell line: HeLa; genotype/variation: si cntrl; rna prep: polyA- nuclear fraction	1	South Parks Road	Oxford	United Kingdom		Sir William Dunn School of Pathology, University of Oxford	Nicholas,,Proudfoot		OX1 3RE	Paired-end reads for each sample were mapped to the human genome reference assembly GRh37/hg19 (build 37.2, Feb 2009) using the Bowtie2 alignment software. Prior to alignment, the first 12 nucleotides were trimmed from all the reads owing to the low quality of the bases. Uniquely mapped reads with no more than two mismatches were retained for further analysis. For nuclear polyA+ data, we filtered…	0	BioSample: https://www.ncbi.nlm.nih.gov/biosample/SAMN02885413; SRA: https://www.ncbi.nlm.nih.gov/sra?term=SRX626904	SRA	2005-03-15	2026-06-14	4200431000	200		https://sra-download.ncbi.nlm.nih.gov/srapub/SRR1462402	SRX626904		RNA-Seq	cDNA
SRR1462403	GSE58838	GSM1420631	SRX626905	HeLa	Jun 26 2014	Public on Mar 02 2015	Mar 02 2015	si cntrl_HeLa_nuclear polyA+	HeLa	22919390	22919390	2986	PAIRED	Homo sapiens	9606			Chromatin-associated RNA Isolation: siRNA treated HeLa cells from one ~80% confluent 10 cm plate were scraped into 10 ml of cold PBS followed by centrifugation at 1500 rpm in 15 ml conical tubes. The cell pellets were resuspended in 500 ??l cold cytoplasmic lysis buffer (0.15% NP-40,10mM Tris pH 7.5, 150mM NaCl) using wide orifice tips and incubated on ice for 5 min. The lysate was under layered …	nuclear RNA	transcriptomic	cDNA	RNA-Seq	GPL11154	Illumina HiSeq 2000	Nuclear RNA; si_cntrl_HeLa_nuclear_polyA+	cell line: HeLa; genotype/variation: si cntrl; rna prep: polyA+ nuclear fraction	1	South Parks Road	Oxford	United Kingdom		Sir William Dunn School of Pathology, University of Oxford	Nicholas,,Proudfoot		OX1 3RE	Paired-end reads for each sample were mapped to the human genome reference assembly GRh37/hg19 (build 37.2, Feb 2009) using the Bowtie2 alignment software. Prior to alignment, the first 12 nucleotides were trimmed from all the reads owing to the low quality of the bases. Uniquely mapped reads with no more than two mismatches were retained for further analysis. For nuclear polyA+ data, we filtered…	0	BioSample: https://www.ncbi.nlm.nih.gov/biosample/SAMN02885416; SRA: https://www.ncbi.nlm.nih.gov/sra?term=SRX626905	SRA	2005-03-15	2026-06-14	4583878000	200		https://sra-download.ncbi.nlm.nih.gov/srapub/SRR1462403	SRX626905		RNA-Seq	cDNA
SRR1660042	GSE63555	GSM1552215	SRX765671	HeLa	Nov 21 2014	Public on Mar 01 2015	Mar 01 2015	Gene expression si_GFP BioRep1_seq	HeLa cell_siGFP_expression	34940456	34940456	4422	PAIRED	Homo sapiens	9606	DMEM supplemented with 10% FBS	mature miR-191 duplex or control siRNA against GFP duplex was transfected with lipofectamine 2000 at a concentration of 100nM in the well	Lysates from each sample were split into 2 groups. Group 1: Gene expression samples, total RNA was isolated with TRIzol. Gene 2: Ago2 immunoprecipitation samples, Ago2 was immunoprecipated with an antibody against Ago2 and the associated RNA was isolated with TRIzol. In more detail, 24 hours post transfection, cells were washed 2X with PBS, 0.5 mL of lysis buffer was added to the plate, followed …	total RNA	transcriptomic	cDNA	RNA-Seq	GPL16791	Illumina HiSeq 2500		cell line: HeLa	1	2500 Speedway Dr. MBB 3.212	Austin	USA	iyerlab@gmail.com	University of Texas at Austin	Vishy,,Iyer	TX	78712	Illumina CASAVA version 1.8 used for basecalling.; Cutadapt was used to trim adaptors, reads mapping to rRNAs and tRNAs were removed, and the remaining reads were mapped to human genome (hg19) by TopHat 2 software version 2.0.9 with parameters -p 6 --b2-fast --library-type=fr-unstranded --no-novel-juncs --no-novel-indels --transcriptome-index; Cuffdiff was used to combine biological replicates an…	0	BioSample: https://www.ncbi.nlm.nih.gov/biosample/SAMN03216704; SRA: https://www.ncbi.nlm.nih.gov/sra?term=SRX765671	SRA	2005-03-15	2021-11-14	7057972112	202		https://sra-download.ncbi.nlm.nih.gov/srapub/SRR1660042	SRX765671		RNA-Seq	cDNA
SRR1660046	GSE63555	GSM1552217	SRX765673	HeLa	Nov 21 2014	Public on Mar 01 2015	Mar 01 2015	Gene expression si_GFP BioRep3_seq	HeLa cell_siGFP_expression	32433930	32433930	4530	PAIRED	Homo sapiens	9606	DMEM supplemented with 10% FBS	mature miR-191 duplex or control siRNA against GFP duplex was transfected with lipofectamine 2000 at a concentration of 100nM in the well	Lysates from each sample were split into 2 groups. Group 1: Gene expression samples, total RNA was isolated with TRIzol. Gene 2: Ago2 immunoprecipitation samples, Ago2 was immunoprecipated with an antibody against Ago2 and the associated RNA was isolated with TRIzol. In more detail, 24 hours post transfection, cells were washed 2X with PBS, 0.5 mL of lysis buffer was added to the plate, followed …	total RNA	transcriptomic	cDNA	RNA-Seq	GPL16791	Illumina HiSeq 2500		cell line: HeLa	1	2500 Speedway Dr. MBB 3.212	Austin	USA	iyerlab@gmail.com	University of Texas at Austin	Vishy,,Iyer	TX	78712	Illumina CASAVA version 1.8 used for basecalling.; Cutadapt was used to trim adaptors, reads mapping to rRNAs and tRNAs were removed, and the remaining reads were mapped to human genome (hg19) by TopHat 2 software version 2.0.9 with parameters -p 6 --b2-fast --library-type=fr-unstranded --no-novel-juncs --no-novel-indels --transcriptome-index; Cuffdiff was used to combine biological replicates an…	0	BioSample: https://www.ncbi.nlm.nih.gov/biosample/SAMN03216709; SRA: https://www.ncbi.nlm.nih.gov/sra?term=SRX765673	SRA	2005-03-15	2021-11-14	6551653860	202		https://sra-download.ncbi.nlm.nih.gov/srapub/SRR1660046	SRX765673		RNA-Seq	cDNA
SRR1696812	GSE63953	GSM1561266	SRX799449	HeLa	Dec 08 2014	Public on Jan 22 2015	Jan 22 2015	esiGFP-r1	Hela cells (cervical cancer cells)	207414933	207414933	20826	PAIRED	Homo sapiens	9606	HeLa cells were cultured in complete DMEM media containing 10% NCS, 1% Pen/Strep, 1%NEAA.	Hela cells were transfected with control esiRNA or esiRNA targeting PRMT9 (1ug esiRNA/10cm dish). Cells were left for 72 hours before they were harvested for RNA extraction.	Total RNA from control esiRNA and PRMT9 esiRNA transfected HeLa cells were extracted using the Trizol reagent.; We used Epicenter___s ScriptSeq V2 to prepare the libraries for all 4 samples.; We performed 75-nt pair-end strand-specific RNA sequencing.	total RNA	transcriptomic	cDNA	RNA-Seq	GPL11154	Illumina HiSeq 2000		cell line: Hela; transfection: control esiRNA	1	One Baylor Plaza	Houston	USA	zxia@bcm.edu	Baylor College of Medicine	Zheng,,Xia	TX	77030	TopHat 2.0.9 is used to align reads to reference genome. The tophat parameters are: -g 1 -r 100 --mate-std-dev 200, others are default. For strand-specific data, use --library-type fr-secondstrand; Then use wiggles to convert into wig file; Genome_build: hg19; Supplementary_files_format_and_content: wig	0	BioSample: https://www.ncbi.nlm.nih.gov/biosample/SAMN03255492; SRA: https://www.ncbi.nlm.nih.gov/sra?term=SRX799449	SRA	2023-01-15	2008-12-14	31112239950	150		https://sra-download.ncbi.nlm.nih.gov/srapub/SRR1696812	SRX799449		RNA-Seq	cDNA
SRR1737429	GSE64615	GSM1575584	SRX826020	HeLa	Dec 31 2014	Public on Feb 04 2015	Feb 04 2015	Gene expression_RNA-Seq mock BioRep1	HeLa cell	31871234	31871234	3985	PAIRED	Homo sapiens	9606	DMEM supplemented with 10% FBS	mature miR-503, miR-103, or miR-494 duplex or control siRNA against GFP duplex, or mock transfection (lipofectamine 2000 alone) was transfected with lipofectamine 2000 at a concentration of 100nM in the well	Lysates from each sample were split into 2 groups. Group 1: Gene expression samples, total RNA was isolated with TRIzol. Gene 2: Ago2 immunoprecipitation samples, Ago2 was immunoprecipated with an antibody against Ago2 and the associated RNA was isolated with TRIzol. In more detail, 24 hours post transfection, cells were washed 2X with PBS, 0.5 mL of lysis buffer was added to the plate, followed …	total RNA	transcriptomic	cDNA	RNA-Seq	GPL16791	Illumina HiSeq 2500	processed data file: Gene_expression_mock_cuffdiff_fpkm.txt	cell line: HeLa; transfected construct: none (mock)	1	2500 Speedway Dr. MBB 3.212	Austin	USA	iyerlab@gmail.com	University of Texas at Austin	Vishy,,Iyer	TX	78712	Illumina CASAVA version 1.8 used for basecalling.; Cutadapt was used to trim adaptors, reads mapping to rRNAs and tRNAs were removed, and the remaining reads were mapped to human genome (hg19) by TopHat 2 software version 2.0.9 with parameters -p 6 --b2-fast --library-type=fr-unstranded --no-novel-juncs --no-novel-indels --transcriptome-index; Cuffdiff was used to combine biological replicates an…	0	BioSample: https://www.ncbi.nlm.nih.gov/biosample/SAMN03274309; SRA: https://www.ncbi.nlm.nih.gov/sra?term=SRX826020	SRA	2005-02-15	1931-12-14	6437989268	202		https://sra-download.ncbi.nlm.nih.gov/srapub/SRR1737429	SRX826020		RNA-Seq	cDNA
SRR1737434	GSE64615	GSM1575586	SRX826022	HeLa	Dec 31 2014	Public on Feb 04 2015	Feb 04 2015	Gene expression_RNA-Seq mock BioRep3	HeLa cell	22543547	22543547	3137	PAIRED	Homo sapiens	9606	DMEM supplemented with 10% FBS	mature miR-503, miR-103, or miR-494 duplex or control siRNA against GFP duplex, or mock transfection (lipofectamine 2000 alone) was transfected with lipofectamine 2000 at a concentration of 100nM in the well	Lysates from each sample were split into 2 groups. Group 1: Gene expression samples, total RNA was isolated with TRIzol. Gene 2: Ago2 immunoprecipitation samples, Ago2 was immunoprecipated with an antibody against Ago2 and the associated RNA was isolated with TRIzol. In more detail, 24 hours post transfection, cells were washed 2X with PBS, 0.5 mL of lysis buffer was added to the plate, followed …	total RNA	transcriptomic	cDNA	RNA-Seq	GPL16791	Illumina HiSeq 2500	processed data file: Gene_expression_mock_cuffdiff_fpkm.txt	cell line: HeLa; transfected construct: none (mock)	1	2500 Speedway Dr. MBB 3.212	Austin	USA	iyerlab@gmail.com	University of Texas at Austin	Vishy,,Iyer	TX	78712	Illumina CASAVA version 1.8 used for basecalling.; Cutadapt was used to trim adaptors, reads mapping to rRNAs and tRNAs were removed, and the remaining reads were mapped to human genome (hg19) by TopHat 2 software version 2.0.9 with parameters -p 6 --b2-fast --library-type=fr-unstranded --no-novel-juncs --no-novel-indels --transcriptome-index; Cuffdiff was used to combine biological replicates an…	0	BioSample: https://www.ncbi.nlm.nih.gov/biosample/SAMN03274306; SRA: https://www.ncbi.nlm.nih.gov/sra?term=SRX826022	SRA	2005-02-15	1931-12-14	4553796494	202		https://sra-download.ncbi.nlm.nih.gov/srapub/SRR1737434	SRX826022		RNA-Seq	cDNA
SRR1787912	GSE65644	GSM1602362	SRX865454	HeLa	Feb 04 2015	Public on Apr 22 2015	Apr 22 2015	RNA-seq control siRNA	HeLa cells	184948074	184948074	24491	PAIRED	Homo sapiens	9606	HeLa cells were cultured in Dulbecco's modified Eagle's medium (DMEM) with 10% fetal calf serum, 0.29 mg ml___1 L-glutamine, 100 U ml___1 penicillin, 0.1 mg ml___1 streptomycin, and 1 U ml___1 nystatin at 37 ??C in a humidified atmosphere with 5% CO2.	Cells were transfected with 20nM control siRNA- Non Targeting (Thermo Scientific) using Lipofectamine RNAiMAX (Invitrogen). Following transfection, cells were incubated for 48 hours before RNA extraction.	Total RNA was extracted from the cells using TRI reagent (Sigma); Deep sequencing libraries were prepared using standard Illumina TruSeq library preparation kits. 2 x 101-bp paired-end sequencing was performed using an Illumina HiSeq 2000.	total RNA	transcriptomic	cDNA	RNA-Seq	GPL11154	Illumina HiSeq 2000		sirna knock down: SF3B1; cell line: HeLa	1	Ramat Aviv	Tel- aviv	Israel	nirokfir@gmail.com	Tel-Aviv University	Nir,,Kfir	Is	69978	For MNase-seq: Fastq files of each condition were mapped to the human genome (hg19) using Bowtie2 (Langmead and Salzberg, 2012) with default settings. We constructed a perl script that calculates a single score for each over a section of 147 bp from the start of the read, thus creating .wg files containing the marking the position of a nucleosome on a fragmentof 147 bp.; For mRNA-seq: mapped the …	0	BioSample: https://www.ncbi.nlm.nih.gov/biosample/SAMN03329511; SRA: https://www.ncbi.nlm.nih.gov/sra?term=SRX865454	SRA	2022-04-15	2004-02-15	37359510948	202		https://sra-download.ncbi.nlm.nih.gov/srapub/SRR1787912	SRX865454		RNA-Seq	cDNA
SRR2938921	GSE75247	GSM1947372	SRX1441548	HeLa	Nov 20 2015	Public on Jun 28 2016	Jun 28 2016	DMSO sample 2	HeLa cells	57922559	57917992	3026	PAIRED	Homo sapiens	9606			NucleoSpin miRNA (Macherey-Nagel); ribosomal depletion with RiboZero, directional RNA-seq library preparation, and 12 cycle amplification using LongAmp (New England BioLabs) and indexed primers (Integrated DNA Technologies)	total RNA	transcriptomic	cDNA	RNA-Seq	GPL18573	Illumina NextSeq 500		cell line: HeLa	1	240 Longwood Avenue	Boston	USA	christian_munch@hms.harvard.edu	Harvard Medical School	Christian,,Munch		2115	FastQC; tophat2 v1.2 data analysis pipeline at HMS research computing; tophat vs hg19; cufflinks; cuffmerge; cuffdiff; Genome_build: hg19; Supplementary_files_format_and_content: text delimited file containing FPKM values for each sample, fold-changes with p-values, and sequecinging status	0	BioSample: https://www.ncbi.nlm.nih.gov/biosample/SAMN04283926; SRA: https://www.ncbi.nlm.nih.gov/sra?term=SRX1441548	SRA	2029-06-16	2020-11-15	8607395539	148		https://sra-download.ncbi.nlm.nih.gov/srapub/SRR2938921	SRX1441548		RNA-Seq	cDNA
SRR2960984	GSE75410	GSM1954525	SRX1452334	HeLa	Nov 25 2015	Public on Jun 28 2016	Jun 29 2016	DMSO sample 2	HeLa cells	78889736	78889736	8291	PAIRED	Homo sapiens	9606			NucleoSpin miRNA (Macherey-Nagel); ribosomal depletion with RiboZero, directional RNA-seq library preparation, and 12 cycle amplification using LongAmp (New England BioLabs) and indexed primers (Integrated DNA Technologies)	total RNA	transcriptomic	cDNA	RNA-Seq	GPL11154	Illumina HiSeq 2000		cell line: HeLa	1	240 Longwood Avenue	Boston	USA	christian_munch@hms.harvard.edu	Harvard Medical School	Christian,,Munch		2115	Processing with the RNA-seq pipeline in http://bcbio-nextgen.readthedocs.org/en/latest/; FastQC; cutadapt; alignment with STAR; FastQC/RNA-SeQC; featureCounts; Genome_build: hg19; Supplementary_files_format_and_content: BedGraph files containing coverage data across the mitochondrial genome.	0	BioSample: https://www.ncbi.nlm.nih.gov/biosample/SAMN04296144; SRA: https://www.ncbi.nlm.nih.gov/sra?term=SRX1452334	SRA	2028-06-16	2025-11-15	15777947200	200		https://sra-download.ncbi.nlm.nih.gov/srapub/SRR2960984	SRX1452334		RNA-Seq	cDNA
SRR3169158	GSE77913	GSM2061344	SRX1584837	HeLa	Feb 15 2016	Public on Mar 21 2016	Mar 21 2016	siCon_Replicate1	HeLa	27085412	27085412	3096	PAIRED	Homo sapiens	9606	Cells were maintained according to standard procedures in Dulbecco___s modified Eagle___s medium (DMEM) containing 10% (v/v) fetal bovine serum (FBS), glucose (4.5 g/liter), and 5% CO2. Cells were split by trpsinization every 3 days.	Delivery of siRNA into HeLa cells was achieved using DharmaFECT 1 transfection reagent (Dharmacon Inc.) according to manufacturer___s instructions. TCAB1 siRNA was acquired from Qiagen (siTCAB1, SI00388941), USPL1 siRNA (sc-76875) and non-targeting control siRNA (siCon, sc-37007) from Santa Cruz. Briefly, 100nM siRNA was transfected on 2 consecutive days and cells were collected 24h after the sec…	Total cellular RNA was extracted with RNeasy Mini kit (Qiagen) in accordance with the manufacturer's instructions, prior to sequencing.; Libraries were generated with the Illumina Truseq mRNA protocol (Illumina, San Diego, CA) and TruSeq sample prep kits (catalog ID: FC-122-1001). Libraries were sequenced on a HiSeq2000 instrument (Illumina, San Diego, CA) for 2x101 cycles, generating 101bp paire…	polyA RNA	transcriptomic	cDNA	RNA-Seq	GPL11154	Illumina HiSeq 2000		treatment: Scrambled siRNA; cell line: HeLa	1	41 Library Drive	Bethesda	USA		NCI / NIH	Songjoon,,Baek	MD	20892	The Illumina basecalling and read generation algorithm versions were RTA 1.12.4.2 and CASAVA-1.8.2.; Raw reads were trimmed before alignment. The trimming software used was ea-utils FasqMcf software (http://code.google.com/p/ea-utils/wiki/FastqMcf Expression Analysis Inc., Durham, NC). The trimming parameters used were: -l 15 -q 0 -u -P 33 (minimum retained sequence length = 15, quality threshold…	0	SRA: https://www.ncbi.nlm.nih.gov/sra?term=SRX1584837; BioSample: https://www.ncbi.nlm.nih.gov/biosample/SAMN04504750	SRA	2021-03-16	2015-02-16	5471253224	202		https://sra-download.ncbi.nlm.nih.gov/srapub/SRR3169158	SRX1584837		RNA-Seq	cDNA
SRR3169161	GSE77913	GSM2061347	SRX1584840	HeLa	Feb 15 2016	Public on Mar 21 2016	Mar 21 2016	siCon_Replicate2	HeLa	28554606	28554606	3288	PAIRED	Homo sapiens	9606	Cells were maintained according to standard procedures in Dulbecco___s modified Eagle___s medium (DMEM) containing 10% (v/v) fetal bovine serum (FBS), glucose (4.5 g/liter), and 5% CO2. Cells were split by trpsinization every 3 days.	Delivery of siRNA into HeLa cells was achieved using DharmaFECT 1 transfection reagent (Dharmacon Inc.) according to manufacturer___s instructions. TCAB1 siRNA was acquired from Qiagen (siTCAB1, SI00388941), USPL1 siRNA (sc-76875) and non-targeting control siRNA (siCon, sc-37007) from Santa Cruz. Briefly, 100nM siRNA was transfected on 2 consecutive days and cells were collected 24h after the sec…	Total cellular RNA was extracted with RNeasy Mini kit (Qiagen) in accordance with the manufacturer's instructions, prior to sequencing.; Libraries were generated with the Illumina Truseq mRNA protocol (Illumina, San Diego, CA) and TruSeq sample prep kits (catalog ID: FC-122-1001). Libraries were sequenced on a HiSeq2000 instrument (Illumina, San Diego, CA) for 2x101 cycles, generating 101bp paire…	polyA RNA	transcriptomic	cDNA	RNA-Seq	GPL11154	Illumina HiSeq 2000		treatment: Scrambled siRNA; cell line: HeLa	1	41 Library Drive	Bethesda	USA		NCI / NIH	Songjoon,,Baek	MD	20892	The Illumina basecalling and read generation algorithm versions were RTA 1.12.4.2 and CASAVA-1.8.2.; Raw reads were trimmed before alignment. The trimming software used was ea-utils FasqMcf software (http://code.google.com/p/ea-utils/wiki/FastqMcf Expression Analysis Inc., Durham, NC). The trimming parameters used were: -l 15 -q 0 -u -P 33 (minimum retained sequence length = 15, quality threshold…	0	SRA: https://www.ncbi.nlm.nih.gov/sra?term=SRX1584840; BioSample: https://www.ncbi.nlm.nih.gov/biosample/SAMN04504753	SRA	2021-03-16	2015-02-16	5768030412	202		https://sra-download.ncbi.nlm.nih.gov/srapub/SRR3169161	SRX1584840		RNA-Seq	cDNA
SRR3306590	GSE79664	GSM2100603	SRX1667371	HeLa	Mar 28 2016	Public on Apr 04 2016	Apr 04 2016	S phase TAIL-seq	HeLa	10245696	10245696	1723	PAIRED	Homo sapiens	9606	HeLa cells were maintained in RPMI (Welgene) supplemented with 10% fetal bovine serum (Welgene).	For S phase-arrest, cells were arrested by 2 mM thymidine for 18 hr and then released into fresh medium for 9 hr, which was followed by second thymidine block for 17 hr. For M phase-arrest, cells were treated with 2 mM thymidine for 18 hr, released for 4 hr and then treated with 100 ng/mL nocodazole for 10 hr.	Total RNAs were extracted by TRIzol (Invitrogen); For TAIL-seq, 90 ?_g of total RNA extracted by TRIzol (Life Technologies) was DNase-treated and purified (>200 nt) by RNeasy MinElute cleanup column (QIAGEN). rRNAs were depleted by using Ribo-Zero kit (Epicentre) and remaining RNAs were ligated to the biotinylated 3___ adaptor and partially digested by RNaseT1 (Ambion). Fragmented RNAs were pulle…	total RNA	transcriptomic	other	OTHER	GPL11154	Illumina HiSeq 2000	3' end of RNA; TAIL_S.csv; TAIL-seq	cell type: human cervical cancer cell line	1	1 Gwanak-ro, Gwanak-gu	Seoul	South Korea	jepark87@gmail.com	Seoul National University	Jong-Eun,,Park		8826	For mRNA-seq and ribosome profiling analysis, FASTQ files were processed using FASTX-Toolkit (http://hannonlab.cshl.edu/fastx_toolkit/). The reads were first trimmed to retrieve 26 nt from the 5___ end (fastx_trimmer -l 26), filtered for quality (fastq_quality_filter -q 25 -p 80) and against artifact sequences (fastx_artifacts_filter) and collapsed (fastx_collapse). The processed sequences were f…	0	BioSample: https://www.ncbi.nlm.nih.gov/biosample/SAMN04588790; SRA: https://www.ncbi.nlm.nih.gov/sra?term=SRX1667371	SRA	2008-04-16	2028-03-16	2889093844	281		https://sra-download.ncbi.nlm.nih.gov/srapub/SRR3306590	SRX1667371		OTHER	other
SRR3306591	GSE79664	GSM2100604	SRX1667372	HeLa	Mar 28 2016	Public on Apr 04 2016	Apr 04 2016	M phase TAIL-seq	HeLa	6717706	6717706	1093	PAIRED	Homo sapiens	9606	HeLa cells were maintained in RPMI (Welgene) supplemented with 10% fetal bovine serum (Welgene).	For S phase-arrest, cells were arrested by 2 mM thymidine for 18 hr and then released into fresh medium for 9 hr, which was followed by second thymidine block for 17 hr. For M phase-arrest, cells were treated with 2 mM thymidine for 18 hr, released for 4 hr and then treated with 100 ng/mL nocodazole for 10 hr.	Total RNAs were extracted by TRIzol (Invitrogen); For TAIL-seq, 90 ?_g of total RNA extracted by TRIzol (Life Technologies) was DNase-treated and purified (>200 nt) by RNeasy MinElute cleanup column (QIAGEN). rRNAs were depleted by using Ribo-Zero kit (Epicentre) and remaining RNAs were ligated to the biotinylated 3___ adaptor and partially digested by RNaseT1 (Ambion). Fragmented RNAs were pulle…	total RNA	transcriptomic	other	OTHER	GPL11154	Illumina HiSeq 2000	3' end of RNA; TAIL_M.csv; TAIL-seq	cell type: human cervical cancer cell line	1	1 Gwanak-ro, Gwanak-gu	Seoul	South Korea	jepark87@gmail.com	Seoul National University	Jong-Eun,,Park		8826	For mRNA-seq and ribosome profiling analysis, FASTQ files were processed using FASTX-Toolkit (http://hannonlab.cshl.edu/fastx_toolkit/). The reads were first trimmed to retrieve 26 nt from the 5___ end (fastx_trimmer -l 26), filtered for quality (fastq_quality_filter -q 25 -p 80) and against artifact sequences (fastx_artifacts_filter) and collapsed (fastx_collapse). The processed sequences were f…	0	BioSample: https://www.ncbi.nlm.nih.gov/biosample/SAMN04588791; SRA: https://www.ncbi.nlm.nih.gov/sra?term=SRX1667372	SRA	2008-04-16	2028-03-16	1894268182	281		https://sra-download.ncbi.nlm.nih.gov/srapub/SRR3306591	SRX1667372		OTHER	other
SRR3510009	GSE81460	GSM2152785	SRX1763578	HeLa	May 16 2016	Public on May 26 2016	May 26 2016	RNAseq_siCont1	HeLa cells	70391410	70391410	8944	PAIRED	Homo sapiens	9606	HeLa cells were cultured in medium (DMEM, 10% FCS, 1% penicillin/streptomycin) at 37 ??C in an atmosphere containing 5% CO2.	Depletion of Acinus was achieved after two rounds of transfection using Dharmafect Reagent 1 (Dharmacon) and siRNA (CUGCAGAGCAUGAAGUAAAUU). As a control, cells were transfected with ON-TARGETplus Non-targeting siRNA (Dharmacon).	RNA extractions were performed using RNeasy Mini Kit (Qiagen) with DNAse treatment on column.; The libraries have been obtained using the Truseq Transcriptome kit (polyA transcript enrichment) at the Beijing Genomics Institute (BGI).	polyA RNA	transcriptomic	cDNA	RNA-Seq	GPL11154	Illumina HiSeq 2000	RNAseq_Acinus_depletion_gene_tpm.txt	sirna transfection: ON-TARGETplus Non-targeting siRNA (Dharmacon)	1	Western General Hospital	Edinburgh	United Kingdom		University of Edinburgh	Julie,,Rodor		EH4 2XU	Reads mapping and transcript quantification were done using Sailfish (Rapid Alignment-free Quantification of Isoform Abundance) (Patro, Mount, & Kingsford, 2014) using the hg19 annotation of the human genome. The TPM (transcripts per million) for each gene were obtained after pooling the value of its different transcripts.; Genome_build: hg19; Supplementary_files_format_and_content: [tpm.txt] Rep…	0	BioSample: https://www.ncbi.nlm.nih.gov/biosample/SAMN05001422; SRA: https://www.ncbi.nlm.nih.gov/sra?term=SRX1763578	SRA	2026-05-16	2016-05-16	12670453800	180		https://sra-download.ncbi.nlm.nih.gov/srapub/SRR3510009	SRX1763578		RNA-Seq	cDNA
SRR346062	GSE32213	GSM798057	SRX098078	K562	Sep 19 2011	Public on Jul 01 2012	May 23 2013	K562 control RNA-seq	K562 cells	28220876	0	941	SINGLE	Homo sapiens	9606	K562 cells were cultured in IMEM (Mediatech Inc) containing 10% FBS, 25 ?????_g/ml Gentamicin, 100 U/ml Penicillin, and 100 ?????_g/ml Streptomycin. After siRNA transfection, the cells were cultured with IMEM containing 10% FBS.	K562 cells (3 x 106) were transfected with 240 pmol of SMART pool siRNA targeting human GATA-1, GATA-2, or siGenome nontargeting siRNA pool (Dharmacon/ Fisher Scientific) with the Nucleofector II (Lonza). Cells were harvested 48 h post-transfection.	The RNA libraries were prepared in accordance with the Illumina TruSeq???_?? RNA Sample Prep Kit protocol. Briefly, mRNAs were fragmented at elevated temperature using divalent cations and transcribed into cDNA thereby generating a library of cDNA fragments. Barcoded RNA-Seq adapters provided with the Illumina kit were then ligated to the blunt ends of the cDNA fragments. The libraries of cDNA fr…	total RNA	transcriptomic	cDNA	RNA-Seq	GPL11154	Illumina HiSeq 2000	Illumina TruSeq RNA Sample Prep Kit	cell line: K562; knockdown: control	1	318 Campus Dr. Room S240	Stanford	USA	xlan@stanford.edu	Stanford University	Xun,,Lan	CA	94305	Alignment: Sequence reads were obtained and mapped to the human (March, 2006) (hg18) genomes using the Bowtie. All reads mapping with two or fewer mismatches were retained.; Expression: FPKM value generated with Cufflinks software were used as gene expression value.	0	SRA: https://www.ncbi.nlm.nih.gov/sra?term=SRX098078; BioSample: https://www.ncbi.nlm.nih.gov/biosample/SAMN00722456	SRA	2003-07-12	2021-01-12	1439264676	51		https://sra-download.ncbi.nlm.nih.gov/srapub/SRR346062	SRX098078	GSM798057: K562 control RNA-seq	RNA-Seq	cDNA
SRR346064	GSE32213	GSM798057	SRX098078	K562	Sep 19 2011	Public on Jul 01 2012	May 23 2013	K562 control RNA-seq	K562 cells	29351023	0	1010	SINGLE	Homo sapiens	9606	K562 cells were cultured in IMEM (Mediatech Inc) containing 10% FBS, 25 ?????_g/ml Gentamicin, 100 U/ml Penicillin, and 100 ?????_g/ml Streptomycin. After siRNA transfection, the cells were cultured with IMEM containing 10% FBS.	K562 cells (3 x 106) were transfected with 240 pmol of SMART pool siRNA targeting human GATA-1, GATA-2, or siGenome nontargeting siRNA pool (Dharmacon/ Fisher Scientific) with the Nucleofector II (Lonza). Cells were harvested 48 h post-transfection.	The RNA libraries were prepared in accordance with the Illumina TruSeq???_?? RNA Sample Prep Kit protocol. Briefly, mRNAs were fragmented at elevated temperature using divalent cations and transcribed into cDNA thereby generating a library of cDNA fragments. Barcoded RNA-Seq adapters provided with the Illumina kit were then ligated to the blunt ends of the cDNA fragments. The libraries of cDNA fr…	total RNA	transcriptomic	cDNA	RNA-Seq	GPL11154	Illumina HiSeq 2000	Illumina TruSeq RNA Sample Prep Kit	cell line: K562; knockdown: control	1	318 Campus Dr. Room S240	Stanford	USA	xlan@stanford.edu	Stanford University	Xun,,Lan	CA	94305	Alignment: Sequence reads were obtained and mapped to the human (March, 2006) (hg18) genomes using the Bowtie. All reads mapping with two or fewer mismatches were retained.; Expression: FPKM value generated with Cufflinks software were used as gene expression value.	0	SRA: https://www.ncbi.nlm.nih.gov/sra?term=SRX098078; BioSample: https://www.ncbi.nlm.nih.gov/biosample/SAMN00722456	SRA	2003-07-12	2021-01-12	1526253196	52		https://sra-download.ncbi.nlm.nih.gov/srapub/SRR346064	SRX098078	GSM798057: K562 control RNA-seq	RNA-Seq	cDNA
SRR847514	GSE46718	GSM1136095	SRX275918	K562	May 07 2013	Public on Jan 22 2014	Jan 22 2014	K562 TotalRNA Rep1	K562 cells	30578384	0	953	SINGLE	Homo sapiens	9606	Cells were grown in IMDM containing 10% FBS and 1% penicillin/streptomycin at 37C and 5%CO2	No treatement. K562 control and WTAP knockdown cells were utilized.	RNA was extracted by Trizol method followed by an extra purification step via Qiagen RNeasy Minielute columns.; RNA libraries were prepared for sequencing using standard Illumina protocols	total RNA	transcriptomic	cDNA	RNA-Seq	GPL10999	Illumina Genome Analyzer IIx		genotype: control	1	1050 Childs Way, RRI201	Los Angeles	USA	uren@usc.edu	University of Southern California	Philip,James,Uren	CA	90089-2910	Illumina Casava 1.8.2 was used to generate fastq files; Reads were aligned to the hg18 genome using RMAP; Reads were counted to a transcriptome reference compiled from the UCSC genome browsers RefSeq track and Gene Symbols table using in-house software; Read counts were pooled for control and WTAP KD samples; Differential expression of genes and exons was calculated using a hypergeometric test; i…	0	BioSample: https://www.ncbi.nlm.nih.gov/biosample/SAMN02141281; SRA: https://www.ncbi.nlm.nih.gov/sra?term=SRX275918	SRA	2023-01-14	2007-05-13	1528919200	50		https://sra-download.ncbi.nlm.nih.gov/srapub/SRR847514	SRX275918		RNA-Seq	cDNA
SRR847515	GSE46718	GSM1136096	SRX275919	K562	May 07 2013	Public on Jan 22 2014	Jan 22 2014	K562 TotalRNA Rep2	K562 cells	30933180	0	988	SINGLE	Homo sapiens	9606	Cells were grown in IMDM containing 10% FBS and 1% penicillin/streptomycin at 37C and 5%CO2	No treatement. K562 control and WTAP knockdown cells were utilized.	RNA was extracted by Trizol method followed by an extra purification step via Qiagen RNeasy Minielute columns.; RNA libraries were prepared for sequencing using standard Illumina protocols	total RNA	transcriptomic	cDNA	RNA-Seq	GPL10999	Illumina Genome Analyzer IIx		genotype: control	1	1050 Childs Way, RRI201	Los Angeles	USA	uren@usc.edu	University of Southern California	Philip,James,Uren	CA	90089-2910	Illumina Casava 1.8.2 was used to generate fastq files; Reads were aligned to the hg18 genome using RMAP; Reads were counted to a transcriptome reference compiled from the UCSC genome browsers RefSeq track and Gene Symbols table using in-house software; Read counts were pooled for control and WTAP KD samples; Differential expression of genes and exons was calculated using a hypergeometric test; i…	0	BioSample: https://www.ncbi.nlm.nih.gov/biosample/SAMN02141282; SRA: https://www.ncbi.nlm.nih.gov/sra?term=SRX275919	SRA	2023-01-14	2007-05-13	1546659000	50		https://sra-download.ncbi.nlm.nih.gov/srapub/SRR847515	SRX275919		RNA-Seq	cDNA
SRR901899	GSE47997	GSM1164651	SRX306611	K562	Jun 17 2013	Public on Jun 17 2013	Jun 17 2013	K562_control	K562 cells	14509446	14509446	1440	PAIRED	Homo sapiens	9606	HepG2 cells were cultured in Dulbecco___s modified Eagle___s medium (DMEM) (Beit-Haemek, Israel)). K562 cells were cultured in RPMI 1640 medium (Beit-Haemek, Israel). Both media were supplemented with 10% fetal calf serum (FCS) (Beit-Haemek, Israel), 2 mM glutamine, 100 mg/ml streptomycin and 100 units/ml penicillin (Beit-Haemek, Israel), at 370c in a humidified incubator with 5% CO2.	HepG2 and K562 cell lines were stably transfected with plasmids containing siRNA designed to specifically knock down ADAR expression (ADAR KD). Different types of siRNA were tested, and the one yielding the best ADAR reduction was chosen. The same cells transected with a plasmid containing the scrambled siRNA (SCR) were used as a control.	RNA was purified using TRIzol.; Libraries were prepared according to Illumina's instructions. Libraries were sequenced on the Genome Analyzer 2x following the manufacturer's protocols. 76 base paired-end reads were sequenced in Illumina GAIIX with two technical replicates for each sample (2 ?_ control and 2 ?_ ADAR KD for HepG2 and K562).	total RNA	transcriptomic	cDNA	RNA-Seq	GPL10999	Illumina Genome Analyzer IIx	scrambled siRNA was used as control	cell line: K562; transfected with: scrambled siRNA (control)	1	tel hashomer	ramat gan	Israel	j-jacob@sheba.health.gov.il	sheba medical center	jasmine,,jacob	Israel	78995	Alignment: Alignment of RNA-seq reads was done using TopHat (Trapnell et al. 2009), a splicing-aware aligner. The reads were mapped to the human reference genome (hg19). Mismatches were not allowed adjacent to the splice junction, and a splice-junction anchor of at least 12 bases was used. The alignment was done with respect to known Ensembl transcripts (using Ensembl62 transcripts GTF file), and…	0	BioSample: https://www.ncbi.nlm.nih.gov/biosample/SAMN02205044; SRA: https://www.ncbi.nlm.nih.gov/sra?term=SRX306611	SRA	2022-07-15	2028-10-15	2205435792	152		https://sra-download.ncbi.nlm.nih.gov/srapub/SRR901899	SRX306611		RNA-Seq	cDNA
SRR901900	GSE47997	GSM1164651	SRX306611	K562	Jun 17 2013	Public on Jun 17 2013	Jun 17 2013	K562_control	K562 cells	17382099	17382099	1784	PAIRED	Homo sapiens	9606	HepG2 cells were cultured in Dulbecco___s modified Eagle___s medium (DMEM) (Beit-Haemek, Israel)). K562 cells were cultured in RPMI 1640 medium (Beit-Haemek, Israel). Both media were supplemented with 10% fetal calf serum (FCS) (Beit-Haemek, Israel), 2 mM glutamine, 100 mg/ml streptomycin and 100 units/ml penicillin (Beit-Haemek, Israel), at 370c in a humidified incubator with 5% CO2.	HepG2 and K562 cell lines were stably transfected with plasmids containing siRNA designed to specifically knock down ADAR expression (ADAR KD). Different types of siRNA were tested, and the one yielding the best ADAR reduction was chosen. The same cells transected with a plasmid containing the scrambled siRNA (SCR) were used as a control.	RNA was purified using TRIzol.; Libraries were prepared according to Illumina's instructions. Libraries were sequenced on the Genome Analyzer 2x following the manufacturer's protocols. 76 base paired-end reads were sequenced in Illumina GAIIX with two technical replicates for each sample (2 ?_ control and 2 ?_ ADAR KD for HepG2 and K562).	total RNA	transcriptomic	cDNA	RNA-Seq	GPL10999	Illumina Genome Analyzer IIx	scrambled siRNA was used as control	cell line: K562; transfected with: scrambled siRNA (control)	1	tel hashomer	ramat gan	Israel	j-jacob@sheba.health.gov.il	sheba medical center	jasmine,,jacob	Israel	78995	Alignment: Alignment of RNA-seq reads was done using TopHat (Trapnell et al. 2009), a splicing-aware aligner. The reads were mapped to the human reference genome (hg19). Mismatches were not allowed adjacent to the splice junction, and a splice-junction anchor of at least 12 bases was used. The alignment was done with respect to known Ensembl transcripts (using Ensembl62 transcripts GTF file), and…	0	BioSample: https://www.ncbi.nlm.nih.gov/biosample/SAMN02205044; SRA: https://www.ncbi.nlm.nih.gov/sra?term=SRX306611	SRA	2022-07-15	2028-10-15	2642079048	152		https://sra-download.ncbi.nlm.nih.gov/srapub/SRR901900	SRX306611		RNA-Seq	cDNA
SRR1571493	GSE61238	GSM1500075	SRX697725	K562	Sep 09 2014	Public on Sep 10 2014	Sep 11 2014	Input rep1	K562	29969898	29969898	839	PAIRED	Homo sapiens	9606	K562 cells (ATCC cat #CCL-243) were grown in RPMI 1640 (Invitrogen, cat #22400105) with 10% FBS and 1% Antiboiotic-Antimycotic 100X (Invitrogen, cat #15240062).	We collected cells with a gentle 5 minute spin 500g and washed with room temperature PBS. We re-suspended at 5e6 cells per ml in room temperature RPMI media sans FBS or Antibiotic-Antimycotic and added formaldehyde to a final concentration of 0.1%. We cross-linked at room temperature for 10 minutes and then halted it by quenching for 5 minutes at room temperature after adding glycine to a final c…	We re-suspended frozen pellets in 1 mL of RIPA lysis buffer (50mM Tris (pH 8), 150 mM KCl, 0.1% SDS, 1% Triton-X, 5 mM EDTA, 0.5% sodium deoxycholate, 0.5 mM DTT (add fresh) + protease inhibitor cocktail (Thermo Scientific, PI-87785) + 100 U/ml RNaseOUTTM (Life Technologies , 10777-019)). We incubated cells at 4??C for 10 minutes before lysing on a Branson?? digital sonifier using 10% amplitude f…	total RNA	transcriptomic	other	RIP-Seq	GPL16791	Illumina HiSeq 2500		cell line: K562; antibody: none	1	7 Divinity Ave.	Cambridge	USA	dkelley@fas.harvard.edu	Harvard University	David,R,Kelley	MA	2138	CASAVA v1.8.3 used to called bases.; Tophat 2.0.9 with default parameters used to align fRIP-Seq reads to hg19 and GENCODE v18 reference annotation.; Cuffdiff 2.1.1 used to estimate gene abundances and perform statistical comparisons between the RIP and input alignments.; Genome_build: hg19; Supplementary_files_format_and_content: Cuffdiff gene_exp.diff	0	SRA: https://www.ncbi.nlm.nih.gov/sra?term=SRX697725; BioSample: https://www.ncbi.nlm.nih.gov/biosample/SAMN03031380	SRA	2010-09-14	2009-09-14	1858133676	62		https://sra-download.ncbi.nlm.nih.gov/srapub/SRR1571493	SRX697725		RIP-Seq	other
SRR1571494	GSE61238	GSM1500076	SRX697726	K562	Sep 09 2014	Public on Sep 10 2014	Sep 11 2014	Input rep2	K562	24551498	24551498	688	PAIRED	Homo sapiens	9606	K562 cells (ATCC cat #CCL-243) were grown in RPMI 1640 (Invitrogen, cat #22400105) with 10% FBS and 1% Antiboiotic-Antimycotic 100X (Invitrogen, cat #15240062).	We collected cells with a gentle 5 minute spin 500g and washed with room temperature PBS. We re-suspended at 5e6 cells per ml in room temperature RPMI media sans FBS or Antibiotic-Antimycotic and added formaldehyde to a final concentration of 0.1%. We cross-linked at room temperature for 10 minutes and then halted it by quenching for 5 minutes at room temperature after adding glycine to a final c…	We re-suspended frozen pellets in 1 mL of RIPA lysis buffer (50mM Tris (pH 8), 150 mM KCl, 0.1% SDS, 1% Triton-X, 5 mM EDTA, 0.5% sodium deoxycholate, 0.5 mM DTT (add fresh) + protease inhibitor cocktail (Thermo Scientific, PI-87785) + 100 U/ml RNaseOUTTM (Life Technologies , 10777-019)). We incubated cells at 4??C for 10 minutes before lysing on a Branson?? digital sonifier using 10% amplitude f…	total RNA	transcriptomic	other	RIP-Seq	GPL16791	Illumina HiSeq 2500		cell line: K562; antibody: none	1	7 Divinity Ave.	Cambridge	USA	dkelley@fas.harvard.edu	Harvard University	David,R,Kelley	MA	2138	CASAVA v1.8.3 used to called bases.; Tophat 2.0.9 with default parameters used to align fRIP-Seq reads to hg19 and GENCODE v18 reference annotation.; Cuffdiff 2.1.1 used to estimate gene abundances and perform statistical comparisons between the RIP and input alignments.; Genome_build: hg19; Supplementary_files_format_and_content: Cuffdiff gene_exp.diff	0	SRA: https://www.ncbi.nlm.nih.gov/sra?term=SRX697726; BioSample: https://www.ncbi.nlm.nih.gov/biosample/SAMN03031375	SRA	2010-09-14	2009-09-14	1522192876	62		https://sra-download.ncbi.nlm.nih.gov/srapub/SRR1571494	SRX697726		RIP-Seq	other
SRR1925342	GSE61474	GSM1641262	SRX965079	K562	Mar 23 2015	Public on Mar 24 2015	Mar 24 2015	Matched RNAseq rep1	K562	73415393	73415393	6133	PAIRED	Homo sapiens	9606	Human K562, MCF-7 and SK-N-SH cells were purchased from Cellbank. All cell lines were cultured at 37??C, 5% C02 with ten percent fetal bovine serum and penicillin/streptomycin. K562 and HeLa cells were cultured in RPMI and DMEM respectively, MCF-7 and SK-N-SH cells were cultured in MEM. Briefly, RNA was extracted by TRIzol, DNase treated with Turbo__? DNase (Life Technologies), confirmed DNA-free…		Capture sequencing was performed by combining and modifying the NimbleGen SeqCap EZ Library SR User___s Guide V3.0 and the NimbleGen Arrays User___s Guide: Sequence Capture Array Delivery v3.2. RNA sequencing libraries of ribodepleted total RNA from three K562 biological replicates were created using the TruSeq?? Stranded mRNA Sample Preparation Kit (Illumina). Different index adaptors (4,6,12) w…	total RNA	transcriptomic	cDNA	RNA-Seq	GPL11154	Illumina HiSeq 2000	K562 RNAseq	cell type: K562 cell line	1	Wellcome Trust Genome Campus	Hinxton	United Kingdom	giovanni@ebi.ac.uk	EMBL-European Bioinformatics Institute	Giovanni,,Bussotti	Cambridgeshire	CB10 1SD	Illumina Casava1.7 software used for basecalling.; Before mapping FastQC was utilized to confirm sequence quality. Reads were trimmed with the Trim Galore Cutadapt11 wrapper using the ___paired option.; For K562 and PBMC ERCC capture, sequenced reads (.fastq files) were aligned to the human genome using Tophat2 12 with the firststrand library type option selected. A human Bowtie213 index containi…
SRR2125812	GSE71299	GSM1831901	SRX1117175	K562	Jul 24 2015	Public on Aug 10 2015	Aug 10 2015	K562 parental cells	K562 parental cells	83132732	83132732	5763	PAIRED	Homo sapiens	9606			Total RNA was isolated using the miRNeasy Mini Kit (Qiagen).; Poly(A)+ RNAs were selected and Illumina libraries were prepared using TruSeq RNA Sample Prep Kit. Libraries were then sequenced using Illumina HiSeq2000.	total RNA	transcriptomic	cDNA	RNA-Seq	GPL11154	Illumina HiSeq 2000		cell line: CML-derived K562; tissue source: bone marrow; cell type: erythroleukemia cells; genotype/variation: wild-type SRSF2	1	1212 Amsterdam Ave	New York	USA	jlm2@columbia.edu	Columbia University	James,L.,Manley	New York	10027	We use RTA (Illumina) for base calling and bcl2fastq for converting BCL to fastq format, coupled with adaptor trimming.; Reads were mapped to the human genome (NCBI GRCh37) using TopHat v2.0.4 with the arguments ___--max-multihits 10 --no-coverage-search --mate-inner-dist 100__?.; The number of read fragments mapping to each gene was counted using HTSeq 0.6.1p1.; Genome_build: GRCh37; Supplementa…	0	BioSample: https://www.ncbi.nlm.nih.gov/biosample/SAMN03921942; SRA: https://www.ncbi.nlm.nih.gov/sra?term=SRX1117175	SRA	2011-08-15	2024-07-15	16792811864	202		https://sra-download.ncbi.nlm.nih.gov/srapub/SRR2125812	SRX1117175		RNA-Seq	cDNA
SRR2921244	GSE74999	GSM1940165	SRX1431704	K562	Nov 13 2015	Public on Apr 10 2016	Apr 10 2016	K562 DMSO Vehicle Control RNA-seq Rep 2	K562 DMSO Vehicle Control RNA-seq	52634432	52634432	3098	PAIRED	Homo sapiens	9606	K562 cells were obtained from ATCC (CCL-243) and maintained in 1x RPMI1640 media (with L-glutamine) supplemented with 10% FBS and 1x penicillin/streptomycin (Life Technologies). GM12878 lymphoblasts obtained from Coriell and maintained in 1x RPMI 1640 media (with L-glutamine) supplemented with 15% FBS and 1x penicillin/streptomycin (Life Technologies). CRC119 cells maintained in 1x RPMI 1640 medi…		2 __g total RNA was used for Illumina mRNA-seq Library Prep Kit with polyA selection; Cell pellets were washed with 1xPBS and total RNA extracted with RNAeasy kit (Qiagen)	polyA RNA	transcriptomic	cDNA	RNA-Seq	GPL11154	Illumina HiSeq 2000		cell line: K562; cell type: myelogenous leukemia cell line; treated with: 0.01% DMSO vehicle; duration of treatment: 72 hours	1	101 Science Dr.	Durham	USA	chris.frank21@gmail.com	Duke University	Christopher,L,Frank	NC	27708	Basecalls performed using CASAVA v1.8; DNase-seq (first 20 bp) and ChIP-seq reads mapped to UCSC hg19 with Bowtie v1.1.0 allowing only unique alignments with up to 1 mismatch, RNA-seq reads mapped to UCSC knownGenes reference with Tophat v2.0 allowing up to 2 mismatches; Putative PCR artifacts (pileup of identical reads) filtered from mapped DNase-seq and ChIP-seq prior to peak calls; DNase-seq a…	0	BioSample: https://www.ncbi.nlm.nih.gov/biosample/SAMN04267218; SRA: https://www.ncbi.nlm.nih.gov/sra?term=SRX1431704	SRA	2011-04-16	2017-11-15	5263443200	100		https://sra-download.ncbi.nlm.nih.gov/srapub/SRR2921244	SRX1431704		RNA-Seq	cDNA
SRR2981127	GSE75792	GSM1967869	SRX1470568	K562	Dec 08 2015	Public on Jun 03 2016	Jun 03 2016	Total RNA-Seq rep1	K562 cells	187102408	0	5772	SINGLE	Homo sapiens	9606	K562 cells were acquired from DSMZ (Braunschweig, Germany). Cells were grown in RPMI 1640 medium (Gibco) supplemented with 10% heat-inactivated FBS (Gibco) and 1% Penicillin/Streptomycin (100x, PAA) at 37??C under 5% CO2	Cells were labeled in media for 5 min with 500 __M 4-thiouridine (4sU, Sigma-Aldrich) and harvested through centrifugation for 2 min at 3,000 rpm.	RNA was extracted using TRIzol (Life Technologies), 4sU-labeled RNA was exctracted according to Dolken et al., RNA, 2008.; fragmentation: no; NuGEN Human Whole Blood RNA-Seq System	total RNA	transcriptomic	cDNA	RNA-Seq	GPL18460	Illumina HiSeq 1500		passage: 3-5; cell line: K562	1	Fassberg 11	G?_ttingen	Germany	bschwal@gwdg.de	MPI	Bj?_rn,,Schwalb		37077	Sequencing data processing. Paired-end 50 base reads with additional 6 base reads of barcodes were obtained for each of the samples, i.e. total RNA (RNA-Seq), total fragmented RNA (RNA-Frag-Seq), labeled RNA (4sU-Seq), labeled fragmented RNA (TT-Seq) and ChIP-Seq samples (N20 and S2P). Reads were demultiplexed and mapped with STAR 2.3.0 (for RNA-Seq) (Dobin and Gingeras, Current protocols in bioi…	0	BioSample: https://www.ncbi.nlm.nih.gov/biosample/SAMN04325069; SRA: https://www.ncbi.nlm.nih.gov/sra?term=SRX1470568	SRA	2003-06-16	2008-12-15	9355120400	50		https://sra-download.ncbi.nlm.nih.gov/srapub/SRR2981127	SRX1470568		RNA-Seq	cDNA
SRR1029672	GSE52385	GSM1264338	SRX377515	MCF7	Nov 14 2013	Public on Jan 23 2014	Jan 23 2014	siCtrl_BiolRep1	MCF-7 cell culture	46847275	0	1614	SINGLE	Homo sapiens	9606	MCF-7 cells were cultured in high glucose DMEM with 10% fetal bovine serum, 2 mM Glutamax-1, 100 units/ml penicillin and 100 ?_g/ml streptomycin.	Cells were transfected using siCtrl or siSRA siRNAs with Lipofectamine__? RNAiMAX Reagent (invitrogen) using a reverse transfection strategy.	mRNA was extracted by Trizol__? (Ambion)	polyA RNA	transcriptomic	cDNA	RNA-Seq	GPL11154	Illumina HiSeq 2000	sample_1; MCF-7 cells, 32 h after treatment with siCtrl siRNA	cell line: MCF-7; genotype/variation: control; biological replicates: 1	1	3415 Colorado Avenue	Boulder	USA		CU Boulder	Linghe,,Xi	CO	80303	Primary data evaluation was performed using the FastX-Toolkit (http://hannonlab.cshl.edu/fastx_toolkit/index.html). RNA-seq reads were aligned to the human genome (hg19 build) using tophat2.0.4 (http://tophat.cbcb.umd.edu), in conjunction with bowtie2.0.0 (http://bowtie-bio.sourceforge.net). Regulated genes were called by cuffdiff with either "-g" or "-G" option, using three biological replicates…	0	BioSample: https://www.ncbi.nlm.nih.gov/biosample/SAMN02402489; SRA: https://www.ncbi.nlm.nih.gov/sra?term=SRX377515	SRA	2024-01-14	2014-11-13	2342363750	50		https://sra-download.ncbi.nlm.nih.gov/srapub/SRR1029672	SRX377515		RNA-Seq	cDNA
SRR1169728	GSE54693	GSM1322274	SRX471218	MCF7	Feb 05 2014	Public on Jul 03 2014	Jul 03 2014	MCF7_RNA-Seq	MCF-7 WT	71429918	0	1607	SINGLE	Homo sapiens	9606			Total RNA was extracted with the RNeasy kit and on-column DNase treatment (Qiagen). 250 ng of total RNA was treated by Ribo-Zero rRNA Removal Kit (epicentre) to remove?_ ribosomal RNAs ?_according to manufacturer instructions. 16 ??l of purified RNA were fragmented by addition of?_ 4 ??l 5x fragmentation buffer (200 mM Tris acetate pH 8.2, 500 mM potassium acetate and 150 mM magnesium acetate) an…	total RNA	transcriptomic	cDNA	RNA-Seq	GPL10999	Illumina Genome Analyzer IIx		antibody/details: Ribozero processed and fragmented RNA	1	Geert Grooteplein 28	Nijmegen	USA	h.stunnenberg@ncmls.ru.nl	Radboud University	H.G.,,Stunnenberg		6525 GA	Cluster generation and sequencing were performed using the Illumina GAIIx or HiSeq2000 genome analyzer. The 36 (GAIIx) or 43 bp tags (HiSeq2000) were mapped to the reference human genome hg19 (NCBI build 37), using the BWA allowing one mismatch. The image files were processed to extract DNA sequence data. Only uniquely mapped-reads were used for data analysis and visualization. The output data we…	0	BioSample: https://www.ncbi.nlm.nih.gov/biosample/SAMN02642025; SRA: https://www.ncbi.nlm.nih.gov/sra?term=SRX471218	SRA	2003-07-14	2014-02-14	2500047130	35		https://sra-download.ncbi.nlm.nih.gov/srapub/SRR1169728	SRX471218		RNA-Seq	cDNA
SRR1509731	GSE59251	GSM1431871	SRX648505	MCF7	Jul 09 2014	Public on Jul 10 2014	Jul 10 2014	3hControl-rep2	MCF-7 breast cancer cell line_3hControl-rep2	21619285	0	670	SINGLE	Homo sapiens	9606			RNA was isolated from cells using a Qiagen Rneasy kit.; RNA libraries were prepared for sequencing using standard Illumina protocols.	total RNA	transcriptomic	cDNA	RNA-Seq	GPL11154	Illumina HiSeq 2000		cell line: MCF-7; cell type: breast cancer; treatment condition: 3h, DMSO	1	825 Northeast 13th Street	Oklahoma City	USA		Oklahoma Medical Research Foundation	Bryan,,Welm	Oklahoma	73104	reads were aligned to hg19 plus extended splice junctions using novoalign (2.08.01). Up to 50 alignments were reported and adapter sequences were trimmed by novoalign.; splice junction alignments were converted back to genomic space using the USeq (8.6.4) SamTranscriptomeParser application (default settings).; the final alignment files were used in the USeq (8.6.4) DefinedRegionDifferentialSeq ap…	0	BioSample: https://www.ncbi.nlm.nih.gov/biosample/SAMN02905568; SRA: https://www.ncbi.nlm.nih.gov/sra?term=SRX648505	SRA	2011-07-14	2009-07-14	1080964250	50		https://sra-download.ncbi.nlm.nih.gov/srapub/SRR1509731	SRX648505		RNA-Seq	cDNA
SRR1509732	GSE59251	GSM1431872	SRX648506	MCF7	Jul 09 2014	Public on Jul 10 2014	Jul 10 2014	3hControl-rep3	MCF-7 breast cancer cell line_3hControl-rep3	24308901	0	757	SINGLE	Homo sapiens	9606			RNA was isolated from cells using a Qiagen Rneasy kit.; RNA libraries were prepared for sequencing using standard Illumina protocols.	total RNA	transcriptomic	cDNA	RNA-Seq	GPL11154	Illumina HiSeq 2000		cell line: MCF-7; cell type: breast cancer; treatment condition: 3h, DMSO	1	825 Northeast 13th Street	Oklahoma City	USA		Oklahoma Medical Research Foundation	Bryan,,Welm	Oklahoma	73104	reads were aligned to hg19 plus extended splice junctions using novoalign (2.08.01). Up to 50 alignments were reported and adapter sequences were trimmed by novoalign.; splice junction alignments were converted back to genomic space using the USeq (8.6.4) SamTranscriptomeParser application (default settings).; the final alignment files were used in the USeq (8.6.4) DefinedRegionDifferentialSeq ap…	0	BioSample: https://www.ncbi.nlm.nih.gov/biosample/SAMN02905569; SRA: https://www.ncbi.nlm.nih.gov/sra?term=SRX648506	SRA	2011-07-14	2009-07-14	1215445050	50		https://sra-download.ncbi.nlm.nih.gov/srapub/SRR1509732	SRX648506		RNA-Seq	cDNA
SRR1519069	GSE59536	GSM1438975	SRX656271	MCF7	Jul 17 2014	Public on Jul 18 2014	Jul 18 2014	MCF7WS8E29	MCF-7 wild type	39433039	39433039	3484	PAIRED	Homo sapiens	9606		Wild-type MCF-7 cells were treated with vehicle control (0.1% ethanol), E2 (10-9 mol/L) and 4-OHT (10-6 mol/L) respectively for 24 hours.	Total RNA was isolated with an RNeasy Micro kit (Qiagen, Valencia, CA).; These RNA samples were first converted into a library of cDNA fragments. Sequencing adaptors were subsequently added to each cDNA fragment and a 2x100 bp paired-end sequence was obtained from each cDNA using high-throughput sequencing technology (Illumina GAII).	total RNA	transcriptomic	cDNA	RNA-Seq	GPL9115	Illumina Genome Analyzer II		cell line: MCF-7; cell type: breast cancer cell line; treated with: E2 (10-9mol/L)for 24 hrs	1	3800 Reservoir Road NW	Washington	USA		Georgetown University	V,Craig,Jordan	DC	20007	Analysis was performed with the ALEXA-seq software package [PMID: 20835245 and 23704208]; Genome_build: hg18; Supplementary_files_format_and_content: Text file with FPKM measurement per gene	0	BioSample: https://www.ncbi.nlm.nih.gov/biosample/SAMN02924039; SRA: https://www.ncbi.nlm.nih.gov/sra?term=SRX656271	SRA	2021-07-14	2017-07-14	5993821928	152		https://sra-download.ncbi.nlm.nih.gov/srapub/SRR1519069	SRX656271		RNA-Seq	cDNA
SRR1519070	GSE59536	GSM1438976	SRX656272	MCF7	Jul 17 2014	Public on Jul 18 2014	Jul 18 2014	MCF7WS84OHT	MCF-7 wild type	44856584	44856584	3931	PAIRED	Homo sapiens	9606		Wild-type MCF-7 cells were treated with vehicle control (0.1% ethanol), E2 (10-9 mol/L) and 4-OHT (10-6 mol/L) respectively for 24 hours.	Total RNA was isolated with an RNeasy Micro kit (Qiagen, Valencia, CA).; These RNA samples were first converted into a library of cDNA fragments. Sequencing adaptors were subsequently added to each cDNA fragment and a 2x100 bp paired-end sequence was obtained from each cDNA using high-throughput sequencing technology (Illumina GAII).	total RNA	transcriptomic	cDNA	RNA-Seq	GPL9115	Illumina Genome Analyzer II		cell line: MCF-7; cell type: breast cancer cell line; treated with: 4-OHT (10-6mol/L) for 24 hrs	1	3800 Reservoir Road NW	Washington	USA		Georgetown University	V,Craig,Jordan	DC	20007	Analysis was performed with the ALEXA-seq software package [PMID: 20835245 and 23704208]; Genome_build: hg18; Supplementary_files_format_and_content: Text file with FPKM measurement per gene	0	BioSample: https://www.ncbi.nlm.nih.gov/biosample/SAMN02924040; SRA: https://www.ncbi.nlm.nih.gov/sra?term=SRX656272	SRA	2021-07-14	2017-07-14	6818200768	152		https://sra-download.ncbi.nlm.nih.gov/srapub/SRR1519070	SRX656272		RNA-Seq	cDNA
SRR1648589	GSE63189	GSM1543640	SRX757718	MCF7	Nov 12 2014	Public on Jul 30 2015	Jul 30 2015	polyA+ RNA from total RNA	MCF-7	162393686	0	5083	SINGLE	Homo sapiens	9606	MCF-7 cells were kindly provided by Benita Katzenellenbogen (University of Illinois, Urbana-Champaign and maintained in Minimum Essential Medium Eagle supplemented with 5% calf serum.	Prior to all treatments, the cells were grown for 3 days in phenol red-free MEM Eagle medium supplemented with 5% charcoal-dextran-treated calf serum. Cell fractionation - all treatments were performed for 180 min with 100 nM 17?_-estradiol. Adherent cells were trypsinized, collected, and subsequently lysed in buffer A. The nuclei were collected by gentle centrifugation at 4??C and the resulting …	RNA-seq libraries were generated from two biological replicates for each condition. The total RNA was extracted using the PARIS kit (Ambion). After purification, 4000 ng of Total RNA was subjected to enrichment of polyA+ RNA using Dynabeads Oligo(dT)25 (Invitrogen) as described previously (Zhong et al., 2011).; Strand-specific RNA-seq libraries were prepared from the polyA+ RNA according to the _…	total RNA	transcriptomic	cDNA	RNA-Seq	GPL11154	Illumina HiSeq 2000	Cufflinks_output_genes_fpkm_tracking_for_Unfractionated_polyA_RNAseq.txt	cell type: Breast adenocarcinoma epithelial cells; treatment: Untreated	1	5323 Harry Hines Blvd.	Dallas	USA	lee.kraus@utsouthwestern.edu	UT Southwestern Medical Center	W. Lee,,Kraus	TX	75390-8511	RNA-seq reads were aligned to the human genome (NCBI 37, hg19) using the spliced read aligner TopHat version ver. 2.0.4; The transcriptome for each subcellular fraction and each treatment condition was then assembled by Cufflinks ver. 2.0.2; Any transcripts from the cytoplasmic and nuclear sets that have an exon overlapping protein-coding transcripts annotated in RefSeq or in GENCODE ver. 12 were…	0	BioSample: https://www.ncbi.nlm.nih.gov/biosample/SAMN03176873; SRA: https://www.ncbi.nlm.nih.gov/sra?term=SRX757718	SRA	1931-07-15	2012-11-14	8119684300	50		https://sra-download.ncbi.nlm.nih.gov/srapub/SRR1648589	SRX757718		RNA-Seq	cDNA
SRR1994582	GSE68228	GSM1666032	SRX1008004	MCF7	Apr 24 2015	Public on Jun 01 2015	Jun 01 2015	MCF7_Sample 1	MCF7 breast-cancer cell line	32879534	32879534	3086	PAIRED	Homo sapiens	9606			Total RNA was extracted using TRIzol. The integrity and quantity of RNAs were assessed by Experion.; RNA libraries were prepared for sequencing using standard Illumina protocol. Illumina TruSeq RNA Sample Prep Kit (Cat#FC-122-1001) was used for the construction of sequencing libraries.; RNA-Seq paired-end (75+75 bp)	polyA RNA	transcriptomic	cDNA	RNA-Seq	GPL11154	Illumina HiSeq 2000	Replicate 1	cell line: MCF7 breast tumor cell line	1	Via P. Castellino, 111	Naples	Italy	valerio.costa@igb.cnr.it	National Research Council	Valerio,,Costa	Italy	80131	Sequenced reads were trimmed for adaptor sequence, and for low-quality sequence, then mapped to hg19 whole genome using TopHat2 v2.0.10 with parameters: -p 8 -N 2 -g 10 -r 200 -a 15 -m 1 -i 100 --library-type fr-unstranded --segment-mismatches 3 --read-edit-dist 2 -G; Gene expression and alternative splicing were analyzed using Cufflinks v2.1.1 and a computational procedure described in Scarpato …	0	BioSample: https://www.ncbi.nlm.nih.gov/biosample/SAMN03566778; SRA: https://www.ncbi.nlm.nih.gov/sra?term=SRX1008004	SRA	2001-06-15	2024-04-15	4552217036	138		https://sra-download.ncbi.nlm.nih.gov/srapub/SRR1994582	SRX1008004		RNA-Seq	cDNA
SRR1994583	GSE68228	GSM1666033	SRX1008005	MCF7	Apr 24 2015	Public on Jun 01 2015	Jun 01 2015	MCF7_Sample 2	MCF7 breast-cancer cell line	42395683	42395683	3983	PAIRED	Homo sapiens	9606			Total RNA was extracted using TRIzol. The integrity and quantity of RNAs were assessed by Experion.; RNA libraries were prepared for sequencing using standard Illumina protocol. Illumina TruSeq RNA Sample Prep Kit (Cat#FC-122-1001) was used for the construction of sequencing libraries.; RNA-Seq paired-end (75+75 bp)	polyA RNA	transcriptomic	cDNA	RNA-Seq	GPL11154	Illumina HiSeq 2000	Replicate 2	cell line: MCF7 breast tumor cell line	1	Via P. Castellino, 111	Naples	Italy	valerio.costa@igb.cnr.it	National Research Council	Valerio,,Costa	Italy	80131	Sequenced reads were trimmed for adaptor sequence, and for low-quality sequence, then mapped to hg19 whole genome using TopHat2 v2.0.10 with parameters: -p 8 -N 2 -g 10 -r 200 -a 15 -m 1 -i 100 --library-type fr-unstranded --segment-mismatches 3 --read-edit-dist 2 -G; Gene expression and alternative splicing were analyzed using Cufflinks v2.1.1 and a computational procedure described in Scarpato …	0	BioSample: https://www.ncbi.nlm.nih.gov/biosample/SAMN03566779; SRA: https://www.ncbi.nlm.nih.gov/sra?term=SRX1008005	SRA	2001-06-15	2024-04-15	5867239407	138		https://sra-download.ncbi.nlm.nih.gov/srapub/SRR1994583	SRX1008005		RNA-Seq	cDNA
SRR2053155	GSE69604	GSM1704627	SRX1050567	MCF7	Jun 05 2015	Public on Jun 04 2016	Jun 20 2016	siNS rep1	MCF7 cells_control_siRNA	168972996	168972996	14287	PAIRED	Homo sapiens	9606	MCF-7 cells were grown in Dulbecco's modified Eagle's medium (DMEM) supplemented with 10% fetal bovine serum (FBS), 100 units/ml penicillin, 100 ??g/ml streptomycin and 1 mM sodium pyruvate.	Cells were seeded 24 h before transfection at 70% confluence. The next day, 2x10^6 cells were nucleofected with 400 __M of siRNAs per 100 __l Nucleofector V solution (Amaxa Biosystems/Lonza) according to the manufacturer's instructions.	Total RNAs from MCF7 cells were purified after 48h silencing with siRNAs against CEBPD or control by using RNAeasy kit (Qiagen).; Library preparation was done by following standard protocol: IlluminaTruSeq protocol FC-122-1001	total RNA	transcriptomic	cDNA	RNA-Seq	GPL11154	Illumina HiSeq 2000		time: 48h after transfection; sirna: control; cell line: MCF7	1	1050 Boyles Street	Frederick	USA	sternecg@mail.nih.gov	National Cancer Institute	Esta,,Sterneck	MD	21702-1201	Basecalling was done with RTA 1.12.4.2 and alignment to human reference genome hg19 with Illumina Casava 1.8.2; Aligned and sorted BAM files imported onto Partek Genome Studio v6.6 and taken through the RNA-Seq Workflow; Aligned reads quantified and annotated with RefSeq 2013 using modified Expectation-Maximization algorithm; Generated normalized RPKM values in a single matrix file for all 4 samp…	0	BioSample: https://www.ncbi.nlm.nih.gov/biosample/SAMN03763488; SRA: https://www.ncbi.nlm.nih.gov/sra?term=SRX1050567	SRA	2004-06-16	2005-06-15	33794599200	200	GRCh37	https://sra-download.ncbi.nlm.nih.gov/srapub/SRR2053155	SRX1050567		RNA-Seq	cDNA
SRR2149931	GSE71862	GSM1847018	SRX1137250	MCF7	Aug 07 2015	Public on Sep 02 2015	Sep 02 2015	MCF7_RNA-Seq_R1	MCF7 mammary gland/breast epithelial cells	22693869	0	1062	SINGLE	Homo sapiens	9606	MCF10a cells were grown in DMEM: F12 (Hyclone-SH30271), 5% (v/v) horse serum (Gibco #16050 lot #1075876) + 10ug/ml human insulin (Sigma I-1882) + 20ng/ml recombinant hEGF (Peprotech AF-100-15) + 100ng/ml Cholera toxin (Sigma C-8052) + 0.5 ug/ml Hydrocortisone (Sigma H-0888) Pen/Strep (Life Technologies) and Glutamine (Life Technologies). MCF-7 cells were grown in DMEM (Corning Mediatech 10-017). …	Cells were seeded at 1.5x10^6 cells per 100 mm dish and grown to 80% confluence. Cells were washed twice with phosphate-buffered saline (PBS) and stored in TRIzol at -80C.	Total RNA was isolated from Trizol using Direct-zol RNA mini-prep kit (Zymo Research #R2050) with DNaseI digestion.; RNA libraries were prepared for sequencing with the TruSeq Stranded Total RNA with Ribo-Zero Gold kit using standard Illumina protocols with the exception that library amplification was performed using KAPA HiFi__? Real-Time PCR Library Amplification Kit (Kapa Biosystems #KK2701). …	total RNA	transcriptomic	cDNA	RNA-Seq	GPL18460	Illumina HiSeq 1500	MCF7 SAMPLE 1; Processed data file: MCF7_MCF10A_RSEM_expectedcounts.txt; Processed data file: DeSeq2_MCF7_vs_MCF10A_foldchange.txt	cell line: MCF7; atcc id: ATCC HTB-22; tissue derivation: breast; cell type: metastatic site derived; neoplasia type: adenocarcinoma	1	89 Beaumont Ave Given E209	Burlington	USA	Joseph.Boyd@med.uvm.edu	University of Vermont	Joe,R,Boyd	VT	5405	Remove adapter reads (Cutadapt v1.6).; Trim low-quality base calls from both ends. Min score >= 15, window of 10 step size of 1. (FASTQ Quality Trimmer 1.0.0).; The reads were aligned to a transcriptome and quantified using RSEM v1.2.7, genes with very low expression (<10 expected counts) were removed from the analysis.; Differential gene expression was calculated by using the Deseq2 version 1.4.…	0	SRA: https://www.ncbi.nlm.nih.gov/sra?term=SRX1137250; BioSample: https://www.ncbi.nlm.nih.gov/biosample/SAMN03979832	SRA	2003-09-15	2007-08-15	2292080769	101		https://sra-download.ncbi.nlm.nih.gov/srapub/SRR2149931	SRX1137250		RNA-Seq	cDNA
SRR2149932	GSE71862	GSM1847019	SRX1137251	MCF7	Aug 07 2015	Public on Sep 02 2015	Sep 02 2015	MCF7_RNA-Seq_R2	MCF7 mammary gland/breast epithelial cells	41194483	0	1902	SINGLE	Homo sapiens	9606	MCF10a cells were grown in DMEM: F12 (Hyclone-SH30271), 5% (v/v) horse serum (Gibco #16050 lot #1075876) + 10ug/ml human insulin (Sigma I-1882) + 20ng/ml recombinant hEGF (Peprotech AF-100-15) + 100ng/ml Cholera toxin (Sigma C-8052) + 0.5 ug/ml Hydrocortisone (Sigma H-0888) Pen/Strep (Life Technologies) and Glutamine (Life Technologies). MCF-7 cells were grown in DMEM (Corning Mediatech 10-017). …	Cells were seeded at 1.5x10^6 cells per 100 mm dish and grown to 80% confluence. Cells were washed twice with phosphate-buffered saline (PBS) and stored in TRIzol at -80C.	Total RNA was isolated from Trizol using Direct-zol RNA mini-prep kit (Zymo Research #R2050) with DNaseI digestion.; RNA libraries were prepared for sequencing with the TruSeq Stranded Total RNA with Ribo-Zero Gold kit using standard Illumina protocols with the exception that library amplification was performed using KAPA HiFi__? Real-Time PCR Library Amplification Kit (Kapa Biosystems #KK2701). …	total RNA	transcriptomic	cDNA	RNA-Seq	GPL18460	Illumina HiSeq 1500	MCF7 SAMPLE 2; Processed data file: MCF7_MCF10A_RSEM_expectedcounts.txt; Processed data file: DeSeq2_MCF7_vs_MCF10A_foldchange.txt	cell line: MCF7; atcc id: ATCC HTB-22; tissue derivation: breast; cell type: metastatic site derived; neoplasia type: adenocarcinoma	1	89 Beaumont Ave Given E209	Burlington	USA	Joseph.Boyd@med.uvm.edu	University of Vermont	Joe,R,Boyd	VT	5405	Remove adapter reads (Cutadapt v1.6).; Trim low-quality base calls from both ends. Min score >= 15, window of 10 step size of 1. (FASTQ Quality Trimmer 1.0.0).; The reads were aligned to a transcriptome and quantified using RSEM v1.2.7, genes with very low expression (<10 expected counts) were removed from the analysis.; Differential gene expression was calculated by using the Deseq2 version 1.4.…	0	SRA: https://www.ncbi.nlm.nih.gov/sra?term=SRX1137251; BioSample: https://www.ncbi.nlm.nih.gov/biosample/SAMN03979833	SRA	2003-09-15	2007-08-15	4160642783	101		https://sra-download.ncbi.nlm.nih.gov/srapub/SRR2149932	SRX1137251		RNA-Seq	cDNA
SRR2749729	GSE74232	GSM1915041	SRX1361303	MCF7	Oct 21 2015	Public on Nov 24 2015	Nov 24 2015	MCF7 total RNA-seq, replicate #1	MCF7	31881180	31881180	2876	PAIRED	Homo sapiens	9606	MCF10A (ATCC, CRL-10317) cells were cultured in Dulbecco___s modified Eagle___s medium F12 (DMEM; Invitrogen) supplemented with 5% horse serum (Brunschwig), 1% penicillin/streptomycin (Gibco), in the presence of EGF (10??g/ml), dexamethazone (1??M) and insulin (5??g/ml) in a humidified atmosphere containing 5% CO2. MCF7 (ATCC, HTB-22) cells were cultured in Dulbecco___s modified Eagle___s medium …		RNA was extracted using the Trizol reagent (Invitrogen) according to the manufacturer___s instructions.; For deep-sequencing we employed the Illumina mRNA-seq Sample Prep protocol (Cat # RS-930-1001) using oligo(dT) enriched RNA. Sequences were generated on an Illumina GAII, using 75 bps paired end reads	total RNA	transcriptomic	cDNA	RNA-Seq	GPL9115	Illumina Genome Analyzer II	mammary gland, breast; derived from metastatic site: pleural effusion; processed data file: cuffdiff2_total_RefSeq.tar.gz; processed data file: cuffdiff2_total_Ensembl.tar.gz	cell line: MCF7; sample molecule: total RNA; cell type: epithelial	1	1 rue Michel Servet	Geneva	Switzerland	Joseph.Curran@unige.ch	University of Geneva Medical School	Joseph,,Curran		CH-1206	conversion to Phred+33 representation with SeqIO command from Biopython library; trim of reads with Phred score less than 20 with "fastq_trimmer_by_quality.py" from FASTX toolkit with parameters -f illumina -s 1 -t 1 -e 3 -a min -x 0 -k - c '>=' -q 20; Read alignment with Tophat, version 2.08b to RefSeq transcriptome. Parameters used -r 90 -M --mate-std-dev 30 --solexa1.3-quals --library-type fr-…	0	BioSample: https://www.ncbi.nlm.nih.gov/biosample/SAMN04201756; SRA: https://www.ncbi.nlm.nih.gov/sra?term=SRX1361303	SRA	2024-11-15	2021-10-15	4718414640	148		https://sra-download.ncbi.nlm.nih.gov/srapub/SRR2749729	SRX1361303		RNA-Seq	cDNA
SRR2749730	GSE74232	GSM1915042	SRX1361304	MCF7	Oct 21 2015	Public on Nov 24 2015	Nov 24 2015	MCF7 total RNA-seq, replicate #2	MCF7	32031032	32031032	2889	PAIRED	Homo sapiens	9606	MCF10A (ATCC, CRL-10317) cells were cultured in Dulbecco___s modified Eagle___s medium F12 (DMEM; Invitrogen) supplemented with 5% horse serum (Brunschwig), 1% penicillin/streptomycin (Gibco), in the presence of EGF (10??g/ml), dexamethazone (1??M) and insulin (5??g/ml) in a humidified atmosphere containing 5% CO2. MCF7 (ATCC, HTB-22) cells were cultured in Dulbecco___s modified Eagle___s medium …		RNA was extracted using the Trizol reagent (Invitrogen) according to the manufacturer___s instructions.; For deep-sequencing we employed the Illumina mRNA-seq Sample Prep protocol (Cat # RS-930-1001) using oligo(dT) enriched RNA. Sequences were generated on an Illumina GAII, using 75 bps paired end reads	total RNA	transcriptomic	cDNA	RNA-Seq	GPL9115	Illumina Genome Analyzer II	mammary gland, breast; derived from metastatic site: pleural effusion; processed data file: cuffdiff2_total_RefSeq.tar.gz; processed data file: cuffdiff2_total_Ensembl.tar.gz	cell line: MCF7; sample molecule: total RNA; cell type: epithelial	1	1 rue Michel Servet	Geneva	Switzerland	Joseph.Curran@unige.ch	University of Geneva Medical School	Joseph,,Curran		CH-1206	conversion to Phred+33 representation with SeqIO command from Biopython library; trim of reads with Phred score less than 20 with "fastq_trimmer_by_quality.py" from FASTX toolkit with parameters -f illumina -s 1 -t 1 -e 3 -a min -x 0 -k - c '>=' -q 20; Read alignment with Tophat, version 2.08b to RefSeq transcriptome. Parameters used -r 90 -M --mate-std-dev 30 --solexa1.3-quals --library-type fr-…	0	BioSample: https://www.ncbi.nlm.nih.gov/biosample/SAMN04201757; SRA: https://www.ncbi.nlm.nih.gov/sra?term=SRX1361304	SRA	2024-11-15	2021-10-15	4740592736	148		https://sra-download.ncbi.nlm.nih.gov/srapub/SRR2749730	SRX1361304		RNA-Seq	cDNA
SRR3089084	GSE76608	GSM2028919	SRX1520597	MCF7	Jan 06 2016	Public on May 26 2016	May 26 2016	MCF-7 cells treated with DMSO, replicate 1	MCF-7 breast cancer cells	26612636	26612636	3118	PAIRED	Homo sapiens	9606	250,000 MCF-7 cells were seeded in 35 mm plates in DMEM supplemented with 10 % FBS for 24 hr, followed by overnight serum-starvation in phenol red-free DMEM	6hrs treatment with either vehicle (DMSO) or TCDD	Total RNA purification kits from Qiagen (Valencia, CA) were used according to manufacturers instructions; Libraries were prepared from 1 ??g of total RNA using a TruSeq RNA Prep Kit (Illumina Inc., San Diego, CA)	total RNA	transcriptomic	cDNA	RNA-Seq	GPL18460	Illumina HiSeq 1500		treatment: DMSO; concentration: N/A	1	One John Marshall Drive	Huntington	USA	denvir@marshall.edu	Marshall University School of Medicine	James,,Denvir	WV	25755	Alignment to hg19 using TopHat 2.0.7 with BowTie 0.12.9 and SamTools 0.1.18; Counts by gene calculated using R/Bioconductor packages GenomicFeatures and GenomicRanges, with Ensembl gene annotations; Normalized counts calculated using DESeq; Differential Gene expression calculated using DESeq (version 1) with treatment as the single variable; Genome_build: hg19; Supplementary_files_format_and_cont…	0	BioSample: https://www.ncbi.nlm.nih.gov/biosample/SAMN04386881; SRA: https://www.ncbi.nlm.nih.gov/sra?term=SRX1520597	SRA	2027-05-16	2006-01-16	5375752472	202		https://sra-download.ncbi.nlm.nih.gov/srapub/SRR3089084	SRX1520597		RNA-Seq	cDNA
SRR3089085	GSE76608	GSM2028920	SRX1520598	MCF7	Jan 06 2016	Public on May 26 2016	May 26 2016	MCF-7 cells treated with DMSO, replicate 2	MCF-7 breast cancer cells	33144712	33144712	3898	PAIRED	Homo sapiens	9606	250,000 MCF-7 cells were seeded in 35 mm plates in DMEM supplemented with 10 % FBS for 24 hr, followed by overnight serum-starvation in phenol red-free DMEM	6hrs treatment with either vehicle (DMSO) or TCDD	Total RNA purification kits from Qiagen (Valencia, CA) were used according to manufacturers instructions; Libraries were prepared from 1 ??g of total RNA using a TruSeq RNA Prep Kit (Illumina Inc., San Diego, CA)	total RNA	transcriptomic	cDNA	RNA-Seq	GPL18460	Illumina HiSeq 1500		treatment: DMSO; concentration: N/A	1	One John Marshall Drive	Huntington	USA	denvir@marshall.edu	Marshall University School of Medicine	James,,Denvir	WV	25755	Alignment to hg19 using TopHat 2.0.7 with BowTie 0.12.9 and SamTools 0.1.18; Counts by gene calculated using R/Bioconductor packages GenomicFeatures and GenomicRanges, with Ensembl gene annotations; Normalized counts calculated using DESeq; Differential Gene expression calculated using DESeq (version 1) with treatment as the single variable; Genome_build: hg19; Supplementary_files_format_and_cont…	0	BioSample: https://www.ncbi.nlm.nih.gov/biosample/SAMN04386882; SRA: https://www.ncbi.nlm.nih.gov/sra?term=SRX1520598	SRA	2027-05-16	2006-01-16	6695231824	202		https://sra-download.ncbi.nlm.nih.gov/srapub/SRR3089085	SRX1520598		RNA-Seq	cDNA
SRR3510620	GSE81469	GSM2152854	SRX1764039	MCF7	May 16 2016	Public on Jul 18 2016	Jul 18 2016	transcriptional profile of control cells	MCF7	14306004	14306004	1871	PAIRED	Homo sapiens	9606	Cells were cultured in DMEM supplemented with 10% fetal bovine serum (FBS) at 37??C with 5% CO2.	MCF7 cells were transfected with lentivirus expressing GFP-control or GFP-hCINAP.	Total RNA extraction was performed with the Qiagen RNeasy KIT. For the polysome RNA-seq, RNA associated with monosome or polysome was precipitated with 2 volumes of 8M guanidine-HCl and 3 volumes of 99% ethanol at -20??C overnight. For extraction of the RNA elutation, using the Qiagen RNeasy KIT.; The RNA samples are first treated with DNase I to degrade any possible DNA contamination. Then the m…	total RNA	transcriptomic	cDNA	RNA-Seq	GPL11154	Illumina HiSeq 2000	Sample 5; Total RNA	cell type: human breast adenocarcinoma cell line; overexpresson: Overexpression of GFP-control vector	1	Haidian	Beijing	China	christbai1026@163.com	Peking University	Dongmei,,Bai		100871	Raw reads with the sequence of adaptor, high content of unknown bases (more than 10%) and low quality reads were removed before data analysis.; The clean reads were mapped to the UCSC hg19 reference genome using the BWA software. And the clean reads was mapped to the reference genes by the Bowtie software.; Quantifitive analysis of the gene expression was performed with RSEM.; Genome_build: hg19;…	0	BioSample: https://www.ncbi.nlm.nih.gov/biosample/SAMN05001490; SRA: https://www.ncbi.nlm.nih.gov/sra?term=SRX1764039	SRA	2018-07-16	2016-05-16	2861200800	200		https://sra-download.ncbi.nlm.nih.gov/srapub/SRR3510620	SRX1764039		RNA-Seq	cDNA
SRR3510620	GSE81469	GSM2152854	SRX1764039	MCF7	May 16 2016	Public on Jul 18 2016	Jul 18 2016	transcriptional profile of control cells	MCF7	14306004	14306004	1871	PAIRED	Homo sapiens	9606	Cells were cultured in DMEM supplemented with 10% fetal bovine serum (FBS) at 37??C with 5% CO2.	MCF7 cells were transfected with lentivirus expressing GFP-control or GFP-hCINAP.	Total RNA extraction was performed with the Qiagen RNeasy KIT. For the polysome RNA-seq, RNA associated with monosome or polysome was precipitated with 2 volumes of 8M guanidine-HCl and 3 volumes of 99% ethanol at -20??C overnight. For extraction of the RNA elutation, using the Qiagen RNeasy KIT.; The RNA samples are first treated with DNase I to degrade any possible DNA contamination. Then the m…	total RNA	transcriptomic	cDNA	RNA-Seq	GPL11154	Illumina HiSeq 2000	Sample 5; Total RNA	cell type: human breast adenocarcinoma cell line; overexpresson: Overexpression of GFP-control vector	1	Haidian	Beijing	China	christbai1026@163.com	Peking University	Dongmei,,Bai		100871	Raw reads with the sequence of adaptor, high content of unknown bases (more than 10%) and low quality reads were removed before data analysis.; The clean reads were mapped to the UCSC hg19 reference genome using the BWA software. And the clean reads was mapped to the reference genes by the Bowtie software.; Quantifitive analysis of the gene expression was performed with RSEM.; Genome_build: hg19;…	0	BioSample: https://www.ncbi.nlm.nih.gov/biosample/SAMN05001490; SRA: https://www.ncbi.nlm.nih.gov/sra?term=SRX1764039	SRA	2018-07-16	2016-05-16	2861200800	200		https://sra-download.ncbi.nlm.nih.gov/srapub/SRR3510620	SRX1764039		RNA-Seq	cDNA
SRR948734	GSE49608	GSM1202553	SRX332278	MDAMB231	Aug 07 2013	Public on Jul 16 2014	Jul 16 2014	MDA_0hr_1_1_RNA-seq	MDA-MB-231	20010948	0	656	SINGLE	Homo sapiens	9606	Cells were grown in DMEM-based media supplemented with 10% FBS, 1% L-glutamine, 1% Sodium Pyruvate, and 1% Pen/Strep	Cells were treated with 4sU for 2-hours. After the pulse-period, the media was replaced with fresh media plus excess Uridine.	Total RNA was extracted, labeled and precipitated at 0, 2, 4 and 7 hr as described before (Dolken L, et al. 2008, RNA 14(9):1959-1972); Samples were prepared for RNA-seq using ScriptSeq V2 (Epicentre) per manufacturers instructions.	total RNA	transcriptomic	cDNA	RNA-Seq	GPL11154	Illumina HiSeq 2000	4sU labeled/precepitated RNA; processed data file: MDA_decay_rates.txt; processed data file: MDA-LM2_differential_stability.txt	cell line: MDA-MB-231; time-point: 0; rep: 1	1	1150 St. Nicholas Ave.	New York	USA		Columbia University	Hani,,Goodarzi	NY	10032	Sequence mapping was performed using TopHat with default parameters (build hg18).; Cufflinks, cuffmerge and cuffcompare were used to calculate FPKMs for annotated transcripts.; For each transcript, FPKM values at every time-point were used to calculate a decay rate based on an exponential decay model.; For each transcript, four independent decay rates were measured in MDA-MB-231 cells and four in…	0	BioSample: https://www.ncbi.nlm.nih.gov/biosample/SAMN02303688; SRA: https://www.ncbi.nlm.nih.gov/sra?term=SRX332278	SRA	2029-07-14	2008-08-13	1020558348	51		https://sra-download.ncbi.nlm.nih.gov/srapub/SRR948734	SRX332278		RNA-Seq	cDNA
SRR948735	GSE49608	GSM1202554	SRX332279	MDAMB231	Aug 07 2013	Public on Jul 16 2014	Jul 16 2014	MDA_0hr_1_2_RNA-seq	MDA-MB-231	31315532	0	1021	SINGLE	Homo sapiens	9606	Cells were grown in DMEM-based media supplemented with 10% FBS, 1% L-glutamine, 1% Sodium Pyruvate, and 1% Pen/Strep	Cells were treated with 4sU for 2-hours. After the pulse-period, the media was replaced with fresh media plus excess Uridine.	Total RNA was extracted, labeled and precipitated at 0, 2, 4 and 7 hr as described before (Dolken L, et al. 2008, RNA 14(9):1959-1972); Samples were prepared for RNA-seq using ScriptSeq V2 (Epicentre) per manufacturers instructions.	total RNA	transcriptomic	cDNA	RNA-Seq	GPL11154	Illumina HiSeq 2000	4sU labeled/precepitated RNA; processed data file: MDA_decay_rates.txt; processed data file: MDA-LM2_differential_stability.txt	cell line: MDA-MB-231; time-point: 0; rep: 2	1	1150 St. Nicholas Ave.	New York	USA		Columbia University	Hani,,Goodarzi	NY	10032	Sequence mapping was performed using TopHat with default parameters (build hg18).; Cufflinks, cuffmerge and cuffcompare were used to calculate FPKMs for annotated transcripts.; For each transcript, FPKM values at every time-point were used to calculate a decay rate based on an exponential decay model.; For each transcript, four independent decay rates were measured in MDA-MB-231 cells and four in…	0	BioSample: https://www.ncbi.nlm.nih.gov/biosample/SAMN02303686; SRA: https://www.ncbi.nlm.nih.gov/sra?term=SRX332279	SRA	2029-07-14	2008-08-13	1597092132	51		https://sra-download.ncbi.nlm.nih.gov/srapub/SRR948735	SRX332279		RNA-Seq	cDNA
SRR1513329	GSE59335	GSM1435246	SRX651008	MDAMB231	Jul 11 2014	Public on Jul 12 2014	Jul 14 2014	negative control siRNA treated MDA-MB-231 cells 1	MDA-MB-231 cells_negative_control_siRNA	22000532	22000532	2532	PAIRED	Homo sapiens	9606			iCLIP experiments were performed according to the published iCLIP protocol Konig, J., Zarnack, K., Rot, G., Curk, T., Kayikci, M., Zupan, B., et al. iCLIP - Transcriptome-wide Mapping of Protein-RNA Interactions with Individual Nucleotide Resolution. J. Vis. Exp. (50), e2638, doi:10.3791/2638 (2011).; iCLIP libraries were prepared for sequencing using the TruSeq Sample Preparation kit (Illumina).…	total RNA	transcriptomic	cDNA	RNA-Seq	GPL11154	Illumina HiSeq 2000	Sample 1	cell line: MDA-MB-231	1	1 Central parkway	Newcastle upon Tyne	United Kingdom	David.Elliott@ncl.ac.uk	Newcastle University	David,J,Elliott		NE1 3BZ	Illumina Casava software used for basecalling.; Sequenced reads were trimmed for adaptor sequence and low quality (Q <=20) bases, first 14 bases were trimmed off for all reads, then mapped to hg19 using tophat 2.0.8b with parameters -p 4 --library-type fr-unstranded --read-realign-edit-dist 0 -r 50 --min-segment-intron 20 --coverage-search --microexon-search --b2-sensitive --transcriptome-index h…	0	BioSample: https://www.ncbi.nlm.nih.gov/biosample/SAMN02910078; SRA: https://www.ncbi.nlm.nih.gov/sra?term=SRX651008	SRA	2014-07-14	2011-07-14	4444107464	202		https://sra-download.ncbi.nlm.nih.gov/srapub/SRR1513329	SRX651008		RNA-Seq	cDNA
SRR1513330	GSE59335	GSM1435247	SRX651009	MDAMB231	Jul 11 2014	Public on Jul 12 2014	Jul 14 2014	negative control siRNA treated MDA-MB-231 cells 2	MDA-MB-231 cells_negative_control_siRNA	22174120	22174120	2555	PAIRED	Homo sapiens	9606			iCLIP experiments were performed according to the published iCLIP protocol Konig, J., Zarnack, K., Rot, G., Curk, T., Kayikci, M., Zupan, B., et al. iCLIP - Transcriptome-wide Mapping of Protein-RNA Interactions with Individual Nucleotide Resolution. J. Vis. Exp. (50), e2638, doi:10.3791/2638 (2011).; iCLIP libraries were prepared for sequencing using the TruSeq Sample Preparation kit (Illumina).…	total RNA	transcriptomic	cDNA	RNA-Seq	GPL11154	Illumina HiSeq 2000	Sample 2	cell line: MDA-MB-231	1	1 Central parkway	Newcastle upon Tyne	United Kingdom	David.Elliott@ncl.ac.uk	Newcastle University	David,J,Elliott		NE1 3BZ	Illumina Casava software used for basecalling.; Sequenced reads were trimmed for adaptor sequence and low quality (Q <=20) bases, first 14 bases were trimmed off for all reads, then mapped to hg19 using tophat 2.0.8b with parameters -p 4 --library-type fr-unstranded --read-realign-edit-dist 0 -r 50 --min-segment-intron 20 --coverage-search --microexon-search --b2-sensitive --transcriptome-index h…	0	BioSample: https://www.ncbi.nlm.nih.gov/biosample/SAMN02910079; SRA: https://www.ncbi.nlm.nih.gov/sra?term=SRX651009	SRA	2014-07-14	2011-07-14	4479172240	202		https://sra-download.ncbi.nlm.nih.gov/srapub/SRR1513330	SRX651009		RNA-Seq	cDNA
SRR1513331	GSE59335	GSM1435248	SRX651010	MDAMB231	Jul 11 2014	Public on Jul 12 2014	Jul 14 2014	negative control siRNA treated MDA-MB-231 cells 3	MDA-MB-231 cells_negative_control_siRNA	24039822	24039822	2767	PAIRED	Homo sapiens	9606			iCLIP experiments were performed according to the published iCLIP protocol Konig, J., Zarnack, K., Rot, G., Curk, T., Kayikci, M., Zupan, B., et al. iCLIP - Transcriptome-wide Mapping of Protein-RNA Interactions with Individual Nucleotide Resolution. J. Vis. Exp. (50), e2638, doi:10.3791/2638 (2011).; iCLIP libraries were prepared for sequencing using the TruSeq Sample Preparation kit (Illumina).…	total RNA	transcriptomic	cDNA	RNA-Seq	GPL11154	Illumina HiSeq 2000	Sample 3	cell line: MDA-MB-231	1	1 Central parkway	Newcastle upon Tyne	United Kingdom	David.Elliott@ncl.ac.uk	Newcastle University	David,J,Elliott		NE1 3BZ	Illumina Casava software used for basecalling.; Sequenced reads were trimmed for adaptor sequence and low quality (Q <=20) bases, first 14 bases were trimmed off for all reads, then mapped to hg19 using tophat 2.0.8b with parameters -p 4 --library-type fr-unstranded --read-realign-edit-dist 0 -r 50 --min-segment-intron 20 --coverage-search --microexon-search --b2-sensitive --transcriptome-index h…	0	BioSample: https://www.ncbi.nlm.nih.gov/biosample/SAMN02910080; SRA: https://www.ncbi.nlm.nih.gov/sra?term=SRX651010	SRA	2014-07-14	2011-07-14	4856044044	202		https://sra-download.ncbi.nlm.nih.gov/srapub/SRR1513331	SRX651010		RNA-Seq	cDNA
SRR1909100	GSE66744	GSM1631326	SRX950744	MDAMB231	Mar 10 2015	Public on Aug 12 2015	Aug 12 2015	MDA_WT_Fc_2	MDA-MB-231 cells cultured on immobilized human IgG Fc fragment, replicate 1	20593221	0	964	SINGLE	Homo sapiens	9606	cells maintained in DMEM, high glucose, pyruvate (Gibco, cat. no. 41966-029) supplemented with 10% fetal bovine serum (Gibco, cat. no. 10270-106) and 1% penicillin-streptomycin (10,000 U/mL, Gibco, cat. no. 15140-122) at 37??C in a humidified 5% CO2 atmosphere	cells cultured on immobilized human IgG Fc fragment	RNeasy Mini Kit (Qiagen, cat. no. 74104); We used the kit TruSeq RNA Sample Prep Kit v2___48, Set B (Illumina??, cat. no. RS-122-2002)	polyA RNA	transcriptomic	cDNA	RNA-Seq	GPL11154	Illumina HiSeq 2000		tissue: MDA-MB-231 human breast adenocarcinoma cell line (ATCC, HTB-26)	1	Nobels v?_g 3	Stockholm	Sweden	daniel.ramskold@ki.se	Karolinska Institutet	Daniel,,Ramsk?_ld		17177	Reads were aligned using STAR to genomes mm10 and hg19; Reads were separated for different species using S^3 (https://github.com/danielramskold/S3_species-specific_sequencing) with default settings (-Ms 1 -Mu 1 -D 2); Unique reads were selected using mapping quality threshold 255; Gene expression values were calculated using rpkmforgenes.py (http://sandberg.cmb.ki.se/rnaseq) with options -rmnameo…	0	BioSample: https://www.ncbi.nlm.nih.gov/biosample/SAMN03397476; SRA: https://www.ncbi.nlm.nih.gov/sra?term=SRX950744	SRA	2013-08-15	2010-03-15	1070847492	52		https://sra-download.ncbi.nlm.nih.gov/srapub/SRR1909100	SRX950744		RNA-Seq	cDNA
SRR1909101	GSE66744	GSM1631327	SRX950745	MDAMB231	Mar 10 2015	Public on Aug 12 2015	Aug 12 2015	MDA_WT_Fc_3	MDA-MB-231 cells cultured on immobilized human IgG Fc fragment, replicate 2	16156561	0	751	SINGLE	Homo sapiens	9606	cells maintained in DMEM, high glucose, pyruvate (Gibco, cat. no. 41966-029) supplemented with 10% fetal bovine serum (Gibco, cat. no. 10270-106) and 1% penicillin-streptomycin (10,000 U/mL, Gibco, cat. no. 15140-122) at 37??C in a humidified 5% CO2 atmosphere	cells cultured on immobilized human IgG Fc fragment	RNeasy Mini Kit (Qiagen, cat. no. 74104); We used the kit TruSeq RNA Sample Prep Kit v2___48, Set B (Illumina??, cat. no. RS-122-2002)	polyA RNA	transcriptomic	cDNA	RNA-Seq	GPL11154	Illumina HiSeq 2000		tissue: MDA-MB-231 human breast adenocarcinoma cell line (ATCC, HTB-26)	1	Nobels v?_g 3	Stockholm	Sweden	daniel.ramskold@ki.se	Karolinska Institutet	Daniel,,Ramsk?_ld		17177	Reads were aligned using STAR to genomes mm10 and hg19; Reads were separated for different species using S^3 (https://github.com/danielramskold/S3_species-specific_sequencing) with default settings (-Ms 1 -Mu 1 -D 2); Unique reads were selected using mapping quality threshold 255; Gene expression values were calculated using rpkmforgenes.py (http://sandberg.cmb.ki.se/rnaseq) with options -rmnameo…	0	BioSample: https://www.ncbi.nlm.nih.gov/biosample/SAMN03397481; SRA: https://www.ncbi.nlm.nih.gov/sra?term=SRX950745	SRA	2013-08-15	2010-03-15	840141172	52		https://sra-download.ncbi.nlm.nih.gov/srapub/SRR1909101	SRX950745		RNA-Seq	cDNA
SRR1995324	GSE68248	GSM1666285	SRX1008429	MDAMB231	Apr 24 2015	Public on Apr 27 2016	Apr 27 2016	MDAMB231_siCtrl_rep1	MDA-MB-231 control siRNA	31699394	31699394	4124	PAIRED	Homo sapiens	9606	Human cell lines MDA-MB-231 (R280K) were cultured in DMEM medium (Sigma) supplemented with 10% FCS (ECS0180L, Euroclone), and antibiotics (DE17-602E, Lonza).	All cells lines were transfected at 50-70% confluence two times with 24h interval (to increase efficiency of silencing), with 50 nM siRNA oligonucleotides using Lipofectamine RNAiMax (Invitrogen), following manufacturer___s instructions. After 48 hr of the second silencing, cells were processed.	RNA was extracted with Qiazol reagent (Qiagen), following the protocol provided by the manufacturer. RNA integrity was checked by formaldehyde agarose gel electrophoresis. Purity and concentration were determined on a Nanodrop spectrophotometer.; Libraries were constructed with the Illumina TruSeq RNA kits. 100 base pair reads (pair ends).	total RNA	transcriptomic	cDNA	RNA-Seq	GPL11154	Illumina HiSeq 2000	biological_replicate1	cell line: MDA-MB-231; sirna: siCTRL; tissue: Breast Cancer	1	Padriciano 99	Trieste	Italy	silvano.piazza@lncib.it	LNCIB	Silvano,,Piazza	FVG	34012	RNA-seq quality control executed with FastQC; Tuxedo software suite (Trapnell, 2012) implemented in Galaxy workflow manager; The mapping was performed by Tophat2; Cufflinks was used to find out differential expressed genes.; Genome_build: hg19	0	BioSample: https://www.ncbi.nlm.nih.gov/biosample/SAMN03567143; SRA: https://www.ncbi.nlm.nih.gov/sra?term=SRX1008429	SRA	2027-04-16	2024-04-15	6403277588	202		https://sra-download.ncbi.nlm.nih.gov/srapub/SRR1995324	SRX1008429		RNA-Seq	cDNA
SRR1995325	GSE68248	GSM1666286	SRX1008430	MDAMB231	Apr 24 2015	Public on Apr 27 2016	Apr 27 2016	MDAMB231_siCtrl_rep2	MDA-MB-231 control siRNA	39743970	39743970	5180	PAIRED	Homo sapiens	9606	Human cell lines MDA-MB-231 (R280K) were cultured in DMEM medium (Sigma) supplemented with 10% FCS (ECS0180L, Euroclone), and antibiotics (DE17-602E, Lonza).	All cells lines were transfected at 50-70% confluence two times with 24h interval (to increase efficiency of silencing), with 50 nM siRNA oligonucleotides using Lipofectamine RNAiMax (Invitrogen), following manufacturer___s instructions. After 48 hr of the second silencing, cells were processed.	RNA was extracted with Qiazol reagent (Qiagen), following the protocol provided by the manufacturer. RNA integrity was checked by formaldehyde agarose gel electrophoresis. Purity and concentration were determined on a Nanodrop spectrophotometer.; Libraries were constructed with the Illumina TruSeq RNA kits. 100 base pair reads (pair ends).	total RNA	transcriptomic	cDNA	RNA-Seq	GPL11154	Illumina HiSeq 2000	biological_replicate2	cell line: MDA-MB-231; sirna: siCTRL; tissue: Breast Cancer	1	Padriciano 99	Trieste	Italy	silvano.piazza@lncib.it	LNCIB	Silvano,,Piazza	FVG	34012	RNA-seq quality control executed with FastQC; Tuxedo software suite (Trapnell, 2012) implemented in Galaxy workflow manager; The mapping was performed by Tophat2; Cufflinks was used to find out differential expressed genes.; Genome_build: hg19	0	BioSample: https://www.ncbi.nlm.nih.gov/biosample/SAMN03567144; SRA: https://www.ncbi.nlm.nih.gov/sra?term=SRX1008430	SRA	2027-04-16	2024-04-15	8028281940	202		https://sra-download.ncbi.nlm.nih.gov/srapub/SRR1995325	SRX1008430		RNA-Seq	cDNA
SRR2171344	GSE72141	GSM1856020	SRX1156528	MDAMB231	Aug 18 2015	Public on Jan 27 2016	Jan 27 2016	RNA-seq_control_Rep1	MDA-MB-231	32211124	32211124	1966	PAIRED	Homo sapiens	9606	Cells were grown on 15 cm plats in high glucose DMEM medium with 10% FBS	ChIP-Seq: Cells were lysed with Tris-HCl pH 8.0 based buffer with appropriate concentration of SDS. Chromatin fragmentation was performed by sonication with Bioruptor or Covaris. DNA was precipitated with antibody against each target protein.; MNase-seq: Cells were treated with a hypotonic buffer. Isolated nuclei were digested with MNase. DNA Mononucleosomal DNA was extracted by using a ZYMO RESE…	Libraries were prepared according to Illumina or BIOO SCIENTIFIC instruction. ATAC-seq libraries were prepared by following the original protocol (Buenrostro et al., 2013) with several modifications (as described above)	total RNA	transcriptomic	cDNA	RNA-Seq	GPL11154	Illumina HiSeq 2000	RNAseq.raw_counts_per_gene.txt	genotype/variation: Control cells (GFP expressed); passages: 3-7; antibody: N/A	1	111 TW Alexander Drive	Research Triangle Park	USA	wadep2@niehs.nih.gov	NIEHS	Paul,A,Wade	NC	27709	Reads were filtered based on a mean base quality score >20. Reads were mapped to hg19 genome using Bowtie 0.12.8; For ATAC-seq data processing, we performed Trim Galore! to remove adapter sequence contamination. The offset parameters suggested by Buenrostro et al were applied to each mapped read.; Peak calling was performed with HOMER v4.1 at default parameters. Peaks were then adjusted to 200-me…	0	BioSample: https://www.ncbi.nlm.nih.gov/biosample/SAMN03998491; SRA: https://www.ncbi.nlm.nih.gov/sra?term=SRX1156528	SRA	2028-01-16	2018-08-15	3285534648	102		https://sra-download.ncbi.nlm.nih.gov/srapub/SRR2171344	SRX1156528		RNA-Seq	cDNA
SRR2171345	GSE72141	GSM1856021	SRX1156529	MDAMB231	Aug 18 2015	Public on Jan 27 2016	Jan 27 2016	RNA-seq_control_Rep2	MDA-MB-231	26637455	26637455	1646	PAIRED	Homo sapiens	9606	Cells were grown on 15 cm plats in high glucose DMEM medium with 10% FBS	ChIP-Seq: Cells were lysed with Tris-HCl pH 8.0 based buffer with appropriate concentration of SDS. Chromatin fragmentation was performed by sonication with Bioruptor or Covaris. DNA was precipitated with antibody against each target protein.; MNase-seq: Cells were treated with a hypotonic buffer. Isolated nuclei were digested with MNase. DNA Mononucleosomal DNA was extracted by using a ZYMO RESE…	Libraries were prepared according to Illumina or BIOO SCIENTIFIC instruction. ATAC-seq libraries were prepared by following the original protocol (Buenrostro et al., 2013) with several modifications (as described above)	total RNA	transcriptomic	cDNA	RNA-Seq	GPL11154	Illumina HiSeq 2000	RNAseq.raw_counts_per_gene.txt	genotype/variation: Control cells (GFP expressed); passages: 3-7; antibody: N/A	1	111 TW Alexander Drive	Research Triangle Park	USA	wadep2@niehs.nih.gov	NIEHS	Paul,A,Wade	NC	27709	Reads were filtered based on a mean base quality score >20. Reads were mapped to hg19 genome using Bowtie 0.12.8; For ATAC-seq data processing, we performed Trim Galore! to remove adapter sequence contamination. The offset parameters suggested by Buenrostro et al were applied to each mapped read.; Peak calling was performed with HOMER v4.1 at default parameters. Peaks were then adjusted to 200-me…	0	BioSample: https://www.ncbi.nlm.nih.gov/biosample/SAMN03998437; SRA: https://www.ncbi.nlm.nih.gov/sra?term=SRX1156529	SRA	2028-01-16	2018-08-15	2717020410	102		https://sra-download.ncbi.nlm.nih.gov/srapub/SRR2171345	SRX1156529		RNA-Seq	cDNA
SRR2588897	GSE73857	GSM1904535	SRX1318774	MDAMB231	Oct 08 2015	Public on Jan 21 2016	Jan 21 2016	MDA-MB231.1	MDA-MB231	48871045	0	1505	SINGLE	Homo sapiens	9606		The ER+ and PR+ human breast cancer cell line MCF-7 was purchased from DSMZ and the triple-negtaive MDA-MB-231 breast cancer cell war pruchased from ATCC. Both cell lines were maintained in RPMI-1640 medium (PAA Laboratories Inc., C?_lbe, Germany) supplemented with 10% heat-inactivated fetal calf serum (FCS, Invitrogen, Karlsruhe, Germany). For gene expression studies, cells were seeded on extrac…	Total RNA for array experiments was isolated using TRIZOL reagent according to the manufacturer___s instructions (Invitrogen, Carlsbad, CA). RNA integrity for each sample was confirmed with the Agilent 2100 Bioanalyzer (Agilent Technologies, Palo Alto, CA).; Library preparation for RNA-Seq was performed using the TruSeq RNA Sample Preparation Kit (Illumina, Cat. N??RS-122-2002) starting from 1000…	polyA RNA	transcriptomic	cDNA	RNA-Seq	GPL11154	Illumina HiSeq 2000		cell line: MDA-MB231; cell type: Triple Negative	1	Humboldtallee 32	G?_ttingen	Germany	tim.beissbarth@ams.med.uni-goettingen.de	University Medical Center G?_ttingen	Tim,,Beissbarth		37073	Illumina Casava 1.8.2 software used for basecalling. Quality check was done via fastqc (v. 0.10.0, Babraham Bioinformatics); The Alignment was performed using STAR version 2.4 to human hs38. Data were converted and sorted by samtools 0.1.19 and gene abundances were estimated using RSEM 1.2.19.; Gene Definitions were used from ENSEMBL genome version GRCh38 release 78. Data analysis was performed u…	0	BioSample: https://www.ncbi.nlm.nih.gov/biosample/SAMN04156956; SRA: https://www.ncbi.nlm.nih.gov/sra?term=SRX1318774	SRA	2021-01-16	2008-10-15	2492423295	51		https://sra-download.ncbi.nlm.nih.gov/srapub/SRR2588897	SRX1318774		RNA-Seq	cDNA
SRR2588898	GSE73857	GSM1904536	SRX1318775	MDAMB231	Oct 08 2015	Public on Jan 21 2016	Jan 21 2016	MDA-MB231.2	MDA-MB231	63589992	0	1955	SINGLE	Homo sapiens	9606		The ER+ and PR+ human breast cancer cell line MCF-7 was purchased from DSMZ and the triple-negtaive MDA-MB-231 breast cancer cell war pruchased from ATCC. Both cell lines were maintained in RPMI-1640 medium (PAA Laboratories Inc., C?_lbe, Germany) supplemented with 10% heat-inactivated fetal calf serum (FCS, Invitrogen, Karlsruhe, Germany). For gene expression studies, cells were seeded on extrac…	Total RNA for array experiments was isolated using TRIZOL reagent according to the manufacturer___s instructions (Invitrogen, Carlsbad, CA). RNA integrity for each sample was confirmed with the Agilent 2100 Bioanalyzer (Agilent Technologies, Palo Alto, CA).; Library preparation for RNA-Seq was performed using the TruSeq RNA Sample Preparation Kit (Illumina, Cat. N??RS-122-2002) starting from 1000…	polyA RNA	transcriptomic	cDNA	RNA-Seq	GPL11154	Illumina HiSeq 2000		cell line: MDA-MB231; cell type: Triple Negative	1	Humboldtallee 32	G?_ttingen	Germany	tim.beissbarth@ams.med.uni-goettingen.de	University Medical Center G?_ttingen	Tim,,Beissbarth		37073	Illumina Casava 1.8.2 software used for basecalling. Quality check was done via fastqc (v. 0.10.0, Babraham Bioinformatics); The Alignment was performed using STAR version 2.4 to human hs38. Data were converted and sorted by samtools 0.1.19 and gene abundances were estimated using RSEM 1.2.19.; Gene Definitions were used from ENSEMBL genome version GRCh38 release 78. Data analysis was performed u…	0	BioSample: https://www.ncbi.nlm.nih.gov/biosample/SAMN04156957; SRA: https://www.ncbi.nlm.nih.gov/sra?term=SRX1318775	SRA	2021-01-16	2008-10-15	3243089592	51		https://sra-download.ncbi.nlm.nih.gov/srapub/SRR2588898	SRX1318775		RNA-Seq	cDNA
SRR2922615	GSE75130	GSM1943695	SRX1436225	MDAMB231	Nov 18 2015	Public on Nov 19 2015	Nov 20 2015	MM1	MDA-MB-231	37488141	37488141	4377	PAIRED	Homo sapiens	9606	The monocytes and cancer cells (T47D or MDA-MB-231) wete co-cultured for five days in a transwell system (PET membrane pore size 0.4 micro meters)		Total RNA isolation using the Trizol protocol; After the total RNA extraction and DNase I treatment, magnetic beads with Oligo (dT) were used to isolate mRNA. Mixed with the fragmentation buffer, the mRNA was fragmented into short fragments. Then cDNA was synthesized using the mRNA fragments as templates. Short fragments were purified and resolved with EB buffer for end reparation and single nucl…	total RNA	transcriptomic	cDNA	RNA-Seq	GPL11154	Illumina HiSeq 2000	processed data file: M-VS-MM1.GeneDiffExp.txt	cell line: MDA-MB-231; cell type: Breast cancer; culture condition: co-culture; immunopathological classification: TNBC	1	Tykist?_katu 6A 4th floor	Turku	Finland	maijal@utu.fi	University of Turku	Maija,,Hollm??n		20520	RNA from both monocytes/macrophages (n = 3) and cancer cells (n = 3) in single and co-culture was sent to BGI China and sequenced according to BGI standard protocols using Illumina HiSeqTM 2000. Monocyte donor 2 samples collected in single culture (2.52__?__g) or with T47D cells (2.42__?__g) did not reach a desired amount > 3__?__g of RNA and were left out of the analysis.; High-quality reads wer…	0	BioSample: https://www.ncbi.nlm.nih.gov/biosample/SAMN04276600; SRA: https://www.ncbi.nlm.nih.gov/sra?term=SRX1436225	SRA	2022-11-15	2018-11-15	6747865380	180		https://sra-download.ncbi.nlm.nih.gov/srapub/SRR2922615	SRX1436225		RNA-Seq	cDNA
SRR2922616	GSE75130	GSM1943696	SRX1436226	MDAMB231	Nov 18 2015	Public on Nov 19 2015	Nov 20 2015	MM2	MDA-MB-231	38874518	38874518	4537	PAIRED	Homo sapiens	9606	The monocytes and cancer cells (T47D or MDA-MB-231) wete co-cultured for five days in a transwell system (PET membrane pore size 0.4 micro meters)		Total RNA isolation using the Trizol protocol; After the total RNA extraction and DNase I treatment, magnetic beads with Oligo (dT) were used to isolate mRNA. Mixed with the fragmentation buffer, the mRNA was fragmented into short fragments. Then cDNA was synthesized using the mRNA fragments as templates. Short fragments were purified and resolved with EB buffer for end reparation and single nucl…	total RNA	transcriptomic	cDNA	RNA-Seq	GPL11154	Illumina HiSeq 2000	processed data file: M-VS-MM2.GeneDiffExp.txt	cell line: MDA-MB-231; cell type: Breast cancer; culture condition: co-culture; immunopathological classification: TNBC	1	Tykist?_katu 6A 4th floor	Turku	Finland	maijal@utu.fi	University of Turku	Maija,,Hollm??n		20520	RNA from both monocytes/macrophages (n = 3) and cancer cells (n = 3) in single and co-culture was sent to BGI China and sequenced according to BGI standard protocols using Illumina HiSeqTM 2000. Monocyte donor 2 samples collected in single culture (2.52__?__g) or with T47D cells (2.42__?__g) did not reach a desired amount > 3__?__g of RNA and were left out of the analysis.; High-quality reads wer…	0	BioSample: https://www.ncbi.nlm.nih.gov/biosample/SAMN04276601; SRA: https://www.ncbi.nlm.nih.gov/sra?term=SRX1436226	SRA	2022-11-15	2018-11-15	6997413240	180		https://sra-download.ncbi.nlm.nih.gov/srapub/SRR2922616	SRX1436226		RNA-Seq	cDNA
SRR3129311	GSE77308	GSM2048437	SRX1549496	MDAMB231	Jan 27 2016	Public on Feb 28 2016	Feb 28 2016	WT_Fc_1	MDA_MB_231 Cells	20593221	0	964	SINGLE	Homo sapiens	9606	[cell samples only] MDA-MB-231 were purchased from American Type Culture Collection (ATCC) and maintained in Dulbecco's Modified Eagle Medium (DMEM) with 10% fetal bovine serum (FBS) and 1% penicillin-streptomycin (Life Techonologies).; [xenograft samples only] 1.5 x 106 MDA-MB-231 control or CSL-deficient cells in culture media were orthotopically injected into the left and right 4th inguinal ma…	[cell samples only] To block Notch signaling cells were treated with 10 __ M DAPT overnight. To activate Notch signaling cells were mechanical dissociated and seeded on 12 well plate precoated with control Fc or Jagged1-Fc (Jag) fragment for 7h.	Tumors with surrounding stromal tissues from xenografts were minced and nonenzymaticallydigested using cell dissociation enzyme-free PBS-based (Gibco) for 30 minutes at 37o C withoccasional pipetting. The dissociated cells were then filtered through a 40 mm nylon mesh strainer. Single cellsuspension was obtained by re-suspension in CO2 -independent medium (Gibco) for single cell picking. Singlece…	total RNA	transcriptomic	cDNA	RNA-Seq	GPL11154	Illumina HiSeq 2000	Processed data file: bulk_rpkm.txt	data subset: Cell Population; genotype/variation: CSL +/+; tumor status: n/a; treatment (notch activation or inhibition): Fc	1	SE-171 77 Stockholm	Stockholm	Sweden	Urban.Lendahl@ki.se	Karolinska Insitute	Urban,,Lendahl	State...	171 77	Reads were aligned using STAR to genomes mm10 and hg19; For xenograft bulk sequencing, reads were separated for different species using S^3 (https://github.com/danielramskold/S3_species-specific_sequencing) with default settings (-Ms 1 -Mu 1 -D 2); Unique reads were selected using mapping quality threshold 255; Gene expression values were calculated using rpkmforgenes.py (http://sandberg.cmb.ki.s…	0	BioSample: https://www.ncbi.nlm.nih.gov/biosample/SAMN04444610; SRA: https://www.ncbi.nlm.nih.gov/sra?term=SRX1549496	SRA	2029-02-16	2028-01-16	1070847492	52		https://sra-download.ncbi.nlm.nih.gov/srapub/SRR3129311	SRX1549496		RNA-Seq	cDNA
SRR3129312	GSE77308	GSM2048438	SRX1549497	MDAMB231	Jan 27 2016	Public on Feb 28 2016	Feb 28 2016	WT_Fc_2	MDA_MB_231 Cells	16156561	0	751	SINGLE	Homo sapiens	9606	[cell samples only] MDA-MB-231 were purchased from American Type Culture Collection (ATCC) and maintained in Dulbecco's Modified Eagle Medium (DMEM) with 10% fetal bovine serum (FBS) and 1% penicillin-streptomycin (Life Techonologies).; [xenograft samples only] 1.5 x 106 MDA-MB-231 control or CSL-deficient cells in culture media were orthotopically injected into the left and right 4th inguinal ma…	[cell samples only] To block Notch signaling cells were treated with 10 __ M DAPT overnight. To activate Notch signaling cells were mechanical dissociated and seeded on 12 well plate precoated with control Fc or Jagged1-Fc (Jag) fragment for 7h.	Tumors with surrounding stromal tissues from xenografts were minced and nonenzymaticallydigested using cell dissociation enzyme-free PBS-based (Gibco) for 30 minutes at 37o C withoccasional pipetting. The dissociated cells were then filtered through a 40 mm nylon mesh strainer. Single cellsuspension was obtained by re-suspension in CO2 -independent medium (Gibco) for single cell picking. Singlece…	total RNA	transcriptomic	cDNA	RNA-Seq	GPL11154	Illumina HiSeq 2000	Processed data file: bulk_rpkm.txt	data subset: Cell Population; genotype/variation: CSL +/+; tumor status: n/a; treatment (notch activation or inhibition): Fc	1	SE-171 77 Stockholm	Stockholm	Sweden	Urban.Lendahl@ki.se	Karolinska Insitute	Urban,,Lendahl	State...	171 77	Reads were aligned using STAR to genomes mm10 and hg19; For xenograft bulk sequencing, reads were separated for different species using S^3 (https://github.com/danielramskold/S3_species-specific_sequencing) with default settings (-Ms 1 -Mu 1 -D 2); Unique reads were selected using mapping quality threshold 255; Gene expression values were calculated using rpkmforgenes.py (http://sandberg.cmb.ki.s…	0	BioSample: https://www.ncbi.nlm.nih.gov/biosample/SAMN04444611; SRA: https://www.ncbi.nlm.nih.gov/sra?term=SRX1549497	SRA	2029-02-16	2028-01-16	840141172	52		https://sra-download.ncbi.nlm.nih.gov/srapub/SRR3129312	SRX1549497		RNA-Seq	cDNA
SRR987278	GSE44672	GSM1231609	SRX351412	U2OS	Sep 13 2013	Public on Jul 10 2014	Jul 10 2014	U2OS_+Dox_RNAseq	U2OS cells, +Dox, RNA	5205323	0	105	SINGLE	Homo sapiens	9606	U2OS cells were grown in DMEM (Sigma) supplemented with 10% fetal calf serum (PAA) and penicillin/streptomycin (PAA).	U2OS cells were induced with doxycycline (1??g/ml) for 30h.	For RNA-seq in U2OS cells, poly-A RNA was isolated from total RNA with Sera-Mag Oligo(dT) Magnetic Particles (Thermo Scientific).; Library preparation was performed by using the NEBnext?? mRNA Library Prep Master Mix set for Illumina (E6100S/L) following the instruction manual. Briefly, poly-A RNA was fragmented to generate 200 nucleotides fragments. First and second strand synthesis were perform…	total RNA	transcriptomic	cDNA	RNA-Seq	GPL10999	Illumina Genome Analyzer IIx	This Sample represents 3 replicates.	cell line: U2OS; doxycycline induction: +	1	Am Hubland	Wuerzburg	Germany		University of Wuerzburg	Susanne,,Walz		97074	Basecalling was performed with the RTA package within the Genome Analyzer Data Collection Software (SCS2.8).; Fastq files were generated by CASAVA only considering high quality sequences (PF-cluster).; Overall sequencing quality was checked with the FastQC script.; Reads were aligned to the human genome with BOWTIE v0.12.7 or v0.12.8 using default parameters.; Peak calling was performed with MACS…	0	BioSample: https://www.ncbi.nlm.nih.gov/biosample/SAMN02356456; SRA: https://www.ncbi.nlm.nih.gov/sra?term=SRX351412	SRA	2010-07-14	2013-09-13	171775659	33		https://sra-download.ncbi.nlm.nih.gov/srapub/SRR987278	SRX351412		RNA-Seq	cDNA
SRR987279	GSE44672	GSM1231609	SRX351412	U2OS	Sep 13 2013	Public on Jul 10 2014	Jul 10 2014	U2OS_+Dox_RNAseq	U2OS cells, +Dox, RNA	6315220	0	126	SINGLE	Homo sapiens	9606	U2OS cells were grown in DMEM (Sigma) supplemented with 10% fetal calf serum (PAA) and penicillin/streptomycin (PAA).	U2OS cells were induced with doxycycline (1??g/ml) for 30h.	For RNA-seq in U2OS cells, poly-A RNA was isolated from total RNA with Sera-Mag Oligo(dT) Magnetic Particles (Thermo Scientific).; Library preparation was performed by using the NEBnext?? mRNA Library Prep Master Mix set for Illumina (E6100S/L) following the instruction manual. Briefly, poly-A RNA was fragmented to generate 200 nucleotides fragments. First and second strand synthesis were perform…	total RNA	transcriptomic	cDNA	RNA-Seq	GPL10999	Illumina Genome Analyzer IIx	This Sample represents 3 replicates.	cell line: U2OS; doxycycline induction: +	1	Am Hubland	Wuerzburg	Germany		University of Wuerzburg	Susanne,,Walz		97074	Basecalling was performed with the RTA package within the Genome Analyzer Data Collection Software (SCS2.8).; Fastq files were generated by CASAVA only considering high quality sequences (PF-cluster).; Overall sequencing quality was checked with the FastQC script.; Reads were aligned to the human genome with BOWTIE v0.12.7 or v0.12.8 using default parameters.; Peak calling was performed with MACS…	0	BioSample: https://www.ncbi.nlm.nih.gov/biosample/SAMN02356456; SRA: https://www.ncbi.nlm.nih.gov/sra?term=SRX351412	SRA	2010-07-14	2013-09-13	208402260	33		https://sra-download.ncbi.nlm.nih.gov/srapub/SRR987279	SRX351412		RNA-Seq	cDNA
SRR987280	GSE44672	GSM1231609	SRX351412	U2OS	Sep 13 2013	Public on Jul 10 2014	Jul 10 2014	U2OS_+Dox_RNAseq	U2OS cells, +Dox, RNA	7307126	0	148	SINGLE	Homo sapiens	9606	U2OS cells were grown in DMEM (Sigma) supplemented with 10% fetal calf serum (PAA) and penicillin/streptomycin (PAA).	U2OS cells were induced with doxycycline (1??g/ml) for 30h.	For RNA-seq in U2OS cells, poly-A RNA was isolated from total RNA with Sera-Mag Oligo(dT) Magnetic Particles (Thermo Scientific).; Library preparation was performed by using the NEBnext?? mRNA Library Prep Master Mix set for Illumina (E6100S/L) following the instruction manual. Briefly, poly-A RNA was fragmented to generate 200 nucleotides fragments. First and second strand synthesis were perform…	total RNA	transcriptomic	cDNA	RNA-Seq	GPL10999	Illumina Genome Analyzer IIx	This Sample represents 3 replicates.	cell line: U2OS; doxycycline induction: +	1	Am Hubland	Wuerzburg	Germany		University of Wuerzburg	Susanne,,Walz		97074	Basecalling was performed with the RTA package within the Genome Analyzer Data Collection Software (SCS2.8).; Fastq files were generated by CASAVA only considering high quality sequences (PF-cluster).; Overall sequencing quality was checked with the FastQC script.; Reads were aligned to the human genome with BOWTIE v0.12.7 or v0.12.8 using default parameters.; Peak calling was performed with MACS…	0	BioSample: https://www.ncbi.nlm.nih.gov/biosample/SAMN02356456; SRA: https://www.ncbi.nlm.nih.gov/sra?term=SRX351412	SRA	2010-07-14	2013-09-13	241135158	33		https://sra-download.ncbi.nlm.nih.gov/srapub/SRR987280	SRX351412		RNA-Seq	cDNA
SRR924258	GSE48423	GSM1177773	SRX316967	U2OS	Jun 28 2013	Public on Feb 24 2014	Feb 24 2014	RNAseq_shCTRL	U2OS cells	27877885	27877885	1009	PAIRED	Homo sapiens	9606	Cells were maintained in DMEM with 10% FBS, 5% CO2, 37oC.	For stable cell selection, 2ug/ml of puromycin was used selection and subsequent cell maintenance	For RNA seq, total RNA was extracted using QiaGen RNAplus kit. ChIP-seq were performed following the protocol: Using ChIP-seq technology to generate high-resolution profiles of histone modifications. O'Geen H, Echipare L, Farnham PJ. Methods Mol Biol. 2011;791:265-86. doi: 10.1007/978-1-61779-316-5_20.; Library was contracted by the MD Anderson DNA sequencing Core facility following standard prot…	total RNA	transcriptomic	cDNA	RNA-Seq	GPL11154	Illumina HiSeq 2000		cell type: U2OS Cells; genotype/variation: shCTRL	1	1400 Pressler St	Houston	USA	xiyuanxin@yahoo.com	The University of Texas MD Anderson Cancer Center	Yuanxin,,Xi	TX	77030	Basecalls performed by Illumina CASAVA 1.8.2; ChIP-seq reads were aligned to the hg18 genome using Bowtie version 0.12.7; RNA-seq reads were aligned to the hg18 genome using RUM version 2.0.2; Genome_build: hg18; Supplementary_files_format_and_content: ChIP-seq wig files were generated using MACS; Scores represent the ChIP-seq tag numbers; Supplementary_files_format_and_content: RNA-seq RPKM valu…	0	BioSample: https://www.ncbi.nlm.nih.gov/biosample/SAMN02221999; SRA: https://www.ncbi.nlm.nih.gov/sra?term=SRX316967	SRA	2022-07-15	2019-10-15	2007207720	72		https://sra-download.ncbi.nlm.nih.gov/srapub/SRR924258	SRX316967		RNA-Seq	cDNA
SRR1257177	GSE56924	GSM1371395	SRX522409	U2OS	Apr 18 2014	Public on Aug 19 2015	Aug 19 2015	WT_total_RNA_CT00_rep1	U2-OS Cells	33216644	0	2011	SINGLE	Homo sapiens	9606	A U2OS human osteosarcoma cell line expressing luciferase under the control of the Per2 promoter was used. Cells were maintained in a humidified 37?_C incubator at 5% CO2 in DMEM (Life Technologies), supplemented with 10% FBS, 4 mM L-glutamine, 50 units/mL penicillin, and 50 __g/mL streptomycin. 2.25x10^6 cells were seeded per 15 cm plate. These cells were grown overnight.	To synchronize cells grown overnight, their media was replaced with phenol red free DMEM containing 0.1 mM luciferin and 0.1 __M dexamethasone. Plates were then sealed with sterile vacuum grease (Corning) and incubated in a 36?_C, non-humidified incubator at 5% CO2	Cells in 15 cm plates were treated with 100 __g/mL cycloheximide for 3 minutes at 36?_C, 24.5 hours post-synchronization when luciferase levels were at their nadir. Cells were 80% confluent at the time of collection. All subsequent steps were done on ice. Spent media was aspirated from the plates and the cells were washed with 10 mL of cold PBS before treatment with 790 __L of cold lysis buffer […	total RNA	transcriptomic	cDNA	RNA-Seq	GPL11154	Illumina HiSeq 2000		cell type: osteosarcoma; cell line: U2-OS; replicate: 1; sirna treatment: None	1	Smilow Center for Translational Research 10-174 3400 Civic Center Blvd, Bldg 421	Philadelphia	USA		UPenn	Nicholas,,Lahens	PA	19104	Raw data was aligned to GRCh37/hg19 genome using STAR (v2.3.0e) with default parameters.; RPF reads mapping to gene coding sequences (CDSs) were quantified by running HTSeq (v0.5.4p1) in stranded mode, with default parameters. To assign a single CDS to each gene, the isoforms with the longest CDSs were used for quantification. RNA-seq reads were similarly quantified across the entire length of th…	0	BioSample: https://www.ncbi.nlm.nih.gov/biosample/SAMN02729970; SRA: https://www.ncbi.nlm.nih.gov/sra?term=SRX522409	SRA	2020-08-15	2018-04-14	3321664400	100		https://sra-download.ncbi.nlm.nih.gov/srapub/SRR1257177	SRX522409		RNA-Seq	cDNA
SRR1257178	GSE56924	GSM1371396	SRX522410	U2OS	Apr 18 2014	Public on Aug 19 2015	Aug 19 2015	WT_total_RNA_CT02_rep1	U2-OS Cells	34741769	0	2136	SINGLE	Homo sapiens	9606	A U2OS human osteosarcoma cell line expressing luciferase under the control of the Per2 promoter was used. Cells were maintained in a humidified 37?_C incubator at 5% CO2 in DMEM (Life Technologies), supplemented with 10% FBS, 4 mM L-glutamine, 50 units/mL penicillin, and 50 __g/mL streptomycin. 2.25x10^6 cells were seeded per 15 cm plate. These cells were grown overnight.	To synchronize cells grown overnight, their media was replaced with phenol red free DMEM containing 0.1 mM luciferin and 0.1 __M dexamethasone. Plates were then sealed with sterile vacuum grease (Corning) and incubated in a 36?_C, non-humidified incubator at 5% CO2	Cells in 15 cm plates were treated with 100 __g/mL cycloheximide for 3 minutes at 36?_C, 24.5 hours post-synchronization when luciferase levels were at their nadir. Cells were 80% confluent at the time of collection. All subsequent steps were done on ice. Spent media was aspirated from the plates and the cells were washed with 10 mL of cold PBS before treatment with 790 __L of cold lysis buffer […	total RNA	transcriptomic	cDNA	RNA-Seq	GPL11154	Illumina HiSeq 2000		cell type: osteosarcoma; cell line: U2-OS; replicate: 1; sirna treatment: None	1	Smilow Center for Translational Research 10-174 3400 Civic Center Blvd, Bldg 421	Philadelphia	USA		UPenn	Nicholas,,Lahens	PA	19104	Raw data was aligned to GRCh37/hg19 genome using STAR (v2.3.0e) with default parameters.; RPF reads mapping to gene coding sequences (CDSs) were quantified by running HTSeq (v0.5.4p1) in stranded mode, with default parameters. To assign a single CDS to each gene, the isoforms with the longest CDSs were used for quantification. RNA-seq reads were similarly quantified across the entire length of th…	0	BioSample: https://www.ncbi.nlm.nih.gov/biosample/SAMN02729976; SRA: https://www.ncbi.nlm.nih.gov/sra?term=SRX522410	SRA	2020-08-15	2018-04-14	3474176900	100		https://sra-download.ncbi.nlm.nih.gov/srapub/SRR1257178	SRX522410		RNA-Seq	cDNA
SRR1551152	GSE60426	GSM1479585	SRX680691	U2OS	Aug 14 2014	Public on Sep 25 2014	Oct 22 2014	mock-transfected U2OS poly(A)-selected total RNA	U2OS cell line	22541209	0	434	SINGLE	Homo sapiens	9606	Each sample was grown or maintained according to standard protocols	RNA-seq: For most samples, cytoplasmically-enriched RNA was extracted, poly(A)-selected, randomly fragmented by partial alkaline hydrolysis and then size-selected RNA fragments were used for library preparation In the case of B cells total RNA was extracted and then poly(A)-selected. In the case of U2OS cells, three different isolation methods were performed, two of them are the aforementioned is…	RNA-seq and RPF libraries were constructed exactly as described in Subtelny et al., 2014 (GSE52809) except for B cell and U2OS samples, which were constructed as described in Guo et al., 2010 (GSE22004). SmallRNA-seq libraries were constructed as described in Chiang et al., 2010 (GSE20384).; RNA-seq or SmallRNA-seq	total RNA	transcriptomic	cDNA	RNA-Seq	GPL9115	Illumina Genome Analyzer II	miR-1_U2OS_changes.txt; Mock_U2OS_paRNA.txt; miR-155_U2OS_changes.txt; cytoplasmically-enriched RNA	cell line: U2OS cell line; treatment: mock transfection	1	9 Cambridge Center	Cambridge	USA	eichhorn@wi.mit.edu	Whitehead Institute for Biomedical Research	Stephen,,Eichhorn	MA	2142	Raw read files were stripped of adaptor and mapped to the appropriate species' genome and transcriptome (for smallRNA-seq, reads were mapped to mature mouse miRNA sequences).; RNA-seq and ribosome profiling reads mapping within the coding sequence of an annotated gene, excluding the first 50 nucleotides of the coding sequence, were assigned to that gene and used to calculate its RPKM value. Small…	0	Reanalysis of: GSM1248734; BioSample: https://www.ncbi.nlm.nih.gov/biosample/SAMN02990362; SRA: https://www.ncbi.nlm.nih.gov/sra?term=SRX680691	SRA	2022-07-15	2014-12-15	811483524	36		https://sra-download.ncbi.nlm.nih.gov/srapub/SRR1551152	SRX680691		RNA-Seq	cDNA
SRR1551160	GSE60426	GSM1479593	SRX680699	U2OS	Aug 14 2014	Public on Sep 25 2014	Oct 22 2014	miR-155-transfected U2OS poly(A)-selected total RNA	U2OS cell line	22928008	0	440	SINGLE	Homo sapiens	9606	Each sample was grown or maintained according to standard protocols	RNA-seq: For most samples, cytoplasmically-enriched RNA was extracted, poly(A)-selected, randomly fragmented by partial alkaline hydrolysis and then size-selected RNA fragments were used for library preparation In the case of B cells total RNA was extracted and then poly(A)-selected. In the case of U2OS cells, three different isolation methods were performed, two of them are the aforementioned is…	RNA-seq and RPF libraries were constructed exactly as described in Subtelny et al., 2014 (GSE52809) except for B cell and U2OS samples, which were constructed as described in Guo et al., 2010 (GSE22004). SmallRNA-seq libraries were constructed as described in Chiang et al., 2010 (GSE20384).; RNA-seq or SmallRNA-seq	total RNA	transcriptomic	cDNA	RNA-Seq	GPL9115	Illumina Genome Analyzer II	miR-155_U2OS_changes.txt; miR-155_U2OS_paRNA.txt; cytoplasmically-enriched RNA	cell line: U2OS cell line; treatment: miR-155 transfection	1	9 Cambridge Center	Cambridge	USA	eichhorn@wi.mit.edu	Whitehead Institute for Biomedical Research	Stephen,,Eichhorn	MA	2142	Raw read files were stripped of adaptor and mapped to the appropriate species' genome and transcriptome (for smallRNA-seq, reads were mapped to mature mouse miRNA sequences).; RNA-seq and ribosome profiling reads mapping within the coding sequence of an annotated gene, excluding the first 50 nucleotides of the coding sequence, were assigned to that gene and used to calculate its RPKM value. Small…	0	Reanalysis of: GSM1248731; BioSample: https://www.ncbi.nlm.nih.gov/biosample/SAMN02990370; SRA: https://www.ncbi.nlm.nih.gov/sra?term=SRX680699	SRA	2022-07-15	2014-12-15	825408288	36		https://sra-download.ncbi.nlm.nih.gov/srapub/SRR1551160	SRX680699		RNA-Seq	cDNA
SRR2136501	GSE71577	GSM1838918	SRX1125815	U2OS	Jul 30 2015	Public on May 08 2016	May 08 2016	WT1 Wild type BRD4 RNA-seq	U2OS cells	164960421	164960421	14103	PAIRED	Homo sapiens	9606	U2OS cells were routinely generated as adherent cultures (typically 2 ?_ 106 cells in a 10 cm tissue culture plate) in DMSO medium.	Cells were transfected with pCDNA vector or plasimd constructs with wild type or HAT mutant BRD4 using lipofectamine using standard methods for 18 hours before being harvested.	For Mnase-seq Lysates were clarified from sonicated chromatin to obtain mononucleosomes, followed by DNA purification. For RNA-seq, total RNA was extracted using Trizol reagent (Invitrogen), mRNA purified using the Dynabeads direct mRNA purification kit (Life technologies, Cat no. 61011), converted into cDNA using standard protocols and used for library construction; Libraries were prepared accor…	total RNA	transcriptomic	cDNA	RNA-Seq	GPL11154	Illumina HiSeq 2000		transfected with: Wild type BRD4; exp. replicate: Replicate 1; cell line: U2OS	1	Building 10, Room 4B-17	Bethesda	USA	dinah.singer@nih.gov	National Cancer Institute	Dinah,S.,Singer	MD	20892	Sequenced reads were mapped to the human genome (hg19) reference genomes using BWA-MEM and all duplicated reads were removed using PICARD; Nucleosome profiles were obtained using DANPOS (Chen et al. 2013). ?_DNA fragment size was determined by the distance between the paired-end reads and read length was adjusted to be half of the nucleosome size (74 bp).; Reads were aligned the human genome (hg1…	0	BioSample: https://www.ncbi.nlm.nih.gov/biosample/SAMN03945356; SRA: https://www.ncbi.nlm.nih.gov/sra?term=SRX1125815	SRA	2009-05-16	1930-07-15	41570026092	252		https://sra-download.ncbi.nlm.nih.gov/srapub/SRR2136501	SRX1125815		RNA-Seq	cDNA
SRR2558764	GSE73742	GSM1901959	SRX1304832	U2OS	Oct 05 2015	Public on Dec 18 2015	Dec 18 2015	RNAseq_Mock	U2OS	65293095	0	2873	SINGLE	Homo sapiens	9606	U2OS cells were grown in DMEM with Tet-approved FBS	Cells were transfected either with EP400 or mock siRNA (GFP) for 72 hr prior to harvest	Total RNA was extracted with Trizol, digested with DNaseI and further purified by acid phenol. For ChIP-Seq, lysates were clarified from sonicated nuclei and protein-DNA complexes were isolated with respective antibodides.; Libraries for ChIP-seq were prepared with KAPA LTP kit and RNA-seq Illumina TruSeq RNA Sample Prep Kits v2 according to the manufacturer___s protocol	total RNA	transcriptomic	cDNA	RNA-Seq	GPL11154	Illumina HiSeq 2000	RNA.FPKM	antibody: none; cell line: U2OS	1	615 Charles E Young Dr South	Los Angeles	USA	Skurdistani@mednet.ucla.edu	UCLA	Siavash,K,Kurdistani	CA	90095	EP400_IP fastq files (I, II and III) were merged together and a single fastq file for EP400IP was generated. Corresponding EP400_Input fastq files (I, II and III) were also merged together and the resultant EP400Input file was used for EP400 peak calling.; All Mock IPs were analysed with EP400Input_I.fastq.gz, and all IPs under EP400 knock-down condition were analysed with Input_EP400KD.; Fastq f…	0	BioSample: https://www.ncbi.nlm.nih.gov/biosample/SAMN04146005; SRA: https://www.ncbi.nlm.nih.gov/sra?term=SRX1304832	SRA	2018-12-15	2005-10-15	3329947845	51		https://sra-download.ncbi.nlm.nih.gov/srapub/SRR2558764	SRX1304832		RNA-Seq	cDNA
SRR3317823	GSE79804	GSM2103060	SRX1672212	U2OS	Mar 31 2016	Public on Jul 11 2016	Jul 15 2016	Control plasmid transfection for the PUM1/2 OE 1	U2OS cells	66933280	0	1832	SINGLE	Homo sapiens	9606	Human cell lines U2OS (osteosarcoma) and HeLa (cervical carcinoma) were routinely cultured in DMEM containing 10% fetal bovine serum and 100 U penicillin / 0.1 mg/ml streptomycin at 37___??C in a humidified incubator with 5% CO2.	Plasmid transfections were performed using PolyEthylene Imine (PEI)35 (PEI linear, Mr 25000 from Polyscience Inc). In order to overexpress NORAD, the full transcript of the lincRNA was amplified from human genomic DNA (ATCC NCI-BL2126) using the primers TGCCAGCGCAGAGAACTGCC (Fw) and GGCACTCGGGAGTGTCAGGTTC (Rev), and cloned into a ZeroBlunt TOPO vector (Invitrogen), and then subcloned into the pcD…	Total RNA was isolated using TRI reagent (MRC); Strand-specific mRNA-seq libraries were prepared from U2OS cells using the TruSeq Stranded mRNA Library Prep Kit (Illumina). Strand-specific mRNA-seq libraries for HeLa cells were prepared as described in Guo et al. Nature 2010.	polyA RNA	transcriptomic	cDNA	RNA-Seq	GPL18573	Illumina NextSeq 500		cell line: U2OS; sample treatment: Control siRNA	1	Hertzl St.	Rehovot	Israel	igor.ulitsky@weizmann.ac.il	Weizmann Institute of Science	Igor,,Ulitsky		76100	Reads were aligned to the human genome (hg19 assembly) using STAR Aligner; Read counts for individual genes (defined as overlapping sets of RefSeq transcripts annotated with their Entrez Gene identifier) were counted using htseq-count; Genome_build: hg19; Supplementary_files_format_and_content: Counts for individual genes (Entrez Gene, and where not available, RefSeq identifiers)	0	BioSample: https://www.ncbi.nlm.nih.gov/biosample/SAMN04595267; SRA: https://www.ncbi.nlm.nih.gov/sra?term=SRX1672212	SRA	2014-07-16	1931-03-16	5048809030	75		https://sra-download.ncbi.nlm.nih.gov/srapub/SRR3317823	SRX1672212		RNA-Seq	cDNA
[truncated: 33 more columns]
