# Supplementary material for: Single-cell RNA-seq variant analysis for exploration of genetic heterogeneity in cancer
Source: Sci Rep. 2019 Jul 2;9:9524. doi: 10.1038/s41598-019-45934-1 (PMC6606766; doi:10.1038/s41598-019-45934-1)
Supplement: Supplementary file 5 — Supplementary information on breast cancer [file 41598_2019_45934_MOESM5_ESM.xls]

## Sheet: s5.file.metadata.breast_cancer
Single-cell RNA-seq variant analysis for exploration of genetic heterogeneity in cancer
Supplementary information S5
Erik Fasterius, Mathias Uhlén, Cristina Al-Khalili Szigyarto
GSE	GSM	SRP	SRR	title	patient	patient_and_location	location	sample_type_full	sample_type	cancer_type	sample_quality	variants	source_name	characteristics	growth_protocol	treatment_protocol	extract_protocol	molecule	library_source	library_selection	library_strategy	spots	size_MB	GSE	submission_date	status	last_update_date	taxid	platform_id	instrument_model	description	data_processing	data_row_count	relation	type	channel_count	contact_address	contact_city	contact_country	contact_email	contact_institute	contact_name	contact_state	contact_zip.postal_code	ReleaseDate	LoadDate	bases	spots_with_mates	avgLength
GSE75688	GSM2391850	SRP066982	SRR5023381	BC01_11	BC01	BC01	core_tumour	single_cell	individual_cell	ER+	low	653	BC01_Single-cell RNA-seq	patient id: BC01; molecular subtype: estrogen receptor positive (ER+); cell type: primary breast cancer	On the day of surgery, all single cells were dissociated with mechanical and enzymatical method then immediately used for assay without any in vitro culture.	NA	Dead cells in single cell suspensions were removed by Ficoll-Paque TM PLUS (GE healthcare) separation before loading to integrated fluidic circuit (IFC) chip. Each suspension was loaded to 10-17um IFC for mRNA sequencing chip then cDNA synthesis and amplification were performed with SMARTer Ultra Low RNA Kit (Clontech) in the C1TM Single-Cell Auto Prep System (Fluidigm). RNA spike-ins 1, 4 and 7 …	total RNA	transcriptomic	cDNA	RNA-Seq	5100193	445	GSE75688	Nov 15 2016	Public on Dec 09 2016	Dec 09 2016	9606	GPL16791	Illumina HiSeq 2500	Single-cell RNA-seq	A modified reference was generated by merging the three array control RNA spike-ins (ThermoFisher) and the human genome reference (hg19) with the GENCODE 19 annotations.; Paired-end 100bp reads were aligned to the modified reference by 2-pass mode of STAR_2.4.0b with default parameters.; Transcripts Per Million (TPM) values were estimated using RSEM v1.2.17 with default parameters.; Genome_build:…	0	BioSample: https://www.ncbi.nlm.nih.gov/biosample/SAMN06017874; SRA: https://www.ncbi.nlm.nih.gov/sra?term=SRX2350198	SRA	1	Samsung Medical Center	Seoul	South Korea	NA	Samsung Genome Institute	Woosung,,Chung	State...	ASI|KR|KS013|SE	2016-12-09 15:56:00	2016-11-15 14:48:00	894882400	4474412	200
GSE75688	GSM2391851	SRP066982	SRR5023382	BC01_24	BC01	BC01	core_tumour	single_cell	individual_cell	ER+	low	512	BC01_Single-cell RNA-seq	patient id: BC01; molecular subtype: estrogen receptor positive (ER+); cell type: primary breast cancer	On the day of surgery, all single cells were dissociated with mechanical and enzymatical method then immediately used for assay without any in vitro culture.	NA	Dead cells in single cell suspensions were removed by Ficoll-Paque TM PLUS (GE healthcare) separation before loading to integrated fluidic circuit (IFC) chip. Each suspension was loaded to 10-17um IFC for mRNA sequencing chip then cDNA synthesis and amplification were performed with SMARTer Ultra Low RNA Kit (Clontech) in the C1TM Single-Cell Auto Prep System (Fluidigm). RNA spike-ins 1, 4 and 7 …	total RNA	transcriptomic	cDNA	RNA-Seq	5559949	482	GSE75688	Nov 15 2016	Public on Dec 09 2016	Dec 09 2016	9606	GPL16791	Illumina HiSeq 2500	Single-cell RNA-seq	A modified reference was generated by merging the three array control RNA spike-ins (ThermoFisher) and the human genome reference (hg19) with the GENCODE 19 annotations.; Paired-end 100bp reads were aligned to the modified reference by 2-pass mode of STAR_2.4.0b with default parameters.; Transcripts Per Million (TPM) values were estimated using RSEM v1.2.17 with default parameters.; Genome_build:…	0	BioSample: https://www.ncbi.nlm.nih.gov/biosample/SAMN06017875; SRA: https://www.ncbi.nlm.nih.gov/sra?term=SRX2350197	SRA	1	Samsung Medical Center	Seoul	South Korea	NA	Samsung Genome Institute	Woosung,,Chung	State...	ASI|KR|KS013|SE	2016-12-09 15:56:00	2016-11-15 14:49:00	939002400	4695012	200
GSE75688	GSM2391852	SRP066982	SRR5023383	BC01_49	BC01	BC01	core_tumour	single_cell	individual_cell	ER+	low	477	BC01_Single-cell RNA-seq	patient id: BC01; molecular subtype: estrogen receptor positive (ER+); cell type: primary breast cancer	On the day of surgery, all single cells were dissociated with mechanical and enzymatical method then immediately used for assay without any in vitro culture.	NA	Dead cells in single cell suspensions were removed by Ficoll-Paque TM PLUS (GE healthcare) separation before loading to integrated fluidic circuit (IFC) chip. Each suspension was loaded to 10-17um IFC for mRNA sequencing chip then cDNA synthesis and amplification were performed with SMARTer Ultra Low RNA Kit (Clontech) in the C1TM Single-Cell Auto Prep System (Fluidigm). RNA spike-ins 1, 4 and 7 …	total RNA	transcriptomic	cDNA	RNA-Seq	4748841	413	GSE75688	Nov 15 2016	Public on Dec 09 2016	Dec 09 2016	9606	GPL16791	Illumina HiSeq 2500	Single-cell RNA-seq	A modified reference was generated by merging the three array control RNA spike-ins (ThermoFisher) and the human genome reference (hg19) with the GENCODE 19 annotations.; Paired-end 100bp reads were aligned to the modified reference by 2-pass mode of STAR_2.4.0b with default parameters.; Transcripts Per Million (TPM) values were estimated using RSEM v1.2.17 with default parameters.; Genome_build:…	0	BioSample: https://www.ncbi.nlm.nih.gov/biosample/SAMN06017876; SRA: https://www.ncbi.nlm.nih.gov/sra?term=SRX2350196	SRA	1	Samsung Medical Center	Seoul	South Korea	NA	Samsung Genome Institute	Woosung,,Chung	State...	ASI|KR|KS013|SE	2016-12-09 15:56:00	2016-11-15 14:47:00	574987200	2874936	200
GSE75688	GSM2391854	SRP066982	SRR5023385	BC01_54	BC01	BC01	core_tumour	single_cell	individual_cell	ER+	low	371	BC01_Single-cell RNA-seq	patient id: BC01; molecular subtype: estrogen receptor positive (ER+); cell type: primary breast cancer	On the day of surgery, all single cells were dissociated with mechanical and enzymatical method then immediately used for assay without any in vitro culture.	NA	Dead cells in single cell suspensions were removed by Ficoll-Paque TM PLUS (GE healthcare) separation before loading to integrated fluidic circuit (IFC) chip. Each suspension was loaded to 10-17um IFC for mRNA sequencing chip then cDNA synthesis and amplification were performed with SMARTer Ultra Low RNA Kit (Clontech) in the C1TM Single-Cell Auto Prep System (Fluidigm). RNA spike-ins 1, 4 and 7 …	total RNA	transcriptomic	cDNA	RNA-Seq	3935856	346	GSE75688	Nov 15 2016	Public on Dec 09 2016	Dec 09 2016	9606	GPL16791	Illumina HiSeq 2500	Single-cell RNA-seq	A modified reference was generated by merging the three array control RNA spike-ins (ThermoFisher) and the human genome reference (hg19) with the GENCODE 19 annotations.; Paired-end 100bp reads were aligned to the modified reference by 2-pass mode of STAR_2.4.0b with default parameters.; Transcripts Per Million (TPM) values were estimated using RSEM v1.2.17 with default parameters.; Genome_build:…	0	BioSample: https://www.ncbi.nlm.nih.gov/biosample/SAMN06017878; SRA: https://www.ncbi.nlm.nih.gov/sra?term=SRX2350194	SRA	1	Samsung Medical Center	Seoul	South Korea	NA	Samsung Genome Institute	Woosung,,Chung	State...	ASI|KR|KS013|SE	2016-12-09 15:56:00	2016-11-15 14:49:00	1023205600	5116028	200
GSE75688	GSM1963743	SRP066982	SRR2973273	BC01_Tumor	BC01	BC01	core_tumour	tumour_bulk	primary_bulk	ER+	low	2670	BC01_Tumor RNA-seq	patient id: BC01; molecular subtype: estrogen receptor positive (ER+); cell type: primary breast cancer	On the day of surgery, all single cells were dissociated with mechanical and enzymatical method then immediately used for assay without any in vitro culture.	NA	Dead cells in single cell suspensions were removed by Ficoll-Paque TM PLUS (GE healthcare) separation before loading to integrated fluidic circuit (IFC) chip. Each suspension was loaded to 10-17um IFC for mRNA sequencing chip then cDNA synthesis and amplification were performed with SMARTer Ultra Low RNA Kit (Clontech) in the C1TM Single-Cell Auto Prep System (Fluidigm). RNA spike-ins 1, 4 and 7 …	total RNA	transcriptomic	cDNA	RNA-Seq	4650004	555	GSE75688	Dec 03 2015	Public on Dec 09 2016	Dec 09 2016	9606	GPL16791	Illumina HiSeq 2500	Bulk RNA-seq	A modified reference was generated by merging the three array control RNA spike-ins (ThermoFisher) and the human genome reference (hg19) with the GENCODE 19 annotations.; Paired-end 100bp reads were aligned to the modified reference by 2-pass mode of STAR_2.4.0b with default parameters.; Transcripts Per Million (TPM) values were estimated using RSEM v1.2.17 with default parameters.; Genome_build:…	0	BioSample: https://www.ncbi.nlm.nih.gov/biosample/SAMN04316619; SRA: https://www.ncbi.nlm.nih.gov/sra?term=SRX1462621	SRA	1	Samsung Medical Center	Seoul	South Korea	NA	Samsung Genome Institute	Woosung,,Chung	State...	ASI|KR|KS013|SE	2016-12-09 15:56:00	2015-12-03 21:56:00	1799715800	8998579	200
GSE75688	GSM2391870	SRP066982	SRR5023401	BC02_27	BC02	BC02	core_tumour	single_cell	individual_cell	ER+	low	740	BC02_Single-cell RNA-seq	patient id: BC02; molecular subtype: estrogen receptor positive (ER+); cell type: primary breast cancer	On the day of surgery, all single cells were dissociated with mechanical and enzymatical method then immediately used for assay without any in vitro culture.	NA	Dead cells in single cell suspensions were removed by Ficoll-Paque TM PLUS (GE healthcare) separation before loading to integrated fluidic circuit (IFC) chip. Each suspension was loaded to 10-17um IFC for mRNA sequencing chip then cDNA synthesis and amplification were performed with SMARTer Ultra Low RNA Kit (Clontech) in the C1TM Single-Cell Auto Prep System (Fluidigm). RNA spike-ins 1, 4 and 7 …	total RNA	transcriptomic	cDNA	RNA-Seq	5593378	479	GSE75688	Nov 15 2016	Public on Dec 09 2016	Dec 09 2016	9606	GPL16791	Illumina HiSeq 2500	Single-cell RNA-seq	A modified reference was generated by merging the three array control RNA spike-ins (ThermoFisher) and the human genome reference (hg19) with the GENCODE 19 annotations.; Paired-end 100bp reads were aligned to the modified reference by 2-pass mode of STAR_2.4.0b with default parameters.; Transcripts Per Million (TPM) values were estimated using RSEM v1.2.17 with default parameters.; Genome_build:…	0	BioSample: https://www.ncbi.nlm.nih.gov/biosample/SAMN06017894; SRA: https://www.ncbi.nlm.nih.gov/sra?term=SRX2350176	SRA	1	Samsung Medical Center	Seoul	South Korea	NA	Samsung Genome Institute	Woosung,,Chung	State...	ASI|KR|KS013|SE	2016-12-09 15:56:00	2016-11-15 14:47:00	852064600	4260323	200
GSE75688	GSM2391873	SRP066982	SRR5023404	BC02_33	BC02	BC02	core_tumour	single_cell	individual_cell	ER+	low	1436	BC02_Single-cell RNA-seq	patient id: BC02; molecular subtype: estrogen receptor positive (ER+); cell type: primary breast cancer	On the day of surgery, all single cells were dissociated with mechanical and enzymatical method then immediately used for assay without any in vitro culture.	NA	Dead cells in single cell suspensions were removed by Ficoll-Paque TM PLUS (GE healthcare) separation before loading to integrated fluidic circuit (IFC) chip. Each suspension was loaded to 10-17um IFC for mRNA sequencing chip then cDNA synthesis and amplification were performed with SMARTer Ultra Low RNA Kit (Clontech) in the C1TM Single-Cell Auto Prep System (Fluidigm). RNA spike-ins 1, 4 and 7 …	total RNA	transcriptomic	cDNA	RNA-Seq	3541461	308	GSE75688	Nov 15 2016	Public on Dec 09 2016	Dec 09 2016	9606	GPL16791	Illumina HiSeq 2500	Single-cell RNA-seq	A modified reference was generated by merging the three array control RNA spike-ins (ThermoFisher) and the human genome reference (hg19) with the GENCODE 19 annotations.; Paired-end 100bp reads were aligned to the modified reference by 2-pass mode of STAR_2.4.0b with default parameters.; Transcripts Per Million (TPM) values were estimated using RSEM v1.2.17 with default parameters.; Genome_build:…	0	BioSample: https://www.ncbi.nlm.nih.gov/biosample/SAMN06017897; SRA: https://www.ncbi.nlm.nih.gov/sra?term=SRX2350173	SRA	1	Samsung Medical Center	Seoul	South Korea	NA	Samsung Genome Institute	Woosung,,Chung	State...	ASI|KR|KS013|SE	2016-12-09 15:56:00	2016-11-15 14:47:00	1001196800	5005984	200
GSE75688	GSM2391899	SRP066982	SRR5023430	BC02_80	BC02	BC02	core_tumour	single_cell	individual_cell	ER+	low	319	BC02_Single-cell RNA-seq	patient id: BC02; molecular subtype: estrogen receptor positive (ER+); cell type: primary breast cancer	On the day of surgery, all single cells were dissociated with mechanical and enzymatical method then immediately used for assay without any in vitro culture.	NA	Dead cells in single cell suspensions were removed by Ficoll-Paque TM PLUS (GE healthcare) separation before loading to integrated fluidic circuit (IFC) chip. Each suspension was loaded to 10-17um IFC for mRNA sequencing chip then cDNA synthesis and amplification were performed with SMARTer Ultra Low RNA Kit (Clontech) in the C1TM Single-Cell Auto Prep System (Fluidigm). RNA spike-ins 1, 4 and 7 …	total RNA	transcriptomic	cDNA	RNA-Seq	5787019	490	GSE75688	Nov 15 2016	Public on Dec 09 2016	Dec 09 2016	9606	GPL16791	Illumina HiSeq 2500	Single-cell RNA-seq	A modified reference was generated by merging the three array control RNA spike-ins (ThermoFisher) and the human genome reference (hg19) with the GENCODE 19 annotations.; Paired-end 100bp reads were aligned to the modified reference by 2-pass mode of STAR_2.4.0b with default parameters.; Transcripts Per Million (TPM) values were estimated using RSEM v1.2.17 with default parameters.; Genome_build:…	0	BioSample: https://www.ncbi.nlm.nih.gov/biosample/SAMN06017923; SRA: https://www.ncbi.nlm.nih.gov/sra?term=SRX2350145	SRA	1	Samsung Medical Center	Seoul	South Korea	NA	Samsung Genome Institute	Woosung,,Chung	State...	ASI|KR|KS013|SE	2016-12-09 15:56:00	2016-11-15 14:46:00	1130576200	5652881	200
GSE75688	GSM1963840	SRP066982	SRR2973370	BC03_45	BC03	BC03	core_tumour	single_cell	individual_cell	ER+/HER2+	low	558	BC03_Single-cell RNA-seq	patient id: BC03; molecular subtype: double positive (ER+ and HER2+); cell type: primary breast cancer	On the day of surgery, all single cells were dissociated with mechanical and enzymatical method then immediately used for assay without any in vitro culture.	NA	Dead cells in single cell suspensions were removed by Ficoll-Paque TM PLUS (GE healthcare) separation before loading to integrated fluidic circuit (IFC) chip. Each suspension was loaded to 10-17um IFC for mRNA sequencing chip then cDNA synthesis and amplification were performed with SMARTer Ultra Low RNA Kit (Clontech) in the C1TM Single-Cell Auto Prep System (Fluidigm). RNA spike-ins 1, 4 and 7 …	total RNA	transcriptomic	cDNA	RNA-Seq	3537738	437	GSE75688	Dec 03 2015	Public on Dec 09 2016	Dec 09 2016	9606	GPL16791	Illumina HiSeq 2500	Single-cell RNA-seq	A modified reference was generated by merging the three array control RNA spike-ins (ThermoFisher) and the human genome reference (hg19) with the GENCODE 19 annotations.; Paired-end 100bp reads were aligned to the modified reference by 2-pass mode of STAR_2.4.0b with default parameters.; Transcripts Per Million (TPM) values were estimated using RSEM v1.2.17 with default parameters.; Genome_build:…	0	BioSample: https://www.ncbi.nlm.nih.gov/biosample/SAMN04316685; SRA: https://www.ncbi.nlm.nih.gov/sra?term=SRX1462776	SRA	1	Samsung Medical Center	Seoul	South Korea	NA	Samsung Genome Institute	Woosung,,Chung	State...	ASI|KR|KS013|SE	2016-12-09 15:56:00	2015-12-03 21:38:00	187607800	938039	200
GSE75688	GSM1963842	SRP066982	SRR2973372	BC03_51	BC03	BC03	core_tumour	single_cell	individual_cell	ER+/HER2+	low	18890	BC03_Single-cell RNA-seq	patient id: BC03; molecular subtype: double positive (ER+ and HER2+); cell type: primary breast cancer	On the day of surgery, all single cells were dissociated with mechanical and enzymatical method then immediately used for assay without any in vitro culture.	NA	Dead cells in single cell suspensions were removed by Ficoll-Paque TM PLUS (GE healthcare) separation before loading to integrated fluidic circuit (IFC) chip. Each suspension was loaded to 10-17um IFC for mRNA sequencing chip then cDNA synthesis and amplification were performed with SMARTer Ultra Low RNA Kit (Clontech) in the C1TM Single-Cell Auto Prep System (Fluidigm). RNA spike-ins 1, 4 and 7 …	total RNA	transcriptomic	cDNA	RNA-Seq	6336618	781	GSE75688	Dec 03 2015	Public on Dec 09 2016	Dec 09 2016	9606	GPL16791	Illumina HiSeq 2500	Single-cell RNA-seq	A modified reference was generated by merging the three array control RNA spike-ins (ThermoFisher) and the human genome reference (hg19) with the GENCODE 19 annotations.; Paired-end 100bp reads were aligned to the modified reference by 2-pass mode of STAR_2.4.0b with default parameters.; Transcripts Per Million (TPM) values were estimated using RSEM v1.2.17 with default parameters.; Genome_build:…	0	BioSample: https://www.ncbi.nlm.nih.gov/biosample/SAMN04316687; SRA: https://www.ncbi.nlm.nih.gov/sra?term=SRX1462778	SRA	1	Samsung Medical Center	Seoul	South Korea	NA	Samsung Genome Institute	Woosung,,Chung	State...	ASI|KR|KS013|SE	2016-12-09 15:56:00	2015-12-03 21:37:00	993270200	4966351	200
GSE75688	GSM1963846	SRP066982	SRR2973376	BC03_63	BC03	BC03	core_tumour	single_cell	individual_cell	ER+/HER2+	low	19280	BC03_Single-cell RNA-seq	patient id: BC03; molecular subtype: double positive (ER+ and HER2+); cell type: primary breast cancer	On the day of surgery, all single cells were dissociated with mechanical and enzymatical method then immediately used for assay without any in vitro culture.	NA	Dead cells in single cell suspensions were removed by Ficoll-Paque TM PLUS (GE healthcare) separation before loading to integrated fluidic circuit (IFC) chip. Each suspension was loaded to 10-17um IFC for mRNA sequencing chip then cDNA synthesis and amplification were performed with SMARTer Ultra Low RNA Kit (Clontech) in the C1TM Single-Cell Auto Prep System (Fluidigm). RNA spike-ins 1, 4 and 7 …	total RNA	transcriptomic	cDNA	RNA-Seq	6602349	817	GSE75688	Dec 03 2015	Public on Dec 09 2016	Dec 09 2016	9606	GPL16791	Illumina HiSeq 2500	Single-cell RNA-seq	A modified reference was generated by merging the three array control RNA spike-ins (ThermoFisher) and the human genome reference (hg19) with the GENCODE 19 annotations.; Paired-end 100bp reads were aligned to the modified reference by 2-pass mode of STAR_2.4.0b with default parameters.; Transcripts Per Million (TPM) values were estimated using RSEM v1.2.17 with default parameters.; Genome_build:…	0	BioSample: https://www.ncbi.nlm.nih.gov/biosample/SAMN04316691; SRA: https://www.ncbi.nlm.nih.gov/sra?term=SRX1462782	SRA	1	Samsung Medical Center	Seoul	South Korea	NA	Samsung Genome Institute	Woosung,,Chung	State...	ASI|KR|KS013|SE	2016-12-09 15:56:00	2015-12-03 21:46:00	1289124000	6445620	200
GSE75688	GSM1963850	SRP066982	SRR2973380	BC03_88	BC03	BC03	core_tumour	single_cell	individual_cell	ER+/HER2+	low	17130	BC03_Single-cell RNA-seq	patient id: BC03; molecular subtype: double positive (ER+ and HER2+); cell type: primary breast cancer	On the day of surgery, all single cells were dissociated with mechanical and enzymatical method then immediately used for assay without any in vitro culture.	NA	Dead cells in single cell suspensions were removed by Ficoll-Paque TM PLUS (GE healthcare) separation before loading to integrated fluidic circuit (IFC) chip. Each suspension was loaded to 10-17um IFC for mRNA sequencing chip then cDNA synthesis and amplification were performed with SMARTer Ultra Low RNA Kit (Clontech) in the C1TM Single-Cell Auto Prep System (Fluidigm). RNA spike-ins 1, 4 and 7 …	total RNA	transcriptomic	cDNA	RNA-Seq	6031579	748	GSE75688	Dec 03 2015	Public on Dec 09 2016	Dec 09 2016	9606	GPL16791	Illumina HiSeq 2500	Single-cell RNA-seq	A modified reference was generated by merging the three array control RNA spike-ins (ThermoFisher) and the human genome reference (hg19) with the GENCODE 19 annotations.; Paired-end 100bp reads were aligned to the modified reference by 2-pass mode of STAR_2.4.0b with default parameters.; Transcripts Per Million (TPM) values were estimated using RSEM v1.2.17 with default parameters.; Genome_build:…	0	BioSample: https://www.ncbi.nlm.nih.gov/biosample/SAMN04316695; SRA: https://www.ncbi.nlm.nih.gov/sra?term=SRX1462786	SRA	1	Samsung Medical Center	Seoul	South Korea	NA	Samsung Genome Institute	Woosung,,Chung	State...	ASI|KR|KS013|SE	2016-12-09 15:56:00	2015-12-03 21:50:00	986527400	4932637	200
GSE75688	GSM1963898	SRP066982	SRR2973428	BC03LN_77	BC03	BC03LN	lymph_node	single_cell	individual_cell	ER+/HER2+	low	111	BC03LN_Single-cell RNA-seq	patient id: BC03LN; molecular subtype: double positive (ER+ and HER2+); cell type: metastatic breast cancer	On the day of surgery, all single cells were dissociated with mechanical and enzymatical method then immediately used for assay without any in vitro culture.	NA	Dead cells in single cell suspensions were removed by Ficoll-Paque TM PLUS (GE healthcare) separation before loading to integrated fluidic circuit (IFC) chip. Each suspension was loaded to 10-17um IFC for mRNA sequencing chip then cDNA synthesis and amplification were performed with SMARTer Ultra Low RNA Kit (Clontech) in the C1TM Single-Cell Auto Prep System (Fluidigm). RNA spike-ins 1, 4 and 7 …	total RNA	transcriptomic	cDNA	RNA-Seq	945703	115	GSE75688	Dec 03 2015	Public on Dec 09 2016	Dec 09 2016	9606	GPL16791	Illumina HiSeq 2500	Single-cell RNA-seq	A modified reference was generated by merging the three array control RNA spike-ins (ThermoFisher) and the human genome reference (hg19) with the GENCODE 19 annotations.; Paired-end 100bp reads were aligned to the modified reference by 2-pass mode of STAR_2.4.0b with default parameters.; Transcripts Per Million (TPM) values were estimated using RSEM v1.2.17 with default parameters.; Genome_build:…	0	BioSample: https://www.ncbi.nlm.nih.gov/biosample/SAMN04316743; SRA: https://www.ncbi.nlm.nih.gov/sra?term=SRX1462715	SRA	1	Samsung Medical Center	Seoul	South Korea	NA	Samsung Genome Institute	Woosung,,Chung	State...	ASI|KR|KS013|SE	2016-12-09 15:56:00	2015-12-03 21:43:00	1135575000	5677875	200
GSE75688	GSM1963902	SRP066982	SRR2973432	BC03LN_87	BC03	BC03LN	lymph_node	single_cell	individual_cell	ER+/HER2+	low	1261	BC03LN_Single-cell RNA-seq	patient id: BC03LN; molecular subtype: double positive (ER+ and HER2+); cell type: metastatic breast cancer	On the day of surgery, all single cells were dissociated with mechanical and enzymatical method then immediately used for assay without any in vitro culture.	NA	Dead cells in single cell suspensions were removed by Ficoll-Paque TM PLUS (GE healthcare) separation before loading to integrated fluidic circuit (IFC) chip. Each suspension was loaded to 10-17um IFC for mRNA sequencing chip then cDNA synthesis and amplification were performed with SMARTer Ultra Low RNA Kit (Clontech) in the C1TM Single-Cell Auto Prep System (Fluidigm). RNA spike-ins 1, 4 and 7 …	total RNA	transcriptomic	cDNA	RNA-Seq	938039	112	GSE75688	Dec 03 2015	Public on Dec 09 2016	Dec 09 2016	9606	GPL16791	Illumina HiSeq 2500	Single-cell RNA-seq	A modified reference was generated by merging the three array control RNA spike-ins (ThermoFisher) and the human genome reference (hg19) with the GENCODE 19 annotations.; Paired-end 100bp reads were aligned to the modified reference by 2-pass mode of STAR_2.4.0b with default parameters.; Transcripts Per Million (TPM) values were estimated using RSEM v1.2.17 with default parameters.; Genome_build:…	0	BioSample: https://www.ncbi.nlm.nih.gov/biosample/SAMN04316747; SRA: https://www.ncbi.nlm.nih.gov/sra?term=SRX1462719	SRA	1	Samsung Medical Center	Seoul	South Korea	NA	Samsung Genome Institute	Woosung,,Chung	State...	ASI|KR|KS013|SE	2016-12-09 15:56:00	2015-12-03 21:48:00	1163775400	5818877	200
GSE75688	GSM1963772	SRP066982	SRR2973302	BC04_05	BC04	BC04	core_tumour	single_cell	individual_cell	HER2+	low	2443	BC04_Single-cell RNA-seq	patient id: BC04; molecular subtype: human epidermal growth factor receptor 2 positive (HER2+); cell type: primary breast cancer	On the day of surgery, all single cells were dissociated with mechanical and enzymatical method then immediately used for assay without any in vitro culture.	NA	Dead cells in single cell suspensions were removed by Ficoll-Paque TM PLUS (GE healthcare) separation before loading to integrated fluidic circuit (IFC) chip. Each suspension was loaded to 10-17um IFC for mRNA sequencing chip then cDNA synthesis and amplification were performed with SMARTer Ultra Low RNA Kit (Clontech) in the C1TM Single-Cell Auto Prep System (Fluidigm). RNA spike-ins 1, 4 and 7 …	total RNA	transcriptomic	cDNA	RNA-Seq	4890343	604	GSE75688	Dec 03 2015	Public on Dec 09 2016	Dec 09 2016	9606	GPL16791	Illumina HiSeq 2500	Single-cell RNA-seq	A modified reference was generated by merging the three array control RNA spike-ins (ThermoFisher) and the human genome reference (hg19) with the GENCODE 19 annotations.; Paired-end 100bp reads were aligned to the modified reference by 2-pass mode of STAR_2.4.0b with default parameters.; Transcripts Per Million (TPM) values were estimated using RSEM v1.2.17 with default parameters.; Genome_build:…	0	BioSample: https://www.ncbi.nlm.nih.gov/biosample/SAMN04316610; SRA: https://www.ncbi.nlm.nih.gov/sra?term=SRX1462876	SRA	1	Samsung Medical Center	Seoul	South Korea	NA	Samsung Genome Institute	Woosung,,Chung	State...	ASI|KR|KS013|SE	2016-12-09 15:56:00	2015-12-03 22:04:00	620327000	3101635	200
GSE75688	GSM2391917	SRP066982	SRR5023448	BC04_06	BC04	BC04	core_tumour	single_cell	individual_cell	HER2+	low	8729	BC04_Single-cell RNA-seq	patient id: BC04; molecular subtype: human epidermal growth factor receptor 2 positive (HER2+); cell type: primary breast cancer	On the day of surgery, all single cells were dissociated with mechanical and enzymatical method then immediately used for assay without any in vitro culture.	NA	Dead cells in single cell suspensions were removed by Ficoll-Paque TM PLUS (GE healthcare) separation before loading to integrated fluidic circuit (IFC) chip. Each suspension was loaded to 10-17um IFC for mRNA sequencing chip then cDNA synthesis and amplification were performed with SMARTer Ultra Low RNA Kit (Clontech) in the C1TM Single-Cell Auto Prep System (Fluidigm). RNA spike-ins 1, 4 and 7 …	total RNA	transcriptomic	cDNA	RNA-Seq	6845682	606	GSE75688	Nov 15 2016	Public on Dec 09 2016	Dec 09 2016	9606	GPL16791	Illumina HiSeq 2500	Single-cell RNA-seq	A modified reference was generated by merging the three array control RNA spike-ins (ThermoFisher) and the human genome reference (hg19) with the GENCODE 19 annotations.; Paired-end 100bp reads were aligned to the modified reference by 2-pass mode of STAR_2.4.0b with default parameters.; Transcripts Per Million (TPM) values were estimated using RSEM v1.2.17 with default parameters.; Genome_build:…	0	BioSample: https://www.ncbi.nlm.nih.gov/biosample/SAMN06017941; SRA: https://www.ncbi.nlm.nih.gov/sra?term=SRX2350126	SRA	1	Samsung Medical Center	Seoul	South Korea	NA	Samsung Genome Institute	Woosung,,Chung	State...	ASI|KR|KS013|SE	2016-12-09 15:56:00	2016-11-15 14:45:00	1418280200	7091401	200
GSE75688	GSM1963778	SRP066982	SRR2973308	BC04_15	BC04	BC04	core_tumour	single_cell	individual_cell	HER2+	low	10866	BC04_Single-cell RNA-seq	patient id: BC04; molecular subtype: human epidermal growth factor receptor 2 positive (HER2+); cell type: primary breast cancer	On the day of surgery, all single cells were dissociated with mechanical and enzymatical method then immediately used for assay without any in vitro culture.	NA	Dead cells in single cell suspensions were removed by Ficoll-Paque TM PLUS (GE healthcare) separation before loading to integrated fluidic circuit (IFC) chip. Each suspension was loaded to 10-17um IFC for mRNA sequencing chip then cDNA synthesis and amplification were performed with SMARTer Ultra Low RNA Kit (Clontech) in the C1TM Single-Cell Auto Prep System (Fluidigm). RNA spike-ins 1, 4 and 7 …	total RNA	transcriptomic	cDNA	RNA-Seq	5954716	735	GSE75688	Dec 03 2015	Public on Dec 09 2016	Dec 09 2016	9606	GPL16791	Illumina HiSeq 2500	Single-cell RNA-seq	A modified reference was generated by merging the three array control RNA spike-ins (ThermoFisher) and the human genome reference (hg19) with the GENCODE 19 annotations.; Paired-end 100bp reads were aligned to the modified reference by 2-pass mode of STAR_2.4.0b with default parameters.; Transcripts Per Million (TPM) values were estimated using RSEM v1.2.17 with default parameters.; Genome_build:…	0	BioSample: https://www.ncbi.nlm.nih.gov/biosample/SAMN04316623; SRA: https://www.ncbi.nlm.nih.gov/sra?term=SRX1462625	SRA	1	Samsung Medical Center	Seoul	South Korea	NA	Samsung Genome Institute	Woosung,,Chung	State...	ASI|KR|KS013|SE	2016-12-09 15:56:00	2015-12-03 21:21:00	915299800	4576499	200
GSE75688	GSM1963783	SRP066982	SRR2973313	BC04_25	BC04	BC04	core_tumour	single_cell	individual_cell	HER2+	low	16784	BC04_Single-cell RNA-seq	patient id: BC04; molecular subtype: human epidermal growth factor receptor 2 positive (HER2+); cell type: primary breast cancer	On the day of surgery, all single cells were dissociated with mechanical and enzymatical method then immediately used for assay without any in vitro culture.	NA	Dead cells in single cell suspensions were removed by Ficoll-Paque TM PLUS (GE healthcare) separation before loading to integrated fluidic circuit (IFC) chip. Each suspension was loaded to 10-17um IFC for mRNA sequencing chip then cDNA synthesis and amplification were performed with SMARTer Ultra Low RNA Kit (Clontech) in the C1TM Single-Cell Auto Prep System (Fluidigm). RNA spike-ins 1, 4 and 7 …	total RNA	transcriptomic	cDNA	RNA-Seq	5355130	661	GSE75688	Dec 03 2015	Public on Dec 09 2016	Dec 09 2016	9606	GPL16791	Illumina HiSeq 2500	Single-cell RNA-seq	A modified reference was generated by merging the three array control RNA spike-ins (ThermoFisher) and the human genome reference (hg19) with the GENCODE 19 annotations.; Paired-end 100bp reads were aligned to the modified reference by 2-pass mode of STAR_2.4.0b with default parameters.; Transcripts Per Million (TPM) values were estimated using RSEM v1.2.17 with default parameters.; Genome_build:…	0	BioSample: https://www.ncbi.nlm.nih.gov/biosample/SAMN04316628; SRA: https://www.ncbi.nlm.nih.gov/sra?term=SRX1462630	SRA	1	Samsung Medical Center	Seoul	South Korea	NA	Samsung Genome Institute	Woosung,,Chung	State...	ASI|KR|KS013|SE	2016-12-09 15:56:00	2015-12-03 21:23:00	1372018340	6792170	202
GSE75688	GSM2391955	SRP066982	SRR5023486	BC05_40	BC05	BC05	core_tumour	single_cell	individual_cell	HER2+	low	9581	BC05_Single-cell RNA-seq	patient id: BC05; molecular subtype: human epidermal growth factor receptor 2 positive (HER2+); cell type: primary breast cancer	On the day of surgery, all single cells were dissociated with mechanical and enzymatical method then immediately used for assay without any in vitro culture.	NA	Dead cells in single cell suspensions were removed by Ficoll-Paque TM PLUS (GE healthcare) separation before loading to integrated fluidic circuit (IFC) chip. Each suspension was loaded to 10-17um IFC for mRNA sequencing chip then cDNA synthesis and amplification were performed with SMARTer Ultra Low RNA Kit (Clontech) in the C1TM Single-Cell Auto Prep System (Fluidigm). RNA spike-ins 1, 4 and 7 …	total RNA	transcriptomic	cDNA	RNA-Seq	2874936	249	GSE75688	Nov 15 2016	Public on Dec 09 2016	Dec 09 2016	9606	GPL16791	Illumina HiSeq 2500	Single-cell RNA-seq	A modified reference was generated by merging the three array control RNA spike-ins (ThermoFisher) and the human genome reference (hg19) with the GENCODE 19 annotations.; Paired-end 100bp reads were aligned to the modified reference by 2-pass mode of STAR_2.4.0b with default parameters.; Transcripts Per Million (TPM) values were estimated using RSEM v1.2.17 with default parameters.; Genome_build:…	0	BioSample: https://www.ncbi.nlm.nih.gov/biosample/SAMN06017979; SRA: https://www.ncbi.nlm.nih.gov/sra?term=SRX2350083	SRA	1	Samsung Medical Center	Seoul	South Korea	NA	Samsung Genome Institute	Woosung,,Chung	State...	ASI|KR|KS013|SE	2016-12-09 15:56:00	2016-11-15 14:41:00	1020038600	5100193	200
GSE75688	GSM2392003	SRP066982	SRR5023534	BC06_07	BC06	BC06	core_tumour	single_cell	individual_cell	HER2+	low	4262	BC06_Single-cell RNA-seq	patient id: BC06; molecular subtype: human epidermal growth factor receptor 2 positive (HER2+); cell type: primary breast cancer	On the day of surgery, all single cells were dissociated with mechanical and enzymatical method then immediately used for assay without any in vitro culture.	NA	Dead cells in single cell suspensions were removed by Ficoll-Paque TM PLUS (GE healthcare) separation before loading to integrated fluidic circuit (IFC) chip. Each suspension was loaded to 10-17um IFC for mRNA sequencing chip then cDNA synthesis and amplification were performed with SMARTer Ultra Low RNA Kit (Clontech) in the C1TM Single-Cell Auto Prep System (Fluidigm). RNA spike-ins 1, 4 and 7 …	total RNA	transcriptomic	cDNA	RNA-Seq	2851186	251	GSE75688	Nov 15 2016	Public on Dec 09 2016	Dec 09 2016	9606	GPL16791	Illumina HiSeq 2500	Single-cell RNA-seq	A modified reference was generated by merging the three array control RNA spike-ins (ThermoFisher) and the human genome reference (hg19) with the GENCODE 19 annotations.; Paired-end 100bp reads were aligned to the modified reference by 2-pass mode of STAR_2.4.0b with default parameters.; Transcripts Per Million (TPM) values were estimated using RSEM v1.2.17 with default parameters.; Genome_build:…	0	BioSample: https://www.ncbi.nlm.nih.gov/biosample/SAMN06018180; SRA: https://www.ncbi.nlm.nih.gov/sra?term=SRX2350239	SRA	1	Samsung Medical Center	Seoul	South Korea	NA	Samsung Genome Institute	Woosung,,Chung	State...	ASI|KR|KS013|SE	2016-12-09 15:56:00	2016-11-15 14:52:00	1359273800	6796369	200
GSE75688	GSM2392005	SRP066982	SRR5023536	BC06_09	BC06	BC06	core_tumour	single_cell	individual_cell	HER2+	low	3856	BC06_Single-cell RNA-seq	patient id: BC06; molecular subtype: human epidermal growth factor receptor 2 positive (HER2+); cell type: primary breast cancer	On the day of surgery, all single cells were dissociated with mechanical and enzymatical method then immediately used for assay without any in vitro culture.	NA	Dead cells in single cell suspensions were removed by Ficoll-Paque TM PLUS (GE healthcare) separation before loading to integrated fluidic circuit (IFC) chip. Each suspension was loaded to 10-17um IFC for mRNA sequencing chip then cDNA synthesis and amplification were performed with SMARTer Ultra Low RNA Kit (Clontech) in the C1TM Single-Cell Auto Prep System (Fluidigm). RNA spike-ins 1, 4 and 7 …	total RNA	transcriptomic	cDNA	RNA-Seq	8546932	734	GSE75688	Nov 15 2016	Public on Dec 09 2016	Dec 09 2016	9606	GPL16791	Illumina HiSeq 2500	Single-cell RNA-seq	A modified reference was generated by merging the three array control RNA spike-ins (ThermoFisher) and the human genome reference (hg19) with the GENCODE 19 annotations.; Paired-end 100bp reads were aligned to the modified reference by 2-pass mode of STAR_2.4.0b with default parameters.; Transcripts Per Million (TPM) values were estimated using RSEM v1.2.17 with default parameters.; Genome_build:…	0	BioSample: https://www.ncbi.nlm.nih.gov/biosample/SAMN06018184; SRA: https://www.ncbi.nlm.nih.gov/sra?term=SRX2350241	SRA	1	Samsung Medical Center	Seoul	South Korea	NA	Samsung Genome Institute	Woosung,,Chung	State...	ASI|KR|KS013|SE	2016-12-09 15:56:00	2016-11-15 14:50:00	824899400	4124497	200
GSE75688	GSM2392008	SRP066982	SRR5023539	BC06_22	BC06	BC06	core_tumour	single_cell	individual_cell	HER2+	low	3444	BC06_Single-cell RNA-seq	patient id: BC06; molecular subtype: human epidermal growth factor receptor 2 positive (HER2+); cell type: primary breast cancer	On the day of surgery, all single cells were dissociated with mechanical and enzymatical method then immediately used for assay without any in vitro culture.	NA	Dead cells in single cell suspensions were removed by Ficoll-Paque TM PLUS (GE healthcare) separation before loading to integrated fluidic circuit (IFC) chip. Each suspension was loaded to 10-17um IFC for mRNA sequencing chip then cDNA synthesis and amplification were performed with SMARTer Ultra Low RNA Kit (Clontech) in the C1TM Single-Cell Auto Prep System (Fluidigm). RNA spike-ins 1, 4 and 7 …	total RNA	transcriptomic	cDNA	RNA-Seq	6751226	586	GSE75688	Nov 15 2016	Public on Dec 09 2016	Dec 09 2016	9606	GPL16791	Illumina HiSeq 2500	Single-cell RNA-seq	A modified reference was generated by merging the three array control RNA spike-ins (ThermoFisher) and the human genome reference (hg19) with the GENCODE 19 annotations.; Paired-end 100bp reads were aligned to the modified reference by 2-pass mode of STAR_2.4.0b with default parameters.; Transcripts Per Million (TPM) values were estimated using RSEM v1.2.17 with default parameters.; Genome_build:…	0	BioSample: https://www.ncbi.nlm.nih.gov/biosample/SAMN06018190; SRA: https://www.ncbi.nlm.nih.gov/sra?term=SRX2350235	SRA	1	Samsung Medical Center	Seoul	South Korea	NA	Samsung Genome Institute	Woosung,,Chung	State...	ASI|KR|KS013|SE	2016-12-09 15:56:00	2016-11-15 14:50:00	1058929000	5294645	200
GSE75688	GSM2392019	SRP066982	SRR5023550	BC06_45	BC06	BC06	core_tumour	single_cell	individual_cell	HER2+	low	1517	BC06_Single-cell RNA-seq	patient id: BC06; molecular subtype: human epidermal growth factor receptor 2 positive (HER2+); cell type: primary breast cancer	On the day of surgery, all single cells were dissociated with mechanical and enzymatical method then immediately used for assay without any in vitro culture.	NA	Dead cells in single cell suspensions were removed by Ficoll-Paque TM PLUS (GE healthcare) separation before loading to integrated fluidic circuit (IFC) chip. Each suspension was loaded to 10-17um IFC for mRNA sequencing chip then cDNA synthesis and amplification were performed with SMARTer Ultra Low RNA Kit (Clontech) in the C1TM Single-Cell Auto Prep System (Fluidigm). RNA spike-ins 1, 4 and 7 …	total RNA	transcriptomic	cDNA	RNA-Seq	5136178	446	GSE75688	Nov 15 2016	Public on Dec 09 2016	Dec 09 2016	9606	GPL16791	Illumina HiSeq 2500	Single-cell RNA-seq	A modified reference was generated by merging the three array control RNA spike-ins (ThermoFisher) and the human genome reference (hg19) with the GENCODE 19 annotations.; Paired-end 100bp reads were aligned to the modified reference by 2-pass mode of STAR_2.4.0b with default parameters.; Transcripts Per Million (TPM) values were estimated using RSEM v1.2.17 with default parameters.; Genome_build:…	0	BioSample: https://www.ncbi.nlm.nih.gov/biosample/SAMN06018212; SRA: https://www.ncbi.nlm.nih.gov/sra?term=SRX2350224	SRA	1	Samsung Medical Center	Seoul	South Korea	NA	Samsung Genome Institute	Woosung,,Chung	State...	ASI|KR|KS013|SE	2016-12-09 15:56:00	2016-11-15 14:51:00	1051411400	5257057	200
GSE75688	GSM2392020	SRP066982	SRR5023551	BC06_49	BC06	BC06	core_tumour	single_cell	individual_cell	HER2+	low	3870	BC06_Single-cell RNA-seq	patient id: BC06; molecular subtype: human epidermal growth factor receptor 2 positive (HER2+); cell type: primary breast cancer	On the day of surgery, all single cells were dissociated with mechanical and enzymatical method then immediately used for assay without any in vitro culture.	NA	Dead cells in single cell suspensions were removed by Ficoll-Paque TM PLUS (GE healthcare) separation before loading to integrated fluidic circuit (IFC) chip. Each suspension was loaded to 10-17um IFC for mRNA sequencing chip then cDNA synthesis and amplification were performed with SMARTer Ultra Low RNA Kit (Clontech) in the C1TM Single-Cell Auto Prep System (Fluidigm). RNA spike-ins 1, 4 and 7 …	total RNA	transcriptomic	cDNA	RNA-Seq	6991046	605	GSE75688	Nov 15 2016	Public on Dec 09 2016	Dec 09 2016	9606	GPL16791	Illumina HiSeq 2500	Single-cell RNA-seq	A modified reference was generated by merging the three array control RNA spike-ins (ThermoFisher) and the human genome reference (hg19) with the GENCODE 19 annotations.; Paired-end 100bp reads were aligned to the modified reference by 2-pass mode of STAR_2.4.0b with default parameters.; Transcripts Per Million (TPM) values were estimated using RSEM v1.2.17 with default parameters.; Genome_build:…	0	BioSample: https://www.ncbi.nlm.nih.gov/biosample/SAMN06018214; SRA: https://www.ncbi.nlm.nih.gov/sra?term=SRX2350223	SRA	1	Samsung Medical Center	Seoul	South Korea	NA	Samsung Genome Institute	Woosung,,Chung	State...	ASI|KR|KS013|SE	2016-12-09 15:56:00	2016-11-15 14:49:00	841275600	4206378	200
GSE75688	GSM2392021	SRP066982	SRR5023552	BC06_57	BC06	BC06	core_tumour	single_cell	individual_cell	HER2+	low	111	BC06_Single-cell RNA-seq	patient id: BC06; molecular subtype: human epidermal growth factor receptor 2 positive (HER2+); cell type: primary breast cancer	On the day of surgery, all single cells were dissociated with mechanical and enzymatical method then immediately used for assay without any in vitro culture.	NA	Dead cells in single cell suspensions were removed by Ficoll-Paque TM PLUS (GE healthcare) separation before loading to integrated fluidic circuit (IFC) chip. Each suspension was loaded to 10-17um IFC for mRNA sequencing chip then cDNA synthesis and amplification were performed with SMARTer Ultra Low RNA Kit (Clontech) in the C1TM Single-Cell Auto Prep System (Fluidigm). RNA spike-ins 1, 4 and 7 …	total RNA	transcriptomic	cDNA	RNA-Seq	9203268	803	GSE75688	Nov 15 2016	Public on Dec 09 2016	Dec 09 2016	9606	GPL16791	Illumina HiSeq 2500	Single-cell RNA-seq	A modified reference was generated by merging the three array control RNA spike-ins (ThermoFisher) and the human genome reference (hg19) with the GENCODE 19 annotations.; Paired-end 100bp reads were aligned to the modified reference by 2-pass mode of STAR_2.4.0b with default parameters.; Transcripts Per Million (TPM) values were estimated using RSEM v1.2.17 with default parameters.; Genome_build:…	0	BioSample: https://www.ncbi.nlm.nih.gov/biosample/SAMN06018216; SRA: https://www.ncbi.nlm.nih.gov/sra?term=SRX2350222	SRA	1	Samsung Medical Center	Seoul	South Korea	NA	Samsung Genome Institute	Woosung,,Chung	State...	ASI|KR|KS013|SE	2016-12-09 15:56:00	2016-11-15 14:51:00	1145135200	5725676	200
GSE75688	GSM2392025	SRP066982	SRR5023556	BC06_62	BC06	BC06	core_tumour	single_cell	individual_cell	HER2+	low	1927	BC06_Single-cell RNA-seq	patient id: BC06; molecular subtype: human epidermal growth factor receptor 2 positive (HER2+); cell type: primary breast cancer	On the day of surgery, all single cells were dissociated with mechanical and enzymatical method then immediately used for assay without any in vitro culture.	NA	Dead cells in single cell suspensions were removed by Ficoll-Paque TM PLUS (GE healthcare) separation before loading to integrated fluidic circuit (IFC) chip. Each suspension was loaded to 10-17um IFC for mRNA sequencing chip then cDNA synthesis and amplification were performed with SMARTer Ultra Low RNA Kit (Clontech) in the C1TM Single-Cell Auto Prep System (Fluidigm). RNA spike-ins 1, 4 and 7 …	total RNA	transcriptomic	cDNA	RNA-Seq	8430182	726	GSE75688	Nov 15 2016	Public on Dec 09 2016	Dec 09 2016	9606	GPL16791	Illumina HiSeq 2500	Single-cell RNA-seq	A modified reference was generated by merging the three array control RNA spike-ins (ThermoFisher) and the human genome reference (hg19) with the GENCODE 19 annotations.; Paired-end 100bp reads were aligned to the modified reference by 2-pass mode of STAR_2.4.0b with default parameters.; Transcripts Per Million (TPM) values were estimated using RSEM v1.2.17 with default parameters.; Genome_build:…	0	BioSample: https://www.ncbi.nlm.nih.gov/biosample/SAMN06018221; SRA: https://www.ncbi.nlm.nih.gov/sra?term=SRX2350218	SRA	1	Samsung Medical Center	Seoul	South Korea	NA	Samsung Genome Institute	Woosung,,Chung	State...	ASI|KR|KS013|SE	2016-12-09 15:56:00	2016-11-15 14:49:00	876238800	4381194	200
GSE75688	GSM1963954	SRP066982	SRR2973484	BC07_96	BC07	BC07	core_tumour	single_cell	individual_cell	TNBC	low	16372	BC07_Single-cell RNA-seq	patient id: BC07; molecular subtype: triple-negative breast cancer (TNBC); cell type: primary breast cancer	On the day of surgery, all single cells were dissociated with mechanical and enzymatical method then immediately used for assay without any in vitro culture.	NA	Dead cells in single cell suspensions were removed by Ficoll-Paque TM PLUS (GE healthcare) separation before loading to integrated fluidic circuit (IFC) chip. Each suspension was loaded to 10-17um IFC for mRNA sequencing chip then cDNA synthesis and amplification were performed with SMARTer Ultra Low RNA Kit (Clontech) in the C1TM Single-Cell Auto Prep System (Fluidigm). RNA spike-ins 1, 4 and 7 …	total RNA	transcriptomic	cDNA	RNA-Seq	5596505	700	GSE75688	Dec 03 2015	Public on Dec 09 2016	Dec 09 2016	9606	GPL16791	Illumina HiSeq 2500	Single-cell RNA-seq	A modified reference was generated by merging the three array control RNA spike-ins (ThermoFisher) and the human genome reference (hg19) with the GENCODE 19 annotations.; Paired-end 100bp reads were aligned to the modified reference by 2-pass mode of STAR_2.4.0b with default parameters.; Transcripts Per Million (TPM) values were estimated using RSEM v1.2.17 with default parameters.; Genome_build:…	0	BioSample: https://www.ncbi.nlm.nih.gov/biosample/SAMN04316799; SRA: https://www.ncbi.nlm.nih.gov/sra?term=SRX1462682	SRA	1	Samsung Medical Center	Seoul	South Korea	NA	Samsung Genome Institute	Woosung,,Chung	State...	ASI|KR|KS013|SE	2016-12-09 15:56:00	2015-12-03 21:26:00	665279000	3326395	200
GSE75688	GSM1963966	SRP066982	SRR2973496	BC07LN_20	BC07	BC07LN	lymph_node	single_cell	individual_cell	TNBC	low	10	BC07LN_Single-cell RNA-seq	patient id: BC07LN; molecular subtype: triple-negative breast cancer (TNBC); cell type: metastatic breast cancer	On the day of surgery, all single cells were dissociated with mechanical and enzymatical method then immediately used for assay without any in vitro culture.	NA	Dead cells in single cell suspensions were removed by Ficoll-Paque TM PLUS (GE healthcare) separation before loading to integrated fluidic circuit (IFC) chip. Each suspension was loaded to 10-17um IFC for mRNA sequencing chip then cDNA synthesis and amplification were performed with SMARTer Ultra Low RNA Kit (Clontech) in the C1TM Single-Cell Auto Prep System (Fluidigm). RNA spike-ins 1, 4 and 7 …	total RNA	transcriptomic	cDNA	RNA-Seq	22202	2	GSE75688	Dec 03 2015	Public on Dec 09 2016	Dec 09 2016	9606	GPL16791	Illumina HiSeq 2500	Single-cell RNA-seq	A modified reference was generated by merging the three array control RNA spike-ins (ThermoFisher) and the human genome reference (hg19) with the GENCODE 19 annotations.; Paired-end 100bp reads were aligned to the modified reference by 2-pass mode of STAR_2.4.0b with default parameters.; Transcripts Per Million (TPM) values were estimated using RSEM v1.2.17 with default parameters.; Genome_build:…	0	BioSample: https://www.ncbi.nlm.nih.gov/biosample/SAMN04316811; SRA: https://www.ncbi.nlm.nih.gov/sra?term=SRX1462694	SRA	1	Samsung Medical Center	Seoul	South Korea	NA	Samsung Genome Institute	Woosung,,Chung	State...	ASI|KR|KS013|SE	2016-12-09 15:56:00	2015-12-03 21:33:00	1299795400	6498977	200
GSE75688	GSM2392037	SRP066982	SRR5023568	BC08_12	BC08	BC08	core_tumour	single_cell	individual_cell	TNBC	low	5787	BC08_Single-cell RNA-seq	patient id: BC08; molecular subtype: triple-negative breast cancer (TNBC); cell type: primary breast cancer	On the day of surgery, all single cells were dissociated with mechanical and enzymatical method then immediately used for assay without any in vitro culture.	NA	Dead cells in single cell suspensions were removed by Ficoll-Paque TM PLUS (GE healthcare) separation before loading to integrated fluidic circuit (IFC) chip. Each suspension was loaded to 10-17um IFC for mRNA sequencing chip then cDNA synthesis and amplification were performed with SMARTer Ultra Low RNA Kit (Clontech) in the C1TM Single-Cell Auto Prep System (Fluidigm). RNA spike-ins 1, 4 and 7 …	total RNA	transcriptomic	cDNA	RNA-Seq	2545381	223	GSE75688	Nov 15 2016	Public on Dec 09 2016	Dec 09 2016	9606	GPL16791	Illumina HiSeq 2500	Single-cell RNA-seq	A modified reference was generated by merging the three array control RNA spike-ins (ThermoFisher) and the human genome reference (hg19) with the GENCODE 19 annotations.; Paired-end 100bp reads were aligned to the modified reference by 2-pass mode of STAR_2.4.0b with default parameters.; Transcripts Per Million (TPM) values were estimated using RSEM v1.2.17 with default parameters.; Genome_build:…	0	BioSample: https://www.ncbi.nlm.nih.gov/biosample/SAMN06018233; SRA: https://www.ncbi.nlm.nih.gov/sra?term=SRX2350206	SRA	1	Samsung Medical Center	Seoul	South Korea	NA	Samsung Genome Institute	Woosung,,Chung	State...	ASI|KR|KS013|SE	2016-12-09 15:56:00	2016-11-15 14:49:00	954529400	4772647	200
GSE75688	GSM2392055	SRP066982	SRR5023586	BC09_02	BC09	BC09	core_tumour	single_cell	individual_cell	TNBC	low	457	BC09_Single-cell RNA-seq	patient id: BC09; molecular subtype: triple-negative breast cancer (TNBC); cell type: primary breast cancer	On the day of surgery, all single cells were dissociated with mechanical and enzymatical method then immediately used for assay without any in vitro culture.	NA	Dead cells in single cell suspensions were removed by Ficoll-Paque TM PLUS (GE healthcare) separation before loading to integrated fluidic circuit (IFC) chip. Each suspension was loaded to 10-17um IFC for mRNA sequencing chip then cDNA synthesis and amplification were performed with SMARTer Ultra Low RNA Kit (Clontech) in the C1TM Single-Cell Auto Prep System (Fluidigm). RNA spike-ins 1, 4 and 7 …	total RNA	transcriptomic	cDNA	RNA-Seq	2359053	206	GSE75688	Nov 15 2016	Public on Dec 09 2016	Dec 09 2016	9606	GPL16791	Illumina HiSeq 2500	Single-cell RNA-seq	A modified reference was generated by merging the three array control RNA spike-ins (ThermoFisher) and the human genome reference (hg19) with the GENCODE 19 annotations.; Paired-end 100bp reads were aligned to the modified reference by 2-pass mode of STAR_2.4.0b with default parameters.; Transcripts Per Million (TPM) values were estimated using RSEM v1.2.17 with default parameters.; Genome_build:…	0	BioSample: https://www.ncbi.nlm.nih.gov/biosample/SAMN06018262; SRA: https://www.ncbi.nlm.nih.gov/sra?term=SRX2350371	SRA	1	Samsung Medical Center	Seoul	South Korea	NA	Samsung Genome Institute	Woosung,,Chung	State...	ASI|KR|KS013|SE	2016-12-09 15:56:00	2016-11-15 14:56:00	1315735200	6578676	200
GSE75688	GSM2392061	SRP066982	SRR5023592	BC09_27	BC09	BC09	core_tumour	single_cell	individual_cell	TNBC	low	870	BC09_Single-cell RNA-seq	patient id: BC09; molecular subtype: triple-negative breast cancer (TNBC); cell type: primary breast cancer	On the day of surgery, all single cells were dissociated with mechanical and enzymatical method then immediately used for assay without any in vitro culture.	NA	Dead cells in single cell suspensions were removed by Ficoll-Paque TM PLUS (GE healthcare) separation before loading to integrated fluidic circuit (IFC) chip. Each suspension was loaded to 10-17um IFC for mRNA sequencing chip then cDNA synthesis and amplification were performed with SMARTer Ultra Low RNA Kit (Clontech) in the C1TM Single-Cell Auto Prep System (Fluidigm). RNA spike-ins 1, 4 and 7 …	total RNA	transcriptomic	cDNA	RNA-Seq	4060401	360	GSE75688	Nov 15 2016	Public on Dec 09 2016	Dec 09 2016	9606	GPL16791	Illumina HiSeq 2500	Single-cell RNA-seq	A modified reference was generated by merging the three array control RNA spike-ins (ThermoFisher) and the human genome reference (hg19) with the GENCODE 19 annotations.; Paired-end 100bp reads were aligned to the modified reference by 2-pass mode of STAR_2.4.0b with default parameters.; Transcripts Per Million (TPM) values were estimated using RSEM v1.2.17 with default parameters.; Genome_build:…	0	BioSample: https://www.ncbi.nlm.nih.gov/biosample/SAMN06018268; SRA: https://www.ncbi.nlm.nih.gov/sra?term=SRX2350299	SRA	1	Samsung Medical Center	Seoul	South Korea	NA	Samsung Genome Institute	Woosung,,Chung	State...	ASI|KR|KS013|SE	2016-12-09 15:56:00	2016-11-15 14:55:00	1790873000	8954365	200
GSE75688	GSM2392075	SRP066982	SRR5023606	BC09_54	BC09	BC09	core_tumour	single_cell	individual_cell	TNBC	low	1156	BC09_Single-cell RNA-seq	patient id: BC09; molecular subtype: triple-negative breast cancer (TNBC); cell type: primary breast cancer	On the day of surgery, all single cells were dissociated with mechanical and enzymatical method then immediately used for assay without any in vitro culture.	NA	Dead cells in single cell suspensions were removed by Ficoll-Paque TM PLUS (GE healthcare) separation before loading to integrated fluidic circuit (IFC) chip. Each suspension was loaded to 10-17um IFC for mRNA sequencing chip then cDNA synthesis and amplification were performed with SMARTer Ultra Low RNA Kit (Clontech) in the C1TM Single-Cell Auto Prep System (Fluidigm). RNA spike-ins 1, 4 and 7 …	total RNA	transcriptomic	cDNA	RNA-Seq	3931694	349	GSE75688	Nov 15 2016	Public on Dec 09 2016	Dec 09 2016	9606	GPL16791	Illumina HiSeq 2500	Single-cell RNA-seq	A modified reference was generated by merging the three array control RNA spike-ins (ThermoFisher) and the human genome reference (hg19) with the GENCODE 19 annotations.; Paired-end 100bp reads were aligned to the modified reference by 2-pass mode of STAR_2.4.0b with default parameters.; Transcripts Per Million (TPM) values were estimated using RSEM v1.2.17 with default parameters.; Genome_build:…	0	BioSample: https://www.ncbi.nlm.nih.gov/biosample/SAMN06018282; SRA: https://www.ncbi.nlm.nih.gov/sra?term=SRX2350287	SRA	1	Samsung Medical Center	Seoul	South Korea	NA	Samsung Genome Institute	Woosung,,Chung	State...	ASI|KR|KS013|SE	2016-12-09 15:56:00	2016-11-15 14:52:00	1095565600	5477828	200
GSE75688	GSM2392107	SRP066982	SRR5023638	BC09_Re_68	BC09	BC09	core_tumour	single_cell	individual_cell	TNBC	low	813	BC09_Re_Single-cell RNA-seq	patient id: BC09_Re; molecular subtype: triple-negative breast cancer (TNBC); cell type: primary breast cancer	On the day of surgery, all single cells were dissociated with mechanical and enzymatical method then immediately used for assay without any in vitro culture.	NA	Dead cells in single cell suspensions were removed by Ficoll-Paque TM PLUS (GE healthcare) separation before loading to integrated fluidic circuit (IFC) chip. Each suspension was loaded to 10-17um IFC for mRNA sequencing chip then cDNA synthesis and amplification were performed with SMARTer Ultra Low RNA Kit (Clontech) in the C1TM Single-Cell Auto Prep System (Fluidigm). RNA spike-ins 1, 4 and 7 …	total RNA	transcriptomic	cDNA	RNA-Seq	4723597	413	GSE75688	Nov 15 2016	Public on Dec 09 2016	Dec 09 2016	9606	GPL16791	Illumina HiSeq 2500	Single-cell RNA-seq	A modified reference was generated by merging the three array control RNA spike-ins (ThermoFisher) and the human genome reference (hg19) with the GENCODE 19 annotations.; Paired-end 100bp reads were aligned to the modified reference by 2-pass mode of STAR_2.4.0b with default parameters.; Transcripts Per Million (TPM) values were estimated using RSEM v1.2.17 with default parameters.; Genome_build:…	0	BioSample: https://www.ncbi.nlm.nih.gov/biosample/SAMN06018345; SRA: https://www.ncbi.nlm.nih.gov/sra?term=SRX2350366	SRA	1	Samsung Medical Center	Seoul	South Korea	NA	Samsung Genome Institute	Woosung,,Chung	State...	ASI|KR|KS013|SE	2016-12-09 15:56:00	2016-11-15 14:56:00	1184765600	5923828	200
GSE75688	GSM2392108	SRP066982	SRR5023639	BC09_Re_72	BC09	BC09	core_tumour	single_cell	individual_cell	TNBC	low	2697	BC09_Re_Single-cell RNA-seq	patient id: BC09_Re; molecular subtype: triple-negative breast cancer (TNBC); cell type: primary breast cancer	On the day of surgery, all single cells were dissociated with mechanical and enzymatical method then immediately used for assay without any in vitro culture.	NA	Dead cells in single cell suspensions were removed by Ficoll-Paque TM PLUS (GE healthcare) separation before loading to integrated fluidic circuit (IFC) chip. Each suspension was loaded to 10-17um IFC for mRNA sequencing chip then cDNA synthesis and amplification were performed with SMARTer Ultra Low RNA Kit (Clontech) in the C1TM Single-Cell Auto Prep System (Fluidigm). RNA spike-ins 1, 4 and 7 …	total RNA	transcriptomic	cDNA	RNA-Seq	6129588	535	GSE75688	Nov 15 2016	Public on Dec 09 2016	Dec 09 2016	9606	GPL16791	Illumina HiSeq 2500	Single-cell RNA-seq	A modified reference was generated by merging the three array control RNA spike-ins (ThermoFisher) and the human genome reference (hg19) with the GENCODE 19 annotations.; Paired-end 100bp reads were aligned to the modified reference by 2-pass mode of STAR_2.4.0b with default parameters.; Transcripts Per Million (TPM) values were estimated using RSEM v1.2.17 with default parameters.; Genome_build:…	0	BioSample: https://www.ncbi.nlm.nih.gov/biosample/SAMN06018346; SRA: https://www.ncbi.nlm.nih.gov/sra?term=SRX2350367	SRA	1	Samsung Medical Center	Seoul	South Korea	NA	Samsung Genome Institute	Woosung,,Chung	State...	ASI|KR|KS013|SE	2016-12-09 15:56:00	2016-11-15 14:55:00	939114800	4695574	200
GSE75688	GSM2392119	SRP066982	SRR5023650	BC10_27	BC10	BC10	core_tumour	single_cell	individual_cell	TNBC	low	216	BC10_Single-cell RNA-seq	patient id: BC10; molecular subtype: triple-negative breast cancer (TNBC); cell type: primary breast cancer	On the day of surgery, all single cells were dissociated with mechanical and enzymatical method then immediately used for assay without any in vitro culture.	NA	Dead cells in single cell suspensions were removed by Ficoll-Paque TM PLUS (GE healthcare) separation before loading to integrated fluidic circuit (IFC) chip. Each suspension was loaded to 10-17um IFC for mRNA sequencing chip then cDNA synthesis and amplification were performed with SMARTer Ultra Low RNA Kit (Clontech) in the C1TM Single-Cell Auto Prep System (Fluidigm). RNA spike-ins 1, 4 and 7 …	total RNA	transcriptomic	cDNA	RNA-Seq	6138254	529	GSE75688	Nov 15 2016	Public on Dec 09 2016	Dec 09 2016	9606	GPL16791	Illumina HiSeq 2500	Single-cell RNA-seq (Replicate)	A modified reference was generated by merging the three array control RNA spike-ins (ThermoFisher) and the human genome reference (hg19) with the GENCODE 19 annotations.; Paired-end 100bp reads were aligned to the modified reference by 2-pass mode of STAR_2.4.0b with default parameters.; Transcripts Per Million (TPM) values were estimated using RSEM v1.2.17 with default parameters.; Genome_build:…	0	BioSample: https://www.ncbi.nlm.nih.gov/biosample/SAMN06018300; SRA: https://www.ncbi.nlm.nih.gov/sra?term=SRX2350331	SRA	1	Samsung Medical Center	Seoul	South Korea	NA	Samsung Genome Institute	Woosung,,Chung	State...	ASI|KR|KS013|SE	2016-12-09 15:56:00	2016-11-15 14:54:00	1129982000	5649910	200
GSE75688	GSM1963749	SRP066982	SRR2973279	BC01_02	BC01	BC01	core_tumour	single_cell	individual_cell	ER+	ok	12148	BC01_Single-cell RNA-seq	patient id: BC01; molecular subtype: estrogen receptor positive (ER+); cell type: primary breast cancer	On the day of surgery, all single cells were dissociated with mechanical and enzymatical method then immediately used for assay without any in vitro culture.	NA	Dead cells in single cell suspensions were removed by Ficoll-Paque TM PLUS (GE healthcare) separation before loading to integrated fluidic circuit (IFC) chip. Each suspension was loaded to 10-17um IFC for mRNA sequencing chip then cDNA synthesis and amplification were performed with SMARTer Ultra Low RNA Kit (Clontech) in the C1TM Single-Cell Auto Prep System (Fluidigm). RNA spike-ins 1, 4 and 7 …	total RNA	transcriptomic	cDNA	RNA-Seq	4053912	523	GSE75688	Dec 03 2015	Public on Dec 09 2016	Dec 09 2016	9606	GPL16791	Illumina HiSeq 2500	Single-cell RNA-seq	A modified reference was generated by merging the three array control RNA spike-ins (ThermoFisher) and the human genome reference (hg19) with the GENCODE 19 annotations.; Paired-end 100bp reads were aligned to the modified reference by 2-pass mode of STAR_2.4.0b with default parameters.; Transcripts Per Million (TPM) values were estimated using RSEM v1.2.17 with default parameters.; Genome_build:…	0	BioSample: https://www.ncbi.nlm.nih.gov/biosample/SAMN04316587; SRA: https://www.ncbi.nlm.nih.gov/sra?term=SRX1462853	SRA	1	Samsung Medical Center	Seoul	South Korea	NA	Samsung Genome Institute	Woosung,,Chung	State...	ASI|KR|KS013|SE	2016-12-09 15:56:00	2015-12-03 22:00:00	1390141400	6950707	200
GSE75688	GSM1963750	SRP066982	SRR2973280	BC01_03	BC01	BC01	core_tumour	single_cell	individual_cell	ER+	ok	12582	BC01_Single-cell RNA-seq	patient id: BC01; molecular subtype: estrogen receptor positive (ER+); cell type: primary breast cancer	On the day of surgery, all single cells were dissociated with mechanical and enzymatical method then immediately used for assay without any in vitro culture.	NA	Dead cells in single cell suspensions were removed by Ficoll-Paque TM PLUS (GE healthcare) separation before loading to integrated fluidic circuit (IFC) chip. Each suspension was loaded to 10-17um IFC for mRNA sequencing chip then cDNA synthesis and amplification were performed with SMARTer Ultra Low RNA Kit (Clontech) in the C1TM Single-Cell Auto Prep System (Fluidigm). RNA spike-ins 1, 4 and 7 …	total RNA	transcriptomic	cDNA	RNA-Seq	5207382	673	GSE75688	Dec 03 2015	Public on Dec 09 2016	Dec 09 2016	9606	GPL16791	Illumina HiSeq 2500	Single-cell RNA-seq	A modified reference was generated by merging the three array control RNA spike-ins (ThermoFisher) and the human genome reference (hg19) with the GENCODE 19 annotations.; Paired-end 100bp reads were aligned to the modified reference by 2-pass mode of STAR_2.4.0b with default parameters.; Transcripts Per Million (TPM) values were estimated using RSEM v1.2.17 with default parameters.; Genome_build:…	0	BioSample: https://www.ncbi.nlm.nih.gov/biosample/SAMN04316588; SRA: https://www.ncbi.nlm.nih.gov/sra?term=SRX1462854	SRA	1	Samsung Medical Center	Seoul	South Korea	NA	Samsung Genome Institute	Woosung,,Chung	State...	ASI|KR|KS013|SE	2016-12-09 15:56:00	2015-12-03 22:01:00	1259452200	6297261	200
GSE75688	GSM1963751	SRP066982	SRR2973281	BC01_04	BC01	BC01	core_tumour	single_cell	individual_cell	ER+	ok	12629	BC01_Single-cell RNA-seq	patient id: BC01; molecular subtype: estrogen receptor positive (ER+); cell type: primary breast cancer	On the day of surgery, all single cells were dissociated with mechanical and enzymatical method then immediately used for assay without any in vitro culture.	NA	Dead cells in single cell suspensions were removed by Ficoll-Paque TM PLUS (GE healthcare) separation before loading to integrated fluidic circuit (IFC) chip. Each suspension was loaded to 10-17um IFC for mRNA sequencing chip then cDNA synthesis and amplification were performed with SMARTer Ultra Low RNA Kit (Clontech) in the C1TM Single-Cell Auto Prep System (Fluidigm). RNA spike-ins 1, 4 and 7 …	total RNA	transcriptomic	cDNA	RNA-Seq	4576499	525	GSE75688	Dec 03 2015	Public on Dec 09 2016	Dec 09 2016	9606	GPL16791	Illumina HiSeq 2500	Single-cell RNA-seq	A modified reference was generated by merging the three array control RNA spike-ins (ThermoFisher) and the human genome reference (hg19) with the GENCODE 19 annotations.; Paired-end 100bp reads were aligned to the modified reference by 2-pass mode of STAR_2.4.0b with default parameters.; Transcripts Per Million (TPM) values were estimated using RSEM v1.2.17 with default parameters.; Genome_build:…	0	BioSample: https://www.ncbi.nlm.nih.gov/biosample/SAMN04316589; SRA: https://www.ncbi.nlm.nih.gov/sra?term=SRX1462855	SRA	1	Samsung Medical Center	Seoul	South Korea	NA	Samsung Genome Institute	Woosung,,Chung	State...	ASI|KR|KS013|SE	2016-12-09 15:56:00	2015-12-03 21:59:00	1166405400	5832027	200
GSE75688	GSM1963752	SRP066982	SRR2973282	BC01_05	BC01	BC01	core_tumour	single_cell	individual_cell	ER+	ok	1041	BC01_Single-cell RNA-seq	patient id: BC01; molecular subtype: estrogen receptor positive (ER+); cell type: primary breast cancer	On the day of surgery, all single cells were dissociated with mechanical and enzymatical method then immediately used for assay without any in vitro culture.	NA	Dead cells in single cell suspensions were removed by Ficoll-Paque TM PLUS (GE healthcare) separation before loading to integrated fluidic circuit (IFC) chip. Each suspension was loaded to 10-17um IFC for mRNA sequencing chip then cDNA synthesis and amplification were performed with SMARTer Ultra Low RNA Kit (Clontech) in the C1TM Single-Cell Auto Prep System (Fluidigm). RNA spike-ins 1, 4 and 7 …	total RNA	transcriptomic	cDNA	RNA-Seq	4821887	562	GSE75688	Dec 03 2015	Public on Dec 09 2016	Dec 09 2016	9606	GPL16791	Illumina HiSeq 2500	Single-cell RNA-seq	A modified reference was generated by merging the three array control RNA spike-ins (ThermoFisher) and the human genome reference (hg19) with the GENCODE 19 annotations.; Paired-end 100bp reads were aligned to the modified reference by 2-pass mode of STAR_2.4.0b with default parameters.; Transcripts Per Million (TPM) values were estimated using RSEM v1.2.17 with default parameters.; Genome_build:…	0	BioSample: https://www.ncbi.nlm.nih.gov/biosample/SAMN04316590; SRA: https://www.ncbi.nlm.nih.gov/sra?term=SRX1462856	SRA	1	Samsung Medical Center	Seoul	South Korea	NA	Samsung Genome Institute	Woosung,,Chung	State...	ASI|KR|KS013|SE	2016-12-09 15:56:00	2015-12-03 21:58:00	1267319400	6336597	200
GSE75688	GSM1963753	SRP066982	SRR2973283	BC01_06	BC01	BC01	core_tumour	single_cell	individual_cell	ER+	ok	13859	BC01_Single-cell RNA-seq	patient id: BC01; molecular subtype: estrogen receptor positive (ER+); cell type: primary breast cancer	On the day of surgery, all single cells were dissociated with mechanical and enzymatical method then immediately used for assay without any in vitro culture.	NA	Dead cells in single cell suspensions were removed by Ficoll-Paque TM PLUS (GE healthcare) separation before loading to integrated fluidic circuit (IFC) chip. Each suspension was loaded to 10-17um IFC for mRNA sequencing chip then cDNA synthesis and amplification were performed with SMARTer Ultra Low RNA Kit (Clontech) in the C1TM Single-Cell Auto Prep System (Fluidigm). RNA spike-ins 1, 4 and 7 …	total RNA	transcriptomic	cDNA	RNA-Seq	5791991	664	GSE75688	Dec 03 2015	Public on Dec 09 2016	Dec 09 2016	9606	GPL16791	Illumina HiSeq 2500	Single-cell RNA-seq	A modified reference was generated by merging the three array control RNA spike-ins (ThermoFisher) and the human genome reference (hg19) with the GENCODE 19 annotations.; Paired-end 100bp reads were aligned to the modified reference by 2-pass mode of STAR_2.4.0b with default parameters.; Transcripts Per Million (TPM) values were estimated using RSEM v1.2.17 with default parameters.; Genome_build:…	0	BioSample: https://www.ncbi.nlm.nih.gov/biosample/SAMN04316591; SRA: https://www.ncbi.nlm.nih.gov/sra?term=SRX1462857	SRA	1	Samsung Medical Center	Seoul	South Korea	NA	Samsung Genome Institute	Woosung,,Chung	State...	ASI|KR|KS013|SE	2016-12-09 15:56:00	2015-12-03 22:03:00	1027030600	5135153	200
GSE75688	GSM1963754	SRP066982	SRR2973284	BC01_08	BC01	BC01	core_tumour	single_cell	individual_cell	ER+	ok	11755	BC01_Single-cell RNA-seq	patient id: BC01; molecular subtype: estrogen receptor positive (ER+); cell type: primary breast cancer	On the day of surgery, all single cells were dissociated with mechanical and enzymatical method then immediately used for assay without any in vitro culture.	NA	Dead cells in single cell suspensions were removed by Ficoll-Paque TM PLUS (GE healthcare) separation before loading to integrated fluidic circuit (IFC) chip. Each suspension was loaded to 10-17um IFC for mRNA sequencing chip then cDNA synthesis and amplification were performed with SMARTer Ultra Low RNA Kit (Clontech) in the C1TM Single-Cell Auto Prep System (Fluidigm). RNA spike-ins 1, 4 and 7 …	total RNA	transcriptomic	cDNA	RNA-Seq	4915803	565	GSE75688	Dec 03 2015	Public on Dec 09 2016	Dec 09 2016	9606	GPL16791	Illumina HiSeq 2500	Single-cell RNA-seq	A modified reference was generated by merging the three array control RNA spike-ins (ThermoFisher) and the human genome reference (hg19) with the GENCODE 19 annotations.; Paired-end 100bp reads were aligned to the modified reference by 2-pass mode of STAR_2.4.0b with default parameters.; Transcripts Per Million (TPM) values were estimated using RSEM v1.2.17 with default parameters.; Genome_build:…	0	BioSample: https://www.ncbi.nlm.nih.gov/biosample/SAMN04316592; SRA: https://www.ncbi.nlm.nih.gov/sra?term=SRX1462858	SRA	1	Samsung Medical Center	Seoul	South Korea	NA	Samsung Genome Institute	Woosung,,Chung	State...	ASI|KR|KS013|SE	2016-12-09 15:56:00	2015-12-03 21:58:00	1139402000	5697010	200
GSE75688	GSM1963755	SRP066982	SRR2973285	BC01_10	BC01	BC01	core_tumour	single_cell	individual_cell	ER+	ok	13057	BC01_Single-cell RNA-seq	patient id: BC01; molecular subtype: estrogen receptor positive (ER+); cell type: primary breast cancer	On the day of surgery, all single cells were dissociated with mechanical and enzymatical method then immediately used for assay without any in vitro culture.	NA	Dead cells in single cell suspensions were removed by Ficoll-Paque TM PLUS (GE healthcare) separation before loading to integrated fluidic circuit (IFC) chip. Each suspension was loaded to 10-17um IFC for mRNA sequencing chip then cDNA synthesis and amplification were performed with SMARTer Ultra Low RNA Kit (Clontech) in the C1TM Single-Cell Auto Prep System (Fluidigm). RNA spike-ins 1, 4 and 7 …	total RNA	transcriptomic	cDNA	RNA-Seq	4753471	543	GSE75688	Dec 03 2015	Public on Dec 09 2016	Dec 09 2016	9606	GPL16791	Illumina HiSeq 2500	Single-cell RNA-seq	A modified reference was generated by merging the three array control RNA spike-ins (ThermoFisher) and the human genome reference (hg19) with the GENCODE 19 annotations.; Paired-end 100bp reads were aligned to the modified reference by 2-pass mode of STAR_2.4.0b with default parameters.; Transcripts Per Million (TPM) values were estimated using RSEM v1.2.17 with default parameters.; Genome_build:…	0	BioSample: https://www.ncbi.nlm.nih.gov/biosample/SAMN04316593; SRA: https://www.ncbi.nlm.nih.gov/sra?term=SRX1462859	SRA	1	Samsung Medical Center	Seoul	South Korea	NA	Samsung Genome Institute	Woosung,,Chung	State...	ASI|KR|KS013|SE	2016-12-09 15:56:00	2015-12-03 21:59:00	1020423000	5102115	200
GSE75688	GSM1963756	SRP066982	SRR2973286	BC01_12	BC01	BC01	core_tumour	single_cell	individual_cell	ER+	ok	7365	BC01_Single-cell RNA-seq	patient id: BC01; molecular subtype: estrogen receptor positive (ER+); cell type: primary breast cancer	On the day of surgery, all single cells were dissociated with mechanical and enzymatical method then immediately used for assay without any in vitro culture.	NA	Dead cells in single cell suspensions were removed by Ficoll-Paque TM PLUS (GE healthcare) separation before loading to integrated fluidic circuit (IFC) chip. Each suspension was loaded to 10-17um IFC for mRNA sequencing chip then cDNA synthesis and amplification were performed with SMARTer Ultra Low RNA Kit (Clontech) in the C1TM Single-Cell Auto Prep System (Fluidigm). RNA spike-ins 1, 4 and 7 …	total RNA	transcriptomic	cDNA	RNA-Seq	6792170	873	GSE75688	Dec 03 2015	Public on Dec 09 2016	Dec 09 2016	9606	GPL16791	Illumina HiSeq 2500	Single-cell RNA-seq	A modified reference was generated by merging the three array control RNA spike-ins (ThermoFisher) and the human genome reference (hg19) with the GENCODE 19 annotations.; Paired-end 100bp reads were aligned to the modified reference by 2-pass mode of STAR_2.4.0b with default parameters.; Transcripts Per Million (TPM) values were estimated using RSEM v1.2.17 with default parameters.; Genome_build:…	0	BioSample: https://www.ncbi.nlm.nih.gov/biosample/SAMN04316594; SRA: https://www.ncbi.nlm.nih.gov/sra?term=SRX1462860	SRA	1	Samsung Medical Center	Seoul	South Korea	NA	Samsung Genome Institute	Woosung,,Chung	State...	ASI|KR|KS013|SE	2016-12-09 15:56:00	2015-12-03 22:05:00	1361410400	6807052	200
GSE75688	GSM1963757	SRP066982	SRR2973287	BC01_33	BC01	BC01	core_tumour	single_cell	individual_cell	ER+	ok	10107	BC01_Single-cell RNA-seq	patient id: BC01; molecular subtype: estrogen receptor positive (ER+); cell type: primary breast cancer	On the day of surgery, all single cells were dissociated with mechanical and enzymatical method then immediately used for assay without any in vitro culture.	NA	Dead cells in single cell suspensions were removed by Ficoll-Paque TM PLUS (GE healthcare) separation before loading to integrated fluidic circuit (IFC) chip. Each suspension was loaded to 10-17um IFC for mRNA sequencing chip then cDNA synthesis and amplification were performed with SMARTer Ultra Low RNA Kit (Clontech) in the C1TM Single-Cell Auto Prep System (Fluidigm). RNA spike-ins 1, 4 and 7 …	total RNA	transcriptomic	cDNA	RNA-Seq	6542481	844	GSE75688	Dec 03 2015	Public on Dec 09 2016	Dec 09 2016	9606	GPL16791	Illumina HiSeq 2500	Single-cell RNA-seq	A modified reference was generated by merging the three array control RNA spike-ins (ThermoFisher) and the human genome reference (hg19) with the GENCODE 19 annotations.; Paired-end 100bp reads were aligned to the modified reference by 2-pass mode of STAR_2.4.0b with default parameters.; Transcripts Per Million (TPM) values were estimated using RSEM v1.2.17 with default parameters.; Genome_build:…	0	BioSample: https://www.ncbi.nlm.nih.gov/biosample/SAMN04316595; SRA: https://www.ncbi.nlm.nih.gov/sra?term=SRX1462861	SRA	1	Samsung Medical Center	Seoul	South Korea	NA	Samsung Genome Institute	Woosung,,Chung	State...	ASI|KR|KS013|SE	2016-12-09 15:56:00	2015-12-03 22:00:00	1341092400	6705462	200
GSE75688	GSM1963758	SRP066982	SRR2973288	BC01_34	BC01	BC01	core_tumour	single_cell	individual_cell	ER+	ok	12900	BC01_Single-cell RNA-seq	patient id: BC01; molecular subtype: estrogen receptor positive (ER+); cell type: primary breast cancer	On the day of surgery, all single cells were dissociated with mechanical and enzymatical method then immediately used for assay without any in vitro culture.	NA	Dead cells in single cell suspensions were removed by Ficoll-Paque TM PLUS (GE healthcare) separation before loading to integrated fluidic circuit (IFC) chip. Each suspension was loaded to 10-17um IFC for mRNA sequencing chip then cDNA synthesis and amplification were performed with SMARTer Ultra Low RNA Kit (Clontech) in the C1TM Single-Cell Auto Prep System (Fluidigm). RNA spike-ins 1, 4 and 7 …	total RNA	transcriptomic	cDNA	RNA-Seq	4743330	543	GSE75688	Dec 03 2015	Public on Dec 09 2016	Dec 09 2016	9606	GPL16791	Illumina HiSeq 2500	Single-cell RNA-seq	A modified reference was generated by merging the three array control RNA spike-ins (ThermoFisher) and the human genome reference (hg19) with the GENCODE 19 annotations.; Paired-end 100bp reads were aligned to the modified reference by 2-pass mode of STAR_2.4.0b with default parameters.; Transcripts Per Million (TPM) values were estimated using RSEM v1.2.17 with default parameters.; Genome_build:…	0	BioSample: https://www.ncbi.nlm.nih.gov/biosample/SAMN04316596; SRA: https://www.ncbi.nlm.nih.gov/sra?term=SRX1462862	SRA	1	Samsung Medical Center	Seoul	South Korea	NA	Samsung Genome Institute	Woosung,,Chung	State...	ASI|KR|KS013|SE	2016-12-09 15:56:00	2015-12-03 22:03:00	1565534000	7827670	200
GSE75688	GSM2391853	SRP066982	SRR5023384	BC01_50	BC01	BC01	core_tumour	single_cell	individual_cell	ER+	ok	1258	BC01_Single-cell RNA-seq	patient id: BC01; molecular subtype: estrogen receptor positive (ER+); cell type: primary breast cancer	On the day of surgery, all single cells were dissociated with mechanical and enzymatical method then immediately used for assay without any in vitro culture.	NA	Dead cells in single cell suspensions were removed by Ficoll-Paque TM PLUS (GE healthcare) separation before loading to integrated fluidic circuit (IFC) chip. Each suspension was loaded to 10-17um IFC for mRNA sequencing chip then cDNA synthesis and amplification were performed with SMARTer Ultra Low RNA Kit (Clontech) in the C1TM Single-Cell Auto Prep System (Fluidigm). RNA spike-ins 1, 4 and 7 …	total RNA	transcriptomic	cDNA	RNA-Seq	4315144	377	GSE75688	Nov 15 2016	Public on Dec 09 2016	Dec 09 2016	9606	GPL16791	Illumina HiSeq 2500	Single-cell RNA-seq	A modified reference was generated by merging the three array control RNA spike-ins (ThermoFisher) and the human genome reference (hg19) with the GENCODE 19 annotations.; Paired-end 100bp reads were aligned to the modified reference by 2-pass mode of STAR_2.4.0b with default parameters.; Transcripts Per Million (TPM) values were estimated using RSEM v1.2.17 with default parameters.; Genome_build:…	0	BioSample: https://www.ncbi.nlm.nih.gov/biosample/SAMN06017877; SRA: https://www.ncbi.nlm.nih.gov/sra?term=SRX2350195	SRA	1	Samsung Medical Center	Seoul	South Korea	NA	Samsung Genome Institute	Woosung,,Chung	State...	ASI|KR|KS013|SE	2016-12-09 15:56:00	2016-11-15 14:49:00	924438400	4622192	200
GSE75688	GSM1963759	SRP066982	SRR2973289	BC01_53	BC01	BC01	core_tumour	single_cell	individual_cell	ER+	ok	15124	BC01_Single-cell RNA-seq	patient id: BC01; molecular subtype: estrogen receptor positive (ER+); cell type: primary breast cancer	On the day of surgery, all single cells were dissociated with mechanical and enzymatical method then immediately used for assay without any in vitro culture.	NA	Dead cells in single cell suspensions were removed by Ficoll-Paque TM PLUS (GE healthcare) separation before loading to integrated fluidic circuit (IFC) chip. Each suspension was loaded to 10-17um IFC for mRNA sequencing chip then cDNA synthesis and amplification were performed with SMARTer Ultra Low RNA Kit (Clontech) in the C1TM Single-Cell Auto Prep System (Fluidigm). RNA spike-ins 1, 4 and 7 …	total RNA	transcriptomic	cDNA	RNA-Seq	5146519	664	GSE75688	Dec 03 2015	Public on Dec 09 2016	Dec 09 2016	9606	GPL16791	Illumina HiSeq 2500	Single-cell RNA-seq	A modified reference was generated by merging the three array control RNA spike-ins (ThermoFisher) and the human genome reference (hg19) with the GENCODE 19 annotations.; Paired-end 100bp reads were aligned to the modified reference by 2-pass mode of STAR_2.4.0b with default parameters.; Transcripts Per Million (TPM) values were estimated using RSEM v1.2.17 with default parameters.; Genome_build:…	0	BioSample: https://www.ncbi.nlm.nih.gov/biosample/SAMN04316597; SRA: https://www.ncbi.nlm.nih.gov/sra?term=SRX1462863	SRA	1	Samsung Medical Center	Seoul	South Korea	NA	Samsung Genome Institute	Woosung,,Chung	State...	ASI|KR|KS013|SE	2016-12-09 15:56:00	2015-12-03 22:03:00	1489242800	7446214	200
GSE75688	GSM1963760	SRP066982	SRR2973290	BC01_55	BC01	BC01	core_tumour	single_cell	individual_cell	ER+	ok	606	BC01_Single-cell RNA-seq	patient id: BC01; molecular subtype: estrogen receptor positive (ER+); cell type: primary breast cancer	On the day of surgery, all single cells were dissociated with mechanical and enzymatical method then immediately used for assay without any in vitro culture.	NA	Dead cells in single cell suspensions were removed by Ficoll-Paque TM PLUS (GE healthcare) separation before loading to integrated fluidic circuit (IFC) chip. Each suspension was loaded to 10-17um IFC for mRNA sequencing chip then cDNA synthesis and amplification were performed with SMARTer Ultra Low RNA Kit (Clontech) in the C1TM Single-Cell Auto Prep System (Fluidigm). RNA spike-ins 1, 4 and 7 …	total RNA	transcriptomic	cDNA	RNA-Seq	7289838	879	GSE75688	Dec 03 2015	Public on Dec 09 2016	Dec 09 2016	9606	GPL16791	Illumina HiSeq 2500	Single-cell RNA-seq	A modified reference was generated by merging the three array control RNA spike-ins (ThermoFisher) and the human genome reference (hg19) with the GENCODE 19 annotations.; Paired-end 100bp reads were aligned to the modified reference by 2-pass mode of STAR_2.4.0b with default parameters.; Transcripts Per Million (TPM) values were estimated using RSEM v1.2.17 with default parameters.; Genome_build:…	0	BioSample: https://www.ncbi.nlm.nih.gov/biosample/SAMN04316598; SRA: https://www.ncbi.nlm.nih.gov/sra?term=SRX1462864	SRA	1	Samsung Medical Center	Seoul	South Korea	NA	Samsung Genome Institute	Woosung,,Chung	State...	ASI|KR|KS013|SE	2016-12-09 15:56:00	2015-12-03 22:02:00	1649904800	8249524	200
GSE75688	GSM1963761	SRP066982	SRR2973291	BC01_57	BC01	BC01	core_tumour	single_cell	individual_cell	ER+	ok	14874	BC01_Single-cell RNA-seq	patient id: BC01; molecular subtype: estrogen receptor positive (ER+); cell type: primary breast cancer	On the day of surgery, all single cells were dissociated with mechanical and enzymatical method then immediately used for assay without any in vitro culture.	NA	Dead cells in single cell suspensions were removed by Ficoll-Paque TM PLUS (GE healthcare) separation before loading to integrated fluidic circuit (IFC) chip. Each suspension was loaded to 10-17um IFC for mRNA sequencing chip then cDNA synthesis and amplification were performed with SMARTer Ultra Low RNA Kit (Clontech) in the C1TM Single-Cell Auto Prep System (Fluidigm). RNA spike-ins 1, 4 and 7 …	total RNA	transcriptomic	cDNA	RNA-Seq	5807284	750	GSE75688	Dec 03 2015	Public on Dec 09 2016	Dec 09 2016	9606	GPL16791	Illumina HiSeq 2500	Single-cell RNA-seq	A modified reference was generated by merging the three array control RNA spike-ins (ThermoFisher) and the human genome reference (hg19) with the GENCODE 19 annotations.; Paired-end 100bp reads were aligned to the modified reference by 2-pass mode of STAR_2.4.0b with default parameters.; Transcripts Per Million (TPM) values were estimated using RSEM v1.2.17 with default parameters.; Genome_build:…	0	BioSample: https://www.ncbi.nlm.nih.gov/biosample/SAMN04316599; SRA: https://www.ncbi.nlm.nih.gov/sra?term=SRX1462865	SRA	1	Samsung Medical Center	Seoul	South Korea	NA	Samsung Genome Institute	Woosung,,Chung	State...	ASI|KR|KS013|SE	2016-12-09 15:56:00	2015-12-03 22:01:00	1524928800	7624644	200
GSE75688	GSM1963762	SRP066982	SRR2973292	BC01_66	BC01	BC01	core_tumour	single_cell	individual_cell	ER+	ok	106	BC01_Single-cell RNA-seq	patient id: BC01; molecular subtype: estrogen receptor positive (ER+); cell type: primary breast cancer	On the day of surgery, all single cells were dissociated with mechanical and enzymatical method then immediately used for assay without any in vitro culture.	NA	Dead cells in single cell suspensions were removed by Ficoll-Paque TM PLUS (GE healthcare) separation before loading to integrated fluidic circuit (IFC) chip. Each suspension was loaded to 10-17um IFC for mRNA sequencing chip then cDNA synthesis and amplification were performed with SMARTer Ultra Low RNA Kit (Clontech) in the C1TM Single-Cell Auto Prep System (Fluidigm). RNA spike-ins 1, 4 and 7 …	total RNA	transcriptomic	cDNA	RNA-Seq	5220444	593	GSE75688	Dec 03 2015	Public on Dec 09 2016	Dec 09 2016	9606	GPL16791	Illumina HiSeq 2500	Single-cell RNA-seq	A modified reference was generated by merging the three array control RNA spike-ins (ThermoFisher) and the human genome reference (hg19) with the GENCODE 19 annotations.; Paired-end 100bp reads were aligned to the modified reference by 2-pass mode of STAR_2.4.0b with default parameters.; Transcripts Per Million (TPM) values were estimated using RSEM v1.2.17 with default parameters.; Genome_build:…	0	BioSample: https://www.ncbi.nlm.nih.gov/biosample/SAMN04316600; SRA: https://www.ncbi.nlm.nih.gov/sra?term=SRX1462866	SRA	1	Samsung Medical Center	Seoul	South Korea	NA	Samsung Genome Institute	Woosung,,Chung	State...	ASI|KR|KS013|SE	2016-12-09 15:56:00	2015-12-03 22:04:00	1047168400	5235842	200
GSE75688	GSM1963763	SRP066982	SRR2973293	BC01_69	BC01	BC01	core_tumour	single_cell	individual_cell	ER+	ok	9907	BC01_Single-cell RNA-seq	patient id: BC01; molecular subtype: estrogen receptor positive (ER+); cell type: primary breast cancer	On the day of surgery, all single cells were dissociated with mechanical and enzymatical method then immediately used for assay without any in vitro culture.	NA	Dead cells in single cell suspensions were removed by Ficoll-Paque TM PLUS (GE healthcare) separation before loading to integrated fluidic circuit (IFC) chip. Each suspension was loaded to 10-17um IFC for mRNA sequencing chip then cDNA synthesis and amplification were performed with SMARTer Ultra Low RNA Kit (Clontech) in the C1TM Single-Cell Auto Prep System (Fluidigm). RNA spike-ins 1, 4 and 7 …	total RNA	transcriptomic	cDNA	RNA-Seq	4387160	562	GSE75688	Dec 03 2015	Public on Dec 09 2016	Dec 09 2016	9606	GPL16791	Illumina HiSeq 2500	Single-cell RNA-seq	A modified reference was generated by merging the three array control RNA spike-ins (ThermoFisher) and the human genome reference (hg19) with the GENCODE 19 annotations.; Paired-end 100bp reads were aligned to the modified reference by 2-pass mode of STAR_2.4.0b with default parameters.; Transcripts Per Million (TPM) values were estimated using RSEM v1.2.17 with default parameters.; Genome_build:…	0	BioSample: https://www.ncbi.nlm.nih.gov/biosample/SAMN04316601; SRA: https://www.ncbi.nlm.nih.gov/sra?term=SRX1462867	SRA	1	Samsung Medical Center	Seoul	South Korea	NA	Samsung Genome Institute	Woosung,,Chung	State...	ASI|KR|KS013|SE	2016-12-09 15:56:00	2015-12-03 22:03:00	1274649200	6373246	200
GSE75688	GSM1963764	SRP066982	SRR2973294	BC01_70	BC01	BC01	core_tumour	single_cell	individual_cell	ER+	ok	12449	BC01_Single-cell RNA-seq	patient id: BC01; molecular subtype: estrogen receptor positive (ER+); cell type: primary breast cancer	On the day of surgery, all single cells were dissociated with mechanical and enzymatical method then immediately used for assay without any in vitro culture.	NA	Dead cells in single cell suspensions were removed by Ficoll-Paque TM PLUS (GE healthcare) separation before loading to integrated fluidic circuit (IFC) chip. Each suspension was loaded to 10-17um IFC for mRNA sequencing chip then cDNA synthesis and amplification were performed with SMARTer Ultra Low RNA Kit (Clontech) in the C1TM Single-Cell Auto Prep System (Fluidigm). RNA spike-ins 1, 4 and 7 …	total RNA	transcriptomic	cDNA	RNA-Seq	5045147	573	GSE75688	Dec 03 2015	Public on Dec 09 2016	Dec 09 2016	9606	GPL16791	Illumina HiSeq 2500	Single-cell RNA-seq	A modified reference was generated by merging the three array control RNA spike-ins (ThermoFisher) and the human genome reference (hg19) with the GENCODE 19 annotations.; Paired-end 100bp reads were aligned to the modified reference by 2-pass mode of STAR_2.4.0b with default parameters.; Transcripts Per Million (TPM) values were estimated using RSEM v1.2.17 with default parameters.; Genome_build:…	0	BioSample: https://www.ncbi.nlm.nih.gov/biosample/SAMN04316602; SRA: https://www.ncbi.nlm.nih.gov/sra?term=SRX1462868	SRA	1	Samsung Medical Center	Seoul	South Korea	NA	Samsung Genome Institute	Woosung,,Chung	State...	ASI|KR|KS013|SE	2016-12-09 15:56:00	2015-12-03 22:00:00	993401400	4967007	200
GSE75688	GSM1963765	SRP066982	SRR2973295	BC01_72	BC01	BC01	core_tumour	single_cell	individual_cell	ER+	ok	9234	BC01_Single-cell RNA-seq	patient id: BC01; molecular subtype: estrogen receptor positive (ER+); cell type: primary breast cancer	On the day of surgery, all single cells were dissociated with mechanical and enzymatical method then immediately used for assay without any in vitro culture.	NA	Dead cells in single cell suspensions were removed by Ficoll-Paque TM PLUS (GE healthcare) separation before loading to integrated fluidic circuit (IFC) chip. Each suspension was loaded to 10-17um IFC for mRNA sequencing chip then cDNA synthesis and amplification were performed with SMARTer Ultra Low RNA Kit (Clontech) in the C1TM Single-Cell Auto Prep System (Fluidigm). RNA spike-ins 1, 4 and 7 …	total RNA	transcriptomic	cDNA	RNA-Seq	4044509	467	GSE75688	Dec 03 2015	Public on Dec 09 2016	Dec 09 2016	9606	GPL16791	Illumina HiSeq 2500	Single-cell RNA-seq	A modified reference was generated by merging the three array control RNA spike-ins (ThermoFisher) and the human genome reference (hg19) with the GENCODE 19 annotations.; Paired-end 100bp reads were aligned to the modified reference by 2-pass mode of STAR_2.4.0b with default parameters.; Transcripts Per Million (TPM) values were estimated using RSEM v1.2.17 with default parameters.; Genome_build:…	0	BioSample: https://www.ncbi.nlm.nih.gov/biosample/SAMN04316603; SRA: https://www.ncbi.nlm.nih.gov/sra?term=SRX1462869	SRA	1	Samsung Medical Center	Seoul	South Korea	NA	Samsung Genome Institute	Woosung,,Chung	State...	ASI|KR|KS013|SE	2016-12-09 15:56:00	2015-12-03 22:00:00	743325400	3716627	200
GSE75688	GSM1963766	SRP066982	SRR2973296	BC01_74	BC01	BC01	core_tumour	single_cell	individual_cell	ER+	ok	2188	BC01_Single-cell RNA-seq	patient id: BC01; molecular subtype: estrogen receptor positive (ER+); cell type: primary breast cancer	On the day of surgery, all single cells were dissociated with mechanical and enzymatical method then immediately used for assay without any in vitro culture.	NA	Dead cells in single cell suspensions were removed by Ficoll-Paque TM PLUS (GE healthcare) separation before loading to integrated fluidic circuit (IFC) chip. Each suspension was loaded to 10-17um IFC for mRNA sequencing chip then cDNA synthesis and amplification were performed with SMARTer Ultra Low RNA Kit (Clontech) in the C1TM Single-Cell Auto Prep System (Fluidigm). RNA spike-ins 1, 4 and 7 …	total RNA	transcriptomic	cDNA	RNA-Seq	5013371	620	GSE75688	Dec 03 2015	Public on Dec 09 2016	Dec 09 2016	9606	GPL16791	Illumina HiSeq 2500	Single-cell RNA-seq	A modified reference was generated by merging the three array control RNA spike-ins (ThermoFisher) and the human genome reference (hg19) with the GENCODE 19 annotations.; Paired-end 100bp reads were aligned to the modified reference by 2-pass mode of STAR_2.4.0b with default parameters.; Transcripts Per Million (TPM) values were estimated using RSEM v1.2.17 with default parameters.; Genome_build:…	0	BioSample: https://www.ncbi.nlm.nih.gov/biosample/SAMN04316604; SRA: https://www.ncbi.nlm.nih.gov/sra?term=SRX1462870	SRA	1	Samsung Medical Center	Seoul	South Korea	NA	Samsung Genome Institute	Woosung,,Chung	State...	ASI|KR|KS013|SE	2016-12-09 15:56:00	2015-12-03 22:05:00	1272036600	6360183	200
GSE75688	GSM1963767	SRP066982	SRR2973297	BC01_77	BC01	BC01	core_tumour	single_cell	individual_cell	ER+	ok	12544	BC01_Single-cell RNA-seq	patient id: BC01; molecular subtype: estrogen receptor positive (ER+); cell type: primary breast cancer	On the day of surgery, all single cells were dissociated with mechanical and enzymatical method then immediately used for assay without any in vitro culture.	NA	Dead cells in single cell suspensions were removed by Ficoll-Paque TM PLUS (GE healthcare) separation before loading to integrated fluidic circuit (IFC) chip. Each suspension was loaded to 10-17um IFC for mRNA sequencing chip then cDNA synthesis and amplification were performed with SMARTer Ultra Low RNA Kit (Clontech) in the C1TM Single-Cell Auto Prep System (Fluidigm). RNA spike-ins 1, 4 and 7 …	total RNA	transcriptomic	cDNA	RNA-Seq	5224775	593	GSE75688	Dec 03 2015	Public on Dec 09 2016	Dec 09 2016	9606	GPL16791	Illumina HiSeq 2500	Single-cell RNA-seq	A modified reference was generated by merging the three array control RNA spike-ins (ThermoFisher) and the human genome reference (hg19) with the GENCODE 19 annotations.; Paired-end 100bp reads were aligned to the modified reference by 2-pass mode of STAR_2.4.0b with default parameters.; Transcripts Per Million (TPM) values were estimated using RSEM v1.2.17 with default parameters.; Genome_build:…	0	BioSample: https://www.ncbi.nlm.nih.gov/biosample/SAMN04316605; SRA: https://www.ncbi.nlm.nih.gov/sra?term=SRX1462871	SRA	1	Samsung Medical Center	Seoul	South Korea	NA	Samsung Genome Institute	Woosung,,Chung	State...	ASI|KR|KS013|SE	2016-12-09 15:56:00	2015-12-03 22:05:00	1529719800	7648599	200
GSE75688	GSM1963768	SRP066982	SRR2973298	BC01_87	BC01	BC01	core_tumour	single_cell	individual_cell	ER+	ok	8826	BC01_Single-cell RNA-seq	patient id: BC01; molecular subtype: estrogen receptor positive (ER+); cell type: primary breast cancer	On the day of surgery, all single cells were dissociated with mechanical and enzymatical method then immediately used for assay without any in vitro culture.	NA	Dead cells in single cell suspensions were removed by Ficoll-Paque TM PLUS (GE healthcare) separation before loading to integrated fluidic circuit (IFC) chip. Each suspension was loaded to 10-17um IFC for mRNA sequencing chip then cDNA synthesis and amplification were performed with SMARTer Ultra Low RNA Kit (Clontech) in the C1TM Single-Cell Auto Prep System (Fluidigm). RNA spike-ins 1, 4 and 7 …	total RNA	transcriptomic	cDNA	RNA-Seq	5272497	601	GSE75688	Dec 03 2015	Public on Dec 09 2016	Dec 09 2016	9606	GPL16791	Illumina HiSeq 2500	Single-cell RNA-seq	A modified reference was generated by merging the three array control RNA spike-ins (ThermoFisher) and the human genome reference (hg19) with the GENCODE 19 annotations.; Paired-end 100bp reads were aligned to the modified reference by 2-pass mode of STAR_2.4.0b with default parameters.; Transcripts Per Million (TPM) values were estimated using RSEM v1.2.17 with default parameters.; Genome_build:…	0	BioSample: https://www.ncbi.nlm.nih.gov/biosample/SAMN04316606; SRA: https://www.ncbi.nlm.nih.gov/sra?term=SRX1462872	SRA	1	Samsung Medical Center	Seoul	South Korea	NA	Samsung Genome Institute	Woosung,,Chung	State...	ASI|KR|KS013|SE	2016-12-09 15:56:00	2015-12-03 22:06:00	1177833000	5889165	200
GSE75688	GSM1963769	SRP066982	SRR2973299	BC01_95	BC01	BC01	core_tumour	single_cell	individual_cell	ER+	ok	14999	BC01_Single-cell RNA-seq	patient id: BC01; molecular subtype: estrogen receptor positive (ER+); cell type: primary breast cancer	On the day of surgery, all single cells were dissociated with mechanical and enzymatical method then immediately used for assay without any in vitro culture.	NA	Dead cells in single cell suspensions were removed by Ficoll-Paque TM PLUS (GE healthcare) separation before loading to integrated fluidic circuit (IFC) chip. Each suspension was loaded to 10-17um IFC for mRNA sequencing chip then cDNA synthesis and amplification were performed with SMARTer Ultra Low RNA Kit (Clontech) in the C1TM Single-Cell Auto Prep System (Fluidigm). RNA spike-ins 1, 4 and 7 …	total RNA	transcriptomic	cDNA	RNA-Seq	4764672	541	GSE75688	Dec 03 2015	Public on Dec 09 2016	Dec 09 2016	9606	GPL16791	Illumina HiSeq 2500	Single-cell RNA-seq	A modified reference was generated by merging the three array control RNA spike-ins (ThermoFisher) and the human genome reference (hg19) with the GENCODE 19 annotations.; Paired-end 100bp reads were aligned to the modified reference by 2-pass mode of STAR_2.4.0b with default parameters.; Transcripts Per Million (TPM) values were estimated using RSEM v1.2.17 with default parameters.; Genome_build:…	0	BioSample: https://www.ncbi.nlm.nih.gov/biosample/SAMN04316607; SRA: https://www.ncbi.nlm.nih.gov/sra?term=SRX1462873	SRA	1	Samsung Medical Center	Seoul	South Korea	NA	Samsung Genome Institute	Woosung,,Chung	State...	ASI|KR|KS013|SE	2016-12-09 15:56:00	2015-12-03 22:05:00	1437075400	7185377	200
GSE75688	GSM1963742	SRP066982	SRR2973272	BC01_Pooled	BC01	BC01	core_tumour	single_pooled	primary_bulk	ER+	ok	16754	BC01_Pooled RNA-seq	patient id: BC01; molecular subtype: estrogen receptor positive (ER+); cell type: primary breast cancer	On the day of surgery, all single cells were dissociated with mechanical and enzymatical method then immediately used for assay without any in vitro culture.	NA	Dead cells in single cell suspensions were removed by Ficoll-Paque TM PLUS (GE healthcare) separation before loading to integrated fluidic circuit (IFC) chip. Each suspension was loaded to 10-17um IFC for mRNA sequencing chip then cDNA synthesis and amplification were performed with SMARTer Ultra Low RNA Kit (Clontech) in the C1TM Single-Cell Auto Prep System (Fluidigm). RNA spike-ins 1, 4 and 7 …	total RNA	transcriptomic	cDNA	RNA-Seq	14251723	1721	GSE75688	Dec 03 2015	Public on Dec 09 2016	Dec 09 2016	9606	GPL16791	Illumina HiSeq 2500	Bulk RNA-seq	A modified reference was generated by merging the three array control RNA spike-ins (ThermoFisher) and the human genome reference (hg19) with the GENCODE 19 annotations.; Paired-end 100bp reads were aligned to the modified reference by 2-pass mode of STAR_2.4.0b with default parameters.; Transcripts Per Million (TPM) values were estimated using RSEM v1.2.17 with default parameters.; Genome_build:…	0	BioSample: https://www.ncbi.nlm.nih.gov/biosample/SAMN04316615; SRA: https://www.ncbi.nlm.nih.gov/sra?term=SRX1462617	SRA	1	Samsung Medical Center	Seoul	South Korea	NA	Samsung Genome Institute	Woosung,,Chung	State...	ASI|KR|KS013|SE	2016-12-09 15:56:00	2015-12-03 21:26:00	930000800	4650004	200
GSE75688	GSM2391855	SRP066982	SRR5023386	BC02_02	BC02	BC02	core_tumour	single_cell	individual_cell	ER+	ok	13512	BC02_Single-cell RNA-seq	patient id: BC02; molecular subtype: estrogen receptor positive (ER+); cell type: primary breast cancer	On the day of surgery, all single cells were dissociated with mechanical and enzymatical method then immediately used for assay without any in vitro culture.	NA	Dead cells in single cell suspensions were removed by Ficoll-Paque TM PLUS (GE healthcare) separation before loading to integrated fluidic circuit (IFC) chip. Each suspension was loaded to 10-17um IFC for mRNA sequencing chip then cDNA synthesis and amplification were performed with SMARTer Ultra Low RNA Kit (Clontech) in the C1TM Single-Cell Auto Prep System (Fluidigm). RNA spike-ins 1, 4 and 7 …	total RNA	transcriptomic	cDNA	RNA-Seq	5933901	511	GSE75688	Nov 15 2016	Public on Dec 09 2016	Dec 09 2016	9606	GPL16791	Illumina HiSeq 2500	Single-cell RNA-seq	A modified reference was generated by merging the three array control RNA spike-ins (ThermoFisher) and the human genome reference (hg19) with the GENCODE 19 annotations.; Paired-end 100bp reads were aligned to the modified reference by 2-pass mode of STAR_2.4.0b with default parameters.; Transcripts Per Million (TPM) values were estimated using RSEM v1.2.17 with default parameters.; Genome_build:…	0	BioSample: https://www.ncbi.nlm.nih.gov/biosample/SAMN06017879; SRA: https://www.ncbi.nlm.nih.gov/sra?term=SRX2350193	SRA	1	Samsung Medical Center	Seoul	South Korea	NA	Samsung Genome Institute	Woosung,,Chung	State...	ASI|KR|KS013|SE	2016-12-09 15:56:00	2016-11-15 14:47:00	888264200	4441321	200
GSE75688	GSM2391856	SRP066982	SRR5023387	BC02_08	BC02	BC02	core_tumour	single_cell	individual_cell	ER+	ok	7737	BC02_Single-cell RNA-seq	patient id: BC02; molecular subtype: estrogen receptor positive (ER+); cell type: primary breast cancer	On the day of surgery, all single cells were dissociated with mechanical and enzymatical method then immediately used for assay without any in vitro culture.	NA	Dead cells in single cell suspensions were removed by Ficoll-Paque TM PLUS (GE healthcare) separation before loading to integrated fluidic circuit (IFC) chip. Each suspension was loaded to 10-17um IFC for mRNA sequencing chip then cDNA synthesis and amplification were performed with SMARTer Ultra Low RNA Kit (Clontech) in the C1TM Single-Cell Auto Prep System (Fluidigm). RNA spike-ins 1, 4 and 7 …	total RNA	transcriptomic	cDNA	RNA-Seq	6394677	552	GSE75688	Nov 15 2016	Public on Dec 09 2016	Dec 09 2016	9606	GPL16791	Illumina HiSeq 2500	Single-cell RNA-seq	A modified reference was generated by merging the three array control RNA spike-ins (ThermoFisher) and the human genome reference (hg19) with the GENCODE 19 annotations.; Paired-end 100bp reads were aligned to the modified reference by 2-pass mode of STAR_2.4.0b with default parameters.; Transcripts Per Million (TPM) values were estimated using RSEM v1.2.17 with default parameters.; Genome_build:…	0	BioSample: https://www.ncbi.nlm.nih.gov/biosample/SAMN06017880; SRA: https://www.ncbi.nlm.nih.gov/sra?term=SRX2350192	SRA	1	Samsung Medical Center	Seoul	South Korea	NA	Samsung Genome Institute	Woosung,,Chung	State...	ASI|KR|KS013|SE	2016-12-09 15:56:00	2016-11-15 14:48:00	973906600	4869533	200
GSE75688	GSM2391857	SRP066982	SRR5023388	BC02_09	BC02	BC02	core_tumour	single_cell	individual_cell	ER+	ok	8311	BC02_Single-cell RNA-seq	patient id: BC02; molecular subtype: estrogen receptor positive (ER+); cell type: primary breast cancer	On the day of surgery, all single cells were dissociated with mechanical and enzymatical method then immediately used for assay without any in vitro culture.	NA	Dead cells in single cell suspensions were removed by Ficoll-Paque TM PLUS (GE healthcare) separation before loading to integrated fluidic circuit (IFC) chip. Each suspension was loaded to 10-17um IFC for mRNA sequencing chip then cDNA synthesis and amplification were performed with SMARTer Ultra Low RNA Kit (Clontech) in the C1TM Single-Cell Auto Prep System (Fluidigm). RNA spike-ins 1, 4 and 7 …	total RNA	transcriptomic	cDNA	RNA-Seq	5666724	493	GSE75688	Nov 15 2016	Public on Dec 09 2016	Dec 09 2016	9606	GPL16791	Illumina HiSeq 2500	Single-cell RNA-seq	A modified reference was generated by merging the three array control RNA spike-ins (ThermoFisher) and the human genome reference (hg19) with the GENCODE 19 annotations.; Paired-end 100bp reads were aligned to the modified reference by 2-pass mode of STAR_2.4.0b with default parameters.; Transcripts Per Million (TPM) values were estimated using RSEM v1.2.17 with default parameters.; Genome_build:…	0	BioSample: https://www.ncbi.nlm.nih.gov/biosample/SAMN06017881; SRA: https://www.ncbi.nlm.nih.gov/sra?term=SRX2350190	SRA	1	Samsung Medical Center	Seoul	South Korea	NA	Samsung Genome Institute	Woosung,,Chung	State...	ASI|KR|KS013|SE	2016-12-09 15:56:00	2016-11-15 14:51:00	1086119600	5430598	200
GSE75688	GSM2391858	SRP066982	SRR5023389	BC02_10	BC02	BC02	core_tumour	single_cell	individual_cell	ER+	ok	12531	BC02_Single-cell RNA-seq	patient id: BC02; molecular subtype: estrogen receptor positive (ER+); cell type: primary breast cancer	On the day of surgery, all single cells were dissociated with mechanical and enzymatical method then immediately used for assay without any in vitro culture.	NA	Dead cells in single cell suspensions were removed by Ficoll-Paque TM PLUS (GE healthcare) separation before loading to integrated fluidic circuit (IFC) chip. Each suspension was loaded to 10-17um IFC for mRNA sequencing chip then cDNA synthesis and amplification were performed with SMARTer Ultra Low RNA Kit (Clontech) in the C1TM Single-Cell Auto Prep System (Fluidigm). RNA spike-ins 1, 4 and 7 …	total RNA	transcriptomic	cDNA	RNA-Seq	5329939	460	GSE75688	Nov 15 2016	Public on Dec 09 2016	Dec 09 2016	9606	GPL16791	Illumina HiSeq 2500	Single-cell RNA-seq	A modified reference was generated by merging the three array control RNA spike-ins (ThermoFisher) and the human genome reference (hg19) with the GENCODE 19 annotations.; Paired-end 100bp reads were aligned to the modified reference by 2-pass mode of STAR_2.4.0b with default parameters.; Transcripts Per Million (TPM) values were estimated using RSEM v1.2.17 with default parameters.; Genome_build:…	0	BioSample: https://www.ncbi.nlm.nih.gov/biosample/SAMN06017882; SRA: https://www.ncbi.nlm.nih.gov/sra?term=SRX2350189	SRA	1	Samsung Medical Center	Seoul	South Korea	NA	Samsung Genome Institute	Woosung,,Chung	State...	ASI|KR|KS013|SE	2016-12-09 15:56:00	2016-11-15 14:47:00	806806400	4034032	200
GSE75688	GSM2391859	SRP066982	SRR5023390	BC02_11	BC02	BC02	core_tumour	single_cell	individual_cell	ER+	ok	8721	BC02_Single-cell RNA-seq	patient id: BC02; molecular subtype: estrogen receptor positive (ER+); cell type: primary breast cancer	On the day of surgery, all single cells were dissociated with mechanical and enzymatical method then immediately used for assay without any in vitro culture.	NA	Dead cells in single cell suspensions were removed by Ficoll-Paque TM PLUS (GE healthcare) separation before loading to integrated fluidic circuit (IFC) chip. Each suspension was loaded to 10-17um IFC for mRNA sequencing chip then cDNA synthesis and amplification were performed with SMARTer Ultra Low RNA Kit (Clontech) in the C1TM Single-Cell Auto Prep System (Fluidigm). RNA spike-ins 1, 4 and 7 …	total RNA	transcriptomic	cDNA	RNA-Seq	4856743	422	GSE75688	Nov 15 2016	Public on Dec 09 2016	Dec 09 2016	9606	GPL16791	Illumina HiSeq 2500	Single-cell RNA-seq	A modified reference was generated by merging the three array control RNA spike-ins (ThermoFisher) and the human genome reference (hg19) with the GENCODE 19 annotations.; Paired-end 100bp reads were aligned to the modified reference by 2-pass mode of STAR_2.4.0b with default parameters.; Transcripts Per Million (TPM) values were estimated using RSEM v1.2.17 with default parameters.; Genome_build:…	0	BioSample: https://www.ncbi.nlm.nih.gov/biosample/SAMN06017883; SRA: https://www.ncbi.nlm.nih.gov/sra?term=SRX2350188	SRA	1	Samsung Medical Center	Seoul	South Korea	NA	Samsung Genome Institute	Woosung,,Chung	State...	ASI|KR|KS013|SE	2016-12-09 15:56:00	2016-11-15 14:49:00	1117877200	5589386	200
GSE75688	GSM2391860	SRP066982	SRR5023391	BC02_12	BC02	BC02	core_tumour	single_cell	individual_cell	ER+	ok	6926	BC02_Single-cell RNA-seq	patient id: BC02; molecular subtype: estrogen receptor positive (ER+); cell type: primary breast cancer	On the day of surgery, all single cells were dissociated with mechanical and enzymatical method then immediately used for assay without any in vitro culture.	NA	Dead cells in single cell suspensions were removed by Ficoll-Paque TM PLUS (GE healthcare) separation before loading to integrated fluidic circuit (IFC) chip. Each suspension was loaded to 10-17um IFC for mRNA sequencing chip then cDNA synthesis and amplification were performed with SMARTer Ultra Low RNA Kit (Clontech) in the C1TM Single-Cell Auto Prep System (Fluidigm). RNA spike-ins 1, 4 and 7 …	total RNA	transcriptomic	cDNA	RNA-Seq	5113668	444	GSE75688	Nov 15 2016	Public on Dec 09 2016	Dec 09 2016	9606	GPL16791	Illumina HiSeq 2500	Single-cell RNA-seq	A modified reference was generated by merging the three array control RNA spike-ins (ThermoFisher) and the human genome reference (hg19) with the GENCODE 19 annotations.; Paired-end 100bp reads were aligned to the modified reference by 2-pass mode of STAR_2.4.0b with default parameters.; Transcripts Per Million (TPM) values were estimated using RSEM v1.2.17 with default parameters.; Genome_build:…	0	BioSample: https://www.ncbi.nlm.nih.gov/biosample/SAMN06017884; SRA: https://www.ncbi.nlm.nih.gov/sra?term=SRX2350187	SRA	1	Samsung Medical Center	Seoul	South Korea	NA	Samsung Genome Institute	Woosung,,Chung	State...	ASI|KR|KS013|SE	2016-12-09 15:56:00	2016-11-15 14:49:00	1184023200	5920116	200
GSE75688	GSM2391861	SRP066982	SRR5023392	BC02_13	BC02	BC02	core_tumour	single_cell	individual_cell	ER+	ok	9745	BC02_Single-cell RNA-seq	patient id: BC02; molecular subtype: estrogen receptor positive (ER+); cell type: primary breast cancer	On the day of surgery, all single cells were dissociated with mechanical and enzymatical method then immediately used for assay without any in vitro culture.	NA	Dead cells in single cell suspensions were removed by Ficoll-Paque TM PLUS (GE healthcare) separation before loading to integrated fluidic circuit (IFC) chip. Each suspension was loaded to 10-17um IFC for mRNA sequencing chip then cDNA synthesis and amplification were performed with SMARTer Ultra Low RNA Kit (Clontech) in the C1TM Single-Cell Auto Prep System (Fluidigm). RNA spike-ins 1, 4 and 7 …	total RNA	transcriptomic	cDNA	RNA-Seq	5821159	504	GSE75688	Nov 15 2016	Public on Dec 09 2016	Dec 09 2016	9606	GPL16791	Illumina HiSeq 2500	Single-cell RNA-seq	A modified reference was generated by merging the three array control RNA spike-ins (ThermoFisher) and the human genome reference (hg19) with the GENCODE 19 annotations.; Paired-end 100bp reads were aligned to the modified reference by 2-pass mode of STAR_2.4.0b with default parameters.; Transcripts Per Million (TPM) values were estimated using RSEM v1.2.17 with default parameters.; Genome_build:…	0	BioSample: https://www.ncbi.nlm.nih.gov/biosample/SAMN06017885; SRA: https://www.ncbi.nlm.nih.gov/sra?term=SRX2350186	SRA	1	Samsung Medical Center	Seoul	South Korea	NA	Samsung Genome Institute	Woosung,,Chung	State...	ASI|KR|KS013|SE	2016-12-09 15:56:00	2016-11-15 14:49:00	1216595200	6082976	200
GSE75688	GSM2391862	SRP066982	SRR5023393	BC02_14	BC02	BC02	core_tumour	single_cell	individual_cell	ER+	ok	7711	BC02_Single-cell RNA-seq	patient id: BC02; molecular subtype: estrogen receptor positive (ER+); cell type: primary breast cancer	On the day of surgery, all single cells were dissociated with mechanical and enzymatical method then immediately used for assay without any in vitro culture.	NA	Dead cells in single cell suspensions were removed by Ficoll-Paque TM PLUS (GE healthcare) separation before loading to integrated fluidic circuit (IFC) chip. Each suspension was loaded to 10-17um IFC for mRNA sequencing chip then cDNA synthesis and amplification were performed with SMARTer Ultra Low RNA Kit (Clontech) in the C1TM Single-Cell Auto Prep System (Fluidigm). RNA spike-ins 1, 4 and 7 …	total RNA	transcriptomic	cDNA	RNA-Seq	5596516	494	GSE75688	Nov 15 2016	Public on Dec 09 2016	Dec 09 2016	9606	GPL16791	Illumina HiSeq 2500	Single-cell RNA-seq	A modified reference was generated by merging the three array control RNA spike-ins (ThermoFisher) and the human genome reference (hg19) with the GENCODE 19 annotations.; Paired-end 100bp reads were aligned to the modified reference by 2-pass mode of STAR_2.4.0b with default parameters.; Transcripts Per Million (TPM) values were estimated using RSEM v1.2.17 with default parameters.; Genome_build:…	0	BioSample: https://www.ncbi.nlm.nih.gov/biosample/SAMN06017886; SRA: https://www.ncbi.nlm.nih.gov/sra?term=SRX2350185	SRA	1	Samsung Medical Center	Seoul	South Korea	NA	Samsung Genome Institute	Woosung,,Chung	State...	ASI|KR|KS013|SE	2016-12-09 15:56:00	2016-11-15 14:47:00	801486400	4007432	200
GSE75688	GSM2391863	SRP066982	SRR5023394	BC02_15	BC02	BC02	core_tumour	single_cell	individual_cell	ER+	ok	3907	BC02_Single-cell RNA-seq	patient id: BC02; molecular subtype: estrogen receptor positive (ER+); cell type: primary breast cancer	On the day of surgery, all single cells were dissociated with mechanical and enzymatical method then immediately used for assay without any in vitro culture.	NA	Dead cells in single cell suspensions were removed by Ficoll-Paque TM PLUS (GE healthcare) separation before loading to integrated fluidic circuit (IFC) chip. Each suspension was loaded to 10-17um IFC for mRNA sequencing chip then cDNA synthesis and amplification were performed with SMARTer Ultra Low RNA Kit (Clontech) in the C1TM Single-Cell Auto Prep System (Fluidigm). RNA spike-ins 1, 4 and 7 …	total RNA	transcriptomic	cDNA	RNA-Seq	7525503	646	GSE75688	Nov 15 2016	Public on Dec 09 2016	Dec 09 2016	9606	GPL16791	Illumina HiSeq 2500	Single-cell RNA-seq	A modified reference was generated by merging the three array control RNA spike-ins (ThermoFisher) and the human genome reference (hg19) with the GENCODE 19 annotations.; Paired-end 100bp reads were aligned to the modified reference by 2-pass mode of STAR_2.4.0b with default parameters.; Transcripts Per Million (TPM) values were estimated using RSEM v1.2.17 with default parameters.; Genome_build:…	0	BioSample: https://www.ncbi.nlm.nih.gov/biosample/SAMN06017887; SRA: https://www.ncbi.nlm.nih.gov/sra?term=SRX2350184	SRA	1	Samsung Medical Center	Seoul	South Korea	NA	Samsung Genome Institute	Woosung,,Chung	State...	ASI|KR|KS013|SE	2016-12-09 15:56:00	2016-11-15 14:48:00	871684000	4358420	200
GSE75688	GSM2391864	SRP066982	SRR5023395	BC02_18	BC02	BC02	core_tumour	single_cell	individual_cell	ER+	ok	9624	BC02_Single-cell RNA-seq	patient id: BC02; molecular subtype: estrogen receptor positive (ER+); cell type: primary breast cancer	On the day of surgery, all single cells were dissociated with mechanical and enzymatical method then immediately used for assay without any in vitro culture.	NA	Dead cells in single cell suspensions were removed by Ficoll-Paque TM PLUS (GE healthcare) separation before loading to integrated fluidic circuit (IFC) chip. Each suspension was loaded to 10-17um IFC for mRNA sequencing chip then cDNA synthesis and amplification were performed with SMARTer Ultra Low RNA Kit (Clontech) in the C1TM Single-Cell Auto Prep System (Fluidigm). RNA spike-ins 1, 4 and 7 …	total RNA	transcriptomic	cDNA	RNA-Seq	5147720	447	GSE75688	Nov 15 2016	Public on Dec 09 2016	Dec 09 2016	9606	GPL16791	Illumina HiSeq 2500	Single-cell RNA-seq	A modified reference was generated by merging the three array control RNA spike-ins (ThermoFisher) and the human genome reference (hg19) with the GENCODE 19 annotations.; Paired-end 100bp reads were aligned to the modified reference by 2-pass mode of STAR_2.4.0b with default parameters.; Transcripts Per Million (TPM) values were estimated using RSEM v1.2.17 with default parameters.; Genome_build:…	0	BioSample: https://www.ncbi.nlm.nih.gov/biosample/SAMN06017888; SRA: https://www.ncbi.nlm.nih.gov/sra?term=SRX2350183	SRA	1	Samsung Medical Center	Seoul	South Korea	NA	Samsung Genome Institute	Woosung,,Chung	State...	ASI|KR|KS013|SE	2016-12-09 15:56:00	2016-11-15 14:47:00	901704800	4508524	200
GSE75688	GSM2391865	SRP066982	SRR5023396	BC02_19	BC02	BC02	core_tumour	single_cell	individual_cell	ER+	ok	8227	BC02_Single-cell RNA-seq	patient id: BC02; molecular subtype: estrogen receptor positive (ER+); cell type: primary breast cancer	On the day of surgery, all single cells were dissociated with mechanical and enzymatical method then immediately used for assay without any in vitro culture.	NA	Dead cells in single cell suspensions were removed by Ficoll-Paque TM PLUS (GE healthcare) separation before loading to integrated fluidic circuit (IFC) chip. Each suspension was loaded to 10-17um IFC for mRNA sequencing chip then cDNA synthesis and amplification were performed with SMARTer Ultra Low RNA Kit (Clontech) in the C1TM Single-Cell Auto Prep System (Fluidigm). RNA spike-ins 1, 4 and 7 …	total RNA	transcriptomic	cDNA	RNA-Seq	4590953	395	GSE75688	Nov 15 2016	Public on Dec 09 2016	Dec 09 2016	9606	GPL16791	Illumina HiSeq 2500	Single-cell RNA-seq	A modified reference was generated by merging the three array control RNA spike-ins (ThermoFisher) and the human genome reference (hg19) with the GENCODE 19 annotations.; Paired-end 100bp reads were aligned to the modified reference by 2-pass mode of STAR_2.4.0b with default parameters.; Transcripts Per Million (TPM) values were estimated using RSEM v1.2.17 with default parameters.; Genome_build:…	0	BioSample: https://www.ncbi.nlm.nih.gov/biosample/SAMN06017889; SRA: https://www.ncbi.nlm.nih.gov/sra?term=SRX2350182	SRA	1	Samsung Medical Center	Seoul	South Korea	NA	Samsung Genome Institute	Woosung,,Chung	State...	ASI|KR|KS013|SE	2016-12-09 15:56:00	2016-11-15 14:47:00	945187600	4725938	200
GSE75688	GSM2391866	SRP066982	SRR5023397	BC02_22	BC02	BC02	core_tumour	single_cell	individual_cell	ER+	ok	5721	BC02_Single-cell RNA-seq	patient id: BC02; molecular subtype: estrogen receptor positive (ER+); cell type: primary breast cancer	On the day of surgery, all single cells were dissociated with mechanical and enzymatical method then immediately used for assay without any in vitro culture.	NA	Dead cells in single cell suspensions were removed by Ficoll-Paque TM PLUS (GE healthcare) separation before loading to integrated fluidic circuit (IFC) chip. Each suspension was loaded to 10-17um IFC for mRNA sequencing chip then cDNA synthesis and amplification were performed with SMARTer Ultra Low RNA Kit (Clontech) in the C1TM Single-Cell Auto Prep System (Fluidigm). RNA spike-ins 1, 4 and 7 …	total RNA	transcriptomic	cDNA	RNA-Seq	5666845	489	GSE75688	Nov 15 2016	Public on Dec 09 2016	Dec 09 2016	9606	GPL16791	Illumina HiSeq 2500	Single-cell RNA-seq	A modified reference was generated by merging the three array control RNA spike-ins (ThermoFisher) and the human genome reference (hg19) with the GENCODE 19 annotations.; Paired-end 100bp reads were aligned to the modified reference by 2-pass mode of STAR_2.4.0b with default parameters.; Transcripts Per Million (TPM) values were estimated using RSEM v1.2.17 with default parameters.; Genome_build:…	0	BioSample: https://www.ncbi.nlm.nih.gov/biosample/SAMN06017890; SRA: https://www.ncbi.nlm.nih.gov/sra?term=SRX2350181	SRA	1	Samsung Medical Center	Seoul	South Korea	NA	Samsung Genome Institute	Woosung,,Chung	State...	ASI|KR|KS013|SE	2016-12-09 15:56:00	2016-11-15 14:49:00	799103800	3995519	200
GSE75688	GSM2391867	SRP066982	SRR5023398	BC02_24	BC02	BC02	core_tumour	single_cell	individual_cell	ER+	ok	10140	BC02_Single-cell RNA-seq	patient id: BC02; molecular subtype: estrogen receptor positive (ER+); cell type: primary breast cancer	On the day of surgery, all single cells were dissociated with mechanical and enzymatical method then immediately used for assay without any in vitro culture.	NA	Dead cells in single cell suspensions were removed by Ficoll-Paque TM PLUS (GE healthcare) separation before loading to integrated fluidic circuit (IFC) chip. Each suspension was loaded to 10-17um IFC for mRNA sequencing chip then cDNA synthesis and amplification were performed with SMARTer Ultra Low RNA Kit (Clontech) in the C1TM Single-Cell Auto Prep System (Fluidigm). RNA spike-ins 1, 4 and 7 …	total RNA	transcriptomic	cDNA	RNA-Seq	6343237	550	GSE75688	Nov 15 2016	Public on Dec 09 2016	Dec 09 2016	9606	GPL16791	Illumina HiSeq 2500	Single-cell RNA-seq	A modified reference was generated by merging the three array control RNA spike-ins (ThermoFisher) and the human genome reference (hg19) with the GENCODE 19 annotations.; Paired-end 100bp reads were aligned to the modified reference by 2-pass mode of STAR_2.4.0b with default parameters.; Transcripts Per Million (TPM) values were estimated using RSEM v1.2.17 with default parameters.; Genome_build:…	0	BioSample: https://www.ncbi.nlm.nih.gov/biosample/SAMN06017891; SRA: https://www.ncbi.nlm.nih.gov/sra?term=SRX2350180	SRA	1	Samsung Medical Center	Seoul	South Korea	NA	Samsung Genome Institute	Woosung,,Chung	State...	ASI|KR|KS013|SE	2016-12-09 15:56:00	2016-11-15 14:46:00	761537400	3807687	200
GSE75688	GSM2391868	SRP066982	SRR5023399	BC02_25	BC02	BC02	core_tumour	single_cell	individual_cell	ER+	ok	10144	BC02_Single-cell RNA-seq	patient id: BC02; molecular subtype: estrogen receptor positive (ER+); cell type: primary breast cancer	On the day of surgery, all single cells were dissociated with mechanical and enzymatical method then immediately used for assay without any in vitro culture.	NA	Dead cells in single cell suspensions were removed by Ficoll-Paque TM PLUS (GE healthcare) separation before loading to integrated fluidic circuit (IFC) chip. Each suspension was loaded to 10-17um IFC for mRNA sequencing chip then cDNA synthesis and amplification were performed with SMARTer Ultra Low RNA Kit (Clontech) in the C1TM Single-Cell Auto Prep System (Fluidigm). RNA spike-ins 1, 4 and 7 …	total RNA	transcriptomic	cDNA	RNA-Seq	7084763	608	GSE75688	Nov 15 2016	Public on Dec 09 2016	Dec 09 2016	9606	GPL16791	Illumina HiSeq 2500	Single-cell RNA-seq	A modified reference was generated by merging the three array control RNA spike-ins (ThermoFisher) and the human genome reference (hg19) with the GENCODE 19 annotations.; Paired-end 100bp reads were aligned to the modified reference by 2-pass mode of STAR_2.4.0b with default parameters.; Transcripts Per Million (TPM) values were estimated using RSEM v1.2.17 with default parameters.; Genome_build:…	0	BioSample: https://www.ncbi.nlm.nih.gov/biosample/SAMN06017892; SRA: https://www.ncbi.nlm.nih.gov/sra?term=SRX2350178	SRA	1	Samsung Medical Center	Seoul	South Korea	NA	Samsung Genome Institute	Woosung,,Chung	State...	ASI|KR|KS013|SE	2016-12-09 15:56:00	2016-11-15 14:47:00	938817200	4694086	200
GSE75688	GSM2391869	SRP066982	SRR5023400	BC02_26	BC02	BC02	core_tumour	single_cell	individual_cell	ER+	ok	11681	BC02_Single-cell RNA-seq	patient id: BC02; molecular subtype: estrogen receptor positive (ER+); cell type: primary breast cancer	On the day of surgery, all single cells were dissociated with mechanical and enzymatical method then immediately used for assay without any in vitro culture.	NA	Dead cells in single cell suspensions were removed by Ficoll-Paque TM PLUS (GE healthcare) separation before loading to integrated fluidic circuit (IFC) chip. Each suspension was loaded to 10-17um IFC for mRNA sequencing chip then cDNA synthesis and amplification were performed with SMARTer Ultra Low RNA Kit (Clontech) in the C1TM Single-Cell Auto Prep System (Fluidigm). RNA spike-ins 1, 4 and 7 …	total RNA	transcriptomic	cDNA	RNA-Seq	6178182	539	GSE75688	Nov 15 2016	Public on Dec 09 2016	Dec 09 2016	9606	GPL16791	Illumina HiSeq 2500	Single-cell RNA-seq	A modified reference was generated by merging the three array control RNA spike-ins (ThermoFisher) and the human genome reference (hg19) with the GENCODE 19 annotations.; Paired-end 100bp reads were aligned to the modified reference by 2-pass mode of STAR_2.4.0b with default parameters.; Transcripts Per Million (TPM) values were estimated using RSEM v1.2.17 with default parameters.; Genome_build:…	0	BioSample: https://www.ncbi.nlm.nih.gov/biosample/SAMN06017893; SRA: https://www.ncbi.nlm.nih.gov/sra?term=SRX2350177	SRA	1	Samsung Medical Center	Seoul	South Korea	NA	Samsung Genome Institute	Woosung,,Chung	State...	ASI|KR|KS013|SE	2016-12-09 15:56:00	2016-11-15 14:46:00	733809800	3669049	200
GSE75688	GSM2391871	SRP066982	SRR5023402	BC02_28	BC02	BC02	core_tumour	single_cell	individual_cell	ER+	ok	12016	BC02_Single-cell RNA-seq	patient id: BC02; molecular subtype: estrogen receptor positive (ER+); cell type: primary breast cancer	On the day of surgery, all single cells were dissociated with mechanical and enzymatical method then immediately used for assay without any in vitro culture.	NA	Dead cells in single cell suspensions were removed by Ficoll-Paque TM PLUS (GE healthcare) separation before loading to integrated fluidic circuit (IFC) chip. Each suspension was loaded to 10-17um IFC for mRNA sequencing chip then cDNA synthesis and amplification were performed with SMARTer Ultra Low RNA Kit (Clontech) in the C1TM Single-Cell Auto Prep System (Fluidigm). RNA spike-ins 1, 4 and 7 …	total RNA	transcriptomic	cDNA	RNA-Seq	5867524	510	GSE75688	Nov 15 2016	Public on Dec 09 2016	Dec 09 2016	9606	GPL16791	Illumina HiSeq 2500	Single-cell RNA-seq	A modified reference was generated by merging the three array control RNA spike-ins (ThermoFisher) and the human genome reference (hg19) with the GENCODE 19 annotations.; Paired-end 100bp reads were aligned to the modified reference by 2-pass mode of STAR_2.4.0b with default parameters.; Transcripts Per Million (TPM) values were estimated using RSEM v1.2.17 with default parameters.; Genome_build:…	0	BioSample: https://www.ncbi.nlm.nih.gov/biosample/SAMN06017895; SRA: https://www.ncbi.nlm.nih.gov/sra?term=SRX2350175	SRA	1	Samsung Medical Center	Seoul	South Korea	NA	Samsung Genome Institute	Woosung,,Chung	State...	ASI|KR|KS013|SE	2016-12-09 15:56:00	2016-11-15 14:47:00	1009486800	5047434	200
GSE75688	GSM2391872	SRP066982	SRR5023403	BC02_31	BC02	BC02	core_tumour	single_cell	individual_cell	ER+	ok	5379	BC02_Single-cell RNA-seq	patient id: BC02; molecular subtype: estrogen receptor positive (ER+); cell type: primary breast cancer	On the day of surgery, all single cells were dissociated with mechanical and enzymatical method then immediately used for assay without any in vitro culture.	NA	Dead cells in single cell suspensions were removed by Ficoll-Paque TM PLUS (GE healthcare) separation before loading to integrated fluidic circuit (IFC) chip. Each suspension was loaded to 10-17um IFC for mRNA sequencing chip then cDNA synthesis and amplification were performed with SMARTer Ultra Low RNA Kit (Clontech) in the C1TM Single-Cell Auto Prep System (Fluidigm). RNA spike-ins 1, 4 and 7 …	total RNA	transcriptomic	cDNA	RNA-Seq	5415688	471	GSE75688	Nov 15 2016	Public on Dec 09 2016	Dec 09 2016	9606	GPL16791	Illumina HiSeq 2500	Single-cell RNA-seq	A modified reference was generated by merging the three array control RNA spike-ins (ThermoFisher) and the human genome reference (hg19) with the GENCODE 19 annotations.; Paired-end 100bp reads were aligned to the modified reference by 2-pass mode of STAR_2.4.0b with default parameters.; Transcripts Per Million (TPM) values were estimated using RSEM v1.2.17 with default parameters.; Genome_build:…	0	BioSample: https://www.ncbi.nlm.nih.gov/biosample/SAMN06017896; SRA: https://www.ncbi.nlm.nih.gov/sra?term=SRX2350174	SRA	1	Samsung Medical Center	Seoul	South Korea	NA	Samsung Genome Institute	Woosung,,Chung	State...	ASI|KR|KS013|SE	2016-12-09 15:56:00	2016-11-15 14:47:00	1051737000	5258685	200
GSE75688	GSM2391874	SRP066982	SRR5023405	BC02_34	BC02	BC02	core_tumour	single_cell	individual_cell	ER+	ok	2302	BC02_Single-cell RNA-seq	patient id: BC02; molecular subtype: estrogen receptor positive (ER+); cell type: primary breast cancer	On the day of surgery, all single cells were dissociated with mechanical and enzymatical method then immediately used for assay without any in vitro culture.	NA	Dead cells in single cell suspensions were removed by Ficoll-Paque TM PLUS (GE healthcare) separation before loading to integrated fluidic circuit (IFC) chip. Each suspension was loaded to 10-17um IFC for mRNA sequencing chip then cDNA synthesis and amplification were performed with SMARTer Ultra Low RNA Kit (Clontech) in the C1TM Single-Cell Auto Prep System (Fluidigm). RNA spike-ins 1, 4 and 7 …	total RNA	transcriptomic	cDNA	RNA-Seq	5719986	494	GSE75688	Nov 15 2016	Public on Dec 09 2016	Dec 09 2016	9606	GPL16791	Illumina HiSeq 2500	Single-cell RNA-seq	A modified reference was generated by merging the three array control RNA spike-ins (ThermoFisher) and the human genome reference (hg19) with the GENCODE 19 annotations.; Paired-end 100bp reads were aligned to the modified reference by 2-pass mode of STAR_2.4.0b with default parameters.; Transcripts Per Million (TPM) values were estimated using RSEM v1.2.17 with default parameters.; Genome_build:…	0	BioSample: https://www.ncbi.nlm.nih.gov/biosample/SAMN06017898; SRA: https://www.ncbi.nlm.nih.gov/sra?term=SRX2350172	SRA	1	Samsung Medical Center	Seoul	South Korea	NA	Samsung Genome Institute	Woosung,,Chung	State...	ASI|KR|KS013|SE	2016-12-09 15:56:00	2016-11-15 14:47:00	980257600	4901288	200
GSE75688	GSM2391875	SRP066982	SRR5023406	BC02_44	BC02	BC02	core_tumour	single_cell	individual_cell	ER+	ok	8022	BC02_Single-cell RNA-seq	patient id: BC02; molecular subtype: estrogen receptor positive (ER+); cell type: primary breast cancer	On the day of surgery, all single cells were dissociated with mechanical and enzymatical method then immediately used for assay without any in vitro culture.	NA	Dead cells in single cell suspensions were removed by Ficoll-Paque TM PLUS (GE healthcare) separation before loading to integrated fluidic circuit (IFC) chip. Each suspension was loaded to 10-17um IFC for mRNA sequencing chip then cDNA synthesis and amplification were performed with SMARTer Ultra Low RNA Kit (Clontech) in the C1TM Single-Cell Auto Prep System (Fluidigm). RNA spike-ins 1, 4 and 7 …	total RNA	transcriptomic	cDNA	RNA-Seq	4653886	405	GSE75688	Nov 15 2016	Public on Dec 09 2016	Dec 09 2016	9606	GPL16791	Illumina HiSeq 2500	Single-cell RNA-seq	A modified reference was generated by merging the three array control RNA spike-ins (ThermoFisher) and the human genome reference (hg19) with the GENCODE 19 annotations.; Paired-end 100bp reads were aligned to the modified reference by 2-pass mode of STAR_2.4.0b with default parameters.; Transcripts Per Million (TPM) values were estimated using RSEM v1.2.17 with default parameters.; Genome_build:…	0	BioSample: https://www.ncbi.nlm.nih.gov/biosample/SAMN06017899; SRA: https://www.ncbi.nlm.nih.gov/sra?term=SRX2350170	SRA	1	Samsung Medical Center	Seoul	South Korea	NA	Samsung Genome Institute	Woosung,,Chung	State...	ASI|KR|KS013|SE	2016-12-09 15:56:00	2016-11-15 14:46:00	711945800	3559729	200
GSE75688	GSM2391876	SRP066982	SRR5023407	BC02_47	BC02	BC02	core_tumour	single_cell	individual_cell	ER+	ok	2284	BC02_Single-cell RNA-seq	patient id: BC02; molecular subtype: estrogen receptor positive (ER+); cell type: primary breast cancer	On the day of surgery, all single cells were dissociated with mechanical and enzymatical method then immediately used for assay without any in vitro culture.	NA	Dead cells in single cell suspensions were removed by Ficoll-Paque TM PLUS (GE healthcare) separation before loading to integrated fluidic circuit (IFC) chip. Each suspension was loaded to 10-17um IFC for mRNA sequencing chip then cDNA synthesis and amplification were performed with SMARTer Ultra Low RNA Kit (Clontech) in the C1TM Single-Cell Auto Prep System (Fluidigm). RNA spike-ins 1, 4 and 7 …	total RNA	transcriptomic	cDNA	RNA-Seq	4365728	380	GSE75688	Nov 15 2016	Public on Dec 09 2016	Dec 09 2016	9606	GPL16791	Illumina HiSeq 2500	Single-cell RNA-seq	A modified reference was generated by merging the three array control RNA spike-ins (ThermoFisher) and the human genome reference (hg19) with the GENCODE 19 annotations.; Paired-end 100bp reads were aligned to the modified reference by 2-pass mode of STAR_2.4.0b with default parameters.; Transcripts Per Million (TPM) values were estimated using RSEM v1.2.17 with default parameters.; Genome_build:…	0	BioSample: https://www.ncbi.nlm.nih.gov/biosample/SAMN06017900; SRA: https://www.ncbi.nlm.nih.gov/sra?term=SRX2350169	SRA	1	Samsung Medical Center	Seoul	South Korea	NA	Samsung Genome Institute	Woosung,,Chung	State...	ASI|KR|KS013|SE	2016-12-09 15:56:00	2016-11-15 14:47:00	1095526400	5477632	200
GSE75688	GSM2391877	SRP066982	SRR5023408	BC02_50	BC02	BC02	core_tumour	single_cell	individual_cell	ER+	ok	8895	BC02_Single-cell RNA-seq	patient id: BC02; molecular subtype: estrogen receptor positive (ER+); cell type: primary breast cancer	On the day of surgery, all single cells were dissociated with mechanical and enzymatical method then immediately used for assay without any in vitro culture.	NA	Dead cells in single cell suspensions were removed by Ficoll-Paque TM PLUS (GE healthcare) separation before loading to integrated fluidic circuit (IFC) chip. Each suspension was loaded to 10-17um IFC for mRNA sequencing chip then cDNA synthesis and amplification were performed with SMARTer Ultra Low RNA Kit (Clontech) in the C1TM Single-Cell Auto Prep System (Fluidigm). RNA spike-ins 1, 4 and 7 …	total RNA	transcriptomic	cDNA	RNA-Seq	5004554	433	GSE75688	Nov 15 2016	Public on Dec 09 2016	Dec 09 2016	9606	GPL16791	Illumina HiSeq 2500	Single-cell RNA-seq	A modified reference was generated by merging the three array control RNA spike-ins (ThermoFisher) and the human genome reference (hg19) with the GENCODE 19 annotations.; Paired-end 100bp reads were aligned to the modified reference by 2-pass mode of STAR_2.4.0b with default parameters.; Transcripts Per Million (TPM) values were estimated using RSEM v1.2.17 with default parameters.; Genome_build:…	0	BioSample: https://www.ncbi.nlm.nih.gov/biosample/SAMN06017901; SRA: https://www.ncbi.nlm.nih.gov/sra?term=SRX2350168	SRA	1	Samsung Medical Center	Seoul	South Korea	NA	Samsung Genome Institute	Woosung,,Chung	State...	ASI|KR|KS013|SE	2016-12-09 15:56:00	2016-11-15 14:46:00	855408200	4277041	200
GSE75688	GSM2391878	SRP066982	SRR5023409	BC02_51	BC02	BC02	core_tumour	single_cell	individual_cell	ER+	ok	10647	BC02_Single-cell RNA-seq	patient id: BC02; molecular subtype: estrogen receptor positive (ER+); cell type: primary breast cancer	On the day of surgery, all single cells were dissociated with mechanical and enzymatical method then immediately used for assay without any in vitro culture.	NA	Dead cells in single cell suspensions were removed by Ficoll-Paque TM PLUS (GE healthcare) separation before loading to integrated fluidic circuit (IFC) chip. Each suspension was loaded to 10-17um IFC for mRNA sequencing chip then cDNA synthesis and amplification were performed with SMARTer Ultra Low RNA Kit (Clontech) in the C1TM Single-Cell Auto Prep System (Fluidigm). RNA spike-ins 1, 4 and 7 …	total RNA	transcriptomic	cDNA	RNA-Seq	6198067	531	GSE75688	Nov 15 2016	Public on Dec 09 2016	Dec 09 2016	9606	GPL16791	Illumina HiSeq 2500	Single-cell RNA-seq	A modified reference was generated by merging the three array control RNA spike-ins (ThermoFisher) and the human genome reference (hg19) with the GENCODE 19 annotations.; Paired-end 100bp reads were aligned to the modified reference by 2-pass mode of STAR_2.4.0b with default parameters.; Transcripts Per Million (TPM) values were estimated using RSEM v1.2.17 with default parameters.; Genome_build:…	0	BioSample: https://www.ncbi.nlm.nih.gov/biosample/SAMN06017902; SRA: https://www.ncbi.nlm.nih.gov/sra?term=SRX2350167	SRA	1	Samsung Medical Center	Seoul	South Korea	NA	Samsung Genome Institute	Woosung,,Chung	State...	ASI|KR|KS013|SE	2016-12-09 15:56:00	2016-11-15 14:49:00	1438288400	7191442	200
GSE75688	GSM2391879	SRP066982	SRR5023410	BC02_53	BC02	BC02	core_tumour	single_cell	individual_cell	ER+	ok	7819	BC02_Single-cell RNA-seq	patient id: BC02; molecular subtype: estrogen receptor positive (ER+); cell type: primary breast cancer	On the day of surgery, all single cells were dissociated with mechanical and enzymatical method then immediately used for assay without any in vitro culture.	NA	Dead cells in single cell suspensions were removed by Ficoll-Paque TM PLUS (GE healthcare) separation before loading to integrated fluidic circuit (IFC) chip. Each suspension was loaded to 10-17um IFC for mRNA sequencing chip then cDNA synthesis and amplification were performed with SMARTer Ultra Low RNA Kit (Clontech) in the C1TM Single-Cell Auto Prep System (Fluidigm). RNA spike-ins 1, 4 and 7 …	total RNA	transcriptomic	cDNA	RNA-Seq	5540460	477	GSE75688	Nov 15 2016	Public on Dec 09 2016	Dec 09 2016	9606	GPL16791	Illumina HiSeq 2500	Single-cell RNA-seq	A modified reference was generated by merging the three array control RNA spike-ins (ThermoFisher) and the human genome reference (hg19) with the GENCODE 19 annotations.; Paired-end 100bp reads were aligned to the modified reference by 2-pass mode of STAR_2.4.0b with default parameters.; Transcripts Per Million (TPM) values were estimated using RSEM v1.2.17 with default parameters.; Genome_build:…	0	BioSample: https://www.ncbi.nlm.nih.gov/biosample/SAMN06017903; SRA: https://www.ncbi.nlm.nih.gov/sra?term=SRX2350171	SRA	1	Samsung Medical Center	Seoul	South Korea	NA	Samsung Genome Institute	Woosung,,Chung	State...	ASI|KR|KS013|SE	2016-12-09 15:56:00	2016-11-15 14:47:00	1030873800	5154369	200
GSE75688	GSM2391880	SRP066982	SRR5023411	BC02_54	BC02	BC02	core_tumour	single_cell	individual_cell	ER+	ok	11206	BC02_Single-cell RNA-seq	patient id: BC02; molecular subtype: estrogen receptor positive (ER+); cell type: primary breast cancer	On the day of surgery, all single cells were dissociated with mechanical and enzymatical method then immediately used for assay without any in vitro culture.	NA	Dead cells in single cell suspensions were removed by Ficoll-Paque TM PLUS (GE healthcare) separation before loading to integrated fluidic circuit (IFC) chip. Each suspension was loaded to 10-17um IFC for mRNA sequencing chip then cDNA synthesis and amplification were performed with SMARTer Ultra Low RNA Kit (Clontech) in the C1TM Single-Cell Auto Prep System (Fluidigm). RNA spike-ins 1, 4 and 7 …	total RNA	transcriptomic	cDNA	RNA-Seq	4681019	403	GSE75688	Nov 15 2016	Public on Dec 09 2016	Dec 09 2016	9606	GPL16791	Illumina HiSeq 2500	Single-cell RNA-seq	A modified reference was generated by merging the three array control RNA spike-ins (ThermoFisher) and the human genome reference (hg19) with the GENCODE 19 annotations.; Paired-end 100bp reads were aligned to the modified reference by 2-pass mode of STAR_2.4.0b with default parameters.; Transcripts Per Million (TPM) values were estimated using RSEM v1.2.17 with default parameters.; Genome_build:…	0	BioSample: https://www.ncbi.nlm.nih.gov/biosample/SAMN06017904; SRA: https://www.ncbi.nlm.nih.gov/sra?term=SRX2350166	SRA	1	Samsung Medical Center	Seoul	South Korea	NA	Samsung Genome Institute	Woosung,,Chung	State...	ASI|KR|KS013|SE	2016-12-09 15:56:00	2016-11-15 14:45:00	700457400	3502287	200
GSE75688	GSM2391881	SRP066982	SRR5023412	BC02_55	BC02	BC02	core_tumour	single_cell	individual_cell	ER+	ok	9284	BC02_Single-cell RNA-seq	patient id: BC02; molecular subtype: estrogen receptor positive (ER+); cell type: primary breast cancer	On the day of surgery, all single cells were dissociated with mechanical and enzymatical method then immediately used for assay without any in vitro culture.	NA	Dead cells in single cell suspensions were removed by Ficoll-Paque TM PLUS (GE healthcare) separation before loading to integrated fluidic circuit (IFC) chip. Each suspension was loaded to 10-17um IFC for mRNA sequencing chip then cDNA synthesis and amplification were performed with SMARTer Ultra Low RNA Kit (Clontech) in the C1TM Single-Cell Auto Prep System (Fluidigm). RNA spike-ins 1, 4 and 7 …	total RNA	transcriptomic	cDNA	RNA-Seq	5580669	483	GSE75688	Nov 15 2016	Public on Dec 09 2016	Dec 09 2016	9606	GPL16791	Illumina HiSeq 2500	Single-cell RNA-seq	A modified reference was generated by merging the three array control RNA spike-ins (ThermoFisher) and the human genome reference (hg19) with the GENCODE 19 annotations.; Paired-end 100bp reads were aligned to the modified reference by 2-pass mode of STAR_2.4.0b with default parameters.; Transcripts Per Million (TPM) values were estimated using RSEM v1.2.17 with default parameters.; Genome_build:…	0	BioSample: https://www.ncbi.nlm.nih.gov/biosample/SAMN06017905; SRA: https://www.ncbi.nlm.nih.gov/sra?term=SRX2350165	SRA	1	Samsung Medical Center	Seoul	South Korea	NA	Samsung Genome Institute	Woosung,,Chung	State...	ASI|KR|KS013|SE	2016-12-09 15:56:00	2016-11-15 14:47:00	1089025800	5445129	200
GSE75688	GSM2391882	SRP066982	SRR5023413	BC02_58	BC02	BC02	core_tumour	single_cell	individual_cell	ER+	ok	4440	BC02_Single-cell RNA-seq	patient id: BC02; molecular subtype: estrogen receptor positive (ER+); cell type: primary breast cancer	On the day of surgery, all single cells were dissociated with mechanical and enzymatical method then immediately used for assay without any in vitro culture.	NA	Dead cells in single cell suspensions were removed by Ficoll-Paque TM PLUS (GE healthcare) separation before loading to integrated fluidic circuit (IFC) chip. Each suspension was loaded to 10-17um IFC for mRNA sequencing chip then cDNA synthesis and amplification were performed with SMARTer Ultra Low RNA Kit (Clontech) in the C1TM Single-Cell Auto Prep System (Fluidigm). RNA spike-ins 1, 4 and 7 …	total RNA	transcriptomic	cDNA	RNA-Seq	5999390	519	GSE75688	Nov 15 2016	Public on Dec 09 2016	Dec 09 2016	9606	GPL16791	Illumina HiSeq 2500	Single-cell RNA-seq	A modified reference was generated by merging the three array control RNA spike-ins (ThermoFisher) and the human genome reference (hg19) with the GENCODE 19 annotations.; Paired-end 100bp reads were aligned to the modified reference by 2-pass mode of STAR_2.4.0b with default parameters.; Transcripts Per Million (TPM) values were estimated using RSEM v1.2.17 with default parameters.; Genome_build:…	0	BioSample: https://www.ncbi.nlm.nih.gov/biosample/SAMN06017906; SRA: https://www.ncbi.nlm.nih.gov/sra?term=SRX2350164	SRA	1	Samsung Medical Center	Seoul	South Korea	NA	Samsung Genome Institute	Woosung,,Chung	State...	ASI|KR|KS013|SE	2016-12-09 15:56:00	2016-11-15 14:47:00	1263403200	6317016	200
GSE75688	GSM2391883	SRP066982	SRR5023414	BC02_59	BC02	BC02	core_tumour	single_cell	individual_cell	ER+	ok	6333	BC02_Single-cell RNA-seq	patient id: BC02; molecular subtype: estrogen receptor positive (ER+); cell type: primary breast cancer	On the day of surgery, all single cells were dissociated with mechanical and enzymatical method then immediately used for assay without any in vitro culture.	NA	Dead cells in single cell suspensions were removed by Ficoll-Paque TM PLUS (GE healthcare) separation before loading to integrated fluidic circuit (IFC) chip. Each suspension was loaded to 10-17um IFC for mRNA sequencing chip then cDNA synthesis and amplification were performed with SMARTer Ultra Low RNA Kit (Clontech) in the C1TM Single-Cell Auto Prep System (Fluidigm). RNA spike-ins 1, 4 and 7 …	total RNA	transcriptomic	cDNA	RNA-Seq	4571612	395	GSE75688	Nov 15 2016	Public on Dec 09 2016	Dec 09 2016	9606	GPL16791	Illumina HiSeq 2500	Single-cell RNA-seq	A modified reference was generated by merging the three array control RNA spike-ins (ThermoFisher) and the human genome reference (hg19) with the GENCODE 19 annotations.; Paired-end 100bp reads were aligned to the modified reference by 2-pass mode of STAR_2.4.0b with default parameters.; Transcripts Per Million (TPM) values were estimated using RSEM v1.2.17 with default parameters.; Genome_build:…	0	BioSample: https://www.ncbi.nlm.nih.gov/biosample/SAMN06017907; SRA: https://www.ncbi.nlm.nih.gov/sra?term=SRX2350163	SRA	1	Samsung Medical Center	Seoul	South Korea	NA	Samsung Genome Institute	Woosung,,Chung	State...	ASI|KR|KS013|SE	2016-12-09 15:56:00	2016-11-15 14:48:00	1173615000	5868075	200
GSE75688	GSM2391884	SRP066982	SRR5023415	BC02_60	BC02	BC02	core_tumour	single_cell	individual_cell	ER+	ok	5539	BC02_Single-cell RNA-seq	patient id: BC02; molecular subtype: estrogen receptor positive (ER+); cell type: primary breast cancer	On the day of surgery, all single cells were dissociated with mechanical and enzymatical method then immediately used for assay without any in vitro culture.	NA	Dead cells in single cell suspensions were removed by Ficoll-Paque TM PLUS (GE healthcare) separation before loading to integrated fluidic circuit (IFC) chip. Each suspension was loaded to 10-17um IFC for mRNA sequencing chip then cDNA synthesis and amplification were performed with SMARTer Ultra Low RNA Kit (Clontech) in the C1TM Single-Cell Auto Prep System (Fluidigm). RNA spike-ins 1, 4 and 7 …	total RNA	transcriptomic	cDNA	RNA-Seq	4691576	406	GSE75688	Nov 15 2016	Public on Dec 09 2016	Dec 09 2016	9606	GPL16791	Illumina HiSeq 2500	Single-cell RNA-seq	A modified reference was generated by merging the three array control RNA spike-ins (ThermoFisher) and the human genome reference (hg19) with the GENCODE 19 annotations.; Paired-end 100bp reads were aligned to the modified reference by 2-pass mode of STAR_2.4.0b with default parameters.; Transcripts Per Million (TPM) values were estimated using RSEM v1.2.17 with default parameters.; Genome_build:…	0	BioSample: https://www.ncbi.nlm.nih.gov/biosample/SAMN06017908; SRA: https://www.ncbi.nlm.nih.gov/sra?term=SRX2350162	SRA	1	Samsung Medical Center	Seoul	South Korea	NA	Samsung Genome Institute	Woosung,,Chung	State...	ASI|KR|KS013|SE	2016-12-09 15:56:00	2016-11-15 14:49:00	1634986600	8174933	200
GSE75688	GSM2391885	SRP066982	SRR5023416	BC02_61	BC02	BC02	core_tumour	single_cell	individual_cell	ER+	ok	4159	BC02_Single-cell RNA-seq	patient id: BC02; molecular subtype: estrogen receptor positive (ER+); cell type: primary breast cancer	On the day of surgery, all single cells were dissociated with mechanical and enzymatical method then immediately used for assay without any in vitro culture.	NA	Dead cells in single cell suspensions were removed by Ficoll-Paque TM PLUS (GE healthcare) separation before loading to integrated fluidic circuit (IFC) chip. Each suspension was loaded to 10-17um IFC for mRNA sequencing chip then cDNA synthesis and amplification were performed with SMARTer Ultra Low RNA Kit (Clontech) in the C1TM Single-Cell Auto Prep System (Fluidigm). RNA spike-ins 1, 4 and 7 …	total RNA	transcriptomic	cDNA	RNA-Seq	6003733	515	GSE75688	Nov 15 2016	Public on Dec 09 2016	Dec 09 2016	9606	GPL16791	Illumina HiSeq 2500	Single-cell RNA-seq	A modified reference was generated by merging the three array control RNA spike-ins (ThermoFisher) and the human genome reference (hg19) with the GENCODE 19 annotations.; Paired-end 100bp reads were aligned to the modified reference by 2-pass mode of STAR_2.4.0b with default parameters.; Transcripts Per Million (TPM) values were estimated using RSEM v1.2.17 with default parameters.; Genome_build:…	0	BioSample: https://www.ncbi.nlm.nih.gov/biosample/SAMN06017909; SRA: https://www.ncbi.nlm.nih.gov/sra?term=SRX2350160	SRA	1	Samsung Medical Center	Seoul	South Korea	NA	Samsung Genome Institute	Woosung,,Chung	State...	ASI|KR|KS013|SE	2016-12-09 15:56:00	2016-11-15 14:47:00	1373487200	6867436	200
GSE75688	GSM2391886	SRP066982	SRR5023417	BC02_62	BC02	BC02	core_tumour	single_cell	individual_cell	ER+	ok	4306	BC02_Single-cell RNA-seq	patient id: BC02; molecular subtype: estrogen receptor positive (ER+); cell type: primary breast cancer	On the day of surgery, all single cells were dissociated with mechanical and enzymatical method then immediately used for assay without any in vitro culture.	NA	Dead cells in single cell suspensions were removed by Ficoll-Paque TM PLUS (GE healthcare) separation before loading to integrated fluidic circuit (IFC) chip. Each suspension was loaded to 10-17um IFC for mRNA sequencing chip then cDNA synthesis and amplification were performed with SMARTer Ultra Low RNA Kit (Clontech) in the C1TM Single-Cell Auto Prep System (Fluidigm). RNA spike-ins 1, 4 and 7 …	total RNA	transcriptomic	cDNA	RNA-Seq	6125331	524	GSE75688	Nov 15 2016	Public on Dec 09 2016	Dec 09 2016	9606	GPL16791	Illumina HiSeq 2500	Single-cell RNA-seq	A modified reference was generated by merging the three array control RNA spike-ins (ThermoFisher) and the human genome reference (hg19) with the GENCODE 19 annotations.; Paired-end 100bp reads were aligned to the modified reference by 2-pass mode of STAR_2.4.0b with default parameters.; Transcripts Per Million (TPM) values were estimated using RSEM v1.2.17 with default parameters.; Genome_build:…	0	BioSample: https://www.ncbi.nlm.nih.gov/biosample/SAMN06017910; SRA: https://www.ncbi.nlm.nih.gov/sra?term=SRX2350159	SRA	1	Samsung Medical Center	Seoul	South Korea	NA	Samsung Genome Institute	Woosung,,Chung	State...	ASI|KR|KS013|SE	2016-12-09 15:56:00	2016-11-15 14:49:00	1727628800	8638144	200
GSE75688	GSM2391887	SRP066982	SRR5023418	BC02_63	BC02	BC02	core_tumour	single_cell	individual_cell	ER+	ok	5541	BC02_Single-cell RNA-seq	patient id: BC02; molecular subtype: estrogen receptor positive (ER+); cell type: primary breast cancer	On the day of surgery, all single cells were dissociated with mechanical and enzymatical method then immediately used for assay without any in vitro culture.	NA	Dead cells in single cell suspensions were removed by Ficoll-Paque TM PLUS (GE healthcare) separation before loading to integrated fluidic circuit (IFC) chip. Each suspension was loaded to 10-17um IFC for mRNA sequencing chip then cDNA synthesis and amplification were performed with SMARTer Ultra Low RNA Kit (Clontech) in the C1TM Single-Cell Auto Prep System (Fluidigm). RNA spike-ins 1, 4 and 7 …	total RNA	transcriptomic	cDNA	RNA-Seq	4962192	428	GSE75688	Nov 15 2016	Public on Dec 09 2016	Dec 09 2016	9606	GPL16791	Illumina HiSeq 2500	Single-cell RNA-seq	A modified reference was generated by merging the three array control RNA spike-ins (ThermoFisher) and the human genome reference (hg19) with the GENCODE 19 annotations.; Paired-end 100bp reads were aligned to the modified reference by 2-pass mode of STAR_2.4.0b with default parameters.; Transcripts Per Million (TPM) values were estimated using RSEM v1.2.17 with default parameters.; Genome_build:…	0	BioSample: https://www.ncbi.nlm.nih.gov/biosample/SAMN06017911; SRA: https://www.ncbi.nlm.nih.gov/sra?term=SRX2350158	SRA	1	Samsung Medical Center	Seoul	South Korea	NA	Samsung Genome Institute	Woosung,,Chung	State...	ASI|KR|KS013|SE	2016-12-09 15:56:00	2016-11-15 14:46:00	1259181200	6295906	200
GSE75688	GSM2391888	SRP066982	SRR5023419	BC02_64	BC02	BC02	core_tumour	single_cell	individual_cell	ER+	ok	163	BC02_Single-cell RNA-seq	patient id: BC02; molecular subtype: estrogen receptor positive (ER+); cell type: primary breast cancer	On the day of surgery, all single cells were dissociated with mechanical and enzymatical method then immediately used for assay without any in vitro culture.	NA	Dead cells in single cell suspensions were removed by Ficoll-Paque TM PLUS (GE healthcare) separation before loading to integrated fluidic circuit (IFC) chip. Each suspension was loaded to 10-17um IFC for mRNA sequencing chip then cDNA synthesis and amplification were performed with SMARTer Ultra Low RNA Kit (Clontech) in the C1TM Single-Cell Auto Prep System (Fluidigm). RNA spike-ins 1, 4 and 7 …	total RNA	transcriptomic	cDNA	RNA-Seq	6985177	603	GSE75688	Nov 15 2016	Public on Dec 09 2016	Dec 09 2016	9606	GPL16791	Illumina HiSeq 2500	Single-cell RNA-seq	A modified reference was generated by merging the three array control RNA spike-ins (ThermoFisher) and the human genome reference (hg19) with the GENCODE 19 annotations.; Paired-end 100bp reads were aligned to the modified reference by 2-pass mode of STAR_2.4.0b with default parameters.; Transcripts Per Million (TPM) values were estimated using RSEM v1.2.17 with default parameters.; Genome_build:…	0	BioSample: https://www.ncbi.nlm.nih.gov/biosample/SAMN06017912; SRA: https://www.ncbi.nlm.nih.gov/sra?term=SRX2350157	SRA	1	Samsung Medical Center	Seoul	South Korea	NA	Samsung Genome Institute	Woosung,,Chung	State...	ASI|KR|KS013|SE	2016-12-09 15:56:00	2016-11-15 14:47:00	1611096200	8055481	200
GSE75688	GSM2391889	SRP066982	SRR5023420	BC02_66	BC02	BC02	core_tumour	single_cell	individual_cell	ER+	ok	8559	BC02_Single-cell RNA-seq	patient id: BC02; molecular subtype: estrogen receptor positive (ER+); cell type: primary breast cancer	On the day of surgery, all single cells were dissociated with mechanical and enzymatical method then immediately used for assay without any in vitro culture.	NA	Dead cells in single cell suspensions were removed by Ficoll-Paque TM PLUS (GE healthcare) separation before loading to integrated fluidic circuit (IFC) chip. Each suspension was loaded to 10-17um IFC for mRNA sequencing chip then cDNA synthesis and amplification were performed with SMARTer Ultra Low RNA Kit (Clontech) in the C1TM Single-Cell Auto Prep System (Fluidigm). RNA spike-ins 1, 4 and 7 …	total RNA	transcriptomic	cDNA	RNA-Seq	4923329	429	GSE75688	Nov 15 2016	Public on Dec 09 2016	Dec 09 2016	9606	GPL16791	Illumina HiSeq 2500	Single-cell RNA-seq	A modified reference was generated by merging the three array control RNA spike-ins (ThermoFisher) and the human genome reference (hg19) with the GENCODE 19 annotations.; Paired-end 100bp reads were aligned to the modified reference by 2-pass mode of STAR_2.4.0b with default parameters.; Transcripts Per Million (TPM) values were estimated using RSEM v1.2.17 with default parameters.; Genome_build:…	0	BioSample: https://www.ncbi.nlm.nih.gov/biosample/SAMN06017913; SRA: https://www.ncbi.nlm.nih.gov/sra?term=SRX2350156	SRA	1	Samsung Medical Center	Seoul	South Korea	NA	Samsung Genome Institute	Woosung,,Chung	State...	ASI|KR|KS013|SE	2016-12-09 15:56:00	2016-11-15 14:47:00	1299400000	6497000	200
GSE75688	GSM2391890	SRP066982	SRR5023421	BC02_67	BC02	BC02	core_tumour	single_cell	individual_cell	ER+	ok	13055	BC02_Single-cell RNA-seq	patient id: BC02; molecular subtype: estrogen receptor positive (ER+); cell type: primary breast cancer	On the day of surgery, all single cells were dissociated with mechanical and enzymatical method then immediately used for assay without any in vitro culture.	NA	Dead cells in single cell suspensions were removed by Ficoll-Paque TM PLUS (GE healthcare) separation before loading to integrated fluidic circuit (IFC) chip. Each suspension was loaded to 10-17um IFC for mRNA sequencing chip then cDNA synthesis and amplification were performed with SMARTer Ultra Low RNA Kit (Clontech) in the C1TM Single-Cell Auto Prep System (Fluidigm). RNA spike-ins 1, 4 and 7 …	total RNA	transcriptomic	cDNA	RNA-Seq	7091401	612	GSE75688	Nov 15 2016	Public on Dec 09 2016	Dec 09 2016	9606	GPL16791	Illumina HiSeq 2500	Single-cell RNA-seq	A modified reference was generated by merging the three array control RNA spike-ins (ThermoFisher) and the human genome reference (hg19) with the GENCODE 19 annotations.; Paired-end 100bp reads were aligned to the modified reference by 2-pass mode of STAR_2.4.0b with default parameters.; Transcripts Per Million (TPM) values were estimated using RSEM v1.2.17 with default parameters.; Genome_build:…	0	BioSample: https://www.ncbi.nlm.nih.gov/biosample/SAMN06017914; SRA: https://www.ncbi.nlm.nih.gov/sra?term=SRX2350155	SRA	1	Samsung Medical Center	Seoul	South Korea	NA	Samsung Genome Institute	Woosung,,Chung	State...	ASI|KR|KS013|SE	2016-12-09 15:56:00	2016-11-15 14:47:00	1369136400	6845682	200
GSE75688	GSM2391891	SRP066982	SRR5023422	BC02_68	BC02	BC02	core_tumour	single_cell	individual_cell	ER+	ok	14444	BC02_Single-cell RNA-seq	patient id: BC02; molecular subtype: estrogen receptor positive (ER+); cell type: primary breast cancer	On the day of surgery, all single cells were dissociated with mechanical and enzymatical method then immediately used for assay without any in vitro culture.	NA	Dead cells in single cell suspensions were removed by Ficoll-Paque TM PLUS (GE healthcare) separation before loading to integrated fluidic circuit (IFC) chip. Each suspension was loaded to 10-17um IFC for mRNA sequencing chip then cDNA synthesis and amplification were performed with SMARTer Ultra Low RNA Kit (Clontech) in the C1TM Single-Cell Auto Prep System (Fluidigm). RNA spike-ins 1, 4 and 7 …	total RNA	transcriptomic	cDNA	RNA-Seq	7143513	617	GSE75688	Nov 15 2016	Public on Dec 09 2016	Dec 09 2016	9606	GPL16791	Illumina HiSeq 2500	Single-cell RNA-seq	A modified reference was generated by merging the three array control RNA spike-ins (ThermoFisher) and the human genome reference (hg19) with the GENCODE 19 annotations.; Paired-end 100bp reads were aligned to the modified reference by 2-pass mode of STAR_2.4.0b with default parameters.; Transcripts Per Million (TPM) values were estimated using RSEM v1.2.17 with default parameters.; Genome_build:…	0	BioSample: https://www.ncbi.nlm.nih.gov/biosample/SAMN06017915; SRA: https://www.ncbi.nlm.nih.gov/sra?term=SRX2350154	SRA	1	Samsung Medical Center	Seoul	South Korea	NA	Samsung Genome Institute	Woosung,,Chung	State...	ASI|KR|KS013|SE	2016-12-09 15:56:00	2016-11-15 14:54:00	1715220000	8576100	200
GSE75688	GSM2391892	SRP066982	SRR5023423	BC02_70	BC02	BC02	core_tumour	single_cell	individual_cell	ER+	ok	4250	BC02_Single-cell RNA-seq	patient id: BC02; molecular subtype: estrogen receptor positive (ER+); cell type: primary breast cancer	On the day of surgery, all single cells were dissociated with mechanical and enzymatical method then immediately used for assay without any in vitro culture.	NA	Dead cells in single cell suspensions were removed by Ficoll-Paque TM PLUS (GE healthcare) separation before loading to integrated fluidic circuit (IFC) chip. Each suspension was loaded to 10-17um IFC for mRNA sequencing chip then cDNA synthesis and amplification were performed with SMARTer Ultra Low RNA Kit (Clontech) in the C1TM Single-Cell Auto Prep System (Fluidigm). RNA spike-ins 1, 4 and 7 …	total RNA	transcriptomic	cDNA	RNA-Seq	6472599	557	GSE75688	Nov 15 2016	Public on Dec 09 2016	Dec 09 2016	9606	GPL16791	Illumina HiSeq 2500	Single-cell RNA-seq	A modified reference was generated by merging the three array control RNA spike-ins (ThermoFisher) and the human genome reference (hg19) with the GENCODE 19 annotations.; Paired-end 100bp reads were aligned to the modified reference by 2-pass mode of STAR_2.4.0b with default parameters.; Transcripts Per Million (TPM) values were estimated using RSEM v1.2.17 with default parameters.; Genome_build:…	0	BioSample: https://www.ncbi.nlm.nih.gov/biosample/SAMN06017916; SRA: https://www.ncbi.nlm.nih.gov/sra?term=SRX2350153	SRA	1	Samsung Medical Center	Seoul	South Korea	NA	Samsung Genome Institute	Woosung,,Chung	State...	ASI|KR|KS013|SE	2016-12-09 15:56:00	2016-11-15 14:48:00	1756310400	8781552	200
GSE75688	GSM2391893	SRP066982	SRR5023424	BC02_71	BC02	BC02	core_tumour	single_cell	individual_cell	ER+	ok	9569	BC02_Single-cell RNA-seq	patient id: BC02; molecular subtype: estrogen receptor positive (ER+); cell type: primary breast cancer	On the day of surgery, all single cells were dissociated with mechanical and enzymatical method then immediately used for assay without any in vitro culture.	NA	Dead cells in single cell suspensions were removed by Ficoll-Paque TM PLUS (GE healthcare) separation before loading to integrated fluidic circuit (IFC) chip. Each suspension was loaded to 10-17um IFC for mRNA sequencing chip then cDNA synthesis and amplification were performed with SMARTer Ultra Low RNA Kit (Clontech) in the C1TM Single-Cell Auto Prep System (Fluidigm). RNA spike-ins 1, 4 and 7 …	total RNA	transcriptomic	cDNA	RNA-Seq	5779801	498	GSE75688	Nov 15 2016	Public on Dec 09 2016	Dec 09 2016	9606	GPL16791	Illumina HiSeq 2500	Single-cell RNA-seq	A modified reference was generated by merging the three array control RNA spike-ins (ThermoFisher) and the human genome reference (hg19) with the GENCODE 19 annotations.; Paired-end 100bp reads were aligned to the modified reference by 2-pass mode of STAR_2.4.0b with default parameters.; Transcripts Per Million (TPM) values were estimated using RSEM v1.2.17 with default parameters.; Genome_build:…	0	BioSample: https://www.ncbi.nlm.nih.gov/biosample/SAMN06017917; SRA: https://www.ncbi.nlm.nih.gov/sra?term=SRX2350152	SRA	1	Samsung Medical Center	Seoul	South Korea	NA	Samsung Genome Institute	Woosung,,Chung	State...	ASI|KR|KS013|SE	2016-12-09 15:56:00	2016-11-15 14:49:00	1538436400	7692182	200
GSE75688	GSM2391894	SRP066982	SRR5023425	BC02_73	BC02	BC02	core_tumour	single_cell	individual_cell	ER+	ok	11744	BC02_Single-cell RNA-seq	patient id: BC02; molecular subtype: estrogen receptor positive (ER+); cell type: primary breast cancer	On the day of surgery, all single cells were dissociated with mechanical and enzymatical method then immediately used for assay without any in vitro culture.	NA	Dead cells in single cell suspensions were removed by Ficoll-Paque TM PLUS (GE healthcare) separation before loading to integrated fluidic circuit (IFC) chip. Each suspension was loaded to 10-17um IFC for mRNA sequencing chip then cDNA synthesis and amplification were performed with SMARTer Ultra Low RNA Kit (Clontech) in the C1TM Single-Cell Auto Prep System (Fluidigm). RNA spike-ins 1, 4 and 7 …	total RNA	transcriptomic	cDNA	RNA-Seq	5860607	506	GSE75688	Nov 15 2016	Public on Dec 09 2016	Dec 09 2016	9606	GPL16791	Illumina HiSeq 2500	Single-cell RNA-seq	A modified reference was generated by merging the three array control RNA spike-ins (ThermoFisher) and the human genome reference (hg19) with the GENCODE 19 annotations.; Paired-end 100bp reads were aligned to the modified reference by 2-pass mode of STAR_2.4.0b with default parameters.; Transcripts Per Million (TPM) values were estimated using RSEM v1.2.17 with default parameters.; Genome_build:…	0	BioSample: https://www.ncbi.nlm.nih.gov/biosample/SAMN06017918; SRA: https://www.ncbi.nlm.nih.gov/sra?term=SRX2350151	SRA	1	Samsung Medical Center	Seoul	South Korea	NA	Samsung Genome Institute	Woosung,,Chung	State...	ASI|KR|KS013|SE	2016-12-09 15:56:00	2016-11-15 14:47:00	1602462200	8012311	200
GSE75688	GSM2391895	SRP066982	SRR5023426	BC02_74	BC02	BC02	core_tumour	single_cell	individual_cell	ER+	ok	11436	BC02_Single-cell RNA-seq	patient id: BC02; molecular subtype: estrogen receptor positive (ER+); cell type: primary breast cancer	On the day of surgery, all single cells were dissociated with mechanical and enzymatical method then immediately used for assay without any in vitro culture.	NA	Dead cells in single cell suspensions were removed by Ficoll-Paque TM PLUS (GE healthcare) separation before loading to integrated fluidic circuit (IFC) chip. Each suspension was loaded to 10-17um IFC for mRNA sequencing chip then cDNA synthesis and amplification were performed with SMARTer Ultra Low RNA Kit (Clontech) in the C1TM Single-Cell Auto Prep System (Fluidigm). RNA spike-ins 1, 4 and 7 …	total RNA	transcriptomic	cDNA	RNA-Seq	6279330	543	GSE75688	Nov 15 2016	Public on Dec 09 2016	Dec 09 2016	9606	GPL16791	Illumina HiSeq 2500	Single-cell RNA-seq	A modified reference was generated by merging the three array control RNA spike-ins (ThermoFisher) and the human genome reference (hg19) with the GENCODE 19 annotations.; Paired-end 100bp reads were aligned to the modified reference by 2-pass mode of STAR_2.4.0b with default parameters.; Transcripts Per Million (TPM) values were estimated using RSEM v1.2.17 with default parameters.; Genome_build:…	0	BioSample: https://www.ncbi.nlm.nih.gov/biosample/SAMN06017919; SRA: https://www.ncbi.nlm.nih.gov/sra?term=SRX2350150	SRA	1	Samsung Medical Center	Seoul	South Korea	NA	Samsung Genome Institute	Woosung,,Chung	State...	ASI|KR|KS013|SE	2016-12-09 15:56:00	2016-11-15 14:47:00	1372593200	6862966	200
GSE75688	GSM2391896	SRP066982	SRR5023427	BC02_75	BC02	BC02	core_tumour	single_cell	individual_cell	ER+	ok	14407	BC02_Single-cell RNA-seq	patient id: BC02; molecular subtype: estrogen receptor positive (ER+); cell type: primary breast cancer	On the day of surgery, all single cells were dissociated with mechanical and enzymatical method then immediately used for assay without any in vitro culture.	NA	Dead cells in single cell suspensions were removed by Ficoll-Paque TM PLUS (GE healthcare) separation before loading to integrated fluidic circuit (IFC) chip. Each suspension was loaded to 10-17um IFC for mRNA sequencing chip then cDNA synthesis and amplification were performed with SMARTer Ultra Low RNA Kit (Clontech) in the C1TM Single-Cell Auto Prep System (Fluidigm). RNA spike-ins 1, 4 and 7 …	total RNA	transcriptomic	cDNA	RNA-Seq	6012002	515	GSE75688	Nov 15 2016	Public on Dec 09 2016	Dec 09 2016	9606	GPL16791	Illumina HiSeq 2500	Single-cell RNA-seq	A modified reference was generated by merging the three array control RNA spike-ins (ThermoFisher) and the human genome reference (hg19) with the GENCODE 19 annotations.; Paired-end 100bp reads were aligned to the modified reference by 2-pass mode of STAR_2.4.0b with default parameters.; Transcripts Per Million (TPM) values were estimated using RSEM v1.2.17 with default parameters.; Genome_build:…	0	BioSample: https://www.ncbi.nlm.nih.gov/biosample/SAMN06017920; SRA: https://www.ncbi.nlm.nih.gov/sra?term=SRX2350149	SRA	1	Samsung Medical Center	Seoul	South Korea	NA	Samsung Genome Institute	Woosung,,Chung	State...	ASI|KR|KS013|SE	2016-12-09 15:56:00	2016-11-15 14:47:00	1131504200	5657521	200
GSE75688	GSM2391897	SRP066982	SRR5023428	BC02_76	BC02	BC02	core_tumour	single_cell	individual_cell	ER+	ok	5886	BC02_Single-cell RNA-seq	patient id: BC02; molecular subtype: estrogen receptor positive (ER+); cell type: primary breast cancer	On the day of surgery, all single cells were dissociated with mechanical and enzymatical method then immediately used for assay without any in vitro culture.	NA	Dead cells in single cell suspensions were removed by Ficoll-Paque TM PLUS (GE healthcare) separation before loading to integrated fluidic circuit (IFC) chip. Each suspension was loaded to 10-17um IFC for mRNA sequencing chip then cDNA synthesis and amplification were performed with SMARTer Ultra Low RNA Kit (Clontech) in the C1TM Single-Cell Auto Prep System (Fluidigm). RNA spike-ins 1, 4 and 7 …	total RNA	transcriptomic	cDNA	RNA-Seq	6609004	570	GSE75688	Nov 15 2016	Public on Dec 09 2016	Dec 09 2016	9606	GPL16791	Illumina HiSeq 2500	Single-cell RNA-seq	A modified reference was generated by merging the three array control RNA spike-ins (ThermoFisher) and the human genome reference (hg19) with the GENCODE 19 annotations.; Paired-end 100bp reads were aligned to the modified reference by 2-pass mode of STAR_2.4.0b with default parameters.; Transcripts Per Million (TPM) values were estimated using RSEM v1.2.17 with default parameters.; Genome_build:…	0	BioSample: https://www.ncbi.nlm.nih.gov/biosample/SAMN06017921; SRA: https://www.ncbi.nlm.nih.gov/sra?term=SRX2350147	SRA	1	Samsung Medical Center	Seoul	South Korea	NA	Samsung Genome Institute	Woosung,,Chung	State...	ASI|KR|KS013|SE	2016-12-09 15:56:00	2016-11-15 14:47:00	940562600	4702813	200
GSE75688	GSM2391898	SRP066982	SRR5023429	BC02_79	BC02	BC02	core_tumour	single_cell	individual_cell	ER+	ok	5262	BC02_Single-cell RNA-seq	patient id: BC02; molecular subtype: estrogen receptor positive (ER+); cell type: primary breast cancer	On the day of surgery, all single cells were dissociated with mechanical and enzymatical method then immediately used for assay without any in vitro culture.	NA	Dead cells in single cell suspensions were removed by Ficoll-Paque TM PLUS (GE healthcare) separation before loading to integrated fluidic circuit (IFC) chip. Each suspension was loaded to 10-17um IFC for mRNA sequencing chip then cDNA synthesis and amplification were performed with SMARTer Ultra Low RNA Kit (Clontech) in the C1TM Single-Cell Auto Prep System (Fluidigm). RNA spike-ins 1, 4 and 7 …	total RNA	transcriptomic	cDNA	RNA-Seq	6802084	586	GSE75688	Nov 15 2016	Public on Dec 09 2016	Dec 09 2016	9606	GPL16791	Illumina HiSeq 2500	Single-cell RNA-seq	A modified reference was generated by merging the three array control RNA spike-ins (ThermoFisher) and the human genome reference (hg19) with the GENCODE 19 annotations.; Paired-end 100bp reads were aligned to the modified reference by 2-pass mode of STAR_2.4.0b with default parameters.; Transcripts Per Million (TPM) values were estimated using RSEM v1.2.17 with default parameters.; Genome_build:…	0	BioSample: https://www.ncbi.nlm.nih.gov/biosample/SAMN06017922; SRA: https://www.ncbi.nlm.nih.gov/sra?term=SRX2350146	SRA	1	Samsung Medical Center	Seoul	South Korea	NA	Samsung Genome Institute	Woosung,,Chung	State...	ASI|KR|KS013|SE	2016-12-09 15:56:00	2016-11-15 14:48:00	1189718000	5948590	200
GSE75688	GSM2391900	SRP066982	SRR5023431	BC02_81	BC02	BC02	core_tumour	single_cell	individual_cell	ER+	ok	8260	BC02_Single-cell RNA-seq	patient id: BC02; molecular subtype: estrogen receptor positive (ER+); cell type: primary breast cancer	On the day of surgery, all single cells were dissociated with mechanical and enzymatical method then immediately used for assay without any in vitro culture.	NA	Dead cells in single cell suspensions were removed by Ficoll-Paque TM PLUS (GE healthcare) separation before loading to integrated fluidic circuit (IFC) chip. Each suspension was loaded to 10-17um IFC for mRNA sequencing chip then cDNA synthesis and amplification were performed with SMARTer Ultra Low RNA Kit (Clontech) in the C1TM Single-Cell Auto Prep System (Fluidigm). RNA spike-ins 1, 4 and 7 …	total RNA	transcriptomic	cDNA	RNA-Seq	4946607	428	GSE75688	Nov 15 2016	Public on Dec 09 2016	Dec 09 2016	9606	GPL16791	Illumina HiSeq 2500	Single-cell RNA-seq	A modified reference was generated by merging the three array control RNA spike-ins (ThermoFisher) and the human genome reference (hg19) with the GENCODE 19 annotations.; Paired-end 100bp reads were aligned to the modified reference by 2-pass mode of STAR_2.4.0b with default parameters.; Transcripts Per Million (TPM) values were estimated using RSEM v1.2.17 with default parameters.; Genome_build:…	0	BioSample: https://www.ncbi.nlm.nih.gov/biosample/SAMN06017924; SRA: https://www.ncbi.nlm.nih.gov/sra?term=SRX2350144	SRA	1	Samsung Medical Center	Seoul	South Korea	NA	Samsung Genome Institute	Woosung,,Chung	State...	ASI|KR|KS013|SE	2016-12-09 15:56:00	2016-11-15 14:48:00	1874690000	9373450	200
GSE75688	GSM2391901	SRP066982	SRR5023432	BC02_82	BC02	BC02	core_tumour	single_cell	individual_cell	ER+	ok	15340	BC02_Single-cell RNA-seq	patient id: BC02; molecular subtype: estrogen receptor positive (ER+); cell type: primary breast cancer	On the day of surgery, all single cells were dissociated with mechanical and enzymatical method then immediately used for assay without any in vitro culture.	NA	Dead cells in single cell suspensions were removed by Ficoll-Paque TM PLUS (GE healthcare) separation before loading to integrated fluidic circuit (IFC) chip. Each suspension was loaded to 10-17um IFC for mRNA sequencing chip then cDNA synthesis and amplification were performed with SMARTer Ultra Low RNA Kit (Clontech) in the C1TM Single-Cell Auto Prep System (Fluidigm). RNA spike-ins 1, 4 and 7 …	total RNA	transcriptomic	cDNA	RNA-Seq	6401365	550	GSE75688	Nov 15 2016	Public on Dec 09 2016	Dec 09 2016	9606	GPL16791	Illumina HiSeq 2500	Single-cell RNA-seq	A modified reference was generated by merging the three array control RNA spike-ins (ThermoFisher) and the human genome reference (hg19) with the GENCODE 19 annotations.; Paired-end 100bp reads were aligned to the modified reference by 2-pass mode of STAR_2.4.0b with default parameters.; Transcripts Per Million (TPM) values were estimated using RSEM v1.2.17 with default parameters.; Genome_build:…	0	BioSample: https://www.ncbi.nlm.nih.gov/biosample/SAMN06017925; SRA: https://www.ncbi.nlm.nih.gov/sra?term=SRX2350143	SRA	1	Samsung Medical Center	Seoul	South Korea	NA	Samsung Genome Institute	Woosung,,Chung	State...	ASI|KR|KS013|SE	2016-12-09 15:56:00	2016-11-15 14:45:00	985955400	4929777	200
GSE75688	GSM2391902	SRP066982	SRR5023433	BC02_83	BC02	BC02	core_tumour	single_cell	individual_cell	ER+	ok	4387	BC02_Single-cell RNA-seq	patient id: BC02; molecular subtype: estrogen receptor positive (ER+); cell type: primary breast cancer	On the day of surgery, all single cells were dissociated with mechanical and enzymatical method then immediately used for assay without any in vitro culture.	NA	Dead cells in single cell suspensions were removed by Ficoll-Paque TM PLUS (GE healthcare) separation before loading to integrated fluidic circuit (IFC) chip. Each suspension was loaded to 10-17um IFC for mRNA sequencing chip then cDNA synthesis and amplification were performed with SMARTer Ultra Low RNA Kit (Clontech) in the C1TM Single-Cell Auto Prep System (Fluidigm). RNA spike-ins 1, 4 and 7 …	total RNA	transcriptomic	cDNA	RNA-Seq	5634914	483	GSE75688	Nov 15 2016	Public on Dec 09 2016	Dec 09 2016	9606	GPL16791	Illumina HiSeq 2500	Single-cell RNA-seq	A modified reference was generated by merging the three array control RNA spike-ins (ThermoFisher) and the human genome reference (hg19) with the GENCODE 19 annotations.; Paired-end 100bp reads were aligned to the modified reference by 2-pass mode of STAR_2.4.0b with default parameters.; Transcripts Per Million (TPM) values were estimated using RSEM v1.2.17 with default parameters.; Genome_build:…	0	BioSample: https://www.ncbi.nlm.nih.gov/biosample/SAMN06017926; SRA: https://www.ncbi.nlm.nih.gov/sra?term=SRX2350142	SRA	1	Samsung Medical Center	Seoul	South Korea	NA	Samsung Genome Institute	Woosung,,Chung	State...	ASI|KR|KS013|SE	2016-12-09 15:56:00	2016-11-15 14:44:00	871071800	4355359	200
GSE75688	GSM2391903	SRP066982	SRR5023434	BC02_86	BC02	BC02	core_tumour	single_cell	individual_cell	ER+	ok	8120	BC02_Single-cell RNA-seq	patient id: BC02; molecular subtype: estrogen receptor positive (ER+); cell type: primary breast cancer	On the day of surgery, all single cells were dissociated with mechanical and enzymatical method then immediately used for assay without any in vitro culture.	NA	Dead cells in single cell suspensions were removed by Ficoll-Paque TM PLUS (GE healthcare) separation before loading to integrated fluidic circuit (IFC) chip. Each suspension was loaded to 10-17um IFC for mRNA sequencing chip then cDNA synthesis and amplification were performed with SMARTer Ultra Low RNA Kit (Clontech) in the C1TM Single-Cell Auto Prep System (Fluidigm). RNA spike-ins 1, 4 and 7 …	total RNA	transcriptomic	cDNA	RNA-Seq	5661003	489	GSE75688	Nov 15 2016	Public on Dec 09 2016	Dec 09 2016	9606	GPL16791	Illumina HiSeq 2500	Single-cell RNA-seq	A modified reference was generated by merging the three array control RNA spike-ins (ThermoFisher) and the human genome reference (hg19) with the GENCODE 19 annotations.; Paired-end 100bp reads were aligned to the modified reference by 2-pass mode of STAR_2.4.0b with default parameters.; Transcripts Per Million (TPM) values were estimated using RSEM v1.2.17 with default parameters.; Genome_build:…	0	BioSample: https://www.ncbi.nlm.nih.gov/biosample/SAMN06017927; SRA: https://www.ncbi.nlm.nih.gov/sra?term=SRX2350141	SRA	1	Samsung Medical Center	Seoul	South Korea	NA	Samsung Genome Institute	Woosung,,Chung	State...	ASI|KR|KS013|SE	2016-12-09 15:56:00	2016-11-15 14:46:00	1148120600	5740603	200
GSE75688	GSM2391904	SRP066982	SRR5023435	BC02_88	BC02	BC02	core_tumour	single_cell	individual_cell	ER+	ok	5194	BC02_Single-cell RNA-seq	patient id: BC02; molecular subtype: estrogen receptor positive (ER+); cell type: primary breast cancer	On the day of surgery, all single cells were dissociated with mechanical and enzymatical method then immediately used for assay without any in vitro culture.	NA	Dead cells in single cell suspensions were removed by Ficoll-Paque TM PLUS (GE healthcare) separation before loading to integrated fluidic circuit (IFC) chip. Each suspension was loaded to 10-17um IFC for mRNA sequencing chip then cDNA synthesis and amplification were performed with SMARTer Ultra Low RNA Kit (Clontech) in the C1TM Single-Cell Auto Prep System (Fluidigm). RNA spike-ins 1, 4 and 7 …	total RNA	transcriptomic	cDNA	RNA-Seq	5740603	499	GSE75688	Nov 15 2016	Public on Dec 09 2016	Dec 09 2016	9606	GPL16791	Illumina HiSeq 2500	Single-cell RNA-seq	A modified reference was generated by merging the three array control RNA spike-ins (ThermoFisher) and the human genome reference (hg19) with the GENCODE 19 annotations.; Paired-end 100bp reads were aligned to the modified reference by 2-pass mode of STAR_2.4.0b with default parameters.; Transcripts Per Million (TPM) values were estimated using RSEM v1.2.17 with default parameters.; Genome_build:…	0	BioSample: https://www.ncbi.nlm.nih.gov/biosample/SAMN06017928; SRA: https://www.ncbi.nlm.nih.gov/sra?term=SRX2350140	SRA	1	Samsung Medical Center	Seoul	South Korea	NA	Samsung Genome Institute	Woosung,,Chung	State...	ASI|KR|KS013|SE	2016-12-09 15:56:00	2016-11-15 14:45:00	1132200600	5661003	200
GSE75688	GSM2391905	SRP066982	SRR5023436	BC02_89	BC02	BC02	core_tumour	single_cell	individual_cell	ER+	ok	6212	BC02_Single-cell RNA-seq	patient id: BC02; molecular subtype: estrogen receptor positive (ER+); cell type: primary breast cancer	On the day of surgery, all single cells were dissociated with mechanical and enzymatical method then immediately used for assay without any in vitro culture.	NA	Dead cells in single cell suspensions were removed by Ficoll-Paque TM PLUS (GE healthcare) separation before loading to integrated fluidic circuit (IFC) chip. Each suspension was loaded to 10-17um IFC for mRNA sequencing chip then cDNA synthesis and amplification were performed with SMARTer Ultra Low RNA Kit (Clontech) in the C1TM Single-Cell Auto Prep System (Fluidigm). RNA spike-ins 1, 4 and 7 …	total RNA	transcriptomic	cDNA	RNA-Seq	4355359	379	GSE75688	Nov 15 2016	Public on Dec 09 2016	Dec 09 2016	9606	GPL16791	Illumina HiSeq 2500	Single-cell RNA-seq	A modified reference was generated by merging the three array control RNA spike-ins (ThermoFisher) and the human genome reference (hg19) with the GENCODE 19 annotations.; Paired-end 100bp reads were aligned to the modified reference by 2-pass mode of STAR_2.4.0b with default parameters.; Transcripts Per Million (TPM) values were estimated using RSEM v1.2.17 with default parameters.; Genome_build:…	0	BioSample: https://www.ncbi.nlm.nih.gov/biosample/SAMN06017929; SRA: https://www.ncbi.nlm.nih.gov/sra?term=SRX2350139	SRA	1	Samsung Medical Center	Seoul	South Korea	NA	Samsung Genome Institute	Woosung,,Chung	State...	ASI|KR|KS013|SE	2016-12-09 15:56:00	2016-11-15 14:48:00	1126982800	5634914	200
GSE75688	GSM2391906	SRP066982	SRR5023437	BC02_90	BC02	BC02	core_tumour	single_cell	individual_cell	ER+	ok	12427	BC02_Single-cell RNA-seq	patient id: BC02; molecular subtype: estrogen receptor positive (ER+); cell type: primary breast cancer	On the day of surgery, all single cells were dissociated with mechanical and enzymatical method then immediately used for assay without any in vitro culture.	NA	Dead cells in single cell suspensions were removed by Ficoll-Paque TM PLUS (GE healthcare) separation before loading to integrated fluidic circuit (IFC) chip. Each suspension was loaded to 10-17um IFC for mRNA sequencing chip then cDNA synthesis and amplification were performed with SMARTer Ultra Low RNA Kit (Clontech) in the C1TM Single-Cell Auto Prep System (Fluidigm). RNA spike-ins 1, 4 and 7 …	total RNA	transcriptomic	cDNA	RNA-Seq	4929777	430	GSE75688	Nov 15 2016	Public on Dec 09 2016	Dec 09 2016	9606	GPL16791	Illumina HiSeq 2500	Single-cell RNA-seq	A modified reference was generated by merging the three array control RNA spike-ins (ThermoFisher) and the human genome reference (hg19) with the GENCODE 19 annotations.; Paired-end 100bp reads were aligned to the modified reference by 2-pass mode of STAR_2.4.0b with default parameters.; Transcripts Per Million (TPM) values were estimated using RSEM v1.2.17 with default parameters.; Genome_build:…	0	BioSample: https://www.ncbi.nlm.nih.gov/biosample/SAMN06017930; SRA: https://www.ncbi.nlm.nih.gov/sra?term=SRX2350138	SRA	1	Samsung Medical Center	Seoul	South Korea	NA	Samsung Genome Institute	Woosung,,Chung	State...	ASI|KR|KS013|SE	2016-12-09 15:56:00	2016-11-15 14:48:00	1280273000	6401365	200
GSE75688	GSM2391907	SRP066982	SRR5023438	BC02_93	BC02	BC02	core_tumour	single_cell	individual_cell	ER+	ok	10080	BC02_Single-cell RNA-seq	patient id: BC02; molecular subtype: estrogen receptor positive (ER+); cell type: primary breast cancer	On the day of surgery, all single cells were dissociated with mechanical and enzymatical method then immediately used for assay without any in vitro culture.	NA	Dead cells in single cell suspensions were removed by Ficoll-Paque TM PLUS (GE healthcare) separation before loading to integrated fluidic circuit (IFC) chip. Each suspension was loaded to 10-17um IFC for mRNA sequencing chip then cDNA synthesis and amplification were performed with SMARTer Ultra Low RNA Kit (Clontech) in the C1TM Single-Cell Auto Prep System (Fluidigm). RNA spike-ins 1, 4 and 7 …	total RNA	transcriptomic	cDNA	RNA-Seq	9373450	803	GSE75688	Nov 15 2016	Public on Dec 09 2016	Dec 09 2016	9606	GPL16791	Illumina HiSeq 2500	Single-cell RNA-seq	A modified reference was generated by merging the three array control RNA spike-ins (ThermoFisher) and the human genome reference (hg19) with the GENCODE 19 annotations.; Paired-end 100bp reads were aligned to the modified reference by 2-pass mode of STAR_2.4.0b with default parameters.; Transcripts Per Million (TPM) values were estimated using RSEM v1.2.17 with default parameters.; Genome_build:…	0	BioSample: https://www.ncbi.nlm.nih.gov/biosample/SAMN06017931; SRA: https://www.ncbi.nlm.nih.gov/sra?term=SRX2350137	SRA	1	Samsung Medical Center	Seoul	South Korea	NA	Samsung Genome Institute	Woosung,,Chung	State...	ASI|KR|KS013|SE	2016-12-09 15:56:00	2016-11-15 14:46:00	989321400	4946607	200
GSE75688	GSM2391908	SRP066982	SRR5023439	BC02_94	BC02	BC02	core_tumour	single_cell	individual_cell	ER+	ok	4490	BC02_Single-cell RNA-seq	patient id: BC02; molecular subtype: estrogen receptor positive (ER+); cell type: primary breast cancer	On the day of surgery, all single cells were dissociated with mechanical and enzymatical method then immediately used for assay without any in vitro culture.	NA	Dead cells in single cell suspensions were removed by Ficoll-Paque TM PLUS (GE healthcare) separation before loading to integrated fluidic circuit (IFC) chip. Each suspension was loaded to 10-17um IFC for mRNA sequencing chip then cDNA synthesis and amplification were performed with SMARTer Ultra Low RNA Kit (Clontech) in the C1TM Single-Cell Auto Prep System (Fluidigm). RNA spike-ins 1, 4 and 7 …	total RNA	transcriptomic	cDNA	RNA-Seq	5652881	488	GSE75688	Nov 15 2016	Public on Dec 09 2016	Dec 09 2016	9606	GPL16791	Illumina HiSeq 2500	Single-cell RNA-seq	A modified reference was generated by merging the three array control RNA spike-ins (ThermoFisher) and the human genome reference (hg19) with the GENCODE 19 annotations.; Paired-end 100bp reads were aligned to the modified reference by 2-pass mode of STAR_2.4.0b with default parameters.; Transcripts Per Million (TPM) values were estimated using RSEM v1.2.17 with default parameters.; Genome_build:…	0	BioSample: https://www.ncbi.nlm.nih.gov/biosample/SAMN06017932; SRA: https://www.ncbi.nlm.nih.gov/sra?term=SRX2350136	SRA	1	Samsung Medical Center	Seoul	South Korea	NA	Samsung Genome Institute	Woosung,,Chung	State...	ASI|KR|KS013|SE	2016-12-09 15:56:00	2016-11-15 14:45:00	1157403800	5787019	200
GSE75688	GSM2391909	SRP066982	SRR5023440	BC02_95	BC02	BC02	core_tumour	single_cell	individual_cell	ER+	ok	7656	BC02_Single-cell RNA-seq	patient id: BC02; molecular subtype: estrogen receptor positive (ER+); cell type: primary breast cancer	On the day of surgery, all single cells were dissociated with mechanical and enzymatical method then immediately used for assay without any in vitro culture.	NA	Dead cells in single cell suspensions were removed by Ficoll-Paque TM PLUS (GE healthcare) separation before loading to integrated fluidic circuit (IFC) chip. Each suspension was loaded to 10-17um IFC for mRNA sequencing chip then cDNA synthesis and amplification were performed with SMARTer Ultra Low RNA Kit (Clontech) in the C1TM Single-Cell Auto Prep System (Fluidigm). RNA spike-ins 1, 4 and 7 …	total RNA	transcriptomic	cDNA	RNA-Seq	5948590	515	GSE75688	Nov 15 2016	Public on Dec 09 2016	Dec 09 2016	9606	GPL16791	Illumina HiSeq 2500	Single-cell RNA-seq	A modified reference was generated by merging the three array control RNA spike-ins (ThermoFisher) and the human genome reference (hg19) with the GENCODE 19 annotations.; Paired-end 100bp reads were aligned to the modified reference by 2-pass mode of STAR_2.4.0b with default parameters.; Transcripts Per Million (TPM) values were estimated using RSEM v1.2.17 with default parameters.; Genome_build:…	0	BioSample: https://www.ncbi.nlm.nih.gov/biosample/SAMN06017933; SRA: https://www.ncbi.nlm.nih.gov/sra?term=SRX2350135	SRA	1	Samsung Medical Center	Seoul	South Korea	NA	Samsung Genome Institute	Woosung,,Chung	State...	ASI|KR|KS013|SE	2016-12-09 15:56:00	2016-11-15 14:46:00	1360416800	6802084	200
GSE75688	GSM2391910	SRP066982	SRR5023441	BC02_96	BC02	BC02	core_tumour	single_cell	individual_cell	ER+	ok	5467	BC02_Single-cell RNA-seq	patient id: BC02; molecular subtype: estrogen receptor positive (ER+); cell type: primary breast cancer	On the day of surgery, all single cells were dissociated with mechanical and enzymatical method then immediately used for assay without any in vitro culture.	NA	Dead cells in single cell suspensions were removed by Ficoll-Paque TM PLUS (GE healthcare) separation before loading to integrated fluidic circuit (IFC) chip. Each suspension was loaded to 10-17um IFC for mRNA sequencing chip then cDNA synthesis and amplification were performed with SMARTer Ultra Low RNA Kit (Clontech) in the C1TM Single-Cell Auto Prep System (Fluidigm). RNA spike-ins 1, 4 and 7 …	total RNA	transcriptomic	cDNA	RNA-Seq	4702813	406	GSE75688	Nov 15 2016	Public on Dec 09 2016	Dec 09 2016	9606	GPL16791	Illumina HiSeq 2500	Single-cell RNA-seq	A modified reference was generated by merging the three array control RNA spike-ins (ThermoFisher) and the human genome reference (hg19) with the GENCODE 19 annotations.; Paired-end 100bp reads were aligned to the modified reference by 2-pass mode of STAR_2.4.0b with default parameters.; Transcripts Per Million (TPM) values were estimated using RSEM v1.2.17 with default parameters.; Genome_build:…	0	BioSample: https://www.ncbi.nlm.nih.gov/biosample/SAMN06017934; SRA: https://www.ncbi.nlm.nih.gov/sra?term=SRX2350134	SRA	1	Samsung Medical Center	Seoul	South Korea	NA	Samsung Genome Institute	Woosung,,Chung	State...	ASI|KR|KS013|SE	2016-12-09 15:56:00	2016-11-15 14:46:00	1321800800	6609004	200
GSE75688	GSM2391843	SRP066982	SRR5023374	BC02_Pooled	BC02	BC02	core_tumour	single_pooled	primary_bulk	ER+	ok	833	BC02_Pooled RNA-seq	patient id: BC02; molecular subtype: estrogen receptor positive (ER+); cell type: primary breast cancer	On the day of surgery, all single cells were dissociated with mechanical and enzymatical method then immediately used for assay without any in vitro culture.	NA	Dead cells in single cell suspensions were removed by Ficoll-Paque TM PLUS (GE healthcare) separation before loading to integrated fluidic circuit (IFC) chip. Each suspension was loaded to 10-17um IFC for mRNA sequencing chip then cDNA synthesis and amplification were performed with SMARTer Ultra Low RNA Kit (Clontech) in the C1TM Single-Cell Auto Prep System (Fluidigm). RNA spike-ins 1, 4 and 7 …	total RNA	transcriptomic	cDNA	RNA-Seq	8615147	752	GSE75688	Nov 15 2016	Public on Dec 09 2016	Dec 09 2016	9606	GPL16791	Illumina HiSeq 2500	Pooled RNA-seq	A modified reference was generated by merging the three array control RNA spike-ins (ThermoFisher) and the human genome reference (hg19) with the GENCODE 19 annotations.; Paired-end 100bp reads were aligned to the modified reference by 2-pass mode of STAR_2.4.0b with default parameters.; Transcripts Per Million (TPM) values were estimated using RSEM v1.2.17 with default parameters.; Genome_build:…	0	BioSample: https://www.ncbi.nlm.nih.gov/biosample/SAMN06017871; SRA: https://www.ncbi.nlm.nih.gov/sra?term=SRX2350077	SRA	1	Samsung Medical Center	Seoul	South Korea	NA	Samsung Genome Institute	Woosung,,Chung	State...	ASI|KR|KS013|SE	2016-12-09 15:56:00	2016-11-15 14:55:00	2203061400	11015307	200
GSE75688	GSM1963821	SRP066982	SRR2973351	BC03_03	BC03	BC03	core_tumour	single_cell	individual_cell	ER+/HER2+	ok	7122	BC03_Single-cell RNA-seq	patient id: BC03; molecular subtype: double positive (ER+ and HER2+); cell type: primary breast cancer	On the day of surgery, all single cells were dissociated with mechanical and enzymatical method then immediately used for assay without any in vitro culture.	NA	Dead cells in single cell suspensions were removed by Ficoll-Paque TM PLUS (GE healthcare) separation before loading to integrated fluidic circuit (IFC) chip. Each suspension was loaded to 10-17um IFC for mRNA sequencing chip then cDNA synthesis and amplification were performed with SMARTer Ultra Low RNA Kit (Clontech) in the C1TM Single-Cell Auto Prep System (Fluidigm). RNA spike-ins 1, 4 and 7 …	total RNA	transcriptomic	cDNA	RNA-Seq	4786333	592	GSE75688	Dec 03 2015	Public on Dec 09 2016	Dec 09 2016	9606	GPL16791	Illumina HiSeq 2500	Single-cell RNA-seq	A modified reference was generated by merging the three array control RNA spike-ins (ThermoFisher) and the human genome reference (hg19) with the GENCODE 19 annotations.; Paired-end 100bp reads were aligned to the modified reference by 2-pass mode of STAR_2.4.0b with default parameters.; Transcripts Per Million (TPM) values were estimated using RSEM v1.2.17 with default parameters.; Genome_build:…	0	BioSample: https://www.ncbi.nlm.nih.gov/biosample/SAMN04316666; SRA: https://www.ncbi.nlm.nih.gov/sra?term=SRX1462847	SRA	1	Samsung Medical Center	Seoul	South Korea	NA	Samsung Genome Institute	Woosung,,Chung	State...	ASI|KR|KS013|SE	2016-12-09 15:56:00	2015-12-03 22:00:00	1384808200	6924041	200
GSE75688	GSM1963822	SRP066982	SRR2973352	BC03_06	BC03	BC03	core_tumour	single_cell	individual_cell	ER+/HER2+	ok	11251	BC03_Single-cell RNA-seq	patient id: BC03; molecular subtype: double positive (ER+ and HER2+); cell type: primary breast cancer	On the day of surgery, all single cells were dissociated with mechanical and enzymatical method then immediately used for assay without any in vitro culture.	NA	Dead cells in single cell suspensions were removed by Ficoll-Paque TM PLUS (GE healthcare) separation before loading to integrated fluidic circuit (IFC) chip. Each suspension was loaded to 10-17um IFC for mRNA sequencing chip then cDNA synthesis and amplification were performed with SMARTer Ultra Low RNA Kit (Clontech) in the C1TM Single-Cell Auto Prep System (Fluidigm). RNA spike-ins 1, 4 and 7 …	total RNA	transcriptomic	cDNA	RNA-Seq	5872182	731	GSE75688	Dec 03 2015	Public on Dec 09 2016	Dec 09 2016	9606	GPL16791	Illumina HiSeq 2500	Single-cell RNA-seq	A modified reference was generated by merging the three array control RNA spike-ins (ThermoFisher) and the human genome reference (hg19) with the GENCODE 19 annotations.; Paired-end 100bp reads were aligned to the modified reference by 2-pass mode of STAR_2.4.0b with default parameters.; Transcripts Per Million (TPM) values were estimated using RSEM v1.2.17 with default parameters.; Genome_build:…	0	BioSample: https://www.ncbi.nlm.nih.gov/biosample/SAMN04316667; SRA: https://www.ncbi.nlm.nih.gov/sra?term=SRX1462848	SRA	1	Samsung Medical Center	Seoul	South Korea	NA	Samsung Genome Institute	Woosung,,Chung	State...	ASI|KR|KS013|SE	2016-12-09 15:56:00	2015-12-03 21:57:00	939339000	4696695	200
GSE75688	GSM1963823	SRP066982	SRR2973353	BC03_09	BC03	BC03	core_tumour	single_cell	individual_cell	ER+/HER2+	ok	16250	BC03_Single-cell RNA-seq	patient id: BC03; molecular subtype: double positive (ER+ and HER2+); cell type: primary breast cancer	On the day of surgery, all single cells were dissociated with mechanical and enzymatical method then immediately used for assay without any in vitro culture.	NA	Dead cells in single cell suspensions were removed by Ficoll-Paque TM PLUS (GE healthcare) separation before loading to integrated fluidic circuit (IFC) chip. Each suspension was loaded to 10-17um IFC for mRNA sequencing chip then cDNA synthesis and amplification were performed with SMARTer Ultra Low RNA Kit (Clontech) in the C1TM Single-Cell Auto Prep System (Fluidigm). RNA spike-ins 1, 4 and 7 …	total RNA	transcriptomic	cDNA	RNA-Seq	5590534	692	GSE75688	Dec 03 2015	Public on Dec 09 2016	Dec 09 2016	9606	GPL16791	Illumina HiSeq 2500	Single-cell RNA-seq	A modified reference was generated by merging the three array control RNA spike-ins (ThermoFisher) and the human genome reference (hg19) with the GENCODE 19 annotations.; Paired-end 100bp reads were aligned to the modified reference by 2-pass mode of STAR_2.4.0b with default parameters.; Transcripts Per Million (TPM) values were estimated using RSEM v1.2.17 with default parameters.; Genome_build:…	0	BioSample: https://www.ncbi.nlm.nih.gov/biosample/SAMN04316668; SRA: https://www.ncbi.nlm.nih.gov/sra?term=SRX1462849	SRA	1	Samsung Medical Center	Seoul	South Korea	NA	Samsung Genome Institute	Woosung,,Chung	State...	ASI|KR|KS013|SE	2016-12-09 15:56:00	2015-12-03 22:00:00	940629000	4703145	200
GSE75688	GSM1963824	SRP066982	SRR2973354	BC03_11	BC03	BC03	core_tumour	single_cell	individual_cell	ER+/HER2+	ok	16343	BC03_Single-cell RNA-seq	patient id: BC03; molecular subtype: double positive (ER+ and HER2+); cell type: primary breast cancer	On the day of surgery, all single cells were dissociated with mechanical and enzymatical method then immediately used for assay without any in vitro culture.	NA	Dead cells in single cell suspensions were removed by Ficoll-Paque TM PLUS (GE healthcare) separation before loading to integrated fluidic circuit (IFC) chip. Each suspension was loaded to 10-17um IFC for mRNA sequencing chip then cDNA synthesis and amplification were performed with SMARTer Ultra Low RNA Kit (Clontech) in the C1TM Single-Cell Auto Prep System (Fluidigm). RNA spike-ins 1, 4 and 7 …	total RNA	transcriptomic	cDNA	RNA-Seq	6091162	754	GSE75688	Dec 03 2015	Public on Dec 09 2016	Dec 09 2016	9606	GPL16791	Illumina HiSeq 2500	Single-cell RNA-seq	A modified reference was generated by merging the three array control RNA spike-ins (ThermoFisher) and the human genome reference (hg19) with the GENCODE 19 annotations.; Paired-end 100bp reads were aligned to the modified reference by 2-pass mode of STAR_2.4.0b with default parameters.; Transcripts Per Million (TPM) values were estimated using RSEM v1.2.17 with default parameters.; Genome_build:…	0	BioSample: https://www.ncbi.nlm.nih.gov/biosample/SAMN04316669; SRA: https://www.ncbi.nlm.nih.gov/sra?term=SRX1462850	SRA	1	Samsung Medical Center	Seoul	South Korea	NA	Samsung Genome Institute	Woosung,,Chung	State...	ASI|KR|KS013|SE	2016-12-09 15:56:00	2015-12-03 22:00:00	948122400	4740612	200
GSE75688	GSM1963825	SRP066982	SRR2973355	BC03_13	BC03	BC03	core_tumour	single_cell	individual_cell	ER+/HER2+	ok	17483	BC03_Single-cell RNA-seq	patient id: BC03; molecular subtype: double positive (ER+ and HER2+); cell type: primary breast cancer	On the day of surgery, all single cells were dissociated with mechanical and enzymatical method then immediately used for assay without any in vitro culture.	NA	Dead cells in single cell suspensions were removed by Ficoll-Paque TM PLUS (GE healthcare) separation before loading to integrated fluidic circuit (IFC) chip. Each suspension was loaded to 10-17um IFC for mRNA sequencing chip then cDNA synthesis and amplification were performed with SMARTer Ultra Low RNA Kit (Clontech) in the C1TM Single-Cell Auto Prep System (Fluidigm). RNA spike-ins 1, 4 and 7 …	total RNA	transcriptomic	cDNA	RNA-Seq	6775474	835	GSE75688	Dec 03 2015	Public on Dec 09 2016	Dec 09 2016	9606	GPL16791	Illumina HiSeq 2500	Single-cell RNA-seq	A modified reference was generated by merging the three array control RNA spike-ins (ThermoFisher) and the human genome reference (hg19) with the GENCODE 19 annotations.; Paired-end 100bp reads were aligned to the modified reference by 2-pass mode of STAR_2.4.0b with default parameters.; Transcripts Per Million (TPM) values were estimated using RSEM v1.2.17 with default parameters.; Genome_build:…	0	BioSample: https://www.ncbi.nlm.nih.gov/biosample/SAMN04316670; SRA: https://www.ncbi.nlm.nih.gov/sra?term=SRX1462851	SRA	1	Samsung Medical Center	Seoul	South Korea	NA	Samsung Genome Institute	Woosung,,Chung	State...	ASI|KR|KS013|SE	2016-12-09 15:56:00	2015-12-03 21:58:00	1133854000	5669270	200
GSE75688	GSM1963826	SRP066982	SRR2973356	BC03_16	BC03	BC03	core_tumour	single_cell	individual_cell	ER+/HER2+	ok	12346	BC03_Single-cell RNA-seq	patient id: BC03; molecular subtype: double positive (ER+ and HER2+); cell type: primary breast cancer	On the day of surgery, all single cells were dissociated with mechanical and enzymatical method then immediately used for assay without any in vitro culture.	NA	Dead cells in single cell suspensions were removed by Ficoll-Paque TM PLUS (GE healthcare) separation before loading to integrated fluidic circuit (IFC) chip. Each suspension was loaded to 10-17um IFC for mRNA sequencing chip then cDNA synthesis and amplification were performed with SMARTer Ultra Low RNA Kit (Clontech) in the C1TM Single-Cell Auto Prep System (Fluidigm). RNA spike-ins 1, 4 and 7 …	total RNA	transcriptomic	cDNA	RNA-Seq	6027532	755	GSE75688	Dec 03 2015	Public on Dec 09 2016	Dec 09 2016	9606	GPL16791	Illumina HiSeq 2500	Single-cell RNA-seq	A modified reference was generated by merging the three array control RNA spike-ins (ThermoFisher) and the human genome reference (hg19) with the GENCODE 19 annotations.; Paired-end 100bp reads were aligned to the modified reference by 2-pass mode of STAR_2.4.0b with default parameters.; Transcripts Per Million (TPM) values were estimated using RSEM v1.2.17 with default parameters.; Genome_build:…	0	BioSample: https://www.ncbi.nlm.nih.gov/biosample/SAMN04316671; SRA: https://www.ncbi.nlm.nih.gov/sra?term=SRX1462852	SRA	1	Samsung Medical Center	Seoul	South Korea	NA	Samsung Genome Institute	Woosung,,Chung	State...	ASI|KR|KS013|SE	2016-12-09 15:56:00	2015-12-03 21:57:00	919519000	4597595	200
GSE75688	GSM1963827	SRP066982	SRR2973357	BC03_17	BC03	BC03	core_tumour	single_cell	individual_cell	ER+/HER2+	ok	15518	BC03_Single-cell RNA-seq	patient id: BC03; molecular subtype: double positive (ER+ and HER2+); cell type: primary breast cancer	On the day of surgery, all single cells were dissociated with mechanical and enzymatical method then immediately used for assay without any in vitro culture.	NA	Dead cells in single cell suspensions were removed by Ficoll-Paque TM PLUS (GE healthcare) separation before loading to integrated fluidic circuit (IFC) chip. Each suspension was loaded to 10-17um IFC for mRNA sequencing chip then cDNA synthesis and amplification were performed with SMARTer Ultra Low RNA Kit (Clontech) in the C1TM Single-Cell Auto Prep System (Fluidigm). RNA spike-ins 1, 4 and 7 …	total RNA	transcriptomic	cDNA	RNA-Seq	6608811	817	GSE75688	Dec 03 2015	Public on Dec 09 2016	Dec 09 2016	9606	GPL16791	Illumina HiSeq 2500	Single-cell RNA-seq	A modified reference was generated by merging the three array control RNA spike-ins (ThermoFisher) and the human genome reference (hg19) with the GENCODE 19 annotations.; Paired-end 100bp reads were aligned to the modified reference by 2-pass mode of STAR_2.4.0b with default parameters.; Transcripts Per Million (TPM) values were estimated using RSEM v1.2.17 with default parameters.; Genome_build:…	0	BioSample: https://www.ncbi.nlm.nih.gov/biosample/SAMN04316672; SRA: https://www.ncbi.nlm.nih.gov/sra?term=SRX1462763	SRA	1	Samsung Medical Center	Seoul	South Korea	NA	Samsung Genome Institute	Woosung,,Chung	State...	ASI|KR|KS013|SE	2016-12-09 15:56:00	2015-12-03 21:38:00	891056800	4455284	200
GSE75688	GSM1963828	SRP066982	SRR2973358	BC03_19	BC03	BC03	core_tumour	single_cell	individual_cell	ER+/HER2+	ok	11691	BC03_Single-cell RNA-seq	patient id: BC03; molecular subtype: double positive (ER+ and HER2+); cell type: primary breast cancer	On the day of surgery, all single cells were dissociated with mechanical and enzymatical method then immediately used for assay without any in vitro culture.	NA	Dead cells in single cell suspensions were removed by Ficoll-Paque TM PLUS (GE healthcare) separation before loading to integrated fluidic circuit (IFC) chip. Each suspension was loaded to 10-17um IFC for mRNA sequencing chip then cDNA synthesis and amplification were performed with SMARTer Ultra Low RNA Kit (Clontech) in the C1TM Single-Cell Auto Prep System (Fluidigm). RNA spike-ins 1, 4 and 7 …	total RNA	transcriptomic	cDNA	RNA-Seq	6606067	818	GSE75688	Dec 03 2015	Public on Dec 09 2016	Dec 09 2016	9606	GPL16791	Illumina HiSeq 2500	Single-cell RNA-seq	A modified reference was generated by merging the three array control RNA spike-ins (ThermoFisher) and the human genome reference (hg19) with the GENCODE 19 annotations.; Paired-end 100bp reads were aligned to the modified reference by 2-pass mode of STAR_2.4.0b with default parameters.; Transcripts Per Million (TPM) values were estimated using RSEM v1.2.17 with default parameters.; Genome_build:…	0	BioSample: https://www.ncbi.nlm.nih.gov/biosample/SAMN04316673; SRA: https://www.ncbi.nlm.nih.gov/sra?term=SRX1462764	SRA	1	Samsung Medical Center	Seoul	South Korea	NA	Samsung Genome Institute	Woosung,,Chung	State...	ASI|KR|KS013|SE	2016-12-09 15:56:00	2015-12-03 21:38:00	1454630800	7273154	200
GSE75688	GSM1963829	SRP066982	SRR2973359	BC03_20	BC03	BC03	core_tumour	single_cell	individual_cell	ER+/HER2+	ok	17159	BC03_Single-cell RNA-seq	patient id: BC03; molecular subtype: double positive (ER+ and HER2+); cell type: primary breast cancer	On the day of surgery, all single cells were dissociated with mechanical and enzymatical method then immediately used for assay without any in vitro culture.	NA	Dead cells in single cell suspensions were removed by Ficoll-Paque TM PLUS (GE healthcare) separation before loading to integrated fluidic circuit (IFC) chip. Each suspension was loaded to 10-17um IFC for mRNA sequencing chip then cDNA synthesis and amplification were performed with SMARTer Ultra Low RNA Kit (Clontech) in the C1TM Single-Cell Auto Prep System (Fluidigm). RNA spike-ins 1, 4 and 7 …	total RNA	transcriptomic	cDNA	RNA-Seq	5992169	748	GSE75688	Dec 03 2015	Public on Dec 09 2016	Dec 09 2016	9606	GPL16791	Illumina HiSeq 2500	Single-cell RNA-seq	A modified reference was generated by merging the three array control RNA spike-ins (ThermoFisher) and the human genome reference (hg19) with the GENCODE 19 annotations.; Paired-end 100bp reads were aligned to the modified reference by 2-pass mode of STAR_2.4.0b with default parameters.; Transcripts Per Million (TPM) values were estimated using RSEM v1.2.17 with default parameters.; Genome_build:…	0	BioSample: https://www.ncbi.nlm.nih.gov/biosample/SAMN04316674; SRA: https://www.ncbi.nlm.nih.gov/sra?term=SRX1462765	SRA	1	Samsung Medical Center	Seoul	South Korea	NA	Samsung Genome Institute	Woosung,,Chung	State...	ASI|KR|KS013|SE	2016-12-09 15:56:00	2015-12-03 21:37:00	900355400	4501777	200
GSE75688	GSM1963830	SRP066982	SRR2973360	BC03_21	BC03	BC03	core_tumour	single_cell	individual_cell	ER+/HER2+	ok	17320	BC03_Single-cell RNA-seq	patient id: BC03; molecular subtype: double positive (ER+ and HER2+); cell type: primary breast cancer	On the day of surgery, all single cells were dissociated with mechanical and enzymatical method then immediately used for assay without any in vitro culture.	NA	Dead cells in single cell suspensions were removed by Ficoll-Paque TM PLUS (GE healthcare) separation before loading to integrated fluidic circuit (IFC) chip. Each suspension was loaded to 10-17um IFC for mRNA sequencing chip then cDNA synthesis and amplification were performed with SMARTer Ultra Low RNA Kit (Clontech) in the C1TM Single-Cell Auto Prep System (Fluidigm). RNA spike-ins 1, 4 and 7 …	total RNA	transcriptomic	cDNA	RNA-Seq	5405084	669	GSE75688	Dec 03 2015	Public on Dec 09 2016	Dec 09 2016	9606	GPL16791	Illumina HiSeq 2500	Single-cell RNA-seq	A modified reference was generated by merging the three array control RNA spike-ins (ThermoFisher) and the human genome reference (hg19) with the GENCODE 19 annotations.; Paired-end 100bp reads were aligned to the modified reference by 2-pass mode of STAR_2.4.0b with default parameters.; Transcripts Per Million (TPM) values were estimated using RSEM v1.2.17 with default parameters.; Genome_build:…	0	BioSample: https://www.ncbi.nlm.nih.gov/biosample/SAMN04316675; SRA: https://www.ncbi.nlm.nih.gov/sra?term=SRX1462766	SRA	1	Samsung Medical Center	Seoul	South Korea	NA	Samsung Genome Institute	Woosung,,Chung	State...	ASI|KR|KS013|SE	2016-12-09 15:56:00	2015-12-03 21:40:00	1376711600	6883558	200
GSE75688	GSM1963831	SRP066982	SRR2973361	BC03_23	BC03	BC03	core_tumour	single_cell	individual_cell	ER+/HER2+	ok	17550	BC03_Single-cell RNA-seq	patient id: BC03; molecular subtype: double positive (ER+ and HER2+); cell type: primary breast cancer	On the day of surgery, all single cells were dissociated with mechanical and enzymatical method then immediately used for assay without any in vitro culture.	NA	Dead cells in single cell suspensions were removed by Ficoll-Paque TM PLUS (GE healthcare) separation before loading to integrated fluidic circuit (IFC) chip. Each suspension was loaded to 10-17um IFC for mRNA sequencing chip then cDNA synthesis and amplification were performed with SMARTer Ultra Low RNA Kit (Clontech) in the C1TM Single-Cell Auto Prep System (Fluidigm). RNA spike-ins 1, 4 and 7 …	total RNA	transcriptomic	cDNA	RNA-Seq	7331011	905	GSE75688	Dec 03 2015	Public on Dec 09 2016	Dec 09 2016	9606	GPL16791	Illumina HiSeq 2500	Single-cell RNA-seq	A modified reference was generated by merging the three array control RNA spike-ins (ThermoFisher) and the human genome reference (hg19) with the GENCODE 19 annotations.; Paired-end 100bp reads were aligned to the modified reference by 2-pass mode of STAR_2.4.0b with default parameters.; Transcripts Per Million (TPM) values were estimated using RSEM v1.2.17 with default parameters.; Genome_build:…	0	BioSample: https://www.ncbi.nlm.nih.gov/biosample/SAMN04316676; SRA: https://www.ncbi.nlm.nih.gov/sra?term=SRX1462767	SRA	1	Samsung Medical Center	Seoul	South Korea	NA	Samsung Genome Institute	Woosung,,Chung	State...	ASI|KR|KS013|SE	2016-12-09 15:56:00	2015-12-03 21:38:00	1110203600	5551018	200
GSE75688	GSM1963832	SRP066982	SRR2973362	BC03_24	BC03	BC03	core_tumour	single_cell	individual_cell	ER+/HER2+	ok	16735	BC03_Single-cell RNA-seq	patient id: BC03; molecular subtype: double positive (ER+ and HER2+); cell type: primary breast cancer	On the day of surgery, all single cells were dissociated with mechanical and enzymatical method then immediately used for assay without any in vitro culture.	NA	Dead cells in single cell suspensions were removed by Ficoll-Paque TM PLUS (GE healthcare) separation before loading to integrated fluidic circuit (IFC) chip. Each suspension was loaded to 10-17um IFC for mRNA sequencing chip then cDNA synthesis and amplification were performed with SMARTer Ultra Low RNA Kit (Clontech) in the C1TM Single-Cell Auto Prep System (Fluidigm). RNA spike-ins 1, 4 and 7 …	total RNA	transcriptomic	cDNA	RNA-Seq	7503420	928	GSE75688	Dec 03 2015	Public on Dec 09 2016	Dec 09 2016	9606	GPL16791	Illumina HiSeq 2500	Single-cell RNA-seq	A modified reference was generated by merging the three array control RNA spike-ins (ThermoFisher) and the human genome reference (hg19) with the GENCODE 19 annotations.; Paired-end 100bp reads were aligned to the modified reference by 2-pass mode of STAR_2.4.0b with default parameters.; Transcripts Per Million (TPM) values were estimated using RSEM v1.2.17 with default parameters.; Genome_build:…	0	BioSample: https://www.ncbi.nlm.nih.gov/biosample/SAMN04316677; SRA: https://www.ncbi.nlm.nih.gov/sra?term=SRX1462768	SRA	1	Samsung Medical Center	Seoul	South Korea	NA	Samsung Genome Institute	Woosung,,Chung	State...	ASI|KR|KS013|SE	2016-12-09 15:56:00	2015-12-03 21:42:00	864310800	4321554	200
GSE75688	GSM2391911	SRP066982	SRR5023442	BC03_25	BC03	BC03	core_tumour	single_cell	individual_cell	ER+/HER2+	ok	4257	BC03_Single-cell RNA-seq	patient id: BC03; molecular subtype: double positive (ER+ and HER2+); cell type: primary breast cancer	On the day of surgery, all single cells were dissociated with mechanical and enzymatical method then immediately used for assay without any in vitro culture.	NA	Dead cells in single cell suspensions were removed by Ficoll-Paque TM PLUS (GE healthcare) separation before loading to integrated fluidic circuit (IFC) chip. Each suspension was loaded to 10-17um IFC for mRNA sequencing chip then cDNA synthesis and amplification were performed with SMARTer Ultra Low RNA Kit (Clontech) in the C1TM Single-Cell Auto Prep System (Fluidigm). RNA spike-ins 1, 4 and 7 …	total RNA	transcriptomic	cDNA	RNA-Seq	5657521	498	GSE75688	Nov 15 2016	Public on Dec 09 2016	Dec 09 2016	9606	GPL16791	Illumina HiSeq 2500	Single-cell RNA-seq	A modified reference was generated by merging the three array control RNA spike-ins (ThermoFisher) and the human genome reference (hg19) with the GENCODE 19 annotations.; Paired-end 100bp reads were aligned to the modified reference by 2-pass mode of STAR_2.4.0b with default parameters.; Transcripts Per Million (TPM) values were estimated using RSEM v1.2.17 with default parameters.; Genome_build:…	0	BioSample: https://www.ncbi.nlm.nih.gov/biosample/SAMN06017935; SRA: https://www.ncbi.nlm.nih.gov/sra?term=SRX2350133	SRA	1	Samsung Medical Center	Seoul	South Korea	NA	Samsung Genome Institute	Woosung,,Chung	State...	ASI|KR|KS013|SE	2016-12-09 15:56:00	2016-11-15 14:47:00	1202400400	6012002	200
GSE75688	GSM1963833	SRP066982	SRR2973363	BC03_26	BC03	BC03	core_tumour	single_cell	individual_cell	ER+/HER2+	ok	15468	BC03_Single-cell RNA-seq	patient id: BC03; molecular subtype: double positive (ER+ and HER2+); cell type: primary breast cancer	On the day of surgery, all single cells were dissociated with mechanical and enzymatical method then immediately used for assay without any in vitro culture.	NA	Dead cells in single cell suspensions were removed by Ficoll-Paque TM PLUS (GE healthcare) separation before loading to integrated fluidic circuit (IFC) chip. Each suspension was loaded to 10-17um IFC for mRNA sequencing chip then cDNA synthesis and amplification were performed with SMARTer Ultra Low RNA Kit (Clontech) in the C1TM Single-Cell Auto Prep System (Fluidigm). RNA spike-ins 1, 4 and 7 …	total RNA	transcriptomic	cDNA	RNA-Seq	6997370	863	GSE75688	Dec 03 2015	Public on Dec 09 2016	Dec 09 2016	9606	GPL16791	Illumina HiSeq 2500	Single-cell RNA-seq	A modified reference was generated by merging the three array control RNA spike-ins (ThermoFisher) and the human genome reference (hg19) with the GENCODE 19 annotations.; Paired-end 100bp reads were aligned to the modified reference by 2-pass mode of STAR_2.4.0b with default parameters.; Transcripts Per Million (TPM) values were estimated using RSEM v1.2.17 with default parameters.; Genome_build:…	0	BioSample: https://www.ncbi.nlm.nih.gov/biosample/SAMN04316678; SRA: https://www.ncbi.nlm.nih.gov/sra?term=SRX1462769	SRA	1	Samsung Medical Center	Seoul	South Korea	NA	Samsung Genome Institute	Woosung,,Chung	State...	ASI|KR|KS013|SE	2016-12-09 15:56:00	2015-12-03 21:37:00	798972200	3994861	200
GSE75688	GSM1963834	SRP066982	SRR2973364	BC03_28	BC03	BC03	core_tumour	single_cell	individual_cell	ER+/HER2+	ok	9753	BC03_Single-cell RNA-seq	patient id: BC03; molecular subtype: double positive (ER+ and HER2+); cell type: primary breast cancer	On the day of surgery, all single cells were dissociated with mechanical and enzymatical method then immediately used for assay without any in vitro culture.	NA	Dead cells in single cell suspensions were removed by Ficoll-Paque TM PLUS (GE healthcare) separation before loading to integrated fluidic circuit (IFC) chip. Each suspension was loaded to 10-17um IFC for mRNA sequencing chip then cDNA synthesis and amplification were performed with SMARTer Ultra Low RNA Kit (Clontech) in the C1TM Single-Cell Auto Prep System (Fluidigm). RNA spike-ins 1, 4 and 7 …	total RNA	transcriptomic	cDNA	RNA-Seq	6668930	824	GSE75688	Dec 03 2015	Public on Dec 09 2016	Dec 09 2016	9606	GPL16791	Illumina HiSeq 2500	Single-cell RNA-seq	A modified reference was generated by merging the three array control RNA spike-ins (ThermoFisher) and the human genome reference (hg19) with the GENCODE 19 annotations.; Paired-end 100bp reads were aligned to the modified reference by 2-pass mode of STAR_2.4.0b with default parameters.; Transcripts Per Million (TPM) values were estimated using RSEM v1.2.17 with default parameters.; Genome_build:…	0	BioSample: https://www.ncbi.nlm.nih.gov/biosample/SAMN04316679; SRA: https://www.ncbi.nlm.nih.gov/sra?term=SRX1462770	SRA	1	Samsung Medical Center	Seoul	South Korea	NA	Samsung Genome Institute	Woosung,,Chung	State...	ASI|KR|KS013|SE	2016-12-09 15:56:00	2015-12-03 21:38:00	1662099600	8310498	200
GSE75688	GSM1963835	SRP066982	SRR2973365	BC03_29	BC03	BC03	core_tumour	single_cell	individual_cell	ER+/HER2+	ok	12993	BC03_Single-cell RNA-seq	patient id: BC03; molecular subtype: double positive (ER+ and HER2+); cell type: primary breast cancer	On the day of surgery, all single cells were dissociated with mechanical and enzymatical method then immediately used for assay without any in vitro culture.	NA	Dead cells in single cell suspensions were removed by Ficoll-Paque TM PLUS (GE healthcare) separation before loading to integrated fluidic circuit (IFC) chip. Each suspension was loaded to 10-17um IFC for mRNA sequencing chip then cDNA synthesis and amplification were performed with SMARTer Ultra Low RNA Kit (Clontech) in the C1TM Single-Cell Auto Prep System (Fluidigm). RNA spike-ins 1, 4 and 7 …	total RNA	transcriptomic	cDNA	RNA-Seq	6117445	759	GSE75688	Dec 03 2015	Public on Dec 09 2016	Dec 09 2016	9606	GPL16791	Illumina HiSeq 2500	Single-cell RNA-seq	A modified reference was generated by merging the three array control RNA spike-ins (ThermoFisher) and the human genome reference (hg19) with the GENCODE 19 annotations.; Paired-end 100bp reads were aligned to the modified reference by 2-pass mode of STAR_2.4.0b with default parameters.; Transcripts Per Million (TPM) values were estimated using RSEM v1.2.17 with default parameters.; Genome_build:…	0	BioSample: https://www.ncbi.nlm.nih.gov/biosample/SAMN04316680; SRA: https://www.ncbi.nlm.nih.gov/sra?term=SRX1462771	SRA	1	Samsung Medical Center	Seoul	South Korea	NA	Samsung Genome Institute	Woosung,,Chung	State...	ASI|KR|KS013|SE	2016-12-09 15:56:00	2015-12-03 21:37:00	1203310800	6016554	200
GSE75688	GSM1963836	SRP066982	SRR2973366	BC03_35	BC03	BC03	core_tumour	single_cell	individual_cell	ER+/HER2+	ok	10993	BC03_Single-cell RNA-seq	patient id: BC03; molecular subtype: double positive (ER+ and HER2+); cell type: primary breast cancer	On the day of surgery, all single cells were dissociated with mechanical and enzymatical method then immediately used for assay without any in vitro culture.	NA	Dead cells in single cell suspensions were removed by Ficoll-Paque TM PLUS (GE healthcare) separation before loading to integrated fluidic circuit (IFC) chip. Each suspension was loaded to 10-17um IFC for mRNA sequencing chip then cDNA synthesis and amplification were performed with SMARTer Ultra Low RNA Kit (Clontech) in the C1TM Single-Cell Auto Prep System (Fluidigm). RNA spike-ins 1, 4 and 7 …	total RNA	transcriptomic	cDNA	RNA-Seq	6466998	801	GSE75688	Dec 03 2015	Public on Dec 09 2016	Dec 09 2016	9606	GPL16791	Illumina HiSeq 2500	Single-cell RNA-seq	A modified reference was generated by merging the three array control RNA spike-ins (ThermoFisher) and the human genome reference (hg19) with the GENCODE 19 annotations.; Paired-end 100bp reads were aligned to the modified reference by 2-pass mode of STAR_2.4.0b with default parameters.; Transcripts Per Million (TPM) values were estimated using RSEM v1.2.17 with default parameters.; Genome_build:…	0	BioSample: https://www.ncbi.nlm.nih.gov/biosample/SAMN04316681; SRA: https://www.ncbi.nlm.nih.gov/sra?term=SRX1462772	SRA	1	Samsung Medical Center	Seoul	South Korea	NA	Samsung Genome Institute	Woosung,,Chung	State...	ASI|KR|KS013|SE	2016-12-09 15:56:00	2015-12-03 21:34:00	189140600	945703	200
GSE75688	GSM1963837	SRP066982	SRR2973367	BC03_37	BC03	BC03	core_tumour	single_cell	individual_cell	ER+/HER2+	ok	12374	BC03_Single-cell RNA-seq	patient id: BC03; molecular subtype: double positive (ER+ and HER2+); cell type: primary breast cancer	On the day of surgery, all single cells were dissociated with mechanical and enzymatical method then immediately used for assay without any in vitro culture.	NA	Dead cells in single cell suspensions were removed by Ficoll-Paque TM PLUS (GE healthcare) separation before loading to integrated fluidic circuit (IFC) chip. Each suspension was loaded to 10-17um IFC for mRNA sequencing chip then cDNA synthesis and amplification were performed with SMARTer Ultra Low RNA Kit (Clontech) in the C1TM Single-Cell Auto Prep System (Fluidigm). RNA spike-ins 1, 4 and 7 …	total RNA	transcriptomic	cDNA	RNA-Seq	5346176	661	GSE75688	Dec 03 2015	Public on Dec 09 2016	Dec 09 2016	9606	GPL16791	Illumina HiSeq 2500	Single-cell RNA-seq	A modified reference was generated by merging the three array control RNA spike-ins (ThermoFisher) and the human genome reference (hg19) with the GENCODE 19 annotations.; Paired-end 100bp reads were aligned to the modified reference by 2-pass mode of STAR_2.4.0b with default parameters.; Transcripts Per Million (TPM) values were estimated using RSEM v1.2.17 with default parameters.; Genome_build:…	0	BioSample: https://www.ncbi.nlm.nih.gov/biosample/SAMN04316682; SRA: https://www.ncbi.nlm.nih.gov/sra?term=SRX1462773	SRA	1	Samsung Medical Center	Seoul	South Korea	NA	Samsung Genome Institute	Woosung,,Chung	State...	ASI|KR|KS013|SE	2016-12-09 15:56:00	2015-12-03 21:41:00	1245263800	6226319	200
GSE75688	GSM1963838	SRP066982	SRR2973368	BC03_41	BC03	BC03	core_tumour	single_cell	individual_cell	ER+/HER2+	ok	10142	BC03_Single-cell RNA-seq	patient id: BC03; molecular subtype: double positive (ER+ and HER2+); cell type: primary breast cancer	On the day of surgery, all single cells were dissociated with mechanical and enzymatical method then immediately used for assay without any in vitro culture.	NA	Dead cells in single cell suspensions were removed by Ficoll-Paque TM PLUS (GE healthcare) separation before loading to integrated fluidic circuit (IFC) chip. Each suspension was loaded to 10-17um IFC for mRNA sequencing chip then cDNA synthesis and amplification were performed with SMARTer Ultra Low RNA Kit (Clontech) in the C1TM Single-Cell Auto Prep System (Fluidigm). RNA spike-ins 1, 4 and 7 …	total RNA	transcriptomic	cDNA	RNA-Seq	4981236	617	GSE75688	Dec 03 2015	Public on Dec 09 2016	Dec 09 2016	9606	GPL16791	Illumina HiSeq 2500	Single-cell RNA-seq	A modified reference was generated by merging the three array control RNA spike-ins (ThermoFisher) and the human genome reference (hg19) with the GENCODE 19 annotations.; Paired-end 100bp reads were aligned to the modified reference by 2-pass mode of STAR_2.4.0b with default parameters.; Transcripts Per Million (TPM) values were estimated using RSEM v1.2.17 with default parameters.; Genome_build:…	0	BioSample: https://www.ncbi.nlm.nih.gov/biosample/SAMN04316683; SRA: https://www.ncbi.nlm.nih.gov/sra?term=SRX1462774	SRA	1	Samsung Medical Center	Seoul	South Korea	NA	Samsung Genome Institute	Woosung,,Chung	State...	ASI|KR|KS013|SE	2016-12-09 15:56:00	2015-12-03 21:39:00	1597968000	7989840	200
GSE75688	GSM1963839	SRP066982	SRR2973369	BC03_43	BC03	BC03	core_tumour	single_cell	individual_cell	ER+/HER2+	ok	15657	BC03_Single-cell RNA-seq	patient id: BC03; molecular subtype: double positive (ER+ and HER2+); cell type: primary breast cancer	On the day of surgery, all single cells were dissociated with mechanical and enzymatical method then immediately used for assay without any in vitro culture.	NA	Dead cells in single cell suspensions were removed by Ficoll-Paque TM PLUS (GE healthcare) separation before loading to integrated fluidic circuit (IFC) chip. Each suspension was loaded to 10-17um IFC for mRNA sequencing chip then cDNA synthesis and amplification were performed with SMARTer Ultra Low RNA Kit (Clontech) in the C1TM Single-Cell Auto Prep System (Fluidigm). RNA spike-ins 1, 4 and 7 …	total RNA	transcriptomic	cDNA	RNA-Seq	6333007	780	GSE75688	Dec 03 2015	Public on Dec 09 2016	Dec 09 2016	9606	GPL16791	Illumina HiSeq 2500	Single-cell RNA-seq	A modified reference was generated by merging the three array control RNA spike-ins (ThermoFisher) and the human genome reference (hg19) with the GENCODE 19 annotations.; Paired-end 100bp reads were aligned to the modified reference by 2-pass mode of STAR_2.4.0b with default parameters.; Transcripts Per Million (TPM) values were estimated using RSEM v1.2.17 with default parameters.; Genome_build:…	0	BioSample: https://www.ncbi.nlm.nih.gov/biosample/SAMN04316684; SRA: https://www.ncbi.nlm.nih.gov/sra?term=SRX1462775	SRA	1	Samsung Medical Center	Seoul	South Korea	NA	Samsung Genome Institute	Woosung,,Chung	State...	ASI|KR|KS013|SE	2016-12-09 15:56:00	2015-12-03 21:39:00	1345758000	6728790	200
GSE75688	GSM1963841	SRP066982	SRR2973371	BC03_50	BC03	BC03	core_tumour	single_cell	individual_cell	ER+/HER2+	ok	11764	BC03_Single-cell RNA-seq	patient id: BC03; molecular subtype: double positive (ER+ and HER2+); cell type: primary breast cancer	On the day of surgery, all single cells were dissociated with mechanical and enzymatical method then immediately used for assay without any in vitro culture.	NA	Dead cells in single cell suspensions were removed by Ficoll-Paque TM PLUS (GE healthcare) separation before loading to integrated fluidic circuit (IFC) chip. Each suspension was loaded to 10-17um IFC for mRNA sequencing chip then cDNA synthesis and amplification were performed with SMARTer Ultra Low RNA Kit (Clontech) in the C1TM Single-Cell Auto Prep System (Fluidigm). RNA spike-ins 1, 4 and 7 …	total RNA	transcriptomic	cDNA	RNA-Seq	5677875	707	GSE75688	Dec 03 2015	Public on Dec 09 2016	Dec 09 2016	9606	GPL16791	Illumina HiSeq 2500	Single-cell RNA-seq	A modified reference was generated by merging the three array control RNA spike-ins (ThermoFisher) and the human genome reference (hg19) with the GENCODE 19 annotations.; Paired-end 100bp reads were aligned to the modified reference by 2-pass mode of STAR_2.4.0b with default parameters.; Transcripts Per Million (TPM) values were estimated using RSEM v1.2.17 with default parameters.; Genome_build:…	0	BioSample: https://www.ncbi.nlm.nih.gov/biosample/SAMN04316686; SRA: https://www.ncbi.nlm.nih.gov/sra?term=SRX1462777	SRA	1	Samsung Medical Center	Seoul	South Korea	NA	Samsung Genome Institute	Woosung,,Chung	State...	ASI|KR|KS013|SE	2016-12-09 15:56:00	2015-12-03 21:41:00	1581999800	7909999	200
GSE75688	GSM2391912	SRP066982	SRR5023443	BC03_53	BC03	BC03	core_tumour	single_cell	individual_cell	ER+/HER2+	ok	3819	BC03_Single-cell RNA-seq	patient id: BC03; molecular subtype: double positive (ER+ and HER2+); cell type: primary breast cancer	On the day of surgery, all single cells were dissociated with mechanical and enzymatical method then immediately used for assay without any in vitro culture.	NA	Dead cells in single cell suspensions were removed by Ficoll-Paque TM PLUS (GE healthcare) separation before loading to integrated fluidic circuit (IFC) chip. Each suspension was loaded to 10-17um IFC for mRNA sequencing chip then cDNA synthesis and amplification were performed with SMARTer Ultra Low RNA Kit (Clontech) in the C1TM Single-Cell Auto Prep System (Fluidigm). RNA spike-ins 1, 4 and 7 …	total RNA	transcriptomic	cDNA	RNA-Seq	6862966	601	GSE75688	Nov 15 2016	Public on Dec 09 2016	Dec 09 2016	9606	GPL16791	Illumina HiSeq 2500	Single-cell RNA-seq	A modified reference was generated by merging the three array control RNA spike-ins (ThermoFisher) and the human genome reference (hg19) with the GENCODE 19 annotations.; Paired-end 100bp reads were aligned to the modified reference by 2-pass mode of STAR_2.4.0b with default parameters.; Transcripts Per Million (TPM) values were estimated using RSEM v1.2.17 with default parameters.; Genome_build:…	0	BioSample: https://www.ncbi.nlm.nih.gov/biosample/SAMN06017936; SRA: https://www.ncbi.nlm.nih.gov/sra?term=SRX2350132	SRA	1	Samsung Medical Center	Seoul	South Korea	NA	Samsung Genome Institute	Woosung,,Chung	State...	ASI|KR|KS013|SE	2016-12-09 15:56:00	2016-11-15 14:45:00	1255866000	6279330	200
GSE75688	GSM1963843	SRP066982	SRR2973373	BC03_57	BC03	BC03	core_tumour	single_cell	individual_cell	ER+/HER2+	ok	3842	BC03_Single-cell RNA-seq	patient id: BC03; molecular subtype: double positive (ER+ and HER2+); cell type: primary breast cancer	On the day of surgery, all single cells were dissociated with mechanical and enzymatical method then immediately used for assay without any in vitro culture.	NA	Dead cells in single cell suspensions were removed by Ficoll-Paque TM PLUS (GE healthcare) separation before loading to integrated fluidic circuit (IFC) chip. Each suspension was loaded to 10-17um IFC for mRNA sequencing chip then cDNA synthesis and amplification were performed with SMARTer Ultra Low RNA Kit (Clontech) in the C1TM Single-Cell Auto Prep System (Fluidigm). RNA spike-ins 1, 4 and 7 …	total RNA	transcriptomic	cDNA	RNA-Seq	5715654	712	GSE75688	Dec 03 2015	Public on Dec 09 2016	Dec 09 2016	9606	GPL16791	Illumina HiSeq 2500	Single-cell RNA-seq	A modified reference was generated by merging the three array control RNA spike-ins (ThermoFisher) and the human genome reference (hg19) with the GENCODE 19 annotations.; Paired-end 100bp reads were aligned to the modified reference by 2-pass mode of STAR_2.4.0b with default parameters.; Transcripts Per Million (TPM) values were estimated using RSEM v1.2.17 with default parameters.; Genome_build:…	0	BioSample: https://www.ncbi.nlm.nih.gov/biosample/SAMN04316688; SRA: https://www.ncbi.nlm.nih.gov/sra?term=SRX1462779	SRA	1	Samsung Medical Center	Seoul	South Korea	NA	Samsung Genome Institute	Woosung,,Chung	State...	ASI|KR|KS013|SE	2016-12-09 15:56:00	2015-12-03 21:40:00	656141600	3280708	200
GSE75688	GSM1963844	SRP066982	SRR2973374	BC03_58	BC03	BC03	core_tumour	single_cell	individual_cell	ER+/HER2+	ok	10205	BC03_Single-cell RNA-seq	patient id: BC03; molecular subtype: double positive (ER+ and HER2+); cell type: primary breast cancer	On the day of surgery, all single cells were dissociated with mechanical and enzymatical method then immediately used for assay without any in vitro culture.	NA	Dead cells in single cell suspensions were removed by Ficoll-Paque TM PLUS (GE healthcare) separation before loading to integrated fluidic circuit (IFC) chip. Each suspension was loaded to 10-17um IFC for mRNA sequencing chip then cDNA synthesis and amplification were performed with SMARTer Ultra Low RNA Kit (Clontech) in the C1TM Single-Cell Auto Prep System (Fluidigm). RNA spike-ins 1, 4 and 7 …	total RNA	transcriptomic	cDNA	RNA-Seq	4908090	616	GSE75688	Dec 03 2015	Public on Dec 09 2016	Dec 09 2016	9606	GPL16791	Illumina HiSeq 2500	Single-cell RNA-seq	A modified reference was generated by merging the three array control RNA spike-ins (ThermoFisher) and the human genome reference (hg19) with the GENCODE 19 annotations.; Paired-end 100bp reads were aligned to the modified reference by 2-pass mode of STAR_2.4.0b with default parameters.; Transcripts Per Million (TPM) values were estimated using RSEM v1.2.17 with default parameters.; Genome_build:…	0	BioSample: https://www.ncbi.nlm.nih.gov/biosample/SAMN04316689; SRA: https://www.ncbi.nlm.nih.gov/sra?term=SRX1462780	SRA	1	Samsung Medical Center	Seoul	South Korea	NA	Samsung Genome Institute	Woosung,,Chung	State...	ASI|KR|KS013|SE	2016-12-09 15:56:00	2015-12-03 21:42:00	1553393600	7766968	200
GSE75688	GSM1963845	SRP066982	SRR2973375	BC03_60	BC03	BC03	core_tumour	single_cell	individual_cell	ER+/HER2+	ok	5335	BC03_Single-cell RNA-seq	patient id: BC03; molecular subtype: double positive (ER+ and HER2+); cell type: primary breast cancer	On the day of surgery, all single cells were dissociated with mechanical and enzymatical method then immediately used for assay without any in vitro culture.	NA	Dead cells in single cell suspensions were removed by Ficoll-Paque TM PLUS (GE healthcare) separation before loading to integrated fluidic circuit (IFC) chip. Each suspension was loaded to 10-17um IFC for mRNA sequencing chip then cDNA synthesis and amplification were performed with SMARTer Ultra Low RNA Kit (Clontech) in the C1TM Single-Cell Auto Prep System (Fluidigm). RNA spike-ins 1, 4 and 7 …	total RNA	transcriptomic	cDNA	RNA-Seq	5818877	716	GSE75688	Dec 03 2015	Public on Dec 09 2016	Dec 09 2016	9606	GPL16791	Illumina HiSeq 2500	Single-cell RNA-seq	A modified reference was generated by merging the three array control RNA spike-ins (ThermoFisher) and the human genome reference (hg19) with the GENCODE 19 annotations.; Paired-end 100bp reads were aligned to the modified reference by 2-pass mode of STAR_2.4.0b with default parameters.; Transcripts Per Million (TPM) values were estimated using RSEM v1.2.17 with default parameters.; Genome_build:…	0	BioSample: https://www.ncbi.nlm.nih.gov/biosample/SAMN04316690; SRA: https://www.ncbi.nlm.nih.gov/sra?term=SRX1462781	SRA	1	Samsung Medical Center	Seoul	South Korea	NA	Samsung Genome Institute	Woosung,,Chung	State...	ASI|KR|KS013|SE	2016-12-09 15:56:00	2015-12-03 21:49:00	1582652000	7913260	200
GSE75688	GSM2391913	SRP066982	SRR5023444	BC03_66	BC03	BC03	core_tumour	single_cell	individual_cell	ER+/HER2+	ok	4845	BC03_Single-cell RNA-seq	patient id: BC03; molecular subtype: double positive (ER+ and HER2+); cell type: primary breast cancer	On the day of surgery, all single cells were dissociated with mechanical and enzymatical method then immediately used for assay without any in vitro culture.	NA	Dead cells in single cell suspensions were removed by Ficoll-Paque TM PLUS (GE healthcare) separation before loading to integrated fluidic circuit (IFC) chip. Each suspension was loaded to 10-17um IFC for mRNA sequencing chip then cDNA synthesis and amplification were performed with SMARTer Ultra Low RNA Kit (Clontech) in the C1TM Single-Cell Auto Prep System (Fluidigm). RNA spike-ins 1, 4 and 7 …	total RNA	transcriptomic	cDNA	RNA-Seq	8012311	700	GSE75688	Nov 15 2016	Public on Dec 09 2016	Dec 09 2016	9606	GPL16791	Illumina HiSeq 2500	Single-cell RNA-seq	A modified reference was generated by merging the three array control RNA spike-ins (ThermoFisher) and the human genome reference (hg19) with the GENCODE 19 annotations.; Paired-end 100bp reads were aligned to the modified reference by 2-pass mode of STAR_2.4.0b with default parameters.; Transcripts Per Million (TPM) values were estimated using RSEM v1.2.17 with default parameters.; Genome_build:…	0	BioSample: https://www.ncbi.nlm.nih.gov/biosample/SAMN06017937; SRA: https://www.ncbi.nlm.nih.gov/sra?term=SRX2350131	SRA	1	Samsung Medical Center	Seoul	South Korea	NA	Samsung Genome Institute	Woosung,,Chung	State...	ASI|KR|KS013|SE	2016-12-09 15:56:00	2016-11-15 14:45:00	1172121400	5860607	200
GSE75688	GSM1963847	SRP066982	SRR2973377	BC03_78	BC03	BC03	core_tumour	single_cell	individual_cell	ER+/HER2+	ok	7855	BC03_Single-cell RNA-seq	patient id: BC03; molecular subtype: double positive (ER+ and HER2+); cell type: primary breast cancer	On the day of surgery, all single cells were dissociated with mechanical and enzymatical method then immediately used for assay without any in vitro culture.	NA	Dead cells in single cell suspensions were removed by Ficoll-Paque TM PLUS (GE healthcare) separation before loading to integrated fluidic circuit (IFC) chip. Each suspension was loaded to 10-17um IFC for mRNA sequencing chip then cDNA synthesis and amplification were performed with SMARTer Ultra Low RNA Kit (Clontech) in the C1TM Single-Cell Auto Prep System (Fluidigm). RNA spike-ins 1, 4 and 7 …	total RNA	transcriptomic	cDNA	RNA-Seq	6751599	840	GSE75688	Dec 03 2015	Public on Dec 09 2016	Dec 09 2016	9606	GPL16791	Illumina HiSeq 2500	Single-cell RNA-seq	A modified reference was generated by merging the three array control RNA spike-ins (ThermoFisher) and the human genome reference (hg19) with the GENCODE 19 annotations.; Paired-end 100bp reads were aligned to the modified reference by 2-pass mode of STAR_2.4.0b with default parameters.; Transcripts Per Million (TPM) values were estimated using RSEM v1.2.17 with default parameters.; Genome_build:…	0	BioSample: https://www.ncbi.nlm.nih.gov/biosample/SAMN04316692; SRA: https://www.ncbi.nlm.nih.gov/sra?term=SRX1462783	SRA	1	Samsung Medical Center	Seoul	South Korea	NA	Samsung Genome Institute	Woosung,,Chung	State...	ASI|KR|KS013|SE	2016-12-09 15:56:00	2015-12-03 21:45:00	1158329400	5791647	200
GSE75688	GSM1963848	SRP066982	SRR2973378	BC03_81	BC03	BC03	core_tumour	single_cell	individual_cell	ER+/HER2+	ok	6652	BC03_Single-cell RNA-seq	patient id: BC03; molecular subtype: double positive (ER+ and HER2+); cell type: primary breast cancer	On the day of surgery, all single cells were dissociated with mechanical and enzymatical method then immediately used for assay without any in vitro culture.	NA	Dead cells in single cell suspensions were removed by Ficoll-Paque TM PLUS (GE healthcare) separation before loading to integrated fluidic circuit (IFC) chip. Each suspension was loaded to 10-17um IFC for mRNA sequencing chip then cDNA synthesis and amplification were performed with SMARTer Ultra Low RNA Kit (Clontech) in the C1TM Single-Cell Auto Prep System (Fluidigm). RNA spike-ins 1, 4 and 7 …	total RNA	transcriptomic	cDNA	RNA-Seq	5382795	672	GSE75688	Dec 03 2015	Public on Dec 09 2016	Dec 09 2016	9606	GPL16791	Illumina HiSeq 2500	Single-cell RNA-seq	A modified reference was generated by merging the three array control RNA spike-ins (ThermoFisher) and the human genome reference (hg19) with the GENCODE 19 annotations.; Paired-end 100bp reads were aligned to the modified reference by 2-pass mode of STAR_2.4.0b with default parameters.; Transcripts Per Million (TPM) values were estimated using RSEM v1.2.17 with default parameters.; Genome_build:…	0	BioSample: https://www.ncbi.nlm.nih.gov/biosample/SAMN04316693; SRA: https://www.ncbi.nlm.nih.gov/sra?term=SRX1462784	SRA	1	Samsung Medical Center	Seoul	South Korea	NA	Samsung Genome Institute	Woosung,,Chung	State...	ASI|KR|KS013|SE	2016-12-09 15:56:00	2015-12-03 21:48:00	1429170200	7145851	200
GSE75688	GSM2391914	SRP066982	SRR5023445	BC03_85	BC03	BC03	core_tumour	single_cell	individual_cell	ER+/HER2+	ok	4234	BC03_Single-cell RNA-seq	patient id: BC03; molecular subtype: double positive (ER+ and HER2+); cell type: primary breast cancer	On the day of surgery, all single cells were dissociated with mechanical and enzymatical method then immediately used for assay without any in vitro culture.	NA	Dead cells in single cell suspensions were removed by Ficoll-Paque TM PLUS (GE healthcare) separation before loading to integrated fluidic circuit (IFC) chip. Each suspension was loaded to 10-17um IFC for mRNA sequencing chip then cDNA synthesis and amplification were performed with SMARTer Ultra Low RNA Kit (Clontech) in the C1TM Single-Cell Auto Prep System (Fluidigm). RNA spike-ins 1, 4 and 7 …	total RNA	transcriptomic	cDNA	RNA-Seq	7692182	673	GSE75688	Nov 15 2016	Public on Dec 09 2016	Dec 09 2016	9606	GPL16791	Illumina HiSeq 2500	Single-cell RNA-seq	A modified reference was generated by merging the three array control RNA spike-ins (ThermoFisher) and the human genome reference (hg19) with the GENCODE 19 annotations.; Paired-end 100bp reads were aligned to the modified reference by 2-pass mode of STAR_2.4.0b with default parameters.; Transcripts Per Million (TPM) values were estimated using RSEM v1.2.17 with default parameters.; Genome_build:…	0	BioSample: https://www.ncbi.nlm.nih.gov/biosample/SAMN06017938; SRA: https://www.ncbi.nlm.nih.gov/sra?term=SRX2350130	SRA	1	Samsung Medical Center	Seoul	South Korea	NA	Samsung Genome Institute	Woosung,,Chung	State...	ASI|KR|KS013|SE	2016-12-09 15:56:00	2016-11-15 14:45:00	1155960200	5779801	200
GSE75688	GSM1963849	SRP066982	SRR2973379	BC03_86	BC03	BC03	core_tumour	single_cell	individual_cell	ER+/HER2+	ok	4705	BC03_Single-cell RNA-seq	patient id: BC03; molecular subtype: double positive (ER+ and HER2+); cell type: primary breast cancer	On the day of surgery, all single cells were dissociated with mechanical and enzymatical method then immediately used for assay without any in vitro culture.	NA	Dead cells in single cell suspensions were removed by Ficoll-Paque TM PLUS (GE healthcare) separation before loading to integrated fluidic circuit (IFC) chip. Each suspension was loaded to 10-17um IFC for mRNA sequencing chip then cDNA synthesis and amplification were performed with SMARTer Ultra Low RNA Kit (Clontech) in the C1TM Single-Cell Auto Prep System (Fluidigm). RNA spike-ins 1, 4 and 7 …	total RNA	transcriptomic	cDNA	RNA-Seq	6503669	803	GSE75688	Dec 03 2015	Public on Dec 09 2016	Dec 09 2016	9606	GPL16791	Illumina HiSeq 2500	Single-cell RNA-seq	A modified reference was generated by merging the three array control RNA spike-ins (ThermoFisher) and the human genome reference (hg19) with the GENCODE 19 annotations.; Paired-end 100bp reads were aligned to the modified reference by 2-pass mode of STAR_2.4.0b with default parameters.; Transcripts Per Million (TPM) values were estimated using RSEM v1.2.17 with default parameters.; Genome_build:…	0	BioSample: https://www.ncbi.nlm.nih.gov/biosample/SAMN04316694; SRA: https://www.ncbi.nlm.nih.gov/sra?term=SRX1462785	SRA	1	Samsung Medical Center	Seoul	South Korea	NA	Samsung Genome Institute	Woosung,,Chung	State...	ASI|KR|KS013|SE	2016-12-09 15:56:00	2015-12-03 21:48:00	1030699800	5153499	200
GSE75688	GSM1963851	SRP066982	SRR2973381	BC03_92	BC03	BC03	core_tumour	single_cell	individual_cell	ER+/HER2+	ok	6626	BC03_Single-cell RNA-seq	patient id: BC03; molecular subtype: double positive (ER+ and HER2+); cell type: primary breast cancer	On the day of surgery, all single cells were dissociated with mechanical and enzymatical method then immediately used for assay without any in vitro culture.	NA	Dead cells in single cell suspensions were removed by Ficoll-Paque TM PLUS (GE healthcare) separation before loading to integrated fluidic circuit (IFC) chip. Each suspension was loaded to 10-17um IFC for mRNA sequencing chip then cDNA synthesis and amplification were performed with SMARTer Ultra Low RNA Kit (Clontech) in the C1TM Single-Cell Auto Prep System (Fluidigm). RNA spike-ins 1, 4 and 7 …	total RNA	transcriptomic	cDNA	RNA-Seq	5910345	736	GSE75688	Dec 03 2015	Public on Dec 09 2016	Dec 09 2016	9606	GPL16791	Illumina HiSeq 2500	Single-cell RNA-seq	A modified reference was generated by merging the three array control RNA spike-ins (ThermoFisher) and the human genome reference (hg19) with the GENCODE 19 annotations.; Paired-end 100bp reads were aligned to the modified reference by 2-pass mode of STAR_2.4.0b with default parameters.; Transcripts Per Million (TPM) values were estimated using RSEM v1.2.17 with default parameters.; Genome_build:…	0	BioSample: https://www.ncbi.nlm.nih.gov/biosample/SAMN04316696; SRA: https://www.ncbi.nlm.nih.gov/sra?term=SRX1462787	SRA	1	Samsung Medical Center	Seoul	South Korea	NA	Samsung Genome Institute	Woosung,,Chung	State...	ASI|KR|KS013|SE	2016-12-09 15:56:00	2015-12-03 21:49:00	949253000	4746265	200
GSE75688	GSM1963852	SRP066982	SRR2973382	BC03_93	BC03	BC03	core_tumour	single_cell	individual_cell	ER+/HER2+	ok	7463	BC03_Single-cell RNA-seq	patient id: BC03; molecular subtype: double positive (ER+ and HER2+); cell type: primary breast cancer	On the day of surgery, all single cells were dissociated with mechanical and enzymatical method then immediately used for assay without any in vitro culture.	NA	Dead cells in single cell suspensions were removed by Ficoll-Paque TM PLUS (GE healthcare) separation before loading to integrated fluidic circuit (IFC) chip. Each suspension was loaded to 10-17um IFC for mRNA sequencing chip then cDNA synthesis and amplification were performed with SMARTer Ultra Low RNA Kit (Clontech) in the C1TM Single-Cell Auto Prep System (Fluidigm). RNA spike-ins 1, 4 and 7 …	total RNA	transcriptomic	cDNA	RNA-Seq	5806038	722	GSE75688	Dec 03 2015	Public on Dec 09 2016	Dec 09 2016	9606	GPL16791	Illumina HiSeq 2500	Single-cell RNA-seq	A modified reference was generated by merging the three array control RNA spike-ins (ThermoFisher) and the human genome reference (hg19) with the GENCODE 19 annotations.; Paired-end 100bp reads were aligned to the modified reference by 2-pass mode of STAR_2.4.0b with default parameters.; Transcripts Per Million (TPM) values were estimated using RSEM v1.2.17 with default parameters.; Genome_build:…	0	BioSample: https://www.ncbi.nlm.nih.gov/biosample/SAMN04316697; SRA: https://www.ncbi.nlm.nih.gov/sra?term=SRX1462788	SRA	1	Samsung Medical Center	Seoul	South Korea	NA	Samsung Genome Institute	Woosung,,Chung	State...	ASI|KR|KS013|SE	2016-12-09 15:56:00	2015-12-03 21:46:00	1009362200	5046811	200
GSE75688	GSM1963853	SRP066982	SRR2973383	BC03_94	BC03	BC03	core_tumour	single_cell	individual_cell	ER+/HER2+	ok	5962	BC03_Single-cell RNA-seq	patient id: BC03; molecular subtype: double positive (ER+ and HER2+); cell type: primary breast cancer	On the day of surgery, all single cells were dissociated with mechanical and enzymatical method then immediately used for assay without any in vitro culture.	NA	Dead cells in single cell suspensions were removed by Ficoll-Paque TM PLUS (GE healthcare) separation before loading to integrated fluidic circuit (IFC) chip. Each suspension was loaded to 10-17um IFC for mRNA sequencing chip then cDNA synthesis and amplification were performed with SMARTer Ultra Low RNA Kit (Clontech) in the C1TM Single-Cell Auto Prep System (Fluidigm). RNA spike-ins 1, 4 and 7 …	total RNA	transcriptomic	cDNA	RNA-Seq	5987505	744	GSE75688	Dec 03 2015	Public on Dec 09 2016	Dec 09 2016	9606	GPL16791	Illumina HiSeq 2500	Single-cell RNA-seq	A modified reference was generated by merging the three array control RNA spike-ins (ThermoFisher) and the human genome reference (hg19) with the GENCODE 19 annotations.; Paired-end 100bp reads were aligned to the modified reference by 2-pass mode of STAR_2.4.0b with default parameters.; Transcripts Per Million (TPM) values were estimated using RSEM v1.2.17 with default parameters.; Genome_build:…	0	BioSample: https://www.ncbi.nlm.nih.gov/biosample/SAMN04316698; SRA: https://www.ncbi.nlm.nih.gov/sra?term=SRX1462796	SRA	1	Samsung Medical Center	Seoul	South Korea	NA	Samsung Genome Institute	Woosung,,Chung	State...	ASI|KR|KS013|SE	2016-12-09 15:56:00	2015-12-03 21:51:00	1235853000	6179265	200
GSE75688	GSM1963745	SRP066982	SRR2973275	BC03_Pooled	BC03	BC03	core_tumour	single_pooled	primary_bulk	ER+/HER2+	ok	7473	BC03_Pooled RNA-seq	patient id: BC03; molecular subtype: double positive (ER+ and HER2+); cell type: primary breast cancer	On the day of surgery, all single cells were dissociated with mechanical and enzymatical method then immediately used for assay without any in vitro culture.	NA	Dead cells in single cell suspensions were removed by Ficoll-Paque TM PLUS (GE healthcare) separation before loading to integrated fluidic circuit (IFC) chip. Each suspension was loaded to 10-17um IFC for mRNA sequencing chip then cDNA synthesis and amplification were performed with SMARTer Ultra Low RNA Kit (Clontech) in the C1TM Single-Cell Auto Prep System (Fluidigm). RNA spike-ins 1, 4 and 7 …	total RNA	transcriptomic	cDNA	RNA-Seq	6378161	792	GSE75688	Dec 03 2015	Public on Dec 09 2016	Dec 09 2016	9606	GPL16791	Illumina HiSeq 2500	Pooled RNA-seq	A modified reference was generated by merging the three array control RNA spike-ins (ThermoFisher) and the human genome reference (hg19) with the GENCODE 19 annotations.; Paired-end 100bp reads were aligned to the modified reference by 2-pass mode of STAR_2.4.0b with default parameters.; Transcripts Per Million (TPM) values were estimated using RSEM v1.2.17 with default parameters.; Genome_build:…	0	BioSample: https://www.ncbi.nlm.nih.gov/biosample/SAMN04316616; SRA: https://www.ncbi.nlm.nih.gov/sra?term=SRX1462618	SRA	1	Samsung Medical Center	Seoul	South Korea	NA	Samsung Genome Institute	Woosung,,Chung	State...	ASI|KR|KS013|SE	2016-12-09 15:56:00	2015-12-03 21:29:00	959250200	4796251	200
GSE75688	GSM1963854	SRP066982	SRR2973384	BC03LN_01	BC03	BC03LN	lymph_node	single_cell	individual_cell	ER+/HER2+	ok	22341	BC03LN_Single-cell RNA-seq	patient id: BC03LN; molecular subtype: double positive (ER+ and HER2+); cell type: metastatic breast cancer	On the day of surgery, all single cells were dissociated with mechanical and enzymatical method then immediately used for assay without any in vitro culture.	NA	Dead cells in single cell suspensions were removed by Ficoll-Paque TM PLUS (GE healthcare) separation before loading to integrated fluidic circuit (IFC) chip. Each suspension was loaded to 10-17um IFC for mRNA sequencing chip then cDNA synthesis and amplification were performed with SMARTer Ultra Low RNA Kit (Clontech) in the C1TM Single-Cell Auto Prep System (Fluidigm). RNA spike-ins 1, 4 and 7 …	total RNA	transcriptomic	cDNA	RNA-Seq	6921638	835	GSE75688	Dec 03 2015	Public on Dec 09 2016	Dec 09 2016	9606	GPL16791	Illumina HiSeq 2500	Single-cell RNA-seq	A modified reference was generated by merging the three array control RNA spike-ins (ThermoFisher) and the human genome reference (hg19) with the GENCODE 19 annotations.; Paired-end 100bp reads were aligned to the modified reference by 2-pass mode of STAR_2.4.0b with default parameters.; Transcripts Per Million (TPM) values were estimated using RSEM v1.2.17 with default parameters.; Genome_build:…	0	BioSample: https://www.ncbi.nlm.nih.gov/biosample/SAMN04316699; SRA: https://www.ncbi.nlm.nih.gov/sra?term=SRX1462797	SRA	1	Samsung Medical Center	Seoul	South Korea	NA	Samsung Genome Institute	Woosung,,Chung	State...	ASI|KR|KS013|SE	2016-12-09 15:56:00	2015-12-03 21:51:00	1407619000	7038095	200
GSE75688	GSM1963855	SRP066982	SRR2973385	BC03LN_04	BC03	BC03LN	lymph_node	single_cell	individual_cell	ER+/HER2+	ok	15918	BC03LN_Single-cell RNA-seq	patient id: BC03LN; molecular subtype: double positive (ER+ and HER2+); cell type: metastatic breast cancer	On the day of surgery, all single cells were dissociated with mechanical and enzymatical method then immediately used for assay without any in vitro culture.	NA	Dead cells in single cell suspensions were removed by Ficoll-Paque TM PLUS (GE healthcare) separation before loading to integrated fluidic circuit (IFC) chip. Each suspension was loaded to 10-17um IFC for mRNA sequencing chip then cDNA synthesis and amplification were performed with SMARTer Ultra Low RNA Kit (Clontech) in the C1TM Single-Cell Auto Prep System (Fluidigm). RNA spike-ins 1, 4 and 7 …	total RNA	transcriptomic	cDNA	RNA-Seq	5516544	670	GSE75688	Dec 03 2015	Public on Dec 09 2016	Dec 09 2016	9606	GPL16791	Illumina HiSeq 2500	Single-cell RNA-seq	A modified reference was generated by merging the three array control RNA spike-ins (ThermoFisher) and the human genome reference (hg19) with the GENCODE 19 annotations.; Paired-end 100bp reads were aligned to the modified reference by 2-pass mode of STAR_2.4.0b with default parameters.; Transcripts Per Million (TPM) values were estimated using RSEM v1.2.17 with default parameters.; Genome_build:…	0	BioSample: https://www.ncbi.nlm.nih.gov/biosample/SAMN04316700; SRA: https://www.ncbi.nlm.nih.gov/sra?term=SRX1462798	SRA	1	Samsung Medical Center	Seoul	South Korea	NA	Samsung Genome Institute	Woosung,,Chung	State...	ASI|KR|KS013|SE	2016-12-09 15:56:00	2015-12-03 21:48:00	1231945400	6159727	200
GSE75688	GSM1963856	SRP066982	SRR2973386	BC03LN_05	BC03	BC03LN	lymph_node	single_cell	individual_cell	ER+/HER2+	ok	14522	BC03LN_Single-cell RNA-seq	patient id: BC03LN; molecular subtype: double positive (ER+ and HER2+); cell type: metastatic breast cancer	On the day of surgery, all single cells were dissociated with mechanical and enzymatical method then immediately used for assay without any in vitro culture.	NA	Dead cells in single cell suspensions were removed by Ficoll-Paque TM PLUS (GE healthcare) separation before loading to integrated fluidic circuit (IFC) chip. Each suspension was loaded to 10-17um IFC for mRNA sequencing chip then cDNA synthesis and amplification were performed with SMARTer Ultra Low RNA Kit (Clontech) in the C1TM Single-Cell Auto Prep System (Fluidigm). RNA spike-ins 1, 4 and 7 …	total RNA	transcriptomic	cDNA	RNA-Seq	5614506	678	GSE75688	Dec 03 2015	Public on Dec 09 2016	Dec 09 2016	9606	GPL16791	Illumina HiSeq 2500	Single-cell RNA-seq	A modified reference was generated by merging the three array control RNA spike-ins (ThermoFisher) and the human genome reference (hg19) with the GENCODE 19 annotations.; Paired-end 100bp reads were aligned to the modified reference by 2-pass mode of STAR_2.4.0b with default parameters.; Transcripts Per Million (TPM) values were estimated using RSEM v1.2.17 with default parameters.; Genome_build:…	0	BioSample: https://www.ncbi.nlm.nih.gov/biosample/SAMN04316701; SRA: https://www.ncbi.nlm.nih.gov/sra?term=SRX1462799	SRA	1	Samsung Medical Center	Seoul	South Korea	NA	Samsung Genome Institute	Woosung,,Chung	State...	ASI|KR|KS013|SE	2016-12-09 15:56:00	2015-12-03 21:48:00	1093984600	5469923	200
GSE75688	GSM1963857	SRP066982	SRR2973387	BC03LN_06	BC03	BC03LN	lymph_node	single_cell	individual_cell	ER+/HER2+	ok	2474	BC03LN_Single-cell RNA-seq	patient id: BC03LN; molecular subtype: double positive (ER+ and HER2+); cell type: metastatic breast cancer	On the day of surgery, all single cells were dissociated with mechanical and enzymatical method then immediately used for assay without any in vitro culture.	NA	Dead cells in single cell suspensions were removed by Ficoll-Paque TM PLUS (GE healthcare) separation before loading to integrated fluidic circuit (IFC) chip. Each suspension was loaded to 10-17um IFC for mRNA sequencing chip then cDNA synthesis and amplification were performed with SMARTer Ultra Low RNA Kit (Clontech) in the C1TM Single-Cell Auto Prep System (Fluidigm). RNA spike-ins 1, 4 and 7 …	total RNA	transcriptomic	cDNA	RNA-Seq	6250685	762	GSE75688	Dec 03 2015	Public on Dec 09 2016	Dec 09 2016	9606	GPL16791	Illumina HiSeq 2500	Single-cell RNA-seq	A modified reference was generated by merging the three array control RNA spike-ins (ThermoFisher) and the human genome reference (hg19) with the GENCODE 19 annotations.; Paired-end 100bp reads were aligned to the modified reference by 2-pass mode of STAR_2.4.0b with default parameters.; Transcripts Per Million (TPM) values were estimated using RSEM v1.2.17 with default parameters.; Genome_build:…	0	BioSample: https://www.ncbi.nlm.nih.gov/biosample/SAMN04316702; SRA: https://www.ncbi.nlm.nih.gov/sra?term=SRX1462789	SRA	1	Samsung Medical Center	Seoul	South Korea	NA	Samsung Genome Institute	Woosung,,Chung	State...	ASI|KR|KS013|SE	2016-12-09 15:56:00	2015-12-03 21:47:00	1374528400	6872642	200
GSE75688	GSM1963858	SRP066982	SRR2973388	BC03LN_10	BC03	BC03LN	lymph_node	single_cell	individual_cell	ER+/HER2+	ok	24151	BC03LN_Single-cell RNA-seq	patient id: BC03LN; molecular subtype: double positive (ER+ and HER2+); cell type: metastatic breast cancer	On the day of surgery, all single cells were dissociated with mechanical and enzymatical method then immediately used for assay without any in vitro culture.	NA	Dead cells in single cell suspensions were removed by Ficoll-Paque TM PLUS (GE healthcare) separation before loading to integrated fluidic circuit (IFC) chip. Each suspension was loaded to 10-17um IFC for mRNA sequencing chip then cDNA synthesis and amplification were performed with SMARTer Ultra Low RNA Kit (Clontech) in the C1TM Single-Cell Auto Prep System (Fluidigm). RNA spike-ins 1, 4 and 7 …	total RNA	transcriptomic	cDNA	RNA-Seq	7908679	958	GSE75688	Dec 03 2015	Public on Dec 09 2016	Dec 09 2016	9606	GPL16791	Illumina HiSeq 2500	Single-cell RNA-seq	A modified reference was generated by merging the three array control RNA spike-ins (ThermoFisher) and the human genome reference (hg19) with the GENCODE 19 annotations.; Paired-end 100bp reads were aligned to the modified reference by 2-pass mode of STAR_2.4.0b with default parameters.; Transcripts Per Million (TPM) values were estimated using RSEM v1.2.17 with default parameters.; Genome_build:…	0	BioSample: https://www.ncbi.nlm.nih.gov/biosample/SAMN04316703; SRA: https://www.ncbi.nlm.nih.gov/sra?term=SRX1462790	SRA	1	Samsung Medical Center	Seoul	South Korea	NA	Samsung Genome Institute	Woosung,,Chung	State...	ASI|KR|KS013|SE	2016-12-09 15:56:00	2015-12-03 21:46:00	1103052000	5515260	200
GSE75688	GSM1963859	SRP066982	SRR2973389	BC03LN_11	BC03	BC03LN	lymph_node	single_cell	individual_cell	ER+/HER2+	ok	10175	BC03LN_Single-cell RNA-seq	patient id: BC03LN; molecular subtype: double positive (ER+ and HER2+); cell type: metastatic breast cancer	On the day of surgery, all single cells were dissociated with mechanical and enzymatical method then immediately used for assay without any in vitro culture.	NA	Dead cells in single cell suspensions were removed by Ficoll-Paque TM PLUS (GE healthcare) separation before loading to integrated fluidic circuit (IFC) chip. Each suspension was loaded to 10-17um IFC for mRNA sequencing chip then cDNA synthesis and amplification were performed with SMARTer Ultra Low RNA Kit (Clontech) in the C1TM Single-Cell Auto Prep System (Fluidigm). RNA spike-ins 1, 4 and 7 …	total RNA	transcriptomic	cDNA	RNA-Seq	6819553	822	GSE75688	Dec 03 2015	Public on Dec 09 2016	Dec 09 2016	9606	GPL16791	Illumina HiSeq 2500	Single-cell RNA-seq	A modified reference was generated by merging the three array control RNA spike-ins (ThermoFisher) and the human genome reference (hg19) with the GENCODE 19 annotations.; Paired-end 100bp reads were aligned to the modified reference by 2-pass mode of STAR_2.4.0b with default parameters.; Transcripts Per Million (TPM) values were estimated using RSEM v1.2.17 with default parameters.; Genome_build:…	0	BioSample: https://www.ncbi.nlm.nih.gov/biosample/SAMN04316704; SRA: https://www.ncbi.nlm.nih.gov/sra?term=SRX1462791	SRA	1	Samsung Medical Center	Seoul	South Korea	NA	Samsung Genome Institute	Woosung,,Chung	State...	ASI|KR|KS013|SE	2016-12-09 15:56:00	2015-12-03 21:48:00	1301646000	6508230	200
GSE75688	GSM1963860	SRP066982	SRR2973390	BC03LN_13	BC03	BC03LN	lymph_node	single_cell	individual_cell	ER+/HER2+	ok	19363	BC03LN_Single-cell RNA-seq	patient id: BC03LN; molecular subtype: double positive (ER+ and HER2+); cell type: metastatic breast cancer	On the day of surgery, all single cells were dissociated with mechanical and enzymatical method then immediately used for assay without any in vitro culture.	NA	Dead cells in single cell suspensions were removed by Ficoll-Paque TM PLUS (GE healthcare) separation before loading to integrated fluidic circuit (IFC) chip. Each suspension was loaded to 10-17um IFC for mRNA sequencing chip then cDNA synthesis and amplification were performed with SMARTer Ultra Low RNA Kit (Clontech) in the C1TM Single-Cell Auto Prep System (Fluidigm). RNA spike-ins 1, 4 and 7 …	total RNA	transcriptomic	cDNA	RNA-Seq	6357809	768	GSE75688	Dec 03 2015	Public on Dec 09 2016	Dec 09 2016	9606	GPL16791	Illumina HiSeq 2500	Single-cell RNA-seq	A modified reference was generated by merging the three array control RNA spike-ins (ThermoFisher) and the human genome reference (hg19) with the GENCODE 19 annotations.; Paired-end 100bp reads were aligned to the modified reference by 2-pass mode of STAR_2.4.0b with default parameters.; Transcripts Per Million (TPM) values were estimated using RSEM v1.2.17 with default parameters.; Genome_build:…	0	BioSample: https://www.ncbi.nlm.nih.gov/biosample/SAMN04316705; SRA: https://www.ncbi.nlm.nih.gov/sra?term=SRX1462792	SRA	1	Samsung Medical Center	Seoul	South Korea	NA	Samsung Genome Institute	Woosung,,Chung	State...	ASI|KR|KS013|SE	2016-12-09 15:56:00	2015-12-03 21:51:00	1257544000	6287720	200
GSE75688	GSM1963861	SRP066982	SRR2973391	BC03LN_14	BC03	BC03LN	lymph_node	single_cell	individual_cell	ER+/HER2+	ok	19613	BC03LN_Single-cell RNA-seq	patient id: BC03LN; molecular subtype: double positive (ER+ and HER2+); cell type: metastatic breast cancer	On the day of surgery, all single cells were dissociated with mechanical and enzymatical method then immediately used for assay without any in vitro culture.	NA	Dead cells in single cell suspensions were removed by Ficoll-Paque TM PLUS (GE healthcare) separation before loading to integrated fluidic circuit (IFC) chip. Each suspension was loaded to 10-17um IFC for mRNA sequencing chip then cDNA synthesis and amplification were performed with SMARTer Ultra Low RNA Kit (Clontech) in the C1TM Single-Cell Auto Prep System (Fluidigm). RNA spike-ins 1, 4 and 7 …	total RNA	transcriptomic	cDNA	RNA-Seq	5738320	692	GSE75688	Dec 03 2015	Public on Dec 09 2016	Dec 09 2016	9606	GPL16791	Illumina HiSeq 2500	Single-cell RNA-seq	A modified reference was generated by merging the three array control RNA spike-ins (ThermoFisher) and the human genome reference (hg19) with the GENCODE 19 annotations.; Paired-end 100bp reads were aligned to the modified reference by 2-pass mode of STAR_2.4.0b with default parameters.; Transcripts Per Million (TPM) values were estimated using RSEM v1.2.17 with default parameters.; Genome_build:…	0	BioSample: https://www.ncbi.nlm.nih.gov/biosample/SAMN04316706; SRA: https://www.ncbi.nlm.nih.gov/sra?term=SRX1462793	SRA	1	Samsung Medical Center	Seoul	South Korea	NA	Samsung Genome Institute	Woosung,,Chung	State...	ASI|KR|KS013|SE	2016-12-09 15:56:00	2015-12-03 21:50:00	912785000	4563925	200
GSE75688	GSM1963862	SRP066982	SRR2973392	BC03LN_17	BC03	BC03LN	lymph_node	single_cell	individual_cell	ER+/HER2+	ok	11698	BC03LN_Single-cell RNA-seq	patient id: BC03LN; molecular subtype: double positive (ER+ and HER2+); cell type: metastatic breast cancer	On the day of surgery, all single cells were dissociated with mechanical and enzymatical method then immediately used for assay without any in vitro culture.	NA	Dead cells in single cell suspensions were removed by Ficoll-Paque TM PLUS (GE healthcare) separation before loading to integrated fluidic circuit (IFC) chip. Each suspension was loaded to 10-17um IFC for mRNA sequencing chip then cDNA synthesis and amplification were performed with SMARTer Ultra Low RNA Kit (Clontech) in the C1TM Single-Cell Auto Prep System (Fluidigm). RNA spike-ins 1, 4 and 7 …	total RNA	transcriptomic	cDNA	RNA-Seq	6314343	759	GSE75688	Dec 03 2015	Public on Dec 09 2016	Dec 09 2016	9606	GPL16791	Illumina HiSeq 2500	Single-cell RNA-seq	A modified reference was generated by merging the three array control RNA spike-ins (ThermoFisher) and the human genome reference (hg19) with the GENCODE 19 annotations.; Paired-end 100bp reads were aligned to the modified reference by 2-pass mode of STAR_2.4.0b with default parameters.; Transcripts Per Million (TPM) values were estimated using RSEM v1.2.17 with default parameters.; Genome_build:…	0	BioSample: https://www.ncbi.nlm.nih.gov/biosample/SAMN04316707; SRA: https://www.ncbi.nlm.nih.gov/sra?term=SRX1462794	SRA	1	Samsung Medical Center	Seoul	South Korea	NA	Samsung Genome Institute	Woosung,,Chung	State...	ASI|KR|KS013|SE	2016-12-09 15:56:00	2015-12-03 21:47:00	892449200	4462246	200
GSE75688	GSM1963863	SRP066982	SRR2973393	BC03LN_19	BC03	BC03LN	lymph_node	single_cell	individual_cell	ER+/HER2+	ok	21725	BC03LN_Single-cell RNA-seq	patient id: BC03LN; molecular subtype: double positive (ER+ and HER2+); cell type: metastatic breast cancer	On the day of surgery, all single cells were dissociated with mechanical and enzymatical method then immediately used for assay without any in vitro culture.	NA	Dead cells in single cell suspensions were removed by Ficoll-Paque TM PLUS (GE healthcare) separation before loading to integrated fluidic circuit (IFC) chip. Each suspension was loaded to 10-17um IFC for mRNA sequencing chip then cDNA synthesis and amplification were performed with SMARTer Ultra Low RNA Kit (Clontech) in the C1TM Single-Cell Auto Prep System (Fluidigm). RNA spike-ins 1, 4 and 7 …	total RNA	transcriptomic	cDNA	RNA-Seq	6160957	747	GSE75688	Dec 03 2015	Public on Dec 09 2016	Dec 09 2016	9606	GPL16791	Illumina HiSeq 2500	Single-cell RNA-seq	A modified reference was generated by merging the three array control RNA spike-ins (ThermoFisher) and the human genome reference (hg19) with the GENCODE 19 annotations.; Paired-end 100bp reads were aligned to the modified reference by 2-pass mode of STAR_2.4.0b with default parameters.; Transcripts Per Million (TPM) values were estimated using RSEM v1.2.17 with default parameters.; Genome_build:…	0	BioSample: https://www.ncbi.nlm.nih.gov/biosample/SAMN04316708; SRA: https://www.ncbi.nlm.nih.gov/sra?term=SRX1462795	SRA	1	Samsung Medical Center	Seoul	South Korea	NA	Samsung Genome Institute	Woosung,,Chung	State...	ASI|KR|KS013|SE	2016-12-09 15:56:00	2015-12-03 21:50:00	1882411200	9412056	200
GSE75688	GSM1963864	SRP066982	SRR2973394	BC03LN_20	BC03	BC03LN	lymph_node	single_cell	individual_cell	ER+/HER2+	ok	9828	BC03LN_Single-cell RNA-seq	patient id: BC03LN; molecular subtype: double positive (ER+ and HER2+); cell type: metastatic breast cancer	On the day of surgery, all single cells were dissociated with mechanical and enzymatical method then immediately used for assay without any in vitro culture.	NA	Dead cells in single cell suspensions were removed by Ficoll-Paque TM PLUS (GE healthcare) separation before loading to integrated fluidic circuit (IFC) chip. Each suspension was loaded to 10-17um IFC for mRNA sequencing chip then cDNA synthesis and amplification were performed with SMARTer Ultra Low RNA Kit (Clontech) in the C1TM Single-Cell Auto Prep System (Fluidigm). RNA spike-ins 1, 4 and 7 …	total RNA	transcriptomic	cDNA	RNA-Seq	6069014	731	GSE75688	Dec 03 2015	Public on Dec 09 2016	Dec 09 2016	9606	GPL16791	Illumina HiSeq 2500	Single-cell RNA-seq	A modified reference was generated by merging the three array control RNA spike-ins (ThermoFisher) and the human genome reference (hg19) with the GENCODE 19 annotations.; Paired-end 100bp reads were aligned to the modified reference by 2-pass mode of STAR_2.4.0b with default parameters.; Transcripts Per Million (TPM) values were estimated using RSEM v1.2.17 with default parameters.; Genome_build:…	0	BioSample: https://www.ncbi.nlm.nih.gov/biosample/SAMN04316709; SRA: https://www.ncbi.nlm.nih.gov/sra?term=SRX1462800	SRA	1	Samsung Medical Center	Seoul	South Korea	NA	Samsung Genome Institute	Woosung,,Chung	State...	ASI|KR|KS013|SE	2016-12-09 15:56:00	2015-12-03 21:52:00	1655575600	8277878	200
GSE75688	GSM1963865	SRP066982	SRR2973395	BC03LN_21	BC03	BC03LN	lymph_node	single_cell	individual_cell	ER+/HER2+	ok	15332	BC03LN_Single-cell RNA-seq	patient id: BC03LN; molecular subtype: double positive (ER+ and HER2+); cell type: metastatic breast cancer	On the day of surgery, all single cells were dissociated with mechanical and enzymatical method then immediately used for assay without any in vitro culture.	NA	Dead cells in single cell suspensions were removed by Ficoll-Paque TM PLUS (GE healthcare) separation before loading to integrated fluidic circuit (IFC) chip. Each suspension was loaded to 10-17um IFC for mRNA sequencing chip then cDNA synthesis and amplification were performed with SMARTer Ultra Low RNA Kit (Clontech) in the C1TM Single-Cell Auto Prep System (Fluidigm). RNA spike-ins 1, 4 and 7 …	total RNA	transcriptomic	cDNA	RNA-Seq	5048831	610	GSE75688	Dec 03 2015	Public on Dec 09 2016	Dec 09 2016	9606	GPL16791	Illumina HiSeq 2500	Single-cell RNA-seq	A modified reference was generated by merging the three array control RNA spike-ins (ThermoFisher) and the human genome reference (hg19) with the GENCODE 19 annotations.; Paired-end 100bp reads were aligned to the modified reference by 2-pass mode of STAR_2.4.0b with default parameters.; Transcripts Per Million (TPM) values were estimated using RSEM v1.2.17 with default parameters.; Genome_build:…	0	BioSample: https://www.ncbi.nlm.nih.gov/biosample/SAMN04316710; SRA: https://www.ncbi.nlm.nih.gov/sra?term=SRX1462801	SRA	1	Samsung Medical Center	Seoul	South Korea	NA	Samsung Genome Institute	Woosung,,Chung	State...	ASI|KR|KS013|SE	2016-12-09 15:56:00	2015-12-03 21:51:00	952669200	4763346	200
GSE75688	GSM1963866	SRP066982	SRR2973396	BC03LN_23	BC03	BC03LN	lymph_node	single_cell	individual_cell	ER+/HER2+	ok	13454	BC03LN_Single-cell RNA-seq	patient id: BC03LN; molecular subtype: double positive (ER+ and HER2+); cell type: metastatic breast cancer	On the day of surgery, all single cells were dissociated with mechanical and enzymatical method then immediately used for assay without any in vitro culture.	NA	Dead cells in single cell suspensions were removed by Ficoll-Paque TM PLUS (GE healthcare) separation before loading to integrated fluidic circuit (IFC) chip. Each suspension was loaded to 10-17um IFC for mRNA sequencing chip then cDNA synthesis and amplification were performed with SMARTer Ultra Low RNA Kit (Clontech) in the C1TM Single-Cell Auto Prep System (Fluidigm). RNA spike-ins 1, 4 and 7 …	total RNA	transcriptomic	cDNA	RNA-Seq	5225913	628	GSE75688	Dec 03 2015	Public on Dec 09 2016	Dec 09 2016	9606	GPL16791	Illumina HiSeq 2500	Single-cell RNA-seq	A modified reference was generated by merging the three array control RNA spike-ins (ThermoFisher) and the human genome reference (hg19) with the GENCODE 19 annotations.; Paired-end 100bp reads were aligned to the modified reference by 2-pass mode of STAR_2.4.0b with default parameters.; Transcripts Per Million (TPM) values were estimated using RSEM v1.2.17 with default parameters.; Genome_build:…	0	BioSample: https://www.ncbi.nlm.nih.gov/biosample/SAMN04316711; SRA: https://www.ncbi.nlm.nih.gov/sra?term=SRX1462802	SRA	1	Samsung Medical Center	Seoul	South Korea	NA	Samsung Genome Institute	Woosung,,Chung	State...	ASI|KR|KS013|SE	2016-12-09 15:56:00	2015-12-03 21:49:00	1247192800	6235964	200
GSE75688	GSM1963867	SRP066982	SRR2973397	BC03LN_25	BC03	BC03LN	lymph_node	single_cell	individual_cell	ER+/HER2+	ok	14626	BC03LN_Single-cell RNA-seq	patient id: BC03LN; molecular subtype: double positive (ER+ and HER2+); cell type: metastatic breast cancer	On the day of surgery, all single cells were dissociated with mechanical and enzymatical method then immediately used for assay without any in vitro culture.	NA	Dead cells in single cell suspensions were removed by Ficoll-Paque TM PLUS (GE healthcare) separation before loading to integrated fluidic circuit (IFC) chip. Each suspension was loaded to 10-17um IFC for mRNA sequencing chip then cDNA synthesis and amplification were performed with SMARTer Ultra Low RNA Kit (Clontech) in the C1TM Single-Cell Auto Prep System (Fluidigm). RNA spike-ins 1, 4 and 7 …	total RNA	transcriptomic	cDNA	RNA-Seq	5543166	677	GSE75688	Dec 03 2015	Public on Dec 09 2016	Dec 09 2016	9606	GPL16791	Illumina HiSeq 2500	Single-cell RNA-seq	A modified reference was generated by merging the three array control RNA spike-ins (ThermoFisher) and the human genome reference (hg19) with the GENCODE 19 annotations.; Paired-end 100bp reads were aligned to the modified reference by 2-pass mode of STAR_2.4.0b with default parameters.; Transcripts Per Million (TPM) values were estimated using RSEM v1.2.17 with default parameters.; Genome_build:…	0	BioSample: https://www.ncbi.nlm.nih.gov/biosample/SAMN04316712; SRA: https://www.ncbi.nlm.nih.gov/sra?term=SRX1462803	SRA	1	Samsung Medical Center	Seoul	South Korea	NA	Samsung Genome Institute	Woosung,,Chung	State...	ASI|KR|KS013|SE	2016-12-09 15:56:00	2015-12-03 21:53:00	1444810000	7224050	200
GSE75688	GSM1963868	SRP066982	SRR2973398	BC03LN_26	BC03	BC03LN	lymph_node	single_cell	individual_cell	ER+/HER2+	ok	21015	BC03LN_Single-cell RNA-seq	patient id: BC03LN; molecular subtype: double positive (ER+ and HER2+); cell type: metastatic breast cancer	On the day of surgery, all single cells were dissociated with mechanical and enzymatical method then immediately used for assay without any in vitro culture.	NA	Dead cells in single cell suspensions were removed by Ficoll-Paque TM PLUS (GE healthcare) separation before loading to integrated fluidic circuit (IFC) chip. Each suspension was loaded to 10-17um IFC for mRNA sequencing chip then cDNA synthesis and amplification were performed with SMARTer Ultra Low RNA Kit (Clontech) in the C1TM Single-Cell Auto Prep System (Fluidigm). RNA spike-ins 1, 4 and 7 …	total RNA	transcriptomic	cDNA	RNA-Seq	6883861	832	GSE75688	Dec 03 2015	Public on Dec 09 2016	Dec 09 2016	9606	GPL16791	Illumina HiSeq 2500	Single-cell RNA-seq	A modified reference was generated by merging the three array control RNA spike-ins (ThermoFisher) and the human genome reference (hg19) with the GENCODE 19 annotations.; Paired-end 100bp reads were aligned to the modified reference by 2-pass mode of STAR_2.4.0b with default parameters.; Transcripts Per Million (TPM) values were estimated using RSEM v1.2.17 with default parameters.; Genome_build:…	0	BioSample: https://www.ncbi.nlm.nih.gov/biosample/SAMN04316713; SRA: https://www.ncbi.nlm.nih.gov/sra?term=SRX1462804	SRA	1	Samsung Medical Center	Seoul	South Korea	NA	Samsung Genome Institute	Woosung,,Chung	State...	ASI|KR|KS013|SE	2016-12-09 15:56:00	2015-12-03 21:51:00	1793795800	8968979	200
GSE75688	GSM1963869	SRP066982	SRR2973399	BC03LN_27	BC03	BC03LN	lymph_node	single_cell	individual_cell	ER+/HER2+	ok	6793	BC03LN_Single-cell RNA-seq	patient id: BC03LN; molecular subtype: double positive (ER+ and HER2+); cell type: metastatic breast cancer	On the day of surgery, all single cells were dissociated with mechanical and enzymatical method then immediately used for assay without any in vitro culture.	NA	Dead cells in single cell suspensions were removed by Ficoll-Paque TM PLUS (GE healthcare) separation before loading to integrated fluidic circuit (IFC) chip. Each suspension was loaded to 10-17um IFC for mRNA sequencing chip then cDNA synthesis and amplification were performed with SMARTer Ultra Low RNA Kit (Clontech) in the C1TM Single-Cell Auto Prep System (Fluidigm). RNA spike-ins 1, 4 and 7 …	total RNA	transcriptomic	cDNA	RNA-Seq	6265601	761	GSE75688	Dec 03 2015	Public on Dec 09 2016	Dec 09 2016	9606	GPL16791	Illumina HiSeq 2500	Single-cell RNA-seq	A modified reference was generated by merging the three array control RNA spike-ins (ThermoFisher) and the human genome reference (hg19) with the GENCODE 19 annotations.; Paired-end 100bp reads were aligned to the modified reference by 2-pass mode of STAR_2.4.0b with default parameters.; Transcripts Per Million (TPM) values were estimated using RSEM v1.2.17 with default parameters.; Genome_build:…	0	BioSample: https://www.ncbi.nlm.nih.gov/biosample/SAMN04316714; SRA: https://www.ncbi.nlm.nih.gov/sra?term=SRX1462805	SRA	1	Samsung Medical Center	Seoul	South Korea	NA	Samsung Genome Institute	Woosung,,Chung	State...	ASI|KR|KS013|SE	2016-12-09 15:56:00	2015-12-03 21:53:00	1535775400	7678877	200
GSE75688	GSM1963870	SRP066982	SRR2973400	BC03LN_28	BC03	BC03LN	lymph_node	single_cell	individual_cell	ER+/HER2+	ok	15457	BC03LN_Single-cell RNA-seq	patient id: BC03LN; molecular subtype: double positive (ER+ and HER2+); cell type: metastatic breast cancer	On the day of surgery, all single cells were dissociated with mechanical and enzymatical method then immediately used for assay without any in vitro culture.	NA	Dead cells in single cell suspensions were removed by Ficoll-Paque TM PLUS (GE healthcare) separation before loading to integrated fluidic circuit (IFC) chip. Each suspension was loaded to 10-17um IFC for mRNA sequencing chip then cDNA synthesis and amplification were performed with SMARTer Ultra Low RNA Kit (Clontech) in the C1TM Single-Cell Auto Prep System (Fluidigm). RNA spike-ins 1, 4 and 7 …	total RNA	transcriptomic	cDNA	RNA-Seq	6182847	746	GSE75688	Dec 03 2015	Public on Dec 09 2016	Dec 09 2016	9606	GPL16791	Illumina HiSeq 2500	Single-cell RNA-seq	A modified reference was generated by merging the three array control RNA spike-ins (ThermoFisher) and the human genome reference (hg19) with the GENCODE 19 annotations.; Paired-end 100bp reads were aligned to the modified reference by 2-pass mode of STAR_2.4.0b with default parameters.; Transcripts Per Million (TPM) values were estimated using RSEM v1.2.17 with default parameters.; Genome_build:…	0	BioSample: https://www.ncbi.nlm.nih.gov/biosample/SAMN04316715; SRA: https://www.ncbi.nlm.nih.gov/sra?term=SRX1462806	SRA	1	Samsung Medical Center	Seoul	South Korea	NA	Samsung Genome Institute	Woosung,,Chung	State...	ASI|KR|KS013|SE	2016-12-09 15:56:00	2015-12-03 21:50:00	1246359200	6231796	200
GSE75688	GSM1963871	SRP066982	SRR2973401	BC03LN_31	BC03	BC03LN	lymph_node	single_cell	individual_cell	ER+/HER2+	ok	8879	BC03LN_Single-cell RNA-seq	patient id: BC03LN; molecular subtype: double positive (ER+ and HER2+); cell type: metastatic breast cancer	On the day of surgery, all single cells were dissociated with mechanical and enzymatical method then immediately used for assay without any in vitro culture.	NA	Dead cells in single cell suspensions were removed by Ficoll-Paque TM PLUS (GE healthcare) separation before loading to integrated fluidic circuit (IFC) chip. Each suspension was loaded to 10-17um IFC for mRNA sequencing chip then cDNA synthesis and amplification were performed with SMARTer Ultra Low RNA Kit (Clontech) in the C1TM Single-Cell Auto Prep System (Fluidigm). RNA spike-ins 1, 4 and 7 …	total RNA	transcriptomic	cDNA	RNA-Seq	6263706	755	GSE75688	Dec 03 2015	Public on Dec 09 2016	Dec 09 2016	9606	GPL16791	Illumina HiSeq 2500	Single-cell RNA-seq	A modified reference was generated by merging the three array control RNA spike-ins (ThermoFisher) and the human genome reference (hg19) with the GENCODE 19 annotations.; Paired-end 100bp reads were aligned to the modified reference by 2-pass mode of STAR_2.4.0b with default parameters.; Transcripts Per Million (TPM) values were estimated using RSEM v1.2.17 with default parameters.; Genome_build:…	0	BioSample: https://www.ncbi.nlm.nih.gov/biosample/SAMN04316716; SRA: https://www.ncbi.nlm.nih.gov/sra?term=SRX1462807	SRA	1	Samsung Medical Center	Seoul	South Korea	NA	Samsung Genome Institute	Woosung,,Chung	State...	ASI|KR|KS013|SE	2016-12-09 15:56:00	2015-12-03 21:53:00	1388690200	6943451	200
GSE75688	GSM1963872	SRP066982	SRR2973402	BC03LN_32	BC03	BC03LN	lymph_node	single_cell	individual_cell	ER+/HER2+	ok	15417	BC03LN_Single-cell RNA-seq	patient id: BC03LN; molecular subtype: double positive (ER+ and HER2+); cell type: metastatic breast cancer	On the day of surgery, all single cells were dissociated with mechanical and enzymatical method then immediately used for assay without any in vitro culture.	NA	Dead cells in single cell suspensions were removed by Ficoll-Paque TM PLUS (GE healthcare) separation before loading to integrated fluidic circuit (IFC) chip. Each suspension was loaded to 10-17um IFC for mRNA sequencing chip then cDNA synthesis and amplification were performed with SMARTer Ultra Low RNA Kit (Clontech) in the C1TM Single-Cell Auto Prep System (Fluidigm). RNA spike-ins 1, 4 and 7 …	total RNA	transcriptomic	cDNA	RNA-Seq	5847326	704	GSE75688	Dec 03 2015	Public on Dec 09 2016	Dec 09 2016	9606	GPL16791	Illumina HiSeq 2500	Single-cell RNA-seq	A modified reference was generated by merging the three array control RNA spike-ins (ThermoFisher) and the human genome reference (hg19) with the GENCODE 19 annotations.; Paired-end 100bp reads were aligned to the modified reference by 2-pass mode of STAR_2.4.0b with default parameters.; Transcripts Per Million (TPM) values were estimated using RSEM v1.2.17 with default parameters.; Genome_build:…	0	BioSample: https://www.ncbi.nlm.nih.gov/biosample/SAMN04316717; SRA: https://www.ncbi.nlm.nih.gov/sra?term=SRX1462808	SRA	1	Samsung Medical Center	Seoul	South Korea	NA	Samsung Genome Institute	Woosung,,Chung	State...	ASI|KR|KS013|SE	2016-12-09 15:56:00	2015-12-03 21:49:00	1228146800	6140734	200
GSE75688	GSM1963873	SRP066982	SRR2973403	BC03LN_34	BC03	BC03LN	lymph_node	single_cell	individual_cell	ER+/HER2+	ok	14433	BC03LN_Single-cell RNA-seq	patient id: BC03LN; molecular subtype: double positive (ER+ and HER2+); cell type: metastatic breast cancer	On the day of surgery, all single cells were dissociated with mechanical and enzymatical method then immediately used for assay without any in vitro culture.	NA	Dead cells in single cell suspensions were removed by Ficoll-Paque TM PLUS (GE healthcare) separation before loading to integrated fluidic circuit (IFC) chip. Each suspension was loaded to 10-17um IFC for mRNA sequencing chip then cDNA synthesis and amplification were performed with SMARTer Ultra Low RNA Kit (Clontech) in the C1TM Single-Cell Auto Prep System (Fluidigm). RNA spike-ins 1, 4 and 7 …	total RNA	transcriptomic	cDNA	RNA-Seq	4394696	536	GSE75688	Dec 03 2015	Public on Dec 09 2016	Dec 09 2016	9606	GPL16791	Illumina HiSeq 2500	Single-cell RNA-seq	A modified reference was generated by merging the three array control RNA spike-ins (ThermoFisher) and the human genome reference (hg19) with the GENCODE 19 annotations.; Paired-end 100bp reads were aligned to the modified reference by 2-pass mode of STAR_2.4.0b with default parameters.; Transcripts Per Million (TPM) values were estimated using RSEM v1.2.17 with default parameters.; Genome_build:…	0	BioSample: https://www.ncbi.nlm.nih.gov/biosample/SAMN04316718; SRA: https://www.ncbi.nlm.nih.gov/sra?term=SRX1462809	SRA	1	Samsung Medical Center	Seoul	South Korea	NA	Samsung Genome Institute	Woosung,,Chung	State...	ASI|KR|KS013|SE	2016-12-09 15:56:00	2015-12-03 21:55:00	1539575600	7697878	200
GSE75688	GSM1963874	SRP066982	SRR2973404	BC03LN_35	BC03	BC03LN	lymph_node	single_cell	individual_cell	ER+/HER2+	ok	14043	BC03LN_Single-cell RNA-seq	patient id: BC03LN; molecular subtype: double positive (ER+ and HER2+); cell type: metastatic breast cancer	On the day of surgery, all single cells were dissociated with mechanical and enzymatical method then immediately used for assay without any in vitro culture.	NA	Dead cells in single cell suspensions were removed by Ficoll-Paque TM PLUS (GE healthcare) separation before loading to integrated fluidic circuit (IFC) chip. Each suspension was loaded to 10-17um IFC for mRNA sequencing chip then cDNA synthesis and amplification were performed with SMARTer Ultra Low RNA Kit (Clontech) in the C1TM Single-Cell Auto Prep System (Fluidigm). RNA spike-ins 1, 4 and 7 …	total RNA	transcriptomic	cDNA	RNA-Seq	4688920	565	GSE75688	Dec 03 2015	Public on Dec 09 2016	Dec 09 2016	9606	GPL16791	Illumina HiSeq 2500	Single-cell RNA-seq	A modified reference was generated by merging the three array control RNA spike-ins (ThermoFisher) and the human genome reference (hg19) with the GENCODE 19 annotations.; Paired-end 100bp reads were aligned to the modified reference by 2-pass mode of STAR_2.4.0b with default parameters.; Transcripts Per Million (TPM) values were estimated using RSEM v1.2.17 with default parameters.; Genome_build:…	0	BioSample: https://www.ncbi.nlm.nih.gov/biosample/SAMN04316719; SRA: https://www.ncbi.nlm.nih.gov/sra?term=SRX1462810	SRA	1	Samsung Medical Center	Seoul	South Korea	NA	Samsung Genome Institute	Woosung,,Chung	State...	ASI|KR|KS013|SE	2016-12-09 15:56:00	2015-12-03 21:51:00	1174587600	5872938	200
GSE75688	GSM1963875	SRP066982	SRR2973405	BC03LN_37	BC03	BC03LN	lymph_node	single_cell	individual_cell	ER+/HER2+	ok	17318	BC03LN_Single-cell RNA-seq	patient id: BC03LN; molecular subtype: double positive (ER+ and HER2+); cell type: metastatic breast cancer	On the day of surgery, all single cells were dissociated with mechanical and enzymatical method then immediately used for assay without any in vitro culture.	NA	Dead cells in single cell suspensions were removed by Ficoll-Paque TM PLUS (GE healthcare) separation before loading to integrated fluidic circuit (IFC) chip. Each suspension was loaded to 10-17um IFC for mRNA sequencing chip then cDNA synthesis and amplification were performed with SMARTer Ultra Low RNA Kit (Clontech) in the C1TM Single-Cell Auto Prep System (Fluidigm). RNA spike-ins 1, 4 and 7 …	total RNA	transcriptomic	cDNA	RNA-Seq	6692659	811	GSE75688	Dec 03 2015	Public on Dec 09 2016	Dec 09 2016	9606	GPL16791	Illumina HiSeq 2500	Single-cell RNA-seq	A modified reference was generated by merging the three array control RNA spike-ins (ThermoFisher) and the human genome reference (hg19) with the GENCODE 19 annotations.; Paired-end 100bp reads were aligned to the modified reference by 2-pass mode of STAR_2.4.0b with default parameters.; Transcripts Per Million (TPM) values were estimated using RSEM v1.2.17 with default parameters.; Genome_build:…	0	BioSample: https://www.ncbi.nlm.nih.gov/biosample/SAMN04316720; SRA: https://www.ncbi.nlm.nih.gov/sra?term=SRX1462811	SRA	1	Samsung Medical Center	Seoul	South Korea	NA	Samsung Genome Institute	Woosung,,Chung	State...	ASI|KR|KS013|SE	2016-12-09 15:56:00	2015-12-03 21:51:00	1631047400	8155237	200
GSE75688	GSM1963876	SRP066982	SRR2973406	BC03LN_38	BC03	BC03LN	lymph_node	single_cell	individual_cell	ER+/HER2+	ok	8745	BC03LN_Single-cell RNA-seq	patient id: BC03LN; molecular subtype: double positive (ER+ and HER2+); cell type: metastatic breast cancer	On the day of surgery, all single cells were dissociated with mechanical and enzymatical method then immediately used for assay without any in vitro culture.	NA	Dead cells in single cell suspensions were removed by Ficoll-Paque TM PLUS (GE healthcare) separation before loading to integrated fluidic circuit (IFC) chip. Each suspension was loaded to 10-17um IFC for mRNA sequencing chip then cDNA synthesis and amplification were performed with SMARTer Ultra Low RNA Kit (Clontech) in the C1TM Single-Cell Auto Prep System (Fluidigm). RNA spike-ins 1, 4 and 7 …	total RNA	transcriptomic	cDNA	RNA-Seq	6509229	786	GSE75688	Dec 03 2015	Public on Dec 09 2016	Dec 09 2016	9606	GPL16791	Illumina HiSeq 2500	Single-cell RNA-seq	A modified reference was generated by merging the three array control RNA spike-ins (ThermoFisher) and the human genome reference (hg19) with the GENCODE 19 annotations.; Paired-end 100bp reads were aligned to the modified reference by 2-pass mode of STAR_2.4.0b with default parameters.; Transcripts Per Million (TPM) values were estimated using RSEM v1.2.17 with default parameters.; Genome_build:…	0	BioSample: https://www.ncbi.nlm.nih.gov/biosample/SAMN04316721; SRA: https://www.ncbi.nlm.nih.gov/sra?term=SRX1462812	SRA	1	Samsung Medical Center	Seoul	South Korea	NA	Samsung Genome Institute	Woosung,,Chung	State...	ASI|KR|KS013|SE	2016-12-09 15:56:00	2015-12-03 21:50:00	1075822600	5379113	200
GSE75688	GSM1963877	SRP066982	SRR2973407	BC03LN_42	BC03	BC03LN	lymph_node	single_cell	individual_cell	ER+/HER2+	ok	9461	BC03LN_Single-cell RNA-seq	patient id: BC03LN; molecular subtype: double positive (ER+ and HER2+); cell type: metastatic breast cancer	On the day of surgery, all single cells were dissociated with mechanical and enzymatical method then immediately used for assay without any in vitro culture.	NA	Dead cells in single cell suspensions were removed by Ficoll-Paque TM PLUS (GE healthcare) separation before loading to integrated fluidic circuit (IFC) chip. Each suspension was loaded to 10-17um IFC for mRNA sequencing chip then cDNA synthesis and amplification were performed with SMARTer Ultra Low RNA Kit (Clontech) in the C1TM Single-Cell Auto Prep System (Fluidigm). RNA spike-ins 1, 4 and 7 …	total RNA	transcriptomic	cDNA	RNA-Seq	4872670	594	GSE75688	Dec 03 2015	Public on Dec 09 2016	Dec 09 2016	9606	GPL16791	Illumina HiSeq 2500	Single-cell RNA-seq	A modified reference was generated by merging the three array control RNA spike-ins (ThermoFisher) and the human genome reference (hg19) with the GENCODE 19 annotations.; Paired-end 100bp reads were aligned to the modified reference by 2-pass mode of STAR_2.4.0b with default parameters.; Transcripts Per Million (TPM) values were estimated using RSEM v1.2.17 with default parameters.; Genome_build:…	0	BioSample: https://www.ncbi.nlm.nih.gov/biosample/SAMN04316722; SRA: https://www.ncbi.nlm.nih.gov/sra?term=SRX1462813	SRA	1	Samsung Medical Center	Seoul	South Korea	NA	Samsung Genome Institute	Woosung,,Chung	State...	ASI|KR|KS013|SE	2016-12-09 15:56:00	2015-12-03 21:50:00	780278000	3901390	200
GSE75688	GSM1963878	SRP066982	SRR2973408	BC03LN_44	BC03	BC03LN	lymph_node	single_cell	individual_cell	ER+/HER2+	ok	11579	BC03LN_Single-cell RNA-seq	patient id: BC03LN; molecular subtype: double positive (ER+ and HER2+); cell type: metastatic breast cancer	On the day of surgery, all single cells were dissociated with mechanical and enzymatical method then immediately used for assay without any in vitro culture.	NA	Dead cells in single cell suspensions were removed by Ficoll-Paque TM PLUS (GE healthcare) separation before loading to integrated fluidic circuit (IFC) chip. Each suspension was loaded to 10-17um IFC for mRNA sequencing chip then cDNA synthesis and amplification were performed with SMARTer Ultra Low RNA Kit (Clontech) in the C1TM Single-Cell Auto Prep System (Fluidigm). RNA spike-ins 1, 4 and 7 …	total RNA	transcriptomic	cDNA	RNA-Seq	5683913	686	GSE75688	Dec 03 2015	Public on Dec 09 2016	Dec 09 2016	9606	GPL16791	Illumina HiSeq 2500	Single-cell RNA-seq	A modified reference was generated by merging the three array control RNA spike-ins (ThermoFisher) and the human genome reference (hg19) with the GENCODE 19 annotations.; Paired-end 100bp reads were aligned to the modified reference by 2-pass mode of STAR_2.4.0b with default parameters.; Transcripts Per Million (TPM) values were estimated using RSEM v1.2.17 with default parameters.; Genome_build:…	0	BioSample: https://www.ncbi.nlm.nih.gov/biosample/SAMN04316723; SRA: https://www.ncbi.nlm.nih.gov/sra?term=SRX1462814	SRA	1	Samsung Medical Center	Seoul	South Korea	NA	Samsung Genome Institute	Woosung,,Chung	State...	ASI|KR|KS013|SE	2016-12-09 15:56:00	2015-12-03 21:51:00	1176929200	5884646	200
GSE75688	GSM1963879	SRP066982	SRR2973409	BC03LN_47	BC03	BC03LN	lymph_node	single_cell	individual_cell	ER+/HER2+	ok	12488	BC03LN_Single-cell RNA-seq	patient id: BC03LN; molecular subtype: double positive (ER+ and HER2+); cell type: metastatic breast cancer	On the day of surgery, all single cells were dissociated with mechanical and enzymatical method then immediately used for assay without any in vitro culture.	NA	Dead cells in single cell suspensions were removed by Ficoll-Paque TM PLUS (GE healthcare) separation before loading to integrated fluidic circuit (IFC) chip. Each suspension was loaded to 10-17um IFC for mRNA sequencing chip then cDNA synthesis and amplification were performed with SMARTer Ultra Low RNA Kit (Clontech) in the C1TM Single-Cell Auto Prep System (Fluidigm). RNA spike-ins 1, 4 and 7 …	total RNA	transcriptomic	cDNA	RNA-Seq	5164818	621	GSE75688	Dec 03 2015	Public on Dec 09 2016	Dec 09 2016	9606	GPL16791	Illumina HiSeq 2500	Single-cell RNA-seq	A modified reference was generated by merging the three array control RNA spike-ins (ThermoFisher) and the human genome reference (hg19) with the GENCODE 19 annotations.; Paired-end 100bp reads were aligned to the modified reference by 2-pass mode of STAR_2.4.0b with default parameters.; Transcripts Per Million (TPM) values were estimated using RSEM v1.2.17 with default parameters.; Genome_build:…	0	BioSample: https://www.ncbi.nlm.nih.gov/biosample/SAMN04316724; SRA: https://www.ncbi.nlm.nih.gov/sra?term=SRX1462815	SRA	1	Samsung Medical Center	Seoul	South Korea	NA	Samsung Genome Institute	Woosung,,Chung	State...	ASI|KR|KS013|SE	2016-12-09 15:56:00	2015-12-03 21:56:00	1526103200	7630516	200
GSE75688	GSM1963880	SRP066982	SRR2973410	BC03LN_48	BC03	BC03LN	lymph_node	single_cell	individual_cell	ER+/HER2+	ok	9925	BC03LN_Single-cell RNA-seq	patient id: BC03LN; molecular subtype: double positive (ER+ and HER2+); cell type: metastatic breast cancer	On the day of surgery, all single cells were dissociated with mechanical and enzymatical method then immediately used for assay without any in vitro culture.	NA	Dead cells in single cell suspensions were removed by Ficoll-Paque TM PLUS (GE healthcare) separation before loading to integrated fluidic circuit (IFC) chip. Each suspension was loaded to 10-17um IFC for mRNA sequencing chip then cDNA synthesis and amplification were performed with SMARTer Ultra Low RNA Kit (Clontech) in the C1TM Single-Cell Auto Prep System (Fluidigm). RNA spike-ins 1, 4 and 7 …	total RNA	transcriptomic	cDNA	RNA-Seq	5233188	634	GSE75688	Dec 03 2015	Public on Dec 09 2016	Dec 09 2016	9606	GPL16791	Illumina HiSeq 2500	Single-cell RNA-seq	A modified reference was generated by merging the three array control RNA spike-ins (ThermoFisher) and the human genome reference (hg19) with the GENCODE 19 annotations.; Paired-end 100bp reads were aligned to the modified reference by 2-pass mode of STAR_2.4.0b with default parameters.; Transcripts Per Million (TPM) values were estimated using RSEM v1.2.17 with default parameters.; Genome_build:…	0	BioSample: https://www.ncbi.nlm.nih.gov/biosample/SAMN04316725; SRA: https://www.ncbi.nlm.nih.gov/sra?term=SRX1462816	SRA	1	Samsung Medical Center	Seoul	South Korea	NA	Samsung Genome Institute	Woosung,,Chung	State...	ASI|KR|KS013|SE	2016-12-09 15:56:00	2015-12-03 21:56:00	1906850200	9534251	200
GSE75688	GSM1963881	SRP066982	SRR2973411	BC03LN_49	BC03	BC03LN	lymph_node	single_cell	individual_cell	ER+/HER2+	ok	7311	BC03LN_Single-cell RNA-seq	patient id: BC03LN; molecular subtype: double positive (ER+ and HER2+); cell type: metastatic breast cancer	On the day of surgery, all single cells were dissociated with mechanical and enzymatical method then immediately used for assay without any in vitro culture.	NA	Dead cells in single cell suspensions were removed by Ficoll-Paque TM PLUS (GE healthcare) separation before loading to integrated fluidic circuit (IFC) chip. Each suspension was loaded to 10-17um IFC for mRNA sequencing chip then cDNA synthesis and amplification were performed with SMARTer Ultra Low RNA Kit (Clontech) in the C1TM Single-Cell Auto Prep System (Fluidigm). RNA spike-ins 1, 4 and 7 …	total RNA	transcriptomic	cDNA	RNA-Seq	6872448	829	GSE75688	Dec 03 2015	Public on Dec 09 2016	Dec 09 2016	9606	GPL16791	Illumina HiSeq 2500	Single-cell RNA-seq	A modified reference was generated by merging the three array control RNA spike-ins (ThermoFisher) and the human genome reference (hg19) with the GENCODE 19 annotations.; Paired-end 100bp reads were aligned to the modified reference by 2-pass mode of STAR_2.4.0b with default parameters.; Transcripts Per Million (TPM) values were estimated using RSEM v1.2.17 with default parameters.; Genome_build:…	0	BioSample: https://www.ncbi.nlm.nih.gov/biosample/SAMN04316726; SRA: https://www.ncbi.nlm.nih.gov/sra?term=SRX1462817	SRA	1	Samsung Medical Center	Seoul	South Korea	NA	Samsung Genome Institute	Woosung,,Chung	State...	ASI|KR|KS013|SE	2016-12-09 15:56:00	2015-12-03 21:54:00	849693000	4248465	200
GSE75688	GSM1963882	SRP066982	SRR2973412	BC03LN_50	BC03	BC03LN	lymph_node	single_cell	individual_cell	ER+/HER2+	ok	16262	BC03LN_Single-cell RNA-seq	patient id: BC03LN; molecular subtype: double positive (ER+ and HER2+); cell type: metastatic breast cancer	On the day of surgery, all single cells were dissociated with mechanical and enzymatical method then immediately used for assay without any in vitro culture.	NA	Dead cells in single cell suspensions were removed by Ficoll-Paque TM PLUS (GE healthcare) separation before loading to integrated fluidic circuit (IFC) chip. Each suspension was loaded to 10-17um IFC for mRNA sequencing chip then cDNA synthesis and amplification were performed with SMARTer Ultra Low RNA Kit (Clontech) in the C1TM Single-Cell Auto Prep System (Fluidigm). RNA spike-ins 1, 4 and 7 …	total RNA	transcriptomic	cDNA	RNA-Seq	6300587	764	GSE75688	Dec 03 2015	Public on Dec 09 2016	Dec 09 2016	9606	GPL16791	Illumina HiSeq 2500	Single-cell RNA-seq	A modified reference was generated by merging the three array control RNA spike-ins (ThermoFisher) and the human genome reference (hg19) with the GENCODE 19 annotations.; Paired-end 100bp reads were aligned to the modified reference by 2-pass mode of STAR_2.4.0b with default parameters.; Transcripts Per Million (TPM) values were estimated using RSEM v1.2.17 with default parameters.; Genome_build:…	0	BioSample: https://www.ncbi.nlm.nih.gov/biosample/SAMN04316727; SRA: https://www.ncbi.nlm.nih.gov/sra?term=SRX1462818	SRA	1	Samsung Medical Center	Seoul	South Korea	NA	Samsung Genome Institute	Woosung,,Chung	State...	ASI|KR|KS013|SE	2016-12-09 15:56:00	2015-12-03 21:53:00	1315493000	6577465	200
GSE75688	GSM1963883	SRP066982	SRR2973413	BC03LN_51	BC03	BC03LN	lymph_node	single_cell	individual_cell	ER+/HER2+	ok	14466	BC03LN_Single-cell RNA-seq	patient id: BC03LN; molecular subtype: double positive (ER+ and HER2+); cell type: metastatic breast cancer	On the day of surgery, all single cells were dissociated with mechanical and enzymatical method then immediately used for assay without any in vitro culture.	NA	Dead cells in single cell suspensions were removed by Ficoll-Paque TM PLUS (GE healthcare) separation before loading to integrated fluidic circuit (IFC) chip. Each suspension was loaded to 10-17um IFC for mRNA sequencing chip then cDNA synthesis and amplification were performed with SMARTer Ultra Low RNA Kit (Clontech) in the C1TM Single-Cell Auto Prep System (Fluidigm). RNA spike-ins 1, 4 and 7 …	total RNA	transcriptomic	cDNA	RNA-Seq	5671950	686	GSE75688	Dec 03 2015	Public on Dec 09 2016	Dec 09 2016	9606	GPL16791	Illumina HiSeq 2500	Single-cell RNA-seq	A modified reference was generated by merging the three array control RNA spike-ins (ThermoFisher) and the human genome reference (hg19) with the GENCODE 19 annotations.; Paired-end 100bp reads were aligned to the modified reference by 2-pass mode of STAR_2.4.0b with default parameters.; Transcripts Per Million (TPM) values were estimated using RSEM v1.2.17 with default parameters.; Genome_build:…	0	BioSample: https://www.ncbi.nlm.nih.gov/biosample/SAMN04316728; SRA: https://www.ncbi.nlm.nih.gov/sra?term=SRX1462819	SRA	1	Samsung Medical Center	Seoul	South Korea	NA	Samsung Genome Institute	Woosung,,Chung	State...	ASI|KR|KS013|SE	2016-12-09 15:56:00	2015-12-03 21:54:00	1787452200	8937261	200
GSE75688	GSM1963884	SRP066982	SRR2973414	BC03LN_53	BC03	BC03LN	lymph_node	single_cell	individual_cell	ER+/HER2+	ok	7135	BC03LN_Single-cell RNA-seq	patient id: BC03LN; molecular subtype: double positive (ER+ and HER2+); cell type: metastatic breast cancer	On the day of surgery, all single cells were dissociated with mechanical and enzymatical method then immediately used for assay without any in vitro culture.	NA	Dead cells in single cell suspensions were removed by Ficoll-Paque TM PLUS (GE healthcare) separation before loading to integrated fluidic circuit (IFC) chip. Each suspension was loaded to 10-17um IFC for mRNA sequencing chip then cDNA synthesis and amplification were performed with SMARTer Ultra Low RNA Kit (Clontech) in the C1TM Single-Cell Auto Prep System (Fluidigm). RNA spike-ins 1, 4 and 7 …	total RNA	transcriptomic	cDNA	RNA-Seq	6547623	791	GSE75688	Dec 03 2015	Public on Dec 09 2016	Dec 09 2016	9606	GPL16791	Illumina HiSeq 2500	Single-cell RNA-seq	A modified reference was generated by merging the three array control RNA spike-ins (ThermoFisher) and the human genome reference (hg19) with the GENCODE 19 annotations.; Paired-end 100bp reads were aligned to the modified reference by 2-pass mode of STAR_2.4.0b with default parameters.; Transcripts Per Million (TPM) values were estimated using RSEM v1.2.17 with default parameters.; Genome_build:…	0	BioSample: https://www.ncbi.nlm.nih.gov/biosample/SAMN04316729; SRA: https://www.ncbi.nlm.nih.gov/sra?term=SRX1462826	SRA	1	Samsung Medical Center	Seoul	South Korea	NA	Samsung Genome Institute	Woosung,,Chung	State...	ASI|KR|KS013|SE	2016-12-09 15:56:00	2015-12-03 21:59:00	1946930800	9734654	200
GSE75688	GSM1963885	SRP066982	SRR2973415	BC03LN_56	BC03	BC03LN	lymph_node	single_cell	individual_cell	ER+/HER2+	ok	5241	BC03LN_Single-cell RNA-seq	patient id: BC03LN; molecular subtype: double positive (ER+ and HER2+); cell type: metastatic breast cancer	On the day of surgery, all single cells were dissociated with mechanical and enzymatical method then immediately used for assay without any in vitro culture.	NA	Dead cells in single cell suspensions were removed by Ficoll-Paque TM PLUS (GE healthcare) separation before loading to integrated fluidic circuit (IFC) chip. Each suspension was loaded to 10-17um IFC for mRNA sequencing chip then cDNA synthesis and amplification were performed with SMARTer Ultra Low RNA Kit (Clontech) in the C1TM Single-Cell Auto Prep System (Fluidigm). RNA spike-ins 1, 4 and 7 …	total RNA	transcriptomic	cDNA	RNA-Seq	6417082	793	GSE75688	Dec 03 2015	Public on Dec 09 2016	Dec 09 2016	9606	GPL16791	Illumina HiSeq 2500	Single-cell RNA-seq	A modified reference was generated by merging the three array control RNA spike-ins (ThermoFisher) and the human genome reference (hg19) with the GENCODE 19 annotations.; Paired-end 100bp reads were aligned to the modified reference by 2-pass mode of STAR_2.4.0b with default parameters.; Transcripts Per Million (TPM) values were estimated using RSEM v1.2.17 with default parameters.; Genome_build:…	0	BioSample: https://www.ncbi.nlm.nih.gov/biosample/SAMN04316730; SRA: https://www.ncbi.nlm.nih.gov/sra?term=SRX1462827	SRA	1	Samsung Medical Center	Seoul	South Korea	NA	Samsung Genome Institute	Woosung,,Chung	State...	ASI|KR|KS013|SE	2016-12-09 15:56:00	2015-12-03 21:57:00	1643186800	8215934	200
GSE75688	GSM1963886	SRP066982	SRR2973416	BC03LN_57	BC03	BC03LN	lymph_node	single_cell	individual_cell	ER+/HER2+	ok	13612	BC03LN_Single-cell RNA-seq	patient id: BC03LN; molecular subtype: double positive (ER+ and HER2+); cell type: metastatic breast cancer	On the day of surgery, all single cells were dissociated with mechanical and enzymatical method then immediately used for assay without any in vitro culture.	NA	Dead cells in single cell suspensions were removed by Ficoll-Paque TM PLUS (GE healthcare) separation before loading to integrated fluidic circuit (IFC) chip. Each suspension was loaded to 10-17um IFC for mRNA sequencing chip then cDNA synthesis and amplification were performed with SMARTer Ultra Low RNA Kit (Clontech) in the C1TM Single-Cell Auto Prep System (Fluidigm). RNA spike-ins 1, 4 and 7 …	total RNA	transcriptomic	cDNA	RNA-Seq	5586725	671	GSE75688	Dec 03 2015	Public on Dec 09 2016	Dec 09 2016	9606	GPL16791	Illumina HiSeq 2500	Single-cell RNA-seq	A modified reference was generated by merging the three array control RNA spike-ins (ThermoFisher) and the human genome reference (hg19) with the GENCODE 19 annotations.; Paired-end 100bp reads were aligned to the modified reference by 2-pass mode of STAR_2.4.0b with default parameters.; Transcripts Per Million (TPM) values were estimated using RSEM v1.2.17 with default parameters.; Genome_build:…	0	BioSample: https://www.ncbi.nlm.nih.gov/biosample/SAMN04316731; SRA: https://www.ncbi.nlm.nih.gov/sra?term=SRX1462828	SRA	1	Samsung Medical Center	Seoul	South Korea	NA	Samsung Genome Institute	Woosung,,Chung	State...	ASI|KR|KS013|SE	2016-12-09 15:56:00	2015-12-03 21:57:00	1119301000	5596505	200
GSE75688	GSM2391915	SRP066982	SRR5023446	BC03LN_58	BC03	BC03LN	lymph_node	single_cell	individual_cell	ER+/HER2+	ok	4892	BC03LN_Single-cell RNA-seq	patient id: BC03LN; molecular subtype: double positive (ER+ and HER2+); cell type: metastatic breast cancer	On the day of surgery, all single cells were dissociated with mechanical and enzymatical method then immediately used for assay without any in vitro culture.	NA	Dead cells in single cell suspensions were removed by Ficoll-Paque TM PLUS (GE healthcare) separation before loading to integrated fluidic circuit (IFC) chip. Each suspension was loaded to 10-17um IFC for mRNA sequencing chip then cDNA synthesis and amplification were performed with SMARTer Ultra Low RNA Kit (Clontech) in the C1TM Single-Cell Auto Prep System (Fluidigm). RNA spike-ins 1, 4 and 7 …	total RNA	transcriptomic	cDNA	RNA-Seq	8781552	766	GSE75688	Nov 15 2016	Public on Dec 09 2016	Dec 09 2016	9606	GPL16791	Illumina HiSeq 2500	Single-cell RNA-seq	A modified reference was generated by merging the three array control RNA spike-ins (ThermoFisher) and the human genome reference (hg19) with the GENCODE 19 annotations.; Paired-end 100bp reads were aligned to the modified reference by 2-pass mode of STAR_2.4.0b with default parameters.; Transcripts Per Million (TPM) values were estimated using RSEM v1.2.17 with default parameters.; Genome_build:…	0	BioSample: https://www.ncbi.nlm.nih.gov/biosample/SAMN06017939; SRA: https://www.ncbi.nlm.nih.gov/sra?term=SRX2350128	SRA	1	Samsung Medical Center	Seoul	South Korea	NA	Samsung Genome Institute	Woosung,,Chung	State...	ASI|KR|KS013|SE	2016-12-09 15:56:00	2016-11-15 14:45:00	1294519800	6472599	200
GSE75688	GSM1963887	SRP066982	SRR2973417	BC03LN_61	BC03	BC03LN	lymph_node	single_cell	individual_cell	ER+/HER2+	ok	4318	BC03LN_Single-cell RNA-seq	patient id: BC03LN; molecular subtype: double positive (ER+ and HER2+); cell type: metastatic breast cancer	On the day of surgery, all single cells were dissociated with mechanical and enzymatical method then immediately used for assay without any in vitro culture.	NA	Dead cells in single cell suspensions were removed by Ficoll-Paque TM PLUS (GE healthcare) separation before loading to integrated fluidic circuit (IFC) chip. Each suspension was loaded to 10-17um IFC for mRNA sequencing chip then cDNA synthesis and amplification were performed with SMARTer Ultra Low RNA Kit (Clontech) in the C1TM Single-Cell Auto Prep System (Fluidigm). RNA spike-ins 1, 4 and 7 …	total RNA	transcriptomic	cDNA	RNA-Seq	6923811	835	GSE75688	Dec 03 2015	Public on Dec 09 2016	Dec 09 2016	9606	GPL16791	Illumina HiSeq 2500	Single-cell RNA-seq	A modified reference was generated by merging the three array control RNA spike-ins (ThermoFisher) and the human genome reference (hg19) with the GENCODE 19 annotations.; Paired-end 100bp reads were aligned to the modified reference by 2-pass mode of STAR_2.4.0b with default parameters.; Transcripts Per Million (TPM) values were estimated using RSEM v1.2.17 with default parameters.; Genome_build:…	0	BioSample: https://www.ncbi.nlm.nih.gov/biosample/SAMN04316732; SRA: https://www.ncbi.nlm.nih.gov/sra?term=SRX1462704	SRA	1	Samsung Medical Center	Seoul	South Korea	NA	Samsung Genome Institute	Woosung,,Chung	State...	ASI|KR|KS013|SE	2016-12-09 15:56:00	2015-12-03 21:44:00	1081016800	5405084	200
GSE75688	GSM1963888	SRP066982	SRR2973418	BC03LN_62	BC03	BC03LN	lymph_node	single_cell	individual_cell	ER+/HER2+	ok	10757	BC03LN_Single-cell RNA-seq	patient id: BC03LN; molecular subtype: double positive (ER+ and HER2+); cell type: metastatic breast cancer	On the day of surgery, all single cells were dissociated with mechanical and enzymatical method then immediately used for assay without any in vitro culture.	NA	Dead cells in single cell suspensions were removed by Ficoll-Paque TM PLUS (GE healthcare) separation before loading to integrated fluidic circuit (IFC) chip. Each suspension was loaded to 10-17um IFC for mRNA sequencing chip then cDNA synthesis and amplification were performed with SMARTer Ultra Low RNA Kit (Clontech) in the C1TM Single-Cell Auto Prep System (Fluidigm). RNA spike-ins 1, 4 and 7 …	total RNA	transcriptomic	cDNA	RNA-Seq	5507818	673	GSE75688	Dec 03 2015	Public on Dec 09 2016	Dec 09 2016	9606	GPL16791	Illumina HiSeq 2500	Single-cell RNA-seq	A modified reference was generated by merging the three array control RNA spike-ins (ThermoFisher) and the human genome reference (hg19) with the GENCODE 19 annotations.; Paired-end 100bp reads were aligned to the modified reference by 2-pass mode of STAR_2.4.0b with default parameters.; Transcripts Per Million (TPM) values were estimated using RSEM v1.2.17 with default parameters.; Genome_build:…	0	BioSample: https://www.ncbi.nlm.nih.gov/biosample/SAMN04316733; SRA: https://www.ncbi.nlm.nih.gov/sra?term=SRX1462705	SRA	1	Samsung Medical Center	Seoul	South Korea	NA	Samsung Genome Institute	Woosung,,Chung	State...	ASI|KR|KS013|SE	2016-12-09 15:56:00	2015-12-03 21:44:00	1466202200	7331011	200
GSE75688	GSM1963889	SRP066982	SRR2973419	BC03LN_63	BC03	BC03LN	lymph_node	single_cell	individual_cell	ER+/HER2+	ok	1562	BC03LN_Single-cell RNA-seq	patient id: BC03LN; molecular subtype: double positive (ER+ and HER2+); cell type: metastatic breast cancer	On the day of surgery, all single cells were dissociated with mechanical and enzymatical method then immediately used for assay without any in vitro culture.	NA	Dead cells in single cell suspensions were removed by Ficoll-Paque TM PLUS (GE healthcare) separation before loading to integrated fluidic circuit (IFC) chip. Each suspension was loaded to 10-17um IFC for mRNA sequencing chip then cDNA synthesis and amplification were performed with SMARTer Ultra Low RNA Kit (Clontech) in the C1TM Single-Cell Auto Prep System (Fluidigm). RNA spike-ins 1, 4 and 7 …	total RNA	transcriptomic	cDNA	RNA-Seq	4455284	534	GSE75688	Dec 03 2015	Public on Dec 09 2016	Dec 09 2016	9606	GPL16791	Illumina HiSeq 2500	Single-cell RNA-seq	A modified reference was generated by merging the three array control RNA spike-ins (ThermoFisher) and the human genome reference (hg19) with the GENCODE 19 annotations.; Paired-end 100bp reads were aligned to the modified reference by 2-pass mode of STAR_2.4.0b with default parameters.; Transcripts Per Million (TPM) values were estimated using RSEM v1.2.17 with default parameters.; Genome_build:…	0	BioSample: https://www.ncbi.nlm.nih.gov/biosample/SAMN04316734; SRA: https://www.ncbi.nlm.nih.gov/sra?term=SRX1462706	SRA	1	Samsung Medical Center	Seoul	South Korea	NA	Samsung Genome Institute	Woosung,,Chung	State...	ASI|KR|KS013|SE	2016-12-09 15:56:00	2015-12-03 21:44:00	1500684000	7503420	200
GSE75688	GSM1963890	SRP066982	SRR2973420	BC03LN_64	BC03	BC03LN	lymph_node	single_cell	individual_cell	ER+/HER2+	ok	17779	BC03LN_Single-cell RNA-seq	patient id: BC03LN; molecular subtype: double positive (ER+ and HER2+); cell type: metastatic breast cancer	On the day of surgery, all single cells were dissociated with mechanical and enzymatical method then immediately used for assay without any in vitro culture.	NA	Dead cells in single cell suspensions were removed by Ficoll-Paque TM PLUS (GE healthcare) separation before loading to integrated fluidic circuit (IFC) chip. Each suspension was loaded to 10-17um IFC for mRNA sequencing chip then cDNA synthesis and amplification were performed with SMARTer Ultra Low RNA Kit (Clontech) in the C1TM Single-Cell Auto Prep System (Fluidigm). RNA spike-ins 1, 4 and 7 …	total RNA	transcriptomic	cDNA	RNA-Seq	7273154	890	GSE75688	Dec 03 2015	Public on Dec 09 2016	Dec 09 2016	9606	GPL16791	Illumina HiSeq 2500	Single-cell RNA-seq	A modified reference was generated by merging the three array control RNA spike-ins (ThermoFisher) and the human genome reference (hg19) with the GENCODE 19 annotations.; Paired-end 100bp reads were aligned to the modified reference by 2-pass mode of STAR_2.4.0b with default parameters.; Transcripts Per Million (TPM) values were estimated using RSEM v1.2.17 with default parameters.; Genome_build:…	0	BioSample: https://www.ncbi.nlm.nih.gov/biosample/SAMN04316735; SRA: https://www.ncbi.nlm.nih.gov/sra?term=SRX1462707	SRA	1	Samsung Medical Center	Seoul	South Korea	NA	Samsung Genome Institute	Woosung,,Chung	State...	ASI|KR|KS013|SE	2016-12-09 15:56:00	2015-12-03 21:44:00	1399474000	6997370	200
GSE75688	GSM1963891	SRP066982	SRR2973421	BC03LN_65	BC03	BC03LN	lymph_node	single_cell	individual_cell	ER+/HER2+	ok	5442	BC03LN_Single-cell RNA-seq	patient id: BC03LN; molecular subtype: double positive (ER+ and HER2+); cell type: metastatic breast cancer	On the day of surgery, all single cells were dissociated with mechanical and enzymatical method then immediately used for assay without any in vitro culture.	NA	Dead cells in single cell suspensions were removed by Ficoll-Paque TM PLUS (GE healthcare) separation before loading to integrated fluidic circuit (IFC) chip. Each suspension was loaded to 10-17um IFC for mRNA sequencing chip then cDNA synthesis and amplification were performed with SMARTer Ultra Low RNA Kit (Clontech) in the C1TM Single-Cell Auto Prep System (Fluidigm). RNA spike-ins 1, 4 and 7 …	total RNA	transcriptomic	cDNA	RNA-Seq	4501777	552	GSE75688	Dec 03 2015	Public on Dec 09 2016	Dec 09 2016	9606	GPL16791	Illumina HiSeq 2500	Single-cell RNA-seq	A modified reference was generated by merging the three array control RNA spike-ins (ThermoFisher) and the human genome reference (hg19) with the GENCODE 19 annotations.; Paired-end 100bp reads were aligned to the modified reference by 2-pass mode of STAR_2.4.0b with default parameters.; Transcripts Per Million (TPM) values were estimated using RSEM v1.2.17 with default parameters.; Genome_build:…	0	BioSample: https://www.ncbi.nlm.nih.gov/biosample/SAMN04316736; SRA: https://www.ncbi.nlm.nih.gov/sra?term=SRX1462708	SRA	1	Samsung Medical Center	Seoul	South Korea	NA	Samsung Genome Institute	Woosung,,Chung	State...	ASI|KR|KS013|SE	2016-12-09 15:56:00	2015-12-03 21:41:00	1333786000	6668930	200
GSE75688	GSM1963892	SRP066982	SRR2973422	BC03LN_68	BC03	BC03LN	lymph_node	single_cell	individual_cell	ER+/HER2+	ok	9579	BC03LN_Single-cell RNA-seq	patient id: BC03LN; molecular subtype: double positive (ER+ and HER2+); cell type: metastatic breast cancer	On the day of surgery, all single cells were dissociated with mechanical and enzymatical method then immediately used for assay without any in vitro culture.	NA	Dead cells in single cell suspensions were removed by Ficoll-Paque TM PLUS (GE healthcare) separation before loading to integrated fluidic circuit (IFC) chip. Each suspension was loaded to 10-17um IFC for mRNA sequencing chip then cDNA synthesis and amplification were performed with SMARTer Ultra Low RNA Kit (Clontech) in the C1TM Single-Cell Auto Prep System (Fluidigm). RNA spike-ins 1, 4 and 7 …	total RNA	transcriptomic	cDNA	RNA-Seq	6883558	835	GSE75688	Dec 03 2015	Public on Dec 09 2016	Dec 09 2016	9606	GPL16791	Illumina HiSeq 2500	Single-cell RNA-seq	A modified reference was generated by merging the three array control RNA spike-ins (ThermoFisher) and the human genome reference (hg19) with the GENCODE 19 annotations.; Paired-end 100bp reads were aligned to the modified reference by 2-pass mode of STAR_2.4.0b with default parameters.; Transcripts Per Million (TPM) values were estimated using RSEM v1.2.17 with default parameters.; Genome_build:…	0	BioSample: https://www.ncbi.nlm.nih.gov/biosample/SAMN04316737; SRA: https://www.ncbi.nlm.nih.gov/sra?term=SRX1462709	SRA	1	Samsung Medical Center	Seoul	South Korea	NA	Samsung Genome Institute	Woosung,,Chung	State...	ASI|KR|KS013|SE	2016-12-09 15:56:00	2015-12-03 21:45:00	1223489000	6117445	200
GSE75688	GSM1963893	SRP066982	SRR2973423	BC03LN_69	BC03	BC03LN	lymph_node	single_cell	individual_cell	ER+/HER2+	ok	4318	BC03LN_Single-cell RNA-seq	patient id: BC03LN; molecular subtype: double positive (ER+ and HER2+); cell type: metastatic breast cancer	On the day of surgery, all single cells were dissociated with mechanical and enzymatical method then immediately used for assay without any in vitro culture.	NA	Dead cells in single cell suspensions were removed by Ficoll-Paque TM PLUS (GE healthcare) separation before loading to integrated fluidic circuit (IFC) chip. Each suspension was loaded to 10-17um IFC for mRNA sequencing chip then cDNA synthesis and amplification were performed with SMARTer Ultra Low RNA Kit (Clontech) in the C1TM Single-Cell Auto Prep System (Fluidigm). RNA spike-ins 1, 4 and 7 …	total RNA	transcriptomic	cDNA	RNA-Seq	5551018	670	GSE75688	Dec 03 2015	Public on Dec 09 2016	Dec 09 2016	9606	GPL16791	Illumina HiSeq 2500	Single-cell RNA-seq	A modified reference was generated by merging the three array control RNA spike-ins (ThermoFisher) and the human genome reference (hg19) with the GENCODE 19 annotations.; Paired-end 100bp reads were aligned to the modified reference by 2-pass mode of STAR_2.4.0b with default parameters.; Transcripts Per Million (TPM) values were estimated using RSEM v1.2.17 with default parameters.; Genome_build:…	0	BioSample: https://www.ncbi.nlm.nih.gov/biosample/SAMN04316738; SRA: https://www.ncbi.nlm.nih.gov/sra?term=SRX1462710	SRA	1	Samsung Medical Center	Seoul	South Korea	NA	Samsung Genome Institute	Woosung,,Chung	State...	ASI|KR|KS013|SE	2016-12-09 15:56:00	2015-12-03 21:47:00	1293399600	6466998	200
GSE75688	GSM1963894	SRP066982	SRR2973424	BC03LN_70	BC03	BC03LN	lymph_node	single_cell	individual_cell	ER+/HER2+	ok	3414	BC03LN_Single-cell RNA-seq	patient id: BC03LN; molecular subtype: double positive (ER+ and HER2+); cell type: metastatic breast cancer	On the day of surgery, all single cells were dissociated with mechanical and enzymatical method then immediately used for assay without any in vitro culture.	NA	Dead cells in single cell suspensions were removed by Ficoll-Paque TM PLUS (GE healthcare) separation before loading to integrated fluidic circuit (IFC) chip. Each suspension was loaded to 10-17um IFC for mRNA sequencing chip then cDNA synthesis and amplification were performed with SMARTer Ultra Low RNA Kit (Clontech) in the C1TM Single-Cell Auto Prep System (Fluidigm). RNA spike-ins 1, 4 and 7 …	total RNA	transcriptomic	cDNA	RNA-Seq	4321554	524	GSE75688	Dec 03 2015	Public on Dec 09 2016	Dec 09 2016	9606	GPL16791	Illumina HiSeq 2500	Single-cell RNA-seq	A modified reference was generated by merging the three array control RNA spike-ins (ThermoFisher) and the human genome reference (hg19) with the GENCODE 19 annotations.; Paired-end 100bp reads were aligned to the modified reference by 2-pass mode of STAR_2.4.0b with default parameters.; Transcripts Per Million (TPM) values were estimated using RSEM v1.2.17 with default parameters.; Genome_build:…	0	BioSample: https://www.ncbi.nlm.nih.gov/biosample/SAMN04316739; SRA: https://www.ncbi.nlm.nih.gov/sra?term=SRX1462711	SRA	1	Samsung Medical Center	Seoul	South Korea	NA	Samsung Genome Institute	Woosung,,Chung	State...	ASI|KR|KS013|SE	2016-12-09 15:56:00	2015-12-03 21:41:00	1069235200	5346176	200
GSE75688	GSM1963895	SRP066982	SRR2973425	BC03LN_71	BC03	BC03LN	lymph_node	single_cell	individual_cell	ER+/HER2+	ok	3243	BC03LN_Single-cell RNA-seq	patient id: BC03LN; molecular subtype: double positive (ER+ and HER2+); cell type: metastatic breast cancer	On the day of surgery, all single cells were dissociated with mechanical and enzymatical method then immediately used for assay without any in vitro culture.	NA	Dead cells in single cell suspensions were removed by Ficoll-Paque TM PLUS (GE healthcare) separation before loading to integrated fluidic circuit (IFC) chip. Each suspension was loaded to 10-17um IFC for mRNA sequencing chip then cDNA synthesis and amplification were performed with SMARTer Ultra Low RNA Kit (Clontech) in the C1TM Single-Cell Auto Prep System (Fluidigm). RNA spike-ins 1, 4 and 7 …	total RNA	transcriptomic	cDNA	RNA-Seq	3994861	483	GSE75688	Dec 03 2015	Public on Dec 09 2016	Dec 09 2016	9606	GPL16791	Illumina HiSeq 2500	Single-cell RNA-seq	A modified reference was generated by merging the three array control RNA spike-ins (ThermoFisher) and the human genome reference (hg19) with the GENCODE 19 annotations.; Paired-end 100bp reads were aligned to the modified reference by 2-pass mode of STAR_2.4.0b with default parameters.; Transcripts Per Million (TPM) values were estimated using RSEM v1.2.17 with default parameters.; Genome_build:…	0	BioSample: https://www.ncbi.nlm.nih.gov/biosample/SAMN04316740; SRA: https://www.ncbi.nlm.nih.gov/sra?term=SRX1462712	SRA	1	Samsung Medical Center	Seoul	South Korea	NA	Samsung Genome Institute	Woosung,,Chung	State...	ASI|KR|KS013|SE	2016-12-09 15:56:00	2015-12-03 21:44:00	996247200	4981236	200
GSE75688	GSM1963896	SRP066982	SRR2973426	BC03LN_72	BC03	BC03LN	lymph_node	single_cell	individual_cell	ER+/HER2+	ok	11422	BC03LN_Single-cell RNA-seq	patient id: BC03LN; molecular subtype: double positive (ER+ and HER2+); cell type: metastatic breast cancer	On the day of surgery, all single cells were dissociated with mechanical and enzymatical method then immediately used for assay without any in vitro culture.	NA	Dead cells in single cell suspensions were removed by Ficoll-Paque TM PLUS (GE healthcare) separation before loading to integrated fluidic circuit (IFC) chip. Each suspension was loaded to 10-17um IFC for mRNA sequencing chip then cDNA synthesis and amplification were performed with SMARTer Ultra Low RNA Kit (Clontech) in the C1TM Single-Cell Auto Prep System (Fluidigm). RNA spike-ins 1, 4 and 7 …	total RNA	transcriptomic	cDNA	RNA-Seq	8310498	1000	GSE75688	Dec 03 2015	Public on Dec 09 2016	Dec 09 2016	9606	GPL16791	Illumina HiSeq 2500	Single-cell RNA-seq	A modified reference was generated by merging the three array control RNA spike-ins (ThermoFisher) and the human genome reference (hg19) with the GENCODE 19 annotations.; Paired-end 100bp reads were aligned to the modified reference by 2-pass mode of STAR_2.4.0b with default parameters.; Transcripts Per Million (TPM) values were estimated using RSEM v1.2.17 with default parameters.; Genome_build:…	0	BioSample: https://www.ncbi.nlm.nih.gov/biosample/SAMN04316741; SRA: https://www.ncbi.nlm.nih.gov/sra?term=SRX1462713	SRA	1	Samsung Medical Center	Seoul	South Korea	NA	Samsung Genome Institute	Woosung,,Chung	State...	ASI|KR|KS013|SE	2016-12-09 15:56:00	2015-12-03 21:42:00	1266601400	6333007	200
GSE75688	GSM1963897	SRP066982	SRR2973427	BC03LN_73	BC03	BC03LN	lymph_node	single_cell	individual_cell	ER+/HER2+	ok	8455	BC03LN_Single-cell RNA-seq	patient id: BC03LN; molecular subtype: double positive (ER+ and HER2+); cell type: metastatic breast cancer	On the day of surgery, all single cells were dissociated with mechanical and enzymatical method then immediately used for assay without any in vitro culture.	NA	Dead cells in single cell suspensions were removed by Ficoll-Paque TM PLUS (GE healthcare) separation before loading to integrated fluidic circuit (IFC) chip. Each suspension was loaded to 10-17um IFC for mRNA sequencing chip then cDNA synthesis and amplification were performed with SMARTer Ultra Low RNA Kit (Clontech) in the C1TM Single-Cell Auto Prep System (Fluidigm). RNA spike-ins 1, 4 and 7 …	total RNA	transcriptomic	cDNA	RNA-Seq	6016554	725	GSE75688	Dec 03 2015	Public on Dec 09 2016	Dec 09 2016	9606	GPL16791	Illumina HiSeq 2500	Single-cell RNA-seq	A modified reference was generated by merging the three array control RNA spike-ins (ThermoFisher) and the human genome reference (hg19) with the GENCODE 19 annotations.; Paired-end 100bp reads were aligned to the modified reference by 2-pass mode of STAR_2.4.0b with default parameters.; Transcripts Per Million (TPM) values were estimated using RSEM v1.2.17 with default parameters.; Genome_build:…	0	BioSample: https://www.ncbi.nlm.nih.gov/biosample/SAMN04316742; SRA: https://www.ncbi.nlm.nih.gov/sra?term=SRX1462714	SRA	1	Samsung Medical Center	Seoul	South Korea	NA	Samsung Genome Institute	Woosung,,Chung	State...	ASI|KR|KS013|SE	2016-12-09 15:56:00	2015-12-03 21:41:00	707547600	3537738	200
GSE75688	GSM2391916	SRP066982	SRR5023447	BC03LN_74	BC03	BC03LN	lymph_node	single_cell	individual_cell	ER+/HER2+	ok	3925	BC03LN_Single-cell RNA-seq	patient id: BC03LN; molecular subtype: double positive (ER+ and HER2+); cell type: metastatic breast cancer	On the day of surgery, all single cells were dissociated with mechanical and enzymatical method then immediately used for assay without any in vitro culture.	NA	Dead cells in single cell suspensions were removed by Ficoll-Paque TM PLUS (GE healthcare) separation before loading to integrated fluidic circuit (IFC) chip. Each suspension was loaded to 10-17um IFC for mRNA sequencing chip then cDNA synthesis and amplification were performed with SMARTer Ultra Low RNA Kit (Clontech) in the C1TM Single-Cell Auto Prep System (Fluidigm). RNA spike-ins 1, 4 and 7 …	total RNA	transcriptomic	cDNA	RNA-Seq	8576100	752	GSE75688	Nov 15 2016	Public on Dec 09 2016	Dec 09 2016	9606	GPL16791	Illumina HiSeq 2500	Single-cell RNA-seq	A modified reference was generated by merging the three array control RNA spike-ins (ThermoFisher) and the human genome reference (hg19) with the GENCODE 19 annotations.; Paired-end 100bp reads were aligned to the modified reference by 2-pass mode of STAR_2.4.0b with default parameters.; Transcripts Per Million (TPM) values were estimated using RSEM v1.2.17 with default parameters.; Genome_build:…	0	BioSample: https://www.ncbi.nlm.nih.gov/biosample/SAMN06017940; SRA: https://www.ncbi.nlm.nih.gov/sra?term=SRX2350127	SRA	1	Samsung Medical Center	Seoul	South Korea	NA	Samsung Genome Institute	Woosung,,Chung	State...	ASI|KR|KS013|SE	2016-12-09 15:56:00	2016-11-15 14:46:00	1428702600	7143513	200
GSE75688	GSM1963899	SRP066982	SRR2973429	BC03LN_78	BC03	BC03LN	lymph_node	single_cell	individual_cell	ER+/HER2+	ok	11348	BC03LN_Single-cell RNA-seq	patient id: BC03LN; molecular subtype: double positive (ER+ and HER2+); cell type: metastatic breast cancer	On the day of surgery, all single cells were dissociated with mechanical and enzymatical method then immediately used for assay without any in vitro culture.	NA	Dead cells in single cell suspensions were removed by Ficoll-Paque TM PLUS (GE healthcare) separation before loading to integrated fluidic circuit (IFC) chip. Each suspension was loaded to 10-17um IFC for mRNA sequencing chip then cDNA synthesis and amplification were performed with SMARTer Ultra Low RNA Kit (Clontech) in the C1TM Single-Cell Auto Prep System (Fluidigm). RNA spike-ins 1, 4 and 7 …	total RNA	transcriptomic	cDNA	RNA-Seq	6226319	754	GSE75688	Dec 03 2015	Public on Dec 09 2016	Dec 09 2016	9606	GPL16791	Illumina HiSeq 2500	Single-cell RNA-seq	A modified reference was generated by merging the three array control RNA spike-ins (ThermoFisher) and the human genome reference (hg19) with the GENCODE 19 annotations.; Paired-end 100bp reads were aligned to the modified reference by 2-pass mode of STAR_2.4.0b with default parameters.; Transcripts Per Million (TPM) values were estimated using RSEM v1.2.17 with default parameters.; Genome_build:…	0	BioSample: https://www.ncbi.nlm.nih.gov/biosample/SAMN04316744; SRA: https://www.ncbi.nlm.nih.gov/sra?term=SRX1462716	SRA	1	Samsung Medical Center	Seoul	South Korea	NA	Samsung Genome Institute	Woosung,,Chung	State...	ASI|KR|KS013|SE	2016-12-09 15:56:00	2015-12-03 21:45:00	1267323600	6336618	200
GSE75688	GSM1963900	SRP066982	SRR2973430	BC03LN_79	BC03	BC03LN	lymph_node	single_cell	individual_cell	ER+/HER2+	ok	7211	BC03LN_Single-cell RNA-seq	patient id: BC03LN; molecular subtype: double positive (ER+ and HER2+); cell type: metastatic breast cancer	On the day of surgery, all single cells were dissociated with mechanical and enzymatical method then immediately used for assay without any in vitro culture.	NA	Dead cells in single cell suspensions were removed by Ficoll-Paque TM PLUS (GE healthcare) separation before loading to integrated fluidic circuit (IFC) chip. Each suspension was loaded to 10-17um IFC for mRNA sequencing chip then cDNA synthesis and amplification were performed with SMARTer Ultra Low RNA Kit (Clontech) in the C1TM Single-Cell Auto Prep System (Fluidigm). RNA spike-ins 1, 4 and 7 …	total RNA	transcriptomic	cDNA	RNA-Seq	7989840	964	GSE75688	Dec 03 2015	Public on Dec 09 2016	Dec 09 2016	9606	GPL16791	Illumina HiSeq 2500	Single-cell RNA-seq	A modified reference was generated by merging the three array control RNA spike-ins (ThermoFisher) and the human genome reference (hg19) with the GENCODE 19 annotations.; Paired-end 100bp reads were aligned to the modified reference by 2-pass mode of STAR_2.4.0b with default parameters.; Transcripts Per Million (TPM) values were estimated using RSEM v1.2.17 with default parameters.; Genome_build:…	0	BioSample: https://www.ncbi.nlm.nih.gov/biosample/SAMN04316745; SRA: https://www.ncbi.nlm.nih.gov/sra?term=SRX1462717	SRA	1	Samsung Medical Center	Seoul	South Korea	NA	Samsung Genome Institute	Woosung,,Chung	State...	ASI|KR|KS013|SE	2016-12-09 15:56:00	2015-12-03 21:42:00	1143130800	5715654	200
GSE75688	GSM1963901	SRP066982	SRR2973431	BC03LN_85	BC03	BC03LN	lymph_node	single_cell	individual_cell	ER+/HER2+	ok	7171	BC03LN_Single-cell RNA-seq	patient id: BC03LN; molecular subtype: double positive (ER+ and HER2+); cell type: metastatic breast cancer	On the day of surgery, all single cells were dissociated with mechanical and enzymatical method then immediately used for assay without any in vitro culture.	NA	Dead cells in single cell suspensions were removed by Ficoll-Paque TM PLUS (GE healthcare) separation before loading to integrated fluidic circuit (IFC) chip. Each suspension was loaded to 10-17um IFC for mRNA sequencing chip then cDNA synthesis and amplification were performed with SMARTer Ultra Low RNA Kit (Clontech) in the C1TM Single-Cell Auto Prep System (Fluidigm). RNA spike-ins 1, 4 and 7 …	total RNA	transcriptomic	cDNA	RNA-Seq	6728790	815	GSE75688	Dec 03 2015	Public on Dec 09 2016	Dec 09 2016	9606	GPL16791	Illumina HiSeq 2500	Single-cell RNA-seq	A modified reference was generated by merging the three array control RNA spike-ins (ThermoFisher) and the human genome reference (hg19) with the GENCODE 19 annotations.; Paired-end 100bp reads were aligned to the modified reference by 2-pass mode of STAR_2.4.0b with default parameters.; Transcripts Per Million (TPM) values were estimated using RSEM v1.2.17 with default parameters.; Genome_build:…	0	BioSample: https://www.ncbi.nlm.nih.gov/biosample/SAMN04316746; SRA: https://www.ncbi.nlm.nih.gov/sra?term=SRX1462718	SRA	1	Samsung Medical Center	Seoul	South Korea	NA	Samsung Genome Institute	Woosung,,Chung	State...	ASI|KR|KS013|SE	2016-12-09 15:56:00	2015-12-03 21:43:00	981618000	4908090	200
GSE75688	GSM1963903	SRP066982	SRR2973433	BC03LN_89	BC03	BC03LN	lymph_node	single_cell	individual_cell	ER+/HER2+	ok	16031	BC03LN_Single-cell RNA-seq	patient id: BC03LN; molecular subtype: double positive (ER+ and HER2+); cell type: metastatic breast cancer	On the day of surgery, all single cells were dissociated with mechanical and enzymatical method then immediately used for assay without any in vitro culture.	NA	Dead cells in single cell suspensions were removed by Ficoll-Paque TM PLUS (GE healthcare) separation before loading to integrated fluidic circuit (IFC) chip. Each suspension was loaded to 10-17um IFC for mRNA sequencing chip then cDNA synthesis and amplification were performed with SMARTer Ultra Low RNA Kit (Clontech) in the C1TM Single-Cell Auto Prep System (Fluidigm). RNA spike-ins 1, 4 and 7 …	total RNA	transcriptomic	cDNA	RNA-Seq	7909999	952	GSE75688	Dec 03 2015	Public on Dec 09 2016	Dec 09 2016	9606	GPL16791	Illumina HiSeq 2500	Single-cell RNA-seq	A modified reference was generated by merging the three array control RNA spike-ins (ThermoFisher) and the human genome reference (hg19) with the GENCODE 19 annotations.; Paired-end 100bp reads were aligned to the modified reference by 2-pass mode of STAR_2.4.0b with default parameters.; Transcripts Per Million (TPM) values were estimated using RSEM v1.2.17 with default parameters.; Genome_build:…	0	BioSample: https://www.ncbi.nlm.nih.gov/biosample/SAMN04316748; SRA: https://www.ncbi.nlm.nih.gov/sra?term=SRX1462720	SRA	1	Samsung Medical Center	Seoul	South Korea	NA	Samsung Genome Institute	Woosung,,Chung	State...	ASI|KR|KS013|SE	2016-12-09 15:56:00	2015-12-03 21:49:00	1320469800	6602349	200
GSE75688	GSM1963904	SRP066982	SRR2973434	BC03LN_91	BC03	BC03LN	lymph_node	single_cell	individual_cell	ER+/HER2+	ok	4210	BC03LN_Single-cell RNA-seq	patient id: BC03LN; molecular subtype: double positive (ER+ and HER2+); cell type: metastatic breast cancer	On the day of surgery, all single cells were dissociated with mechanical and enzymatical method then immediately used for assay without any in vitro culture.	NA	Dead cells in single cell suspensions were removed by Ficoll-Paque TM PLUS (GE healthcare) separation before loading to integrated fluidic circuit (IFC) chip. Each suspension was loaded to 10-17um IFC for mRNA sequencing chip then cDNA synthesis and amplification were performed with SMARTer Ultra Low RNA Kit (Clontech) in the C1TM Single-Cell Auto Prep System (Fluidigm). RNA spike-ins 1, 4 and 7 …	total RNA	transcriptomic	cDNA	RNA-Seq	4966351	598	GSE75688	Dec 03 2015	Public on Dec 09 2016	Dec 09 2016	9606	GPL16791	Illumina HiSeq 2500	Single-cell RNA-seq	A modified reference was generated by merging the three array control RNA spike-ins (ThermoFisher) and the human genome reference (hg19) with the GENCODE 19 annotations.; Paired-end 100bp reads were aligned to the modified reference by 2-pass mode of STAR_2.4.0b with default parameters.; Transcripts Per Million (TPM) values were estimated using RSEM v1.2.17 with default parameters.; Genome_build:…	0	BioSample: https://www.ncbi.nlm.nih.gov/biosample/SAMN04316749; SRA: https://www.ncbi.nlm.nih.gov/sra?term=SRX1462721	SRA	1	Samsung Medical Center	Seoul	South Korea	NA	Samsung Genome Institute	Woosung,,Chung	State...	ASI|KR|KS013|SE	2016-12-09 15:56:00	2015-12-03 21:48:00	1350319800	6751599	200
GSE75688	GSM1963905	SRP066982	SRR2973435	BC03LN_93	BC03	BC03LN	lymph_node	single_cell	individual_cell	ER+/HER2+	ok	6086	BC03LN_Single-cell RNA-seq	patient id: BC03LN; molecular subtype: double positive (ER+ and HER2+); cell type: metastatic breast cancer	On the day of surgery, all single cells were dissociated with mechanical and enzymatical method then immediately used for assay without any in vitro culture.	NA	Dead cells in single cell suspensions were removed by Ficoll-Paque TM PLUS (GE healthcare) separation before loading to integrated fluidic circuit (IFC) chip. Each suspension was loaded to 10-17um IFC for mRNA sequencing chip then cDNA synthesis and amplification were performed with SMARTer Ultra Low RNA Kit (Clontech) in the C1TM Single-Cell Auto Prep System (Fluidigm). RNA spike-ins 1, 4 and 7 …	total RNA	transcriptomic	cDNA	RNA-Seq	3280708	396	GSE75688	Dec 03 2015	Public on Dec 09 2016	Dec 09 2016	9606	GPL16791	Illumina HiSeq 2500	Single-cell RNA-seq	A modified reference was generated by merging the three array control RNA spike-ins (ThermoFisher) and the human genome reference (hg19) with the GENCODE 19 annotations.; Paired-end 100bp reads were aligned to the modified reference by 2-pass mode of STAR_2.4.0b with default parameters.; Transcripts Per Million (TPM) values were estimated using RSEM v1.2.17 with default parameters.; Genome_build:…	0	BioSample: https://www.ncbi.nlm.nih.gov/biosample/SAMN04316750; SRA: https://www.ncbi.nlm.nih.gov/sra?term=SRX1462722	SRA	1	Samsung Medical Center	Seoul	South Korea	NA	Samsung Genome Institute	Woosung,,Chung	State...	ASI|KR|KS013|SE	2016-12-09 15:56:00	2015-12-03 21:44:00	1076559000	5382795	200
GSE75688	GSM1963906	SRP066982	SRR2973436	BC03LN_95	BC03	BC03LN	lymph_node	single_cell	individual_cell	ER+/HER2+	ok	6710	BC03LN_Single-cell RNA-seq	patient id: BC03LN; molecular subtype: double positive (ER+ and HER2+); cell type: metastatic breast cancer	On the day of surgery, all single cells were dissociated with mechanical and enzymatical method then immediately used for assay without any in vitro culture.	NA	Dead cells in single cell suspensions were removed by Ficoll-Paque TM PLUS (GE healthcare) separation before loading to integrated fluidic circuit (IFC) chip. Each suspension was loaded to 10-17um IFC for mRNA sequencing chip then cDNA synthesis and amplification were performed with SMARTer Ultra Low RNA Kit (Clontech) in the C1TM Single-Cell Auto Prep System (Fluidigm). RNA spike-ins 1, 4 and 7 …	total RNA	transcriptomic	cDNA	RNA-Seq	7766968	932	GSE75688	Dec 03 2015	Public on Dec 09 2016	Dec 09 2016	9606	GPL16791	Illumina HiSeq 2500	Single-cell RNA-seq	A modified reference was generated by merging the three array control RNA spike-ins (ThermoFisher) and the human genome reference (hg19) with the GENCODE 19 annotations.; Paired-end 100bp reads were aligned to the modified reference by 2-pass mode of STAR_2.4.0b with default parameters.; Transcripts Per Million (TPM) values were estimated using RSEM v1.2.17 with default parameters.; Genome_build:…	0	BioSample: https://www.ncbi.nlm.nih.gov/biosample/SAMN04316751; SRA: https://www.ncbi.nlm.nih.gov/sra?term=SRX1462723	SRA	1	Samsung Medical Center	Seoul	South Korea	NA	Samsung Genome Institute	Woosung,,Chung	State...	ASI|KR|KS013|SE	2016-12-09 15:56:00	2015-12-03 21:44:00	1300733800	6503669	200
GSE75688	GSM1963746	SRP066982	SRR2973276	BC03LN_Pooled	BC03	BC03LN	lymph_node	single_pooled	primary_bulk	ER+/HER2+	ok	10679	BC03LN_Pooled RNA-seq	patient id: BC03LN; molecular subtype: double positive (ER+ and HER2+); cell type: metastatic breast cancer	On the day of surgery, all single cells were dissociated with mechanical and enzymatical method then immediately used for assay without any in vitro culture.	NA	Dead cells in single cell suspensions were removed by Ficoll-Paque TM PLUS (GE healthcare) separation before loading to integrated fluidic circuit (IFC) chip. Each suspension was loaded to 10-17um IFC for mRNA sequencing chip then cDNA synthesis and amplification were performed with SMARTer Ultra Low RNA Kit (Clontech) in the C1TM Single-Cell Auto Prep System (Fluidigm). RNA spike-ins 1, 4 and 7 …	total RNA	transcriptomic	cDNA	RNA-Seq	8878040	1078	GSE75688	Dec 03 2015	Public on Dec 09 2016	Dec 09 2016	9606	GPL16791	Illumina HiSeq 2500	Pooled RNA-seq	A modified reference was generated by merging the three array control RNA spike-ins (ThermoFisher) and the human genome reference (hg19) with the GENCODE 19 annotations.; Paired-end 100bp reads were aligned to the modified reference by 2-pass mode of STAR_2.4.0b with default parameters.; Transcripts Per Million (TPM) values were estimated using RSEM v1.2.17 with default parameters.; Genome_build:…	0	BioSample: https://www.ncbi.nlm.nih.gov/biosample/SAMN04316617; SRA: https://www.ncbi.nlm.nih.gov/sra?term=SRX1462619	SRA	1	Samsung Medical Center	Seoul	South Korea	NA	Samsung Genome Institute	Woosung,,Chung	State...	ASI|KR|KS013|SE	2016-12-09 15:56:00	2015-12-03 21:45:00	1275632200	6378161	200
GSE75688	GSM1963770	SRP066982	SRR2973300	BC04_01	BC04	BC04	core_tumour	single_cell	individual_cell	HER2+	ok	16184	BC04_Single-cell RNA-seq	patient id: BC04; molecular subtype: human epidermal growth factor receptor 2 positive (HER2+); cell type: primary breast cancer	On the day of surgery, all single cells were dissociated with mechanical and enzymatical method then immediately used for assay without any in vitro culture.	NA	Dead cells in single cell suspensions were removed by Ficoll-Paque TM PLUS (GE healthcare) separation before loading to integrated fluidic circuit (IFC) chip. Each suspension was loaded to 10-17um IFC for mRNA sequencing chip then cDNA synthesis and amplification were performed with SMARTer Ultra Low RNA Kit (Clontech) in the C1TM Single-Cell Auto Prep System (Fluidigm). RNA spike-ins 1, 4 and 7 …	total RNA	transcriptomic	cDNA	RNA-Seq	4487785	548	GSE75688	Dec 03 2015	Public on Dec 09 2016	Dec 09 2016	9606	GPL16791	Illumina HiSeq 2500	Single-cell RNA-seq	A modified reference was generated by merging the three array control RNA spike-ins (ThermoFisher) and the human genome reference (hg19) with the GENCODE 19 annotations.; Paired-end 100bp reads were aligned to the modified reference by 2-pass mode of STAR_2.4.0b with default parameters.; Transcripts Per Million (TPM) values were estimated using RSEM v1.2.17 with default parameters.; Genome_build:…	0	BioSample: https://www.ncbi.nlm.nih.gov/biosample/SAMN04316608; SRA: https://www.ncbi.nlm.nih.gov/sra?term=SRX1462874	SRA	1	Samsung Medical Center	Seoul	South Korea	NA	Samsung Genome Institute	Woosung,,Chung	State...	ASI|KR|KS013|SE	2016-12-09 15:56:00	2015-12-03 22:03:00	1273522000	6367610	200
GSE75688	GSM1963771	SRP066982	SRR2973301	BC04_02	BC04	BC04	core_tumour	single_cell	individual_cell	HER2+	ok	9678	BC04_Single-cell RNA-seq	patient id: BC04; molecular subtype: human epidermal growth factor receptor 2 positive (HER2+); cell type: primary breast cancer	On the day of surgery, all single cells were dissociated with mechanical and enzymatical method then immediately used for assay without any in vitro culture.	NA	Dead cells in single cell suspensions were removed by Ficoll-Paque TM PLUS (GE healthcare) separation before loading to integrated fluidic circuit (IFC) chip. Each suspension was loaded to 10-17um IFC for mRNA sequencing chip then cDNA synthesis and amplification were performed with SMARTer Ultra Low RNA Kit (Clontech) in the C1TM Single-Cell Auto Prep System (Fluidigm). RNA spike-ins 1, 4 and 7 …	total RNA	transcriptomic	cDNA	RNA-Seq	4689190	579	GSE75688	Dec 03 2015	Public on Dec 09 2016	Dec 09 2016	9606	GPL16791	Illumina HiSeq 2500	Single-cell RNA-seq	A modified reference was generated by merging the three array control RNA spike-ins (ThermoFisher) and the human genome reference (hg19) with the GENCODE 19 annotations.; Paired-end 100bp reads were aligned to the modified reference by 2-pass mode of STAR_2.4.0b with default parameters.; Transcripts Per Million (TPM) values were estimated using RSEM v1.2.17 with default parameters.; Genome_build:…	0	BioSample: https://www.ncbi.nlm.nih.gov/biosample/SAMN04316609; SRA: https://www.ncbi.nlm.nih.gov/sra?term=SRX1462875	SRA	1	Samsung Medical Center	Seoul	South Korea	NA	Samsung Genome Institute	Woosung,,Chung	State...	ASI|KR|KS013|SE	2016-12-09 15:56:00	2015-12-03 22:03:00	1319691200	6598456	200
GSE75688	GSM1963773	SRP066982	SRR2973303	BC04_07	BC04	BC04	core_tumour	single_cell	individual_cell	HER2+	ok	13215	BC04_Single-cell RNA-seq	patient id: BC04; molecular subtype: human epidermal growth factor receptor 2 positive (HER2+); cell type: primary breast cancer	On the day of surgery, all single cells were dissociated with mechanical and enzymatical method then immediately used for assay without any in vitro culture.	NA	Dead cells in single cell suspensions were removed by Ficoll-Paque TM PLUS (GE healthcare) separation before loading to integrated fluidic circuit (IFC) chip. Each suspension was loaded to 10-17um IFC for mRNA sequencing chip then cDNA synthesis and amplification were performed with SMARTer Ultra Low RNA Kit (Clontech) in the C1TM Single-Cell Auto Prep System (Fluidigm). RNA spike-ins 1, 4 and 7 …	total RNA	transcriptomic	cDNA	RNA-Seq	4078265	507	GSE75688	Dec 03 2015	Public on Dec 09 2016	Dec 09 2016	9606	GPL16791	Illumina HiSeq 2500	Single-cell RNA-seq	A modified reference was generated by merging the three array control RNA spike-ins (ThermoFisher) and the human genome reference (hg19) with the GENCODE 19 annotations.; Paired-end 100bp reads were aligned to the modified reference by 2-pass mode of STAR_2.4.0b with default parameters.; Transcripts Per Million (TPM) values were estimated using RSEM v1.2.17 with default parameters.; Genome_build:…	0	BioSample: https://www.ncbi.nlm.nih.gov/biosample/SAMN04316611; SRA: https://www.ncbi.nlm.nih.gov/sra?term=SRX1462877	SRA	1	Samsung Medical Center	Seoul	South Korea	NA	Samsung Genome Institute	Woosung,,Chung	State...	ASI|KR|KS013|SE	2016-12-09 15:56:00	2015-12-03 22:03:00	1193096000	5965480	200
GSE75688	GSM1963774	SRP066982	SRR2973304	BC04_08	BC04	BC04	core_tumour	single_cell	individual_cell	HER2+	ok	7375	BC04_Single-cell RNA-seq	patient id: BC04; molecular subtype: human epidermal growth factor receptor 2 positive (HER2+); cell type: primary breast cancer	On the day of surgery, all single cells were dissociated with mechanical and enzymatical method then immediately used for assay without any in vitro culture.	NA	Dead cells in single cell suspensions were removed by Ficoll-Paque TM PLUS (GE healthcare) separation before loading to integrated fluidic circuit (IFC) chip. Each suspension was loaded to 10-17um IFC for mRNA sequencing chip then cDNA synthesis and amplification were performed with SMARTer Ultra Low RNA Kit (Clontech) in the C1TM Single-Cell Auto Prep System (Fluidigm). RNA spike-ins 1, 4 and 7 …	total RNA	transcriptomic	cDNA	RNA-Seq	6280558	772	GSE75688	Dec 03 2015	Public on Dec 09 2016	Dec 09 2016	9606	GPL16791	Illumina HiSeq 2500	Single-cell RNA-seq	A modified reference was generated by merging the three array control RNA spike-ins (ThermoFisher) and the human genome reference (hg19) with the GENCODE 19 annotations.; Paired-end 100bp reads were aligned to the modified reference by 2-pass mode of STAR_2.4.0b with default parameters.; Transcripts Per Million (TPM) values were estimated using RSEM v1.2.17 with default parameters.; Genome_build:…	0	BioSample: https://www.ncbi.nlm.nih.gov/biosample/SAMN04316612; SRA: https://www.ncbi.nlm.nih.gov/sra?term=SRX1462878	SRA	1	Samsung Medical Center	Seoul	South Korea	NA	Samsung Genome Institute	Woosung,,Chung	State...	ASI|KR|KS013|SE	2016-12-09 15:56:00	2015-12-03 22:02:00	1010872600	5054363	200
GSE75688	GSM1963775	SRP066982	SRR2973305	BC04_09	BC04	BC04	core_tumour	single_cell	individual_cell	HER2+	ok	23944	BC04_Single-cell RNA-seq	patient id: BC04; molecular subtype: human epidermal growth factor receptor 2 positive (HER2+); cell type: primary breast cancer	On the day of surgery, all single cells were dissociated with mechanical and enzymatical method then immediately used for assay without any in vitro culture.	NA	Dead cells in single cell suspensions were removed by Ficoll-Paque TM PLUS (GE healthcare) separation before loading to integrated fluidic circuit (IFC) chip. Each suspension was loaded to 10-17um IFC for mRNA sequencing chip then cDNA synthesis and amplification were performed with SMARTer Ultra Low RNA Kit (Clontech) in the C1TM Single-Cell Auto Prep System (Fluidigm). RNA spike-ins 1, 4 and 7 …	total RNA	transcriptomic	cDNA	RNA-Seq	5811855	713	GSE75688	Dec 03 2015	Public on Dec 09 2016	Dec 09 2016	9606	GPL16791	Illumina HiSeq 2500	Single-cell RNA-seq	A modified reference was generated by merging the three array control RNA spike-ins (ThermoFisher) and the human genome reference (hg19) with the GENCODE 19 annotations.; Paired-end 100bp reads were aligned to the modified reference by 2-pass mode of STAR_2.4.0b with default parameters.; Transcripts Per Million (TPM) values were estimated using RSEM v1.2.17 with default parameters.; Genome_build:…	0	BioSample: https://www.ncbi.nlm.nih.gov/biosample/SAMN04316613; SRA: https://www.ncbi.nlm.nih.gov/sra?term=SRX1462879	SRA	1	Samsung Medical Center	Seoul	South Korea	NA	Samsung Genome Institute	Woosung,,Chung	State...	ASI|KR|KS013|SE	2016-12-09 15:56:00	2015-12-03 22:03:00	1070828600	5354143	200
GSE75688	GSM1963776	SRP066982	SRR2973306	BC04_11	BC04	BC04	core_tumour	single_cell	individual_cell	HER2+	ok	7798	BC04_Single-cell RNA-seq	patient id: BC04; molecular subtype: human epidermal growth factor receptor 2 positive (HER2+); cell type: primary breast cancer	On the day of surgery, all single cells were dissociated with mechanical and enzymatical method then immediately used for assay without any in vitro culture.	NA	Dead cells in single cell suspensions were removed by Ficoll-Paque TM PLUS (GE healthcare) separation before loading to integrated fluidic circuit (IFC) chip. Each suspension was loaded to 10-17um IFC for mRNA sequencing chip then cDNA synthesis and amplification were performed with SMARTer Ultra Low RNA Kit (Clontech) in the C1TM Single-Cell Auto Prep System (Fluidigm). RNA spike-ins 1, 4 and 7 …	total RNA	transcriptomic	cDNA	RNA-Seq	3812787	472	GSE75688	Dec 03 2015	Public on Dec 09 2016	Dec 09 2016	9606	GPL16791	Illumina HiSeq 2500	Single-cell RNA-seq	A modified reference was generated by merging the three array control RNA spike-ins (ThermoFisher) and the human genome reference (hg19) with the GENCODE 19 annotations.; Paired-end 100bp reads were aligned to the modified reference by 2-pass mode of STAR_2.4.0b with default parameters.; Transcripts Per Million (TPM) values were estimated using RSEM v1.2.17 with default parameters.; Genome_build:…	0	BioSample: https://www.ncbi.nlm.nih.gov/biosample/SAMN04316621; SRA: https://www.ncbi.nlm.nih.gov/sra?term=SRX1462623	SRA	1	Samsung Medical Center	Seoul	South Korea	NA	Samsung Genome Institute	Woosung,,Chung	State...	ASI|KR|KS013|SE	2016-12-09 15:56:00	2015-12-03 21:21:00	818890224	4053912	202
GSE75688	GSM1963777	SRP066982	SRR2973307	BC04_13	BC04	BC04	core_tumour	single_cell	individual_cell	HER2+	ok	20157	BC04_Single-cell RNA-seq	patient id: BC04; molecular subtype: human epidermal growth factor receptor 2 positive (HER2+); cell type: primary breast cancer	On the day of surgery, all single cells were dissociated with mechanical and enzymatical method then immediately used for assay without any in vitro culture.	NA	Dead cells in single cell suspensions were removed by Ficoll-Paque TM PLUS (GE healthcare) separation before loading to integrated fluidic circuit (IFC) chip. Each suspension was loaded to 10-17um IFC for mRNA sequencing chip then cDNA synthesis and amplification were performed with SMARTer Ultra Low RNA Kit (Clontech) in the C1TM Single-Cell Auto Prep System (Fluidigm). RNA spike-ins 1, 4 and 7 …	total RNA	transcriptomic	cDNA	RNA-Seq	5210833	639	GSE75688	Dec 03 2015	Public on Dec 09 2016	Dec 09 2016	9606	GPL16791	Illumina HiSeq 2500	Single-cell RNA-seq	A modified reference was generated by merging the three array control RNA spike-ins (ThermoFisher) and the human genome reference (hg19) with the GENCODE 19 annotations.; Paired-end 100bp reads were aligned to the modified reference by 2-pass mode of STAR_2.4.0b with default parameters.; Transcripts Per Million (TPM) values were estimated using RSEM v1.2.17 with default parameters.; Genome_build:…	0	BioSample: https://www.ncbi.nlm.nih.gov/biosample/SAMN04316622; SRA: https://www.ncbi.nlm.nih.gov/sra?term=SRX1462624	SRA	1	Samsung Medical Center	Seoul	South Korea	NA	Samsung Genome Institute	Woosung,,Chung	State...	ASI|KR|KS013|SE	2016-12-09 15:56:00	2015-12-03 21:21:00	1051891164	5207382	202
GSE75688	GSM2391918	SRP066982	SRR5023449	BC04_14	BC04	BC04	core_tumour	single_cell	individual_cell	HER2+	ok	9781	BC04_Single-cell RNA-seq	patient id: BC04; molecular subtype: human epidermal growth factor receptor 2 positive (HER2+); cell type: primary breast cancer	On the day of surgery, all single cells were dissociated with mechanical and enzymatical method then immediately used for assay without any in vitro culture.	NA	Dead cells in single cell suspensions were removed by Ficoll-Paque TM PLUS (GE healthcare) separation before loading to integrated fluidic circuit (IFC) chip. Each suspension was loaded to 10-17um IFC for mRNA sequencing chip then cDNA synthesis and amplification were performed with SMARTer Ultra Low RNA Kit (Clontech) in the C1TM Single-Cell Auto Prep System (Fluidigm). RNA spike-ins 1, 4 and 7 …	total RNA	transcriptomic	cDNA	RNA-Seq	6497000	573	GSE75688	Nov 15 2016	Public on Dec 09 2016	Dec 09 2016	9606	GPL16791	Illumina HiSeq 2500	Single-cell RNA-seq	A modified reference was generated by merging the three array control RNA spike-ins (ThermoFisher) and the human genome reference (hg19) with the GENCODE 19 annotations.; Paired-end 100bp reads were aligned to the modified reference by 2-pass mode of STAR_2.4.0b with default parameters.; Transcripts Per Million (TPM) values were estimated using RSEM v1.2.17 with default parameters.; Genome_build:…	0	BioSample: https://www.ncbi.nlm.nih.gov/biosample/SAMN06017942; SRA: https://www.ncbi.nlm.nih.gov/sra?term=SRX2350125	SRA	1	Samsung Medical Center	Seoul	South Korea	NA	Samsung Genome Institute	Woosung,,Chung	State...	ASI|KR|KS013|SE	2016-12-09 15:56:00	2016-11-15 14:44:00	984665800	4923329	200
GSE75688	GSM2391919	SRP066982	SRR5023450	BC04_16	BC04	BC04	core_tumour	single_cell	individual_cell	HER2+	ok	5111	BC04_Single-cell RNA-seq	patient id: BC04; molecular subtype: human epidermal growth factor receptor 2 positive (HER2+); cell type: primary breast cancer	On the day of surgery, all single cells were dissociated with mechanical and enzymatical method then immediately used for assay without any in vitro culture.	NA	Dead cells in single cell suspensions were removed by Ficoll-Paque TM PLUS (GE healthcare) separation before loading to integrated fluidic circuit (IFC) chip. Each suspension was loaded to 10-17um IFC for mRNA sequencing chip then cDNA synthesis and amplification were performed with SMARTer Ultra Low RNA Kit (Clontech) in the C1TM Single-Cell Auto Prep System (Fluidigm). RNA spike-ins 1, 4 and 7 …	total RNA	transcriptomic	cDNA	RNA-Seq	8055481	709	GSE75688	Nov 15 2016	Public on Dec 09 2016	Dec 09 2016	9606	GPL16791	Illumina HiSeq 2500	Single-cell RNA-seq	A modified reference was generated by merging the three array control RNA spike-ins (ThermoFisher) and the human genome reference (hg19) with the GENCODE 19 annotations.; Paired-end 100bp reads were aligned to the modified reference by 2-pass mode of STAR_2.4.0b with default parameters.; Transcripts Per Million (TPM) values were estimated using RSEM v1.2.17 with default parameters.; Genome_build:…	0	BioSample: https://www.ncbi.nlm.nih.gov/biosample/SAMN06017943; SRA: https://www.ncbi.nlm.nih.gov/sra?term=SRX2350124	SRA	1	Samsung Medical Center	Seoul	South Korea	NA	Samsung Genome Institute	Woosung,,Chung	State...	ASI|KR|KS013|SE	2016-12-09 15:56:00	2016-11-15 14:45:00	1397035400	6985177	200
GSE75688	GSM1963779	SRP066982	SRR2973309	BC04_20	BC04	BC04	core_tumour	single_cell	individual_cell	HER2+	ok	13794	BC04_Single-cell RNA-seq	patient id: BC04; molecular subtype: human epidermal growth factor receptor 2 positive (HER2+); cell type: primary breast cancer	On the day of surgery, all single cells were dissociated with mechanical and enzymatical method then immediately used for assay without any in vitro culture.	NA	Dead cells in single cell suspensions were removed by Ficoll-Paque TM PLUS (GE healthcare) separation before loading to integrated fluidic circuit (IFC) chip. Each suspension was loaded to 10-17um IFC for mRNA sequencing chip then cDNA synthesis and amplification were performed with SMARTer Ultra Low RNA Kit (Clontech) in the C1TM Single-Cell Auto Prep System (Fluidigm). RNA spike-ins 1, 4 and 7 …	total RNA	transcriptomic	cDNA	RNA-Seq	3507020	436	GSE75688	Dec 03 2015	Public on Dec 09 2016	Dec 09 2016	9606	GPL16791	Illumina HiSeq 2500	Single-cell RNA-seq	A modified reference was generated by merging the three array control RNA spike-ins (ThermoFisher) and the human genome reference (hg19) with the GENCODE 19 annotations.; Paired-end 100bp reads were aligned to the modified reference by 2-pass mode of STAR_2.4.0b with default parameters.; Transcripts Per Million (TPM) values were estimated using RSEM v1.2.17 with default parameters.; Genome_build:…	0	BioSample: https://www.ncbi.nlm.nih.gov/biosample/SAMN04316624; SRA: https://www.ncbi.nlm.nih.gov/sra?term=SRX1462626	SRA	1	Samsung Medical Center	Seoul	South Korea	NA	Samsung Genome Institute	Woosung,,Chung	State...	ASI|KR|KS013|SE	2016-12-09 15:56:00	2015-12-03 21:23:00	964377400	4821887	200
GSE75688	GSM1963780	SRP066982	SRR2973310	BC04_21	BC04	BC04	core_tumour	single_cell	individual_cell	HER2+	ok	8160	BC04_Single-cell RNA-seq	patient id: BC04; molecular subtype: human epidermal growth factor receptor 2 positive (HER2+); cell type: primary breast cancer	On the day of surgery, all single cells were dissociated with mechanical and enzymatical method then immediately used for assay without any in vitro culture.	NA	Dead cells in single cell suspensions were removed by Ficoll-Paque TM PLUS (GE healthcare) separation before loading to integrated fluidic circuit (IFC) chip. Each suspension was loaded to 10-17um IFC for mRNA sequencing chip then cDNA synthesis and amplification were performed with SMARTer Ultra Low RNA Kit (Clontech) in the C1TM Single-Cell Auto Prep System (Fluidigm). RNA spike-ins 1, 4 and 7 …	total RNA	transcriptomic	cDNA	RNA-Seq	6915588	852	GSE75688	Dec 03 2015	Public on Dec 09 2016	Dec 09 2016	9606	GPL16791	Illumina HiSeq 2500	Single-cell RNA-seq	A modified reference was generated by merging the three array control RNA spike-ins (ThermoFisher) and the human genome reference (hg19) with the GENCODE 19 annotations.; Paired-end 100bp reads were aligned to the modified reference by 2-pass mode of STAR_2.4.0b with default parameters.; Transcripts Per Million (TPM) values were estimated using RSEM v1.2.17 with default parameters.; Genome_build:…	0	BioSample: https://www.ncbi.nlm.nih.gov/biosample/SAMN04316625; SRA: https://www.ncbi.nlm.nih.gov/sra?term=SRX1462627	SRA	1	Samsung Medical Center	Seoul	South Korea	NA	Samsung Genome Institute	Woosung,,Chung	State...	ASI|KR|KS013|SE	2016-12-09 15:56:00	2015-12-03 21:23:00	1158398200	5791991	200
GSE75688	GSM2391920	SRP066982	SRR5023451	BC04_22	BC04	BC04	core_tumour	single_cell	individual_cell	HER2+	ok	7330	BC04_Single-cell RNA-seq	patient id: BC04; molecular subtype: human epidermal growth factor receptor 2 positive (HER2+); cell type: primary breast cancer	On the day of surgery, all single cells were dissociated with mechanical and enzymatical method then immediately used for assay without any in vitro culture.	NA	Dead cells in single cell suspensions were removed by Ficoll-Paque TM PLUS (GE healthcare) separation before loading to integrated fluidic circuit (IFC) chip. Each suspension was loaded to 10-17um IFC for mRNA sequencing chip then cDNA synthesis and amplification were performed with SMARTer Ultra Low RNA Kit (Clontech) in the C1TM Single-Cell Auto Prep System (Fluidigm). RNA spike-ins 1, 4 and 7 …	total RNA	transcriptomic	cDNA	RNA-Seq	6295906	561	GSE75688	Nov 15 2016	Public on Dec 09 2016	Dec 09 2016	9606	GPL16791	Illumina HiSeq 2500	Single-cell RNA-seq	A modified reference was generated by merging the three array control RNA spike-ins (ThermoFisher) and the human genome reference (hg19) with the GENCODE 19 annotations.; Paired-end 100bp reads were aligned to the modified reference by 2-pass mode of STAR_2.4.0b with default parameters.; Transcripts Per Million (TPM) values were estimated using RSEM v1.2.17 with default parameters.; Genome_build:…	0	BioSample: https://www.ncbi.nlm.nih.gov/biosample/SAMN06017944; SRA: https://www.ncbi.nlm.nih.gov/sra?term=SRX2350123	SRA	1	Samsung Medical Center	Seoul	South Korea	NA	Samsung Genome Institute	Woosung,,Chung	State...	ASI|KR|KS013|SE	2016-12-09 15:56:00	2016-11-15 14:46:00	992438400	4962192	200
GSE75688	GSM1963781	SRP066982	SRR2973311	BC04_23	BC04	BC04	core_tumour	single_cell	individual_cell	HER2+	ok	11475	BC04_Single-cell RNA-seq	patient id: BC04; molecular subtype: human epidermal growth factor receptor 2 positive (HER2+); cell type: primary breast cancer	On the day of surgery, all single cells were dissociated with mechanical and enzymatical method then immediately used for assay without any in vitro culture.	NA	Dead cells in single cell suspensions were removed by Ficoll-Paque TM PLUS (GE healthcare) separation before loading to integrated fluidic circuit (IFC) chip. Each suspension was loaded to 10-17um IFC for mRNA sequencing chip then cDNA synthesis and amplification were performed with SMARTer Ultra Low RNA Kit (Clontech) in the C1TM Single-Cell Auto Prep System (Fluidigm). RNA spike-ins 1, 4 and 7 …	total RNA	transcriptomic	cDNA	RNA-Seq	5541043	684	GSE75688	Dec 03 2015	Public on Dec 09 2016	Dec 09 2016	9606	GPL16791	Illumina HiSeq 2500	Single-cell RNA-seq	A modified reference was generated by merging the three array control RNA spike-ins (ThermoFisher) and the human genome reference (hg19) with the GENCODE 19 annotations.; Paired-end 100bp reads were aligned to the modified reference by 2-pass mode of STAR_2.4.0b with default parameters.; Transcripts Per Million (TPM) values were estimated using RSEM v1.2.17 with default parameters.; Genome_build:…	0	BioSample: https://www.ncbi.nlm.nih.gov/biosample/SAMN04316626; SRA: https://www.ncbi.nlm.nih.gov/sra?term=SRX1462628	SRA	1	Samsung Medical Center	Seoul	South Korea	NA	Samsung Genome Institute	Woosung,,Chung	State...	ASI|KR|KS013|SE	2016-12-09 15:56:00	2015-12-03 21:22:00	983160600	4915803	200
GSE75688	GSM1963782	SRP066982	SRR2973312	BC04_24	BC04	BC04	core_tumour	single_cell	individual_cell	HER2+	ok	14938	BC04_Single-cell RNA-seq	patient id: BC04; molecular subtype: human epidermal growth factor receptor 2 positive (HER2+); cell type: primary breast cancer	On the day of surgery, all single cells were dissociated with mechanical and enzymatical method then immediately used for assay without any in vitro culture.	NA	Dead cells in single cell suspensions were removed by Ficoll-Paque TM PLUS (GE healthcare) separation before loading to integrated fluidic circuit (IFC) chip. Each suspension was loaded to 10-17um IFC for mRNA sequencing chip then cDNA synthesis and amplification were performed with SMARTer Ultra Low RNA Kit (Clontech) in the C1TM Single-Cell Auto Prep System (Fluidigm). RNA spike-ins 1, 4 and 7 …	total RNA	transcriptomic	cDNA	RNA-Seq	4830318	594	GSE75688	Dec 03 2015	Public on Dec 09 2016	Dec 09 2016	9606	GPL16791	Illumina HiSeq 2500	Single-cell RNA-seq	A modified reference was generated by merging the three array control RNA spike-ins (ThermoFisher) and the human genome reference (hg19) with the GENCODE 19 annotations.; Paired-end 100bp reads were aligned to the modified reference by 2-pass mode of STAR_2.4.0b with default parameters.; Transcripts Per Million (TPM) values were estimated using RSEM v1.2.17 with default parameters.; Genome_build:…	0	BioSample: https://www.ncbi.nlm.nih.gov/biosample/SAMN04316627; SRA: https://www.ncbi.nlm.nih.gov/sra?term=SRX1462629	SRA	1	Samsung Medical Center	Seoul	South Korea	NA	Samsung Genome Institute	Woosung,,Chung	State...	ASI|KR|KS013|SE	2016-12-09 15:56:00	2015-12-03 21:22:00	950694200	4753471	200
GSE75688	GSM1963784	SRP066982	SRR2973314	BC04_27	BC04	BC04	core_tumour	single_cell	individual_cell	HER2+	ok	14337	BC04_Single-cell RNA-seq	patient id: BC04; molecular subtype: human epidermal growth factor receptor 2 positive (HER2+); cell type: primary breast cancer	On the day of surgery, all single cells were dissociated with mechanical and enzymatical method then immediately used for assay without any in vitro culture.	NA	Dead cells in single cell suspensions were removed by Ficoll-Paque TM PLUS (GE healthcare) separation before loading to integrated fluidic circuit (IFC) chip. Each suspension was loaded to 10-17um IFC for mRNA sequencing chip then cDNA synthesis and amplification were performed with SMARTer Ultra Low RNA Kit (Clontech) in the C1TM Single-Cell Auto Prep System (Fluidigm). RNA spike-ins 1, 4 and 7 …	total RNA	transcriptomic	cDNA	RNA-Seq	4768532	585	GSE75688	Dec 03 2015	Public on Dec 09 2016	Dec 09 2016	9606	GPL16791	Illumina HiSeq 2500	Single-cell RNA-seq	A modified reference was generated by merging the three array control RNA spike-ins (ThermoFisher) and the human genome reference (hg19) with the GENCODE 19 annotations.; Paired-end 100bp reads were aligned to the modified reference by 2-pass mode of STAR_2.4.0b with default parameters.; Transcripts Per Million (TPM) values were estimated using RSEM v1.2.17 with default parameters.; Genome_build:…	0	BioSample: https://www.ncbi.nlm.nih.gov/biosample/SAMN04316629; SRA: https://www.ncbi.nlm.nih.gov/sra?term=SRX1462631	SRA	1	Samsung Medical Center	Seoul	South Korea	NA	Samsung Genome Institute	Woosung,,Chung	State...	ASI|KR|KS013|SE	2016-12-09 15:56:00	2015-12-03 21:24:00	1321581162	6542481	202
GSE75688	GSM1963785	SRP066982	SRR2973315	BC04_28	BC04	BC04	core_tumour	single_cell	individual_cell	HER2+	ok	7888	BC04_Single-cell RNA-seq	patient id: BC04; molecular subtype: human epidermal growth factor receptor 2 positive (HER2+); cell type: primary breast cancer	On the day of surgery, all single cells were dissociated with mechanical and enzymatical method then immediately used for assay without any in vitro culture.	NA	Dead cells in single cell suspensions were removed by Ficoll-Paque TM PLUS (GE healthcare) separation before loading to integrated fluidic circuit (IFC) chip. Each suspension was loaded to 10-17um IFC for mRNA sequencing chip then cDNA synthesis and amplification were performed with SMARTer Ultra Low RNA Kit (Clontech) in the C1TM Single-Cell Auto Prep System (Fluidigm). RNA spike-ins 1, 4 and 7 …	total RNA	transcriptomic	cDNA	RNA-Seq	5232825	653	GSE75688	Dec 03 2015	Public on Dec 09 2016	Dec 09 2016	9606	GPL16791	Illumina HiSeq 2500	Single-cell RNA-seq	A modified reference was generated by merging the three array control RNA spike-ins (ThermoFisher) and the human genome reference (hg19) with the GENCODE 19 annotations.; Paired-end 100bp reads were aligned to the modified reference by 2-pass mode of STAR_2.4.0b with default parameters.; Transcripts Per Million (TPM) values were estimated using RSEM v1.2.17 with default parameters.; Genome_build:…	0	BioSample: https://www.ncbi.nlm.nih.gov/biosample/SAMN04316630; SRA: https://www.ncbi.nlm.nih.gov/sra?term=SRX1462632	SRA	1	Samsung Medical Center	Seoul	South Korea	NA	Samsung Genome Institute	Woosung,,Chung	State...	ASI|KR|KS013|SE	2016-12-09 15:56:00	2015-12-03 21:23:00	948666000	4743330	200
GSE75688	GSM1963786	SRP066982	SRR2973316	BC04_29	BC04	BC04	core_tumour	single_cell	individual_cell	HER2+	ok	13874	BC04_Single-cell RNA-seq	patient id: BC04; molecular subtype: human epidermal growth factor receptor 2 positive (HER2+); cell type: primary breast cancer	On the day of surgery, all single cells were dissociated with mechanical and enzymatical method then immediately used for assay without any in vitro culture.	NA	Dead cells in single cell suspensions were removed by Ficoll-Paque TM PLUS (GE healthcare) separation before loading to integrated fluidic circuit (IFC) chip. Each suspension was loaded to 10-17um IFC for mRNA sequencing chip then cDNA synthesis and amplification were performed with SMARTer Ultra Low RNA Kit (Clontech) in the C1TM Single-Cell Auto Prep System (Fluidigm). RNA spike-ins 1, 4 and 7 …	total RNA	transcriptomic	cDNA	RNA-Seq	4509886	562	GSE75688	Dec 03 2015	Public on Dec 09 2016	Dec 09 2016	9606	GPL16791	Illumina HiSeq 2500	Single-cell RNA-seq	A modified reference was generated by merging the three array control RNA spike-ins (ThermoFisher) and the human genome reference (hg19) with the GENCODE 19 annotations.; Paired-end 100bp reads were aligned to the modified reference by 2-pass mode of STAR_2.4.0b with default parameters.; Transcripts Per Million (TPM) values were estimated using RSEM v1.2.17 with default parameters.; Genome_build:…	0	BioSample: https://www.ncbi.nlm.nih.gov/biosample/SAMN04316631; SRA: https://www.ncbi.nlm.nih.gov/sra?term=SRX1462633	SRA	1	Samsung Medical Center	Seoul	South Korea	NA	Samsung Genome Institute	Woosung,,Chung	State...	ASI|KR|KS013|SE	2016-12-09 15:56:00	2015-12-03 21:21:00	1039596838	5146519	202
GSE75688	GSM2391921	SRP066982	SRR5023452	BC04_30	BC04	BC04	core_tumour	single_cell	individual_cell	HER2+	ok	5712	BC04_Single-cell RNA-seq	patient id: BC04; molecular subtype: human epidermal growth factor receptor 2 positive (HER2+); cell type: primary breast cancer	On the day of surgery, all single cells were dissociated with mechanical and enzymatical method then immediately used for assay without any in vitro culture.	NA	Dead cells in single cell suspensions were removed by Ficoll-Paque TM PLUS (GE healthcare) separation before loading to integrated fluidic circuit (IFC) chip. Each suspension was loaded to 10-17um IFC for mRNA sequencing chip then cDNA synthesis and amplification were performed with SMARTer Ultra Low RNA Kit (Clontech) in the C1TM Single-Cell Auto Prep System (Fluidigm). RNA spike-ins 1, 4 and 7 …	total RNA	transcriptomic	cDNA	RNA-Seq	8638144	764	GSE75688	Nov 15 2016	Public on Dec 09 2016	Dec 09 2016	9606	GPL16791	Illumina HiSeq 2500	Single-cell RNA-seq	A modified reference was generated by merging the three array control RNA spike-ins (ThermoFisher) and the human genome reference (hg19) with the GENCODE 19 annotations.; Paired-end 100bp reads were aligned to the modified reference by 2-pass mode of STAR_2.4.0b with default parameters.; Transcripts Per Million (TPM) values were estimated using RSEM v1.2.17 with default parameters.; Genome_build:…	0	BioSample: https://www.ncbi.nlm.nih.gov/biosample/SAMN06017945; SRA: https://www.ncbi.nlm.nih.gov/sra?term=SRX2350122	SRA	1	Samsung Medical Center	Seoul	South Korea	NA	Samsung Genome Institute	Woosung,,Chung	State...	ASI|KR|KS013|SE	2016-12-09 15:56:00	2016-11-15 14:45:00	1225066200	6125331	200
GSE75688	GSM1963787	SRP066982	SRR2973317	BC04_31	BC04	BC04	core_tumour	single_cell	individual_cell	HER2+	ok	12740	BC04_Single-cell RNA-seq	patient id: BC04; molecular subtype: human epidermal growth factor receptor 2 positive (HER2+); cell type: primary breast cancer	On the day of surgery, all single cells were dissociated with mechanical and enzymatical method then immediately used for assay without any in vitro culture.	NA	Dead cells in single cell suspensions were removed by Ficoll-Paque TM PLUS (GE healthcare) separation before loading to integrated fluidic circuit (IFC) chip. Each suspension was loaded to 10-17um IFC for mRNA sequencing chip then cDNA synthesis and amplification were performed with SMARTer Ultra Low RNA Kit (Clontech) in the C1TM Single-Cell Auto Prep System (Fluidigm). RNA spike-ins 1, 4 and 7 …	total RNA	transcriptomic	cDNA	RNA-Seq	4201268	521	GSE75688	Dec 03 2015	Public on Dec 09 2016	Dec 09 2016	9606	GPL16791	Illumina HiSeq 2500	Single-cell RNA-seq	A modified reference was generated by merging the three array control RNA spike-ins (ThermoFisher) and the human genome reference (hg19) with the GENCODE 19 annotations.; Paired-end 100bp reads were aligned to the modified reference by 2-pass mode of STAR_2.4.0b with default parameters.; Transcripts Per Million (TPM) values were estimated using RSEM v1.2.17 with default parameters.; Genome_build:…	0	BioSample: https://www.ncbi.nlm.nih.gov/biosample/SAMN04316632; SRA: https://www.ncbi.nlm.nih.gov/sra?term=SRX1462634	SRA	1	Samsung Medical Center	Seoul	South Korea	NA	Samsung Genome Institute	Woosung,,Chung	State...	ASI|KR|KS013|SE	2016-12-09 15:56:00	2015-12-03 21:23:00	1457967600	7289838	200
GSE75688	GSM1963788	SRP066982	SRR2973318	BC04_32	BC04	BC04	core_tumour	single_cell	individual_cell	HER2+	ok	6569	BC04_Single-cell RNA-seq	patient id: BC04; molecular subtype: human epidermal growth factor receptor 2 positive (HER2+); cell type: primary breast cancer	On the day of surgery, all single cells were dissociated with mechanical and enzymatical method then immediately used for assay without any in vitro culture.	NA	Dead cells in single cell suspensions were removed by Ficoll-Paque TM PLUS (GE healthcare) separation before loading to integrated fluidic circuit (IFC) chip. Each suspension was loaded to 10-17um IFC for mRNA sequencing chip then cDNA synthesis and amplification were performed with SMARTer Ultra Low RNA Kit (Clontech) in the C1TM Single-Cell Auto Prep System (Fluidigm). RNA spike-ins 1, 4 and 7 …	total RNA	transcriptomic	cDNA	RNA-Seq	3786678	474	GSE75688	Dec 03 2015	Public on Dec 09 2016	Dec 09 2016	9606	GPL16791	Illumina HiSeq 2500	Single-cell RNA-seq	A modified reference was generated by merging the three array control RNA spike-ins (ThermoFisher) and the human genome reference (hg19) with the GENCODE 19 annotations.; Paired-end 100bp reads were aligned to the modified reference by 2-pass mode of STAR_2.4.0b with default parameters.; Transcripts Per Million (TPM) values were estimated using RSEM v1.2.17 with default parameters.; Genome_build:…	0	BioSample: https://www.ncbi.nlm.nih.gov/biosample/SAMN04316633; SRA: https://www.ncbi.nlm.nih.gov/sra?term=SRX1462635	SRA	1	Samsung Medical Center	Seoul	South Korea	NA	Samsung Genome Institute	Woosung,,Chung	State...	ASI|KR|KS013|SE	2016-12-09 15:56:00	2015-12-03 21:22:00	1173071368	5807284	202
GSE75688	GSM1963789	SRP066982	SRR2973319	BC04_33	BC04	BC04	core_tumour	single_cell	individual_cell	HER2+	ok	13394	BC04_Single-cell RNA-seq	patient id: BC04; molecular subtype: human epidermal growth factor receptor 2 positive (HER2+); cell type: primary breast cancer	On the day of surgery, all single cells were dissociated with mechanical and enzymatical method then immediately used for assay without any in vitro culture.	NA	Dead cells in single cell suspensions were removed by Ficoll-Paque TM PLUS (GE healthcare) separation before loading to integrated fluidic circuit (IFC) chip. Each suspension was loaded to 10-17um IFC for mRNA sequencing chip then cDNA synthesis and amplification were performed with SMARTer Ultra Low RNA Kit (Clontech) in the C1TM Single-Cell Auto Prep System (Fluidigm). RNA spike-ins 1, 4 and 7 …	total RNA	transcriptomic	cDNA	RNA-Seq	3937170	492	GSE75688	Dec 03 2015	Public on Dec 09 2016	Dec 09 2016	9606	GPL16791	Illumina HiSeq 2500	Single-cell RNA-seq	A modified reference was generated by merging the three array control RNA spike-ins (ThermoFisher) and the human genome reference (hg19) with the GENCODE 19 annotations.; Paired-end 100bp reads were aligned to the modified reference by 2-pass mode of STAR_2.4.0b with default parameters.; Transcripts Per Million (TPM) values were estimated using RSEM v1.2.17 with default parameters.; Genome_build:…	0	BioSample: https://www.ncbi.nlm.nih.gov/biosample/SAMN04316634; SRA: https://www.ncbi.nlm.nih.gov/sra?term=SRX1462636	SRA	1	Samsung Medical Center	Seoul	South Korea	NA	Samsung Genome Institute	Woosung,,Chung	State...	ASI|KR|KS013|SE	2016-12-09 15:56:00	2015-12-03 21:24:00	1044088800	5220444	200
GSE75688	GSM2391922	SRP066982	SRR5023453	BC04_35	BC04	BC04	core_tumour	single_cell	individual_cell	HER2+	ok	4899	BC04_Single-cell RNA-seq	patient id: BC04; molecular subtype: human epidermal growth factor receptor 2 positive (HER2+); cell type: primary breast cancer	On the day of surgery, all single cells were dissociated with mechanical and enzymatical method then immediately used for assay without any in vitro culture.	NA	Dead cells in single cell suspensions were removed by Ficoll-Paque TM PLUS (GE healthcare) separation before loading to integrated fluidic circuit (IFC) chip. Each suspension was loaded to 10-17um IFC for mRNA sequencing chip then cDNA synthesis and amplification were performed with SMARTer Ultra Low RNA Kit (Clontech) in the C1TM Single-Cell Auto Prep System (Fluidigm). RNA spike-ins 1, 4 and 7 …	total RNA	transcriptomic	cDNA	RNA-Seq	6867436	607	GSE75688	Nov 15 2016	Public on Dec 09 2016	Dec 09 2016	9606	GPL16791	Illumina HiSeq 2500	Single-cell RNA-seq	A modified reference was generated by merging the three array control RNA spike-ins (ThermoFisher) and the human genome reference (hg19) with the GENCODE 19 annotations.; Paired-end 100bp reads were aligned to the modified reference by 2-pass mode of STAR_2.4.0b with default parameters.; Transcripts Per Million (TPM) values were estimated using RSEM v1.2.17 with default parameters.; Genome_build:…	0	BioSample: https://www.ncbi.nlm.nih.gov/biosample/SAMN06017946; SRA: https://www.ncbi.nlm.nih.gov/sra?term=SRX2350121	SRA	1	Samsung Medical Center	Seoul	South Korea	NA	Samsung Genome Institute	Woosung,,Chung	State...	ASI|KR|KS013|SE	2016-12-09 15:56:00	2016-11-15 14:45:00	1200746600	6003733	200
GSE75688	GSM1963790	SRP066982	SRR2973320	BC04_36	BC04	BC04	core_tumour	single_cell	individual_cell	HER2+	ok	10570	BC04_Single-cell RNA-seq	patient id: BC04; molecular subtype: human epidermal growth factor receptor 2 positive (HER2+); cell type: primary breast cancer	On the day of surgery, all single cells were dissociated with mechanical and enzymatical method then immediately used for assay without any in vitro culture.	NA	Dead cells in single cell suspensions were removed by Ficoll-Paque TM PLUS (GE healthcare) separation before loading to integrated fluidic circuit (IFC) chip. Each suspension was loaded to 10-17um IFC for mRNA sequencing chip then cDNA synthesis and amplification were performed with SMARTer Ultra Low RNA Kit (Clontech) in the C1TM Single-Cell Auto Prep System (Fluidigm). RNA spike-ins 1, 4 and 7 …	total RNA	transcriptomic	cDNA	RNA-Seq	4815643	593	GSE75688	Dec 03 2015	Public on Dec 09 2016	Dec 09 2016	9606	GPL16791	Illumina HiSeq 2500	Single-cell RNA-seq	A modified reference was generated by merging the three array control RNA spike-ins (ThermoFisher) and the human genome reference (hg19) with the GENCODE 19 annotations.; Paired-end 100bp reads were aligned to the modified reference by 2-pass mode of STAR_2.4.0b with default parameters.; Transcripts Per Million (TPM) values were estimated using RSEM v1.2.17 with default parameters.; Genome_build:…	0	BioSample: https://www.ncbi.nlm.nih.gov/biosample/SAMN04316635; SRA: https://www.ncbi.nlm.nih.gov/sra?term=SRX1462637	SRA	1	Samsung Medical Center	Seoul	South Korea	NA	Samsung Genome Institute	Woosung,,Chung	State...	ASI|KR|KS013|SE	2016-12-09 15:56:00	2015-12-03 21:21:00	886206320	4387160	202
GSE75688	GSM1963791	SRP066982	SRR2973321	BC04_37	BC04	BC04	core_tumour	single_cell	individual_cell	HER2+	ok	14528	BC04_Single-cell RNA-seq	patient id: BC04; molecular subtype: human epidermal growth factor receptor 2 positive (HER2+); cell type: primary breast cancer	On the day of surgery, all single cells were dissociated with mechanical and enzymatical method then immediately used for assay without any in vitro culture.	NA	Dead cells in single cell suspensions were removed by Ficoll-Paque TM PLUS (GE healthcare) separation before loading to integrated fluidic circuit (IFC) chip. Each suspension was loaded to 10-17um IFC for mRNA sequencing chip then cDNA synthesis and amplification were performed with SMARTer Ultra Low RNA Kit (Clontech) in the C1TM Single-Cell Auto Prep System (Fluidigm). RNA spike-ins 1, 4 and 7 …	total RNA	transcriptomic	cDNA	RNA-Seq	3881018	480	GSE75688	Dec 03 2015	Public on Dec 09 2016	Dec 09 2016	9606	GPL16791	Illumina HiSeq 2500	Single-cell RNA-seq	A modified reference was generated by merging the three array control RNA spike-ins (ThermoFisher) and the human genome reference (hg19) with the GENCODE 19 annotations.; Paired-end 100bp reads were aligned to the modified reference by 2-pass mode of STAR_2.4.0b with default parameters.; Transcripts Per Million (TPM) values were estimated using RSEM v1.2.17 with default parameters.; Genome_build:…	0	BioSample: https://www.ncbi.nlm.nih.gov/biosample/SAMN04316636; SRA: https://www.ncbi.nlm.nih.gov/sra?term=SRX1462638	SRA	1	Samsung Medical Center	Seoul	South Korea	NA	Samsung Genome Institute	Woosung,,Chung	State...	ASI|KR|KS013|SE	2016-12-09 15:56:00	2015-12-03 21:22:00	1009029400	5045147	200
GSE75688	GSM1963792	SRP066982	SRR2973322	BC04_39	BC04	BC04	core_tumour	single_cell	individual_cell	HER2+	ok	17041	BC04_Single-cell RNA-seq	patient id: BC04; molecular subtype: human epidermal growth factor receptor 2 positive (HER2+); cell type: primary breast cancer	On the day of surgery, all single cells were dissociated with mechanical and enzymatical method then immediately used for assay without any in vitro culture.	NA	Dead cells in single cell suspensions were removed by Ficoll-Paque TM PLUS (GE healthcare) separation before loading to integrated fluidic circuit (IFC) chip. Each suspension was loaded to 10-17um IFC for mRNA sequencing chip then cDNA synthesis and amplification were performed with SMARTer Ultra Low RNA Kit (Clontech) in the C1TM Single-Cell Auto Prep System (Fluidigm). RNA spike-ins 1, 4 and 7 …	total RNA	transcriptomic	cDNA	RNA-Seq	4837564	594	GSE75688	Dec 03 2015	Public on Dec 09 2016	Dec 09 2016	9606	GPL16791	Illumina HiSeq 2500	Single-cell RNA-seq	A modified reference was generated by merging the three array control RNA spike-ins (ThermoFisher) and the human genome reference (hg19) with the GENCODE 19 annotations.; Paired-end 100bp reads were aligned to the modified reference by 2-pass mode of STAR_2.4.0b with default parameters.; Transcripts Per Million (TPM) values were estimated using RSEM v1.2.17 with default parameters.; Genome_build:…	0	BioSample: https://www.ncbi.nlm.nih.gov/biosample/SAMN04316637; SRA: https://www.ncbi.nlm.nih.gov/sra?term=SRX1462639	SRA	1	Samsung Medical Center	Seoul	South Korea	NA	Samsung Genome Institute	Woosung,,Chung	State...	ASI|KR|KS013|SE	2016-12-09 15:56:00	2015-12-03 21:24:00	808901800	4044509	200
GSE75688	GSM1963793	SRP066982	SRR2973323	BC04_40	BC04	BC04	core_tumour	single_cell	individual_cell	HER2+	ok	8812	BC04_Single-cell RNA-seq	patient id: BC04; molecular subtype: human epidermal growth factor receptor 2 positive (HER2+); cell type: primary breast cancer	On the day of surgery, all single cells were dissociated with mechanical and enzymatical method then immediately used for assay without any in vitro culture.	NA	Dead cells in single cell suspensions were removed by Ficoll-Paque TM PLUS (GE healthcare) separation before loading to integrated fluidic circuit (IFC) chip. Each suspension was loaded to 10-17um IFC for mRNA sequencing chip then cDNA synthesis and amplification were performed with SMARTer Ultra Low RNA Kit (Clontech) in the C1TM Single-Cell Auto Prep System (Fluidigm). RNA spike-ins 1, 4 and 7 …	total RNA	transcriptomic	cDNA	RNA-Seq	4152076	509	GSE75688	Dec 03 2015	Public on Dec 09 2016	Dec 09 2016	9606	GPL16791	Illumina HiSeq 2500	Single-cell RNA-seq	A modified reference was generated by merging the three array control RNA spike-ins (ThermoFisher) and the human genome reference (hg19) with the GENCODE 19 annotations.; Paired-end 100bp reads were aligned to the modified reference by 2-pass mode of STAR_2.4.0b with default parameters.; Transcripts Per Million (TPM) values were estimated using RSEM v1.2.17 with default parameters.; Genome_build:…	0	BioSample: https://www.ncbi.nlm.nih.gov/biosample/SAMN04316638; SRA: https://www.ncbi.nlm.nih.gov/sra?term=SRX1462640	SRA	1	Samsung Medical Center	Seoul	South Korea	NA	Samsung Genome Institute	Woosung,,Chung	State...	ASI|KR|KS013|SE	2016-12-09 15:56:00	2015-12-03 21:22:00	1002674200	5013371	200
GSE75688	GSM1963794	SRP066982	SRR2973324	BC04_41	BC04	BC04	core_tumour	single_cell	individual_cell	HER2+	ok	14889	BC04_Single-cell RNA-seq	patient id: BC04; molecular subtype: human epidermal growth factor receptor 2 positive (HER2+); cell type: primary breast cancer	On the day of surgery, all single cells were dissociated with mechanical and enzymatical method then immediately used for assay without any in vitro culture.	NA	Dead cells in single cell suspensions were removed by Ficoll-Paque TM PLUS (GE healthcare) separation before loading to integrated fluidic circuit (IFC) chip. Each suspension was loaded to 10-17um IFC for mRNA sequencing chip then cDNA synthesis and amplification were performed with SMARTer Ultra Low RNA Kit (Clontech) in the C1TM Single-Cell Auto Prep System (Fluidigm). RNA spike-ins 1, 4 and 7 …	total RNA	transcriptomic	cDNA	RNA-Seq	3967726	492	GSE75688	Dec 03 2015	Public on Dec 09 2016	Dec 09 2016	9606	GPL16791	Illumina HiSeq 2500	Single-cell RNA-seq	A modified reference was generated by merging the three array control RNA spike-ins (ThermoFisher) and the human genome reference (hg19) with the GENCODE 19 annotations.; Paired-end 100bp reads were aligned to the modified reference by 2-pass mode of STAR_2.4.0b with default parameters.; Transcripts Per Million (TPM) values were estimated using RSEM v1.2.17 with default parameters.; Genome_build:…	0	BioSample: https://www.ncbi.nlm.nih.gov/biosample/SAMN04316639; SRA: https://www.ncbi.nlm.nih.gov/sra?term=SRX1462641	SRA	1	Samsung Medical Center	Seoul	South Korea	NA	Samsung Genome Institute	Woosung,,Chung	State...	ASI|KR|KS013|SE	2016-12-09 15:56:00	2015-12-03 21:22:00	1044955000	5224775	200
GSE75688	GSM1963795	SRP066982	SRR2973325	BC04_45	BC04	BC04	core_tumour	single_cell	individual_cell	HER2+	ok	12207	BC04_Single-cell RNA-seq	patient id: BC04; molecular subtype: human epidermal growth factor receptor 2 positive (HER2+); cell type: primary breast cancer	On the day of surgery, all single cells were dissociated with mechanical and enzymatical method then immediately used for assay without any in vitro culture.	NA	Dead cells in single cell suspensions were removed by Ficoll-Paque TM PLUS (GE healthcare) separation before loading to integrated fluidic circuit (IFC) chip. Each suspension was loaded to 10-17um IFC for mRNA sequencing chip then cDNA synthesis and amplification were performed with SMARTer Ultra Low RNA Kit (Clontech) in the C1TM Single-Cell Auto Prep System (Fluidigm). RNA spike-ins 1, 4 and 7 …	total RNA	transcriptomic	cDNA	RNA-Seq	3420262	419	GSE75688	Dec 03 2015	Public on Dec 09 2016	Dec 09 2016	9606	GPL16791	Illumina HiSeq 2500	Single-cell RNA-seq	A modified reference was generated by merging the three array control RNA spike-ins (ThermoFisher) and the human genome reference (hg19) with the GENCODE 19 annotations.; Paired-end 100bp reads were aligned to the modified reference by 2-pass mode of STAR_2.4.0b with default parameters.; Transcripts Per Million (TPM) values were estimated using RSEM v1.2.17 with default parameters.; Genome_build:…	0	BioSample: https://www.ncbi.nlm.nih.gov/biosample/SAMN04316640; SRA: https://www.ncbi.nlm.nih.gov/sra?term=SRX1462642	SRA	1	Samsung Medical Center	Seoul	South Korea	NA	Samsung Genome Institute	Woosung,,Chung	State...	ASI|KR|KS013|SE	2016-12-09 15:56:00	2015-12-03 21:22:00	1054499400	5272497	200
GSE75688	GSM1963796	SRP066982	SRR2973326	BC04_49	BC04	BC04	core_tumour	single_cell	individual_cell	HER2+	ok	14531	BC04_Single-cell RNA-seq	patient id: BC04; molecular subtype: human epidermal growth factor receptor 2 positive (HER2+); cell type: primary breast cancer	On the day of surgery, all single cells were dissociated with mechanical and enzymatical method then immediately used for assay without any in vitro culture.	NA	Dead cells in single cell suspensions were removed by Ficoll-Paque TM PLUS (GE healthcare) separation before loading to integrated fluidic circuit (IFC) chip. Each suspension was loaded to 10-17um IFC for mRNA sequencing chip then cDNA synthesis and amplification were performed with SMARTer Ultra Low RNA Kit (Clontech) in the C1TM Single-Cell Auto Prep System (Fluidigm). RNA spike-ins 1, 4 and 7 …	total RNA	transcriptomic	cDNA	RNA-Seq	4177907	515	GSE75688	Dec 03 2015	Public on Dec 09 2016	Dec 09 2016	9606	GPL16791	Illumina HiSeq 2500	Single-cell RNA-seq	A modified reference was generated by merging the three array control RNA spike-ins (ThermoFisher) and the human genome reference (hg19) with the GENCODE 19 annotations.; Paired-end 100bp reads were aligned to the modified reference by 2-pass mode of STAR_2.4.0b with default parameters.; Transcripts Per Million (TPM) values were estimated using RSEM v1.2.17 with default parameters.; Genome_build:…	0	BioSample: https://www.ncbi.nlm.nih.gov/biosample/SAMN04316641; SRA: https://www.ncbi.nlm.nih.gov/sra?term=SRX1462646	SRA	1	Samsung Medical Center	Seoul	South Korea	NA	Samsung Genome Institute	Woosung,,Chung	State...	ASI|KR|KS013|SE	2016-12-09 15:56:00	2015-12-03 21:23:00	978068600	4890343	200
GSE75688	GSM1963797	SRP066982	SRR2973327	BC04_53	BC04	BC04	core_tumour	single_cell	individual_cell	HER2+	ok	10825	BC04_Single-cell RNA-seq	patient id: BC04; molecular subtype: human epidermal growth factor receptor 2 positive (HER2+); cell type: primary breast cancer	On the day of surgery, all single cells were dissociated with mechanical and enzymatical method then immediately used for assay without any in vitro culture.	NA	Dead cells in single cell suspensions were removed by Ficoll-Paque TM PLUS (GE healthcare) separation before loading to integrated fluidic circuit (IFC) chip. Each suspension was loaded to 10-17um IFC for mRNA sequencing chip then cDNA synthesis and amplification were performed with SMARTer Ultra Low RNA Kit (Clontech) in the C1TM Single-Cell Auto Prep System (Fluidigm). RNA spike-ins 1, 4 and 7 …	total RNA	transcriptomic	cDNA	RNA-Seq	3943440	487	GSE75688	Dec 03 2015	Public on Dec 09 2016	Dec 09 2016	9606	GPL16791	Illumina HiSeq 2500	Single-cell RNA-seq	A modified reference was generated by merging the three array control RNA spike-ins (ThermoFisher) and the human genome reference (hg19) with the GENCODE 19 annotations.; Paired-end 100bp reads were aligned to the modified reference by 2-pass mode of STAR_2.4.0b with default parameters.; Transcripts Per Million (TPM) values were estimated using RSEM v1.2.17 with default parameters.; Genome_build:…	0	BioSample: https://www.ncbi.nlm.nih.gov/biosample/SAMN04316642; SRA: https://www.ncbi.nlm.nih.gov/sra?term=SRX1462829	SRA	1	Samsung Medical Center	Seoul	South Korea	NA	Samsung Genome Institute	Woosung,,Chung	State...	ASI|KR|KS013|SE	2016-12-09 15:56:00	2015-12-03 21:57:00	1179101000	5895505	200
GSE75688	GSM1963798	SRP066982	SRR2973328	BC04_54	BC04	BC04	core_tumour	single_cell	individual_cell	HER2+	ok	13095	BC04_Single-cell RNA-seq	patient id: BC04; molecular subtype: human epidermal growth factor receptor 2 positive (HER2+); cell type: primary breast cancer	On the day of surgery, all single cells were dissociated with mechanical and enzymatical method then immediately used for assay without any in vitro culture.	NA	Dead cells in single cell suspensions were removed by Ficoll-Paque TM PLUS (GE healthcare) separation before loading to integrated fluidic circuit (IFC) chip. Each suspension was loaded to 10-17um IFC for mRNA sequencing chip then cDNA synthesis and amplification were performed with SMARTer Ultra Low RNA Kit (Clontech) in the C1TM Single-Cell Auto Prep System (Fluidigm). RNA spike-ins 1, 4 and 7 …	total RNA	transcriptomic	cDNA	RNA-Seq	4316571	536	GSE75688	Dec 03 2015	Public on Dec 09 2016	Dec 09 2016	9606	GPL16791	Illumina HiSeq 2500	Single-cell RNA-seq	A modified reference was generated by merging the three array control RNA spike-ins (ThermoFisher) and the human genome reference (hg19) with the GENCODE 19 annotations.; Paired-end 100bp reads were aligned to the modified reference by 2-pass mode of STAR_2.4.0b with default parameters.; Transcripts Per Million (TPM) values were estimated using RSEM v1.2.17 with default parameters.; Genome_build:…	0	BioSample: https://www.ncbi.nlm.nih.gov/biosample/SAMN04316643; SRA: https://www.ncbi.nlm.nih.gov/sra?term=SRX1462830	SRA	1	Samsung Medical Center	Seoul	South Korea	NA	Samsung Genome Institute	Woosung,,Chung	State...	ASI|KR|KS013|SE	2016-12-09 15:56:00	2015-12-03 21:55:00	1180766600	5903833	200
GSE75688	GSM1963799	SRP066982	SRR2973329	BC04_56	BC04	BC04	core_tumour	single_cell	individual_cell	HER2+	ok	13831	BC04_Single-cell RNA-seq	patient id: BC04; molecular subtype: human epidermal growth factor receptor 2 positive (HER2+); cell type: primary breast cancer	On the day of surgery, all single cells were dissociated with mechanical and enzymatical method then immediately used for assay without any in vitro culture.	NA	Dead cells in single cell suspensions were removed by Ficoll-Paque TM PLUS (GE healthcare) separation before loading to integrated fluidic circuit (IFC) chip. Each suspension was loaded to 10-17um IFC for mRNA sequencing chip then cDNA synthesis and amplification were performed with SMARTer Ultra Low RNA Kit (Clontech) in the C1TM Single-Cell Auto Prep System (Fluidigm). RNA spike-ins 1, 4 and 7 …	total RNA	transcriptomic	cDNA	RNA-Seq	4319337	538	GSE75688	Dec 03 2015	Public on Dec 09 2016	Dec 09 2016	9606	GPL16791	Illumina HiSeq 2500	Single-cell RNA-seq	A modified reference was generated by merging the three array control RNA spike-ins (ThermoFisher) and the human genome reference (hg19) with the GENCODE 19 annotations.; Paired-end 100bp reads were aligned to the modified reference by 2-pass mode of STAR_2.4.0b with default parameters.; Transcripts Per Million (TPM) values were estimated using RSEM v1.2.17 with default parameters.; Genome_build:…	0	BioSample: https://www.ncbi.nlm.nih.gov/biosample/SAMN04316644; SRA: https://www.ncbi.nlm.nih.gov/sra?term=SRX1462820	SRA	1	Samsung Medical Center	Seoul	South Korea	NA	Samsung Genome Institute	Woosung,,Chung	State...	ASI|KR|KS013|SE	2016-12-09 15:56:00	2015-12-03 21:52:00	1382275600	6911378	200
GSE75688	GSM1963800	SRP066982	SRR2973330	BC04_58	BC04	BC04	core_tumour	single_cell	individual_cell	HER2+	ok	15118	BC04_Single-cell RNA-seq	patient id: BC04; molecular subtype: human epidermal growth factor receptor 2 positive (HER2+); cell type: primary breast cancer	On the day of surgery, all single cells were dissociated with mechanical and enzymatical method then immediately used for assay without any in vitro culture.	NA	Dead cells in single cell suspensions were removed by Ficoll-Paque TM PLUS (GE healthcare) separation before loading to integrated fluidic circuit (IFC) chip. Each suspension was loaded to 10-17um IFC for mRNA sequencing chip then cDNA synthesis and amplification were performed with SMARTer Ultra Low RNA Kit (Clontech) in the C1TM Single-Cell Auto Prep System (Fluidigm). RNA spike-ins 1, 4 and 7 …	total RNA	transcriptomic	cDNA	RNA-Seq	3485117	427	GSE75688	Dec 03 2015	Public on Dec 09 2016	Dec 09 2016	9606	GPL16791	Illumina HiSeq 2500	Single-cell RNA-seq	A modified reference was generated by merging the three array control RNA spike-ins (ThermoFisher) and the human genome reference (hg19) with the GENCODE 19 annotations.; Paired-end 100bp reads were aligned to the modified reference by 2-pass mode of STAR_2.4.0b with default parameters.; Transcripts Per Million (TPM) values were estimated using RSEM v1.2.17 with default parameters.; Genome_build:…	0	BioSample: https://www.ncbi.nlm.nih.gov/biosample/SAMN04316645; SRA: https://www.ncbi.nlm.nih.gov/sra?term=SRX1462821	SRA	1	Samsung Medical Center	Seoul	South Korea	NA	Samsung Genome Institute	Woosung,,Chung	State...	ASI|KR|KS013|SE	2016-12-09 15:56:00	2015-12-03 22:00:00	1328224400	6641122	200
GSE75688	GSM1963801	SRP066982	SRR2973331	BC04_59	BC04	BC04	core_tumour	single_cell	individual_cell	HER2+	ok	13180	BC04_Single-cell RNA-seq	patient id: BC04; molecular subtype: human epidermal growth factor receptor 2 positive (HER2+); cell type: primary breast cancer	On the day of surgery, all single cells were dissociated with mechanical and enzymatical method then immediately used for assay without any in vitro culture.	NA	Dead cells in single cell suspensions were removed by Ficoll-Paque TM PLUS (GE healthcare) separation before loading to integrated fluidic circuit (IFC) chip. Each suspension was loaded to 10-17um IFC for mRNA sequencing chip then cDNA synthesis and amplification were performed with SMARTer Ultra Low RNA Kit (Clontech) in the C1TM Single-Cell Auto Prep System (Fluidigm). RNA spike-ins 1, 4 and 7 …	total RNA	transcriptomic	cDNA	RNA-Seq	4027915	503	GSE75688	Dec 03 2015	Public on Dec 09 2016	Dec 09 2016	9606	GPL16791	Illumina HiSeq 2500	Single-cell RNA-seq	A modified reference was generated by merging the three array control RNA spike-ins (ThermoFisher) and the human genome reference (hg19) with the GENCODE 19 annotations.; Paired-end 100bp reads were aligned to the modified reference by 2-pass mode of STAR_2.4.0b with default parameters.; Transcripts Per Million (TPM) values were estimated using RSEM v1.2.17 with default parameters.; Genome_build:…	0	BioSample: https://www.ncbi.nlm.nih.gov/biosample/SAMN04316646; SRA: https://www.ncbi.nlm.nih.gov/sra?term=SRX1462822	SRA	1	Samsung Medical Center	Seoul	South Korea	NA	Samsung Genome Institute	Woosung,,Chung	State...	ASI|KR|KS013|SE	2016-12-09 15:56:00	2015-12-03 21:57:00	1185072000	5925360	200
GSE75688	GSM1963802	SRP066982	SRR2973332	BC04_60	BC04	BC04	core_tumour	single_cell	individual_cell	HER2+	ok	13672	BC04_Single-cell RNA-seq	patient id: BC04; molecular subtype: human epidermal growth factor receptor 2 positive (HER2+); cell type: primary breast cancer	On the day of surgery, all single cells were dissociated with mechanical and enzymatical method then immediately used for assay without any in vitro culture.	NA	Dead cells in single cell suspensions were removed by Ficoll-Paque TM PLUS (GE healthcare) separation before loading to integrated fluidic circuit (IFC) chip. Each suspension was loaded to 10-17um IFC for mRNA sequencing chip then cDNA synthesis and amplification were performed with SMARTer Ultra Low RNA Kit (Clontech) in the C1TM Single-Cell Auto Prep System (Fluidigm). RNA spike-ins 1, 4 and 7 …	total RNA	transcriptomic	cDNA	RNA-Seq	4058599	504	GSE75688	Dec 03 2015	Public on Dec 09 2016	Dec 09 2016	9606	GPL16791	Illumina HiSeq 2500	Single-cell RNA-seq	A modified reference was generated by merging the three array control RNA spike-ins (ThermoFisher) and the human genome reference (hg19) with the GENCODE 19 annotations.; Paired-end 100bp reads were aligned to the modified reference by 2-pass mode of STAR_2.4.0b with default parameters.; Transcripts Per Million (TPM) values were estimated using RSEM v1.2.17 with default parameters.; Genome_build:…	0	BioSample: https://www.ncbi.nlm.nih.gov/biosample/SAMN04316647; SRA: https://www.ncbi.nlm.nih.gov/sra?term=SRX1462823	SRA	1	Samsung Medical Center	Seoul	South Korea	NA	Samsung Genome Institute	Woosung,,Chung	State...	ASI|KR|KS013|SE	2016-12-09 15:56:00	2015-12-03 21:55:00	2049264200	10246321	200
GSE75688	GSM1963803	SRP066982	SRR2973333	BC04_61	BC04	BC04	core_tumour	single_cell	individual_cell	HER2+	ok	5932	BC04_Single-cell RNA-seq	patient id: BC04; molecular subtype: human epidermal growth factor receptor 2 positive (HER2+); cell type: primary breast cancer	On the day of surgery, all single cells were dissociated with mechanical and enzymatical method then immediately used for assay without any in vitro culture.	NA	Dead cells in single cell suspensions were removed by Ficoll-Paque TM PLUS (GE healthcare) separation before loading to integrated fluidic circuit (IFC) chip. Each suspension was loaded to 10-17um IFC for mRNA sequencing chip then cDNA synthesis and amplification were performed with SMARTer Ultra Low RNA Kit (Clontech) in the C1TM Single-Cell Auto Prep System (Fluidigm). RNA spike-ins 1, 4 and 7 …	total RNA	transcriptomic	cDNA	RNA-Seq	4389267	545	GSE75688	Dec 03 2015	Public on Dec 09 2016	Dec 09 2016	9606	GPL16791	Illumina HiSeq 2500	Single-cell RNA-seq	A modified reference was generated by merging the three array control RNA spike-ins (ThermoFisher) and the human genome reference (hg19) with the GENCODE 19 annotations.; Paired-end 100bp reads were aligned to the modified reference by 2-pass mode of STAR_2.4.0b with default parameters.; Transcripts Per Million (TPM) values were estimated using RSEM v1.2.17 with default parameters.; Genome_build:…	0	BioSample: https://www.ncbi.nlm.nih.gov/biosample/SAMN04316648; SRA: https://www.ncbi.nlm.nih.gov/sra?term=SRX1462824	SRA	1	Samsung Medical Center	Seoul	South Korea	NA	Samsung Genome Institute	Woosung,,Chung	State...	ASI|KR|KS013|SE	2016-12-09 15:56:00	2015-12-03 21:57:00	1635490200	8177451	200
[truncated: 331 more rows]
[truncated: 38 more columns]
