# Supplementary material for: Single-cell RNA-seq variant analysis for exploration of genetic heterogeneity in cancer
Source: Sci Rep. 2019 Jul 2;9:9524. doi: 10.1038/s41598-019-45934-1 (PMC6606766; doi:10.1038/s41598-019-45934-1)
Supplement: Supplementary file 6 — Supplementary information on glioblastoma [file 41598_2019_45934_MOESM6_ESM.xls]

## Sheet: s6.file.metadata.glioblastoma
Single-cell RNA-seq variant analysis for exploration of genetic heterogeneity in cancer
Supplementary information S6
Erik Fasterius, Mathias Uhlén, Cristina Al-Khalili Szigyarto
GSE	GSM	SRP	SRR	title	patient	location	patient_and_location	cell_type	cell_class	selection	variants	cluster	tsne_cluster	source_name	characteristics	growth_protocol	treatment_protocol	extract_protocol	molecule	library_source	library_selection	library_strategy	spots	size_MB	GSE	submission_date	status	last_update_date	taxid	platform_id	instrument_model	description	data_processing	data_row_count	relation	type	channel_count	contact_address	contact_city	contact_country	contact_email	contact_institute	contact_name	contact_state	contact_zip.postal_code	ReleaseDate	LoadDate	bases	spots_with_mates
GSE84465	GSM2243439	SRP079058	SRR3934349	GBM cell 1	BT_S2	Core_tumour	BT_S2_CT	Neoplastic	Cancer	Unpanned	2256	cluster_3	cluster_11	Brain	diagnosis: glioblastoma; plate id: 1001000173; well: G8; tissue: Tumor; patient id: BT_S2; tsne cluster: 11; cell type: Neoplastic; neoplastic: Neoplastic; selection: Unpanned	NA	NA	single-cell sorting in 96-well plates followed by cDNA preparation using Smart-seq2; Smart-Seq2 for preparation of cDNA followed by library preparation using Nextera XT. Nextera tagmentation according to the standard protocol for single cell RNA-seq following Smart-Seq2	polyA RNA	transcriptomic	cDNA	RNA-Seq	1741039	81	GSE84465	Jul 20 2016	Public on Nov 01 2017	Nov 01 2017	9606	GPL18573	Illumina NextSeq 500	Single cell from Periphery; 1001000010.B4	Short read trimming: Prinseq to remove short reads (-min_len 30) trim the first 10 bp on the 5‰Ûª-end (-trim_left 10), trim reads with low quality on the 3‰Ûª-end (-trim_qual_right 25) and filter low complexity reads (-lc_method entropy \-lc_threshold 65). We used FASTQC to determine overrepresented sequences and removed those using cutadapt (-e 0.15 ‰ÛÒm 30). We then used Prinseq to remove orpha…	0	BioSample: https://www.ncbi.nlm.nih.gov/biosample/SAMN05422995; SRA: https://www.ncbi.nlm.nih.gov/sra?term=SRX1964821	SRA	1	Clark Center, E300	Stanford	USA	spyros.darmanis@gmail.com	Stanford University	Spyros,,Darmanis	California	94305	2017-11-02	2016-07-20 23:11:00	320209126	2496077
GSE84465	GSM2243440	SRP079058	SRR3934350	GBM cell 2	BT_S2	Core_tumour	BT_S2_CT	Oligodendrocyte	Normal	Unpanned	512		cluster_2	Brain	diagnosis: glioblastoma; plate id: 1001000173; well: D4; tissue: Tumor; patient id: BT_S2; tsne cluster: 2; cell type: Oligodendrocyte; neoplastic: Regular; selection: Unpanned	NA	NA	single-cell sorting in 96-well plates followed by cDNA preparation using Smart-seq2; Smart-Seq2 for preparation of cDNA followed by library preparation using Nextera XT. Nextera tagmentation according to the standard protocol for single cell RNA-seq following Smart-Seq2	polyA RNA	transcriptomic	cDNA	RNA-Seq	1229919	57	GSE84465	Jul 20 2016	Public on Nov 01 2017	Nov 01 2017	9606	GPL18573	Illumina NextSeq 500	Single cell from Periphery; 1001000010.B5	Short read trimming: Prinseq to remove short reads (-min_len 30) trim the first 10 bp on the 5‰Ûª-end (-trim_left 10), trim reads with low quality on the 3‰Ûª-end (-trim_qual_right 25) and filter low complexity reads (-lc_method entropy \-lc_threshold 65). We used FASTQC to determine overrepresented sequences and removed those using cutadapt (-e 0.15 ‰ÛÒm 30). We then used Prinseq to remove orpha…	0	BioSample: https://www.ncbi.nlm.nih.gov/biosample/SAMN05422999; SRA: https://www.ncbi.nlm.nih.gov/sra?term=SRX1964823	SRA	1	Clark Center, E300	Stanford	USA	spyros.darmanis@gmail.com	Stanford University	Spyros,,Darmanis	California	94305	2017-11-02	2016-07-20 23:11:00	308991484	2408503
GSE84465	GSM2243441	SRP079058	SRR3934351	GBM cell 3	BT_S2	Core_tumour	BT_S2_CT	Neoplastic	Cancer	Unpanned	1712	cluster_2	cluster_11	Brain	diagnosis: glioblastoma; plate id: 1001000173; well: B4; tissue: Tumor; patient id: BT_S2; tsne cluster: 11; cell type: Neoplastic; neoplastic: Neoplastic; selection: Unpanned	NA	NA	single-cell sorting in 96-well plates followed by cDNA preparation using Smart-seq2; Smart-Seq2 for preparation of cDNA followed by library preparation using Nextera XT. Nextera tagmentation according to the standard protocol for single cell RNA-seq following Smart-Seq2	polyA RNA	transcriptomic	cDNA	RNA-Seq	1483293	69	GSE84465	Jul 20 2016	Public on Nov 01 2017	Nov 01 2017	9606	GPL18573	Illumina NextSeq 500	Single cell from Periphery; 1001000010.C1	Short read trimming: Prinseq to remove short reads (-min_len 30) trim the first 10 bp on the 5‰Ûª-end (-trim_left 10), trim reads with low quality on the 3‰Ûª-end (-trim_qual_right 25) and filter low complexity reads (-lc_method entropy \-lc_threshold 65). We used FASTQC to determine overrepresented sequences and removed those using cutadapt (-e 0.15 ‰ÛÒm 30). We then used Prinseq to remove orpha…	0	BioSample: https://www.ncbi.nlm.nih.gov/biosample/SAMN05422975; SRA: https://www.ncbi.nlm.nih.gov/sra?term=SRX1964811	SRA	1	Clark Center, E300	Stanford	USA	spyros.darmanis@gmail.com	Stanford University	Spyros,,Darmanis	California	94305	2017-11-02	2016-07-20 23:10:00	310149793	2416381
GSE84465	GSM2243442	SRP079058	SRR3934352	GBM cell 4	BT_S2	Core_tumour	BT_S2_CT	Neoplastic	Cancer	Unpanned	3136	cluster_2	cluster_11	Brain	diagnosis: glioblastoma; plate id: 1001000173; well: A2; tissue: Tumor; patient id: BT_S2; tsne cluster: 11; cell type: Neoplastic; neoplastic: Neoplastic; selection: Unpanned	NA	NA	single-cell sorting in 96-well plates followed by cDNA preparation using Smart-seq2; Smart-Seq2 for preparation of cDNA followed by library preparation using Nextera XT. Nextera tagmentation according to the standard protocol for single cell RNA-seq following Smart-Seq2	polyA RNA	transcriptomic	cDNA	RNA-Seq	1943210	91	GSE84465	Jul 20 2016	Public on Nov 01 2017	Nov 01 2017	9606	GPL18573	Illumina NextSeq 500	Single cell from Periphery; 1001000010.C5	Short read trimming: Prinseq to remove short reads (-min_len 30) trim the first 10 bp on the 5‰Ûª-end (-trim_left 10), trim reads with low quality on the 3‰Ûª-end (-trim_qual_right 25) and filter low complexity reads (-lc_method entropy \-lc_threshold 65). We used FASTQC to determine overrepresented sequences and removed those using cutadapt (-e 0.15 ‰ÛÒm 30). We then used Prinseq to remove orpha…	0	BioSample: https://www.ncbi.nlm.nih.gov/biosample/SAMN05422997; SRA: https://www.ncbi.nlm.nih.gov/sra?term=SRX1964822	SRA	1	Clark Center, E300	Stanford	USA	spyros.darmanis@gmail.com	Stanford University	Spyros,,Darmanis	California	94305	2017-11-02	2016-07-20 23:11:00	295344653	2302983
GSE84465	GSM2243443	SRP079058	SRR3934353	GBM cell 5	BT_S2	Core_tumour	BT_S2_CT	Neoplastic	Cancer	Unpanned	2937	cluster_3	cluster_11	Brain	diagnosis: glioblastoma; plate id: 1001000173; well: E2; tissue: Tumor; patient id: BT_S2; tsne cluster: 11; cell type: Neoplastic; neoplastic: Neoplastic; selection: Unpanned	NA	NA	single-cell sorting in 96-well plates followed by cDNA preparation using Smart-seq2; Smart-Seq2 for preparation of cDNA followed by library preparation using Nextera XT. Nextera tagmentation according to the standard protocol for single cell RNA-seq following Smart-Seq2	polyA RNA	transcriptomic	cDNA	RNA-Seq	1968898	91	GSE84465	Jul 20 2016	Public on Nov 01 2017	Nov 01 2017	9606	GPL18573	Illumina NextSeq 500	Single cell from Periphery; 1001000010.C8	Short read trimming: Prinseq to remove short reads (-min_len 30) trim the first 10 bp on the 5‰Ûª-end (-trim_left 10), trim reads with low quality on the 3‰Ûª-end (-trim_qual_right 25) and filter low complexity reads (-lc_method entropy \-lc_threshold 65). We used FASTQC to determine overrepresented sequences and removed those using cutadapt (-e 0.15 ‰ÛÒm 30). We then used Prinseq to remove orpha…	0	BioSample: https://www.ncbi.nlm.nih.gov/biosample/SAMN05422977; SRA: https://www.ncbi.nlm.nih.gov/sra?term=SRX1964812	SRA	1	Clark Center, E300	Stanford	USA	spyros.darmanis@gmail.com	Stanford University	Spyros,,Darmanis	California	94305	2017-11-02	2016-07-20 23:10:00	305943130	2384275
GSE84465	GSM2243444	SRP079058	SRR3934354	GBM cell 6	BT_S2	Core_tumour	BT_S2_CT	Neoplastic	Cancer	Unpanned	2486	cluster_3	cluster_11	Brain	diagnosis: glioblastoma; plate id: 1001000173; well: F6; tissue: Tumor; patient id: BT_S2; tsne cluster: 11; cell type: Neoplastic; neoplastic: Neoplastic; selection: Unpanned	NA	NA	single-cell sorting in 96-well plates followed by cDNA preparation using Smart-seq2; Smart-Seq2 for preparation of cDNA followed by library preparation using Nextera XT. Nextera tagmentation according to the standard protocol for single cell RNA-seq following Smart-Seq2	polyA RNA	transcriptomic	cDNA	RNA-Seq	1951103	91	GSE84465	Jul 20 2016	Public on Nov 01 2017	Nov 01 2017	9606	GPL18573	Illumina NextSeq 500	Single cell from Periphery; 1001000010.D5	Short read trimming: Prinseq to remove short reads (-min_len 30) trim the first 10 bp on the 5‰Ûª-end (-trim_left 10), trim reads with low quality on the 3‰Ûª-end (-trim_qual_right 25) and filter low complexity reads (-lc_method entropy \-lc_threshold 65). We used FASTQC to determine overrepresented sequences and removed those using cutadapt (-e 0.15 ‰ÛÒm 30). We then used Prinseq to remove orpha…	0	BioSample: https://www.ncbi.nlm.nih.gov/biosample/SAMN05422989; SRA: https://www.ncbi.nlm.nih.gov/sra?term=SRX1964818	SRA	1	Clark Center, E300	Stanford	USA	spyros.darmanis@gmail.com	Stanford University	Spyros,,Darmanis	California	94305	2017-11-02	2016-07-20 23:11:00	294112581	2292647
GSE84465	GSM2243445	SRP079058	SRR3934355	GBM cell 7	BT_S2	Core_tumour	BT_S2_CT	Neoplastic	Cancer	Unpanned	2013	cluster_2	cluster_11	Brain	diagnosis: glioblastoma; plate id: 1001000173; well: B12; tissue: Tumor; patient id: BT_S2; tsne cluster: 11; cell type: Neoplastic; neoplastic: Neoplastic; selection: Unpanned	NA	NA	single-cell sorting in 96-well plates followed by cDNA preparation using Smart-seq2; Smart-Seq2 for preparation of cDNA followed by library preparation using Nextera XT. Nextera tagmentation according to the standard protocol for single cell RNA-seq following Smart-Seq2	polyA RNA	transcriptomic	cDNA	RNA-Seq	1752673	81	GSE84465	Jul 20 2016	Public on Nov 01 2017	Nov 01 2017	9606	GPL18573	Illumina NextSeq 500	Single cell from Periphery; 1001000010.D9	Short read trimming: Prinseq to remove short reads (-min_len 30) trim the first 10 bp on the 5‰Ûª-end (-trim_left 10), trim reads with low quality on the 3‰Ûª-end (-trim_qual_right 25) and filter low complexity reads (-lc_method entropy \-lc_threshold 65). We used FASTQC to determine overrepresented sequences and removed those using cutadapt (-e 0.15 ‰ÛÒm 30). We then used Prinseq to remove orpha…	0	BioSample: https://www.ncbi.nlm.nih.gov/biosample/SAMN05422974; SRA: https://www.ncbi.nlm.nih.gov/sra?term=SRX1964810	SRA	1	Clark Center, E300	Stanford	USA	spyros.darmanis@gmail.com	Stanford University	Spyros,,Darmanis	California	94305	2017-11-02	2016-07-20 23:10:00	307537568	2396578
GSE84465	GSM2243446	SRP079058	SRR3934356	GBM cell 8	BT_S2	Core_tumour	BT_S2_CT	OPC	Normal	Unpanned	2960	cluster_1	cluster_9	Brain	diagnosis: glioblastoma; plate id: 1001000173; well: D6; tissue: Tumor; patient id: BT_S2; tsne cluster: 9; cell type: OPC; neoplastic: Regular; selection: Unpanned	NA	NA	single-cell sorting in 96-well plates followed by cDNA preparation using Smart-seq2; Smart-Seq2 for preparation of cDNA followed by library preparation using Nextera XT. Nextera tagmentation according to the standard protocol for single cell RNA-seq following Smart-Seq2	polyA RNA	transcriptomic	cDNA	RNA-Seq	1969682	92	GSE84465	Jul 20 2016	Public on Nov 01 2017	Nov 01 2017	9606	GPL18573	Illumina NextSeq 500	Single cell from Periphery; 1001000010.E8	Short read trimming: Prinseq to remove short reads (-min_len 30) trim the first 10 bp on the 5‰Ûª-end (-trim_left 10), trim reads with low quality on the 3‰Ûª-end (-trim_qual_right 25) and filter low complexity reads (-lc_method entropy \-lc_threshold 65). We used FASTQC to determine overrepresented sequences and removed those using cutadapt (-e 0.15 ‰ÛÒm 30). We then used Prinseq to remove orpha…	0	BioSample: https://www.ncbi.nlm.nih.gov/biosample/SAMN05422988; SRA: https://www.ncbi.nlm.nih.gov/sra?term=SRX1964817	SRA	1	Clark Center, E300	Stanford	USA	spyros.darmanis@gmail.com	Stanford University	Spyros,,Darmanis	California	94305	2017-11-02	2016-07-20 23:10:00	264812644	2065278
GSE84465	GSM2243447	SRP079058	SRR3934357	GBM cell 9	BT_S2	Core_tumour	BT_S2_CT	Neoplastic	Cancer	Unpanned	2310	cluster_3	cluster_11	Brain	diagnosis: glioblastoma; plate id: 1001000173; well: H1; tissue: Tumor; patient id: BT_S2; tsne cluster: 11; cell type: Neoplastic; neoplastic: Neoplastic; selection: Unpanned	NA	NA	single-cell sorting in 96-well plates followed by cDNA preparation using Smart-seq2; Smart-Seq2 for preparation of cDNA followed by library preparation using Nextera XT. Nextera tagmentation according to the standard protocol for single cell RNA-seq following Smart-Seq2	polyA RNA	transcriptomic	cDNA	RNA-Seq	1637555	76	GSE84465	Jul 20 2016	Public on Nov 01 2017	Nov 01 2017	9606	GPL18573	Illumina NextSeq 500	Single cell from Periphery; 1001000010.F1	Short read trimming: Prinseq to remove short reads (-min_len 30) trim the first 10 bp on the 5‰Ûª-end (-trim_left 10), trim reads with low quality on the 3‰Ûª-end (-trim_qual_right 25) and filter low complexity reads (-lc_method entropy \-lc_threshold 65). We used FASTQC to determine overrepresented sequences and removed those using cutadapt (-e 0.15 ‰ÛÒm 30). We then used Prinseq to remove orpha…	0	BioSample: https://www.ncbi.nlm.nih.gov/biosample/SAMN05423001; SRA: https://www.ncbi.nlm.nih.gov/sra?term=SRX1964824	SRA	1	Clark Center, E300	Stanford	USA	spyros.darmanis@gmail.com	Stanford University	Spyros,,Darmanis	California	94305	2017-11-02	2016-07-20 23:11:00	283238132	2208299
GSE84465	GSM2243448	SRP079058	SRR3934358	GBM cell 10	BT_S2	Core_tumour	BT_S2_CT	Neoplastic	Cancer	Unpanned	2858	cluster_3	cluster_11	Brain	diagnosis: glioblastoma; plate id: 1001000173; well: E4; tissue: Tumor; patient id: BT_S2; tsne cluster: 11; cell type: Neoplastic; neoplastic: Neoplastic; selection: Unpanned	NA	NA	single-cell sorting in 96-well plates followed by cDNA preparation using Smart-seq2; Smart-Seq2 for preparation of cDNA followed by library preparation using Nextera XT. Nextera tagmentation according to the standard protocol for single cell RNA-seq following Smart-Seq2	polyA RNA	transcriptomic	cDNA	RNA-Seq	2127631	99	GSE84465	Jul 20 2016	Public on Nov 01 2017	Nov 01 2017	9606	GPL18573	Illumina NextSeq 500	Single cell from Periphery; 1001000010.F10	Short read trimming: Prinseq to remove short reads (-min_len 30) trim the first 10 bp on the 5‰Ûª-end (-trim_left 10), trim reads with low quality on the 3‰Ûª-end (-trim_qual_right 25) and filter low complexity reads (-lc_method entropy \-lc_threshold 65). We used FASTQC to determine overrepresented sequences and removed those using cutadapt (-e 0.15 ‰ÛÒm 30). We then used Prinseq to remove orpha…	0	BioSample: https://www.ncbi.nlm.nih.gov/biosample/SAMN05422983; SRA: https://www.ncbi.nlm.nih.gov/sra?term=SRX1964815	SRA	1	Clark Center, E300	Stanford	USA	spyros.darmanis@gmail.com	Stanford University	Spyros,,Darmanis	California	94305	2017-11-02	2016-07-20 23:10:00	313600971	2444072
GSE84465	GSM2243449	SRP079058	SRR3934359	GBM cell 11	BT_S2	Core_tumour	BT_S2_CT	Immune_cell	Normal	Unpanned	2595	cluster_1	cluster_8	Brain	diagnosis: glioblastoma; plate id: 1001000173; well: B6; tissue: Tumor; patient id: BT_S2; tsne cluster: 8; cell type: Immune cell; neoplastic: Regular; selection: Unpanned	NA	NA	single-cell sorting in 96-well plates followed by cDNA preparation using Smart-seq2; Smart-Seq2 for preparation of cDNA followed by library preparation using Nextera XT. Nextera tagmentation according to the standard protocol for single cell RNA-seq following Smart-Seq2	polyA RNA	transcriptomic	cDNA	RNA-Seq	1560642	73	GSE84465	Jul 20 2016	Public on Nov 01 2017	Nov 01 2017	9606	GPL18573	Illumina NextSeq 500	Single cell from Periphery; 1001000010.F7	Short read trimming: Prinseq to remove short reads (-min_len 30) trim the first 10 bp on the 5‰Ûª-end (-trim_left 10), trim reads with low quality on the 3‰Ûª-end (-trim_qual_right 25) and filter low complexity reads (-lc_method entropy \-lc_threshold 65). We used FASTQC to determine overrepresented sequences and removed those using cutadapt (-e 0.15 ‰ÛÒm 30). We then used Prinseq to remove orpha…	0	BioSample: https://www.ncbi.nlm.nih.gov/biosample/SAMN05422985; SRA: https://www.ncbi.nlm.nih.gov/sra?term=SRX1964816	SRA	1	Clark Center, E300	Stanford	USA	spyros.darmanis@gmail.com	Stanford University	Spyros,,Darmanis	California	94305	2017-11-02	2016-07-20 23:10:00	362677536	2826601
GSE84465	GSM2243450	SRP079058	SRR3934360	GBM cell 12	BT_S2	Core_tumour	BT_S2_CT	Neoplastic	Cancer	Unpanned	3117	cluster_2	cluster_11	Brain	diagnosis: glioblastoma; plate id: 1001000173; well: C2; tissue: Tumor; patient id: BT_S2; tsne cluster: 11; cell type: Neoplastic; neoplastic: Neoplastic; selection: Unpanned	NA	NA	single-cell sorting in 96-well plates followed by cDNA preparation using Smart-seq2; Smart-Seq2 for preparation of cDNA followed by library preparation using Nextera XT. Nextera tagmentation according to the standard protocol for single cell RNA-seq following Smart-Seq2	polyA RNA	transcriptomic	cDNA	RNA-Seq	1957190	91	GSE84465	Jul 20 2016	Public on Nov 01 2017	Nov 01 2017	9606	GPL18573	Illumina NextSeq 500	Single cell from Periphery; 1001000010.F8	Short read trimming: Prinseq to remove short reads (-min_len 30) trim the first 10 bp on the 5‰Ûª-end (-trim_left 10), trim reads with low quality on the 3‰Ûª-end (-trim_qual_right 25) and filter low complexity reads (-lc_method entropy \-lc_threshold 65). We used FASTQC to determine overrepresented sequences and removed those using cutadapt (-e 0.15 ‰ÛÒm 30). We then used Prinseq to remove orpha…	0	BioSample: https://www.ncbi.nlm.nih.gov/biosample/SAMN05422992; SRA: https://www.ncbi.nlm.nih.gov/sra?term=SRX1964819	SRA	1	Clark Center, E300	Stanford	USA	spyros.darmanis@gmail.com	Stanford University	Spyros,,Darmanis	California	94305	2017-11-02	2016-07-20 23:11:00	378510534	2951019
GSE84465	GSM2243451	SRP079058	SRR3934361	GBM cell 13	BT_S2	Core_tumour	BT_S2_CT	Neoplastic	Cancer	Unpanned	3093	cluster_3	cluster_11	Brain	diagnosis: glioblastoma; plate id: 1001000173; well: F4; tissue: Tumor; patient id: BT_S2; tsne cluster: 11; cell type: Neoplastic; neoplastic: Neoplastic; selection: Unpanned	NA	NA	single-cell sorting in 96-well plates followed by cDNA preparation using Smart-seq2; Smart-Seq2 for preparation of cDNA followed by library preparation using Nextera XT. Nextera tagmentation according to the standard protocol for single cell RNA-seq following Smart-Seq2	polyA RNA	transcriptomic	cDNA	RNA-Seq	2313220	107	GSE84465	Jul 20 2016	Public on Nov 01 2017	Nov 01 2017	9606	GPL18573	Illumina NextSeq 500	Single cell from Periphery; 1001000010.G2	Short read trimming: Prinseq to remove short reads (-min_len 30) trim the first 10 bp on the 5‰Ûª-end (-trim_left 10), trim reads with low quality on the 3‰Ûª-end (-trim_qual_right 25) and filter low complexity reads (-lc_method entropy \-lc_threshold 65). We used FASTQC to determine overrepresented sequences and removed those using cutadapt (-e 0.15 ‰ÛÒm 30). We then used Prinseq to remove orpha…	0	BioSample: https://www.ncbi.nlm.nih.gov/biosample/SAMN05422993; SRA: https://www.ncbi.nlm.nih.gov/sra?term=SRX1964820	SRA	1	Clark Center, E300	Stanford	USA	spyros.darmanis@gmail.com	Stanford University	Spyros,,Darmanis	California	94305	2017-11-02	2016-07-20 23:11:00	326461420	2544933
GSE84465	GSM2243452	SRP079058	SRR3934362	GBM cell 14	BT_S2	Core_tumour	BT_S2_CT	Neoplastic	Cancer	Unpanned	1794	cluster_3	cluster_11	Brain	diagnosis: glioblastoma; plate id: 1001000173; well: E10; tissue: Tumor; patient id: BT_S2; tsne cluster: 11; cell type: Neoplastic; neoplastic: Neoplastic; selection: Unpanned	NA	NA	single-cell sorting in 96-well plates followed by cDNA preparation using Smart-seq2; Smart-Seq2 for preparation of cDNA followed by library preparation using Nextera XT. Nextera tagmentation according to the standard protocol for single cell RNA-seq following Smart-Seq2	polyA RNA	transcriptomic	cDNA	RNA-Seq	1882924	88	GSE84465	Jul 20 2016	Public on Nov 01 2017	Nov 01 2017	9606	GPL18573	Illumina NextSeq 500	Single cell from Periphery; 1001000010.G3	Short read trimming: Prinseq to remove short reads (-min_len 30) trim the first 10 bp on the 5‰Ûª-end (-trim_left 10), trim reads with low quality on the 3‰Ûª-end (-trim_qual_right 25) and filter low complexity reads (-lc_method entropy \-lc_threshold 65). We used FASTQC to determine overrepresented sequences and removed those using cutadapt (-e 0.15 ‰ÛÒm 30). We then used Prinseq to remove orpha…	0	BioSample: https://www.ncbi.nlm.nih.gov/biosample/SAMN05422979; SRA: https://www.ncbi.nlm.nih.gov/sra?term=SRX1964813	SRA	1	Clark Center, E300	Stanford	USA	spyros.darmanis@gmail.com	Stanford University	Spyros,,Darmanis	California	94305	2017-11-02	2016-07-20 23:10:00	338150832	2634478
GSE84465	GSM2243453	SRP079058	SRR3934363	GBM cell 15	BT_S2	Core_tumour	BT_S2_CT	Neoplastic	Cancer	Unpanned	3217	cluster_3	cluster_11	Brain	diagnosis: glioblastoma; plate id: 1001000173; well: E6; tissue: Tumor; patient id: BT_S2; tsne cluster: 11; cell type: Neoplastic; neoplastic: Neoplastic; selection: Unpanned	NA	NA	single-cell sorting in 96-well plates followed by cDNA preparation using Smart-seq2; Smart-Seq2 for preparation of cDNA followed by library preparation using Nextera XT. Nextera tagmentation according to the standard protocol for single cell RNA-seq following Smart-Seq2	polyA RNA	transcriptomic	cDNA	RNA-Seq	3057495	142	GSE84465	Jul 20 2016	Public on Nov 01 2017	Nov 01 2017	9606	GPL18573	Illumina NextSeq 500	Single cell from Periphery; 1001000010.H3	Short read trimming: Prinseq to remove short reads (-min_len 30) trim the first 10 bp on the 5‰Ûª-end (-trim_left 10), trim reads with low quality on the 3‰Ûª-end (-trim_qual_right 25) and filter low complexity reads (-lc_method entropy \-lc_threshold 65). We used FASTQC to determine overrepresented sequences and removed those using cutadapt (-e 0.15 ‰ÛÒm 30). We then used Prinseq to remove orpha…	0	BioSample: https://www.ncbi.nlm.nih.gov/biosample/SAMN05422981; SRA: https://www.ncbi.nlm.nih.gov/sra?term=SRX1964814	SRA	1	Clark Center, E300	Stanford	USA	spyros.darmanis@gmail.com	Stanford University	Spyros,,Darmanis	California	94305	2017-11-02	2016-07-20 23:10:00	329547491	2568980
GSE84465	GSM2243454	SRP079058	SRR3934364	GBM cell 16	BT_S2	Core_tumour	BT_S2_CT	Neoplastic	Cancer	Unpanned	1699	cluster_3	cluster_11	Brain	diagnosis: glioblastoma; plate id: 1001000173; well: C4; tissue: Tumor; patient id: BT_S2; tsne cluster: 11; cell type: Neoplastic; neoplastic: Neoplastic; selection: Unpanned	NA	NA	single-cell sorting in 96-well plates followed by cDNA preparation using Smart-seq2; Smart-Seq2 for preparation of cDNA followed by library preparation using Nextera XT. Nextera tagmentation according to the standard protocol for single cell RNA-seq following Smart-Seq2	polyA RNA	transcriptomic	cDNA	RNA-Seq	1693507	79	GSE84465	Jul 20 2016	Public on Nov 01 2017	Nov 01 2017	9606	GPL18573	Illumina NextSeq 500	Single cell from Periphery; 1001000014.B2	Short read trimming: Prinseq to remove short reads (-min_len 30) trim the first 10 bp on the 5‰Ûª-end (-trim_left 10), trim reads with low quality on the 3‰Ûª-end (-trim_qual_right 25) and filter low complexity reads (-lc_method entropy \-lc_threshold 65). We used FASTQC to determine overrepresented sequences and removed those using cutadapt (-e 0.15 ‰ÛÒm 30). We then used Prinseq to remove orpha…	0	BioSample: https://www.ncbi.nlm.nih.gov/biosample/SAMN05423198; SRA: https://www.ncbi.nlm.nih.gov/sra?term=SRX1964914	SRA	1	Clark Center, E300	Stanford	USA	spyros.darmanis@gmail.com	Stanford University	Spyros,,Darmanis	California	94305	2017-11-02	2016-07-20 23:13:00	312792690	2436233
GSE84465	GSM2243455	SRP079058	SRR3934365	GBM cell 17	BT_S2	Core_tumour	BT_S2_CT	Oligodendrocyte	Normal	Unpanned	3233	cluster_3	cluster_2	Brain	diagnosis: glioblastoma; plate id: 1001000173; well: B1; tissue: Tumor; patient id: BT_S2; tsne cluster: 2; cell type: Oligodendrocyte; neoplastic: Regular; selection: Unpanned	NA	NA	single-cell sorting in 96-well plates followed by cDNA preparation using Smart-seq2; Smart-Seq2 for preparation of cDNA followed by library preparation using Nextera XT. Nextera tagmentation according to the standard protocol for single cell RNA-seq following Smart-Seq2	polyA RNA	transcriptomic	cDNA	RNA-Seq	1796813	83	GSE84465	Jul 20 2016	Public on Nov 01 2017	Nov 01 2017	9606	GPL18573	Illumina NextSeq 500	Single cell from Periphery; 1001000014.C1	Short read trimming: Prinseq to remove short reads (-min_len 30) trim the first 10 bp on the 5‰Ûª-end (-trim_left 10), trim reads with low quality on the 3‰Ûª-end (-trim_qual_right 25) and filter low complexity reads (-lc_method entropy \-lc_threshold 65). We used FASTQC to determine overrepresented sequences and removed those using cutadapt (-e 0.15 ‰ÛÒm 30). We then used Prinseq to remove orpha…	0	BioSample: https://www.ncbi.nlm.nih.gov/biosample/SAMN05423209; SRA: https://www.ncbi.nlm.nih.gov/sra?term=SRX1964925	SRA	1	Clark Center, E300	Stanford	USA	spyros.darmanis@gmail.com	Stanford University	Spyros,,Darmanis	California	94305	2017-11-02	2016-07-20 23:13:00	360205067	2805607
GSE84465	GSM2243456	SRP079058	SRR3934366	GBM cell 18	BT_S2	Core_tumour	BT_S2_CT	Neoplastic	Cancer	Unpanned	1204	cluster_3	cluster_11	Brain	diagnosis: glioblastoma; plate id: 1001000173; well: B10; tissue: Tumor; patient id: BT_S2; tsne cluster: 11; cell type: Neoplastic; neoplastic: Neoplastic; selection: Unpanned	NA	NA	single-cell sorting in 96-well plates followed by cDNA preparation using Smart-seq2; Smart-Seq2 for preparation of cDNA followed by library preparation using Nextera XT. Nextera tagmentation according to the standard protocol for single cell RNA-seq following Smart-Seq2	polyA RNA	transcriptomic	cDNA	RNA-Seq	937839	42	GSE84465	Jul 20 2016	Public on Nov 01 2017	Nov 01 2017	9606	GPL18573	Illumina NextSeq 500	Single cell from Periphery; 1001000014.C3	Short read trimming: Prinseq to remove short reads (-min_len 30) trim the first 10 bp on the 5‰Ûª-end (-trim_left 10), trim reads with low quality on the 3‰Ûª-end (-trim_qual_right 25) and filter low complexity reads (-lc_method entropy \-lc_threshold 65). We used FASTQC to determine overrepresented sequences and removed those using cutadapt (-e 0.15 ‰ÛÒm 30). We then used Prinseq to remove orpha…	0	BioSample: https://www.ncbi.nlm.nih.gov/biosample/SAMN05423202; SRA: https://www.ncbi.nlm.nih.gov/sra?term=SRX1964920	SRA	1	Clark Center, E300	Stanford	USA	spyros.darmanis@gmail.com	Stanford University	Spyros,,Darmanis	California	94305	2017-11-02	2016-07-20 23:12:00	210045826	1638223
GSE84465	GSM2243457	SRP079058	SRR3934367	GBM cell 19	BT_S2	Core_tumour	BT_S2_CT	Neoplastic	Cancer	Unpanned	1590	cluster_3	cluster_11	Brain	diagnosis: glioblastoma; plate id: 1001000173; well: A7; tissue: Tumor; patient id: BT_S2; tsne cluster: 11; cell type: Neoplastic; neoplastic: Neoplastic; selection: Unpanned	NA	NA	single-cell sorting in 96-well plates followed by cDNA preparation using Smart-seq2; Smart-Seq2 for preparation of cDNA followed by library preparation using Nextera XT. Nextera tagmentation according to the standard protocol for single cell RNA-seq following Smart-Seq2	polyA RNA	transcriptomic	cDNA	RNA-Seq	1815572	85	GSE84465	Jul 20 2016	Public on Nov 01 2017	Nov 01 2017	9606	GPL18573	Illumina NextSeq 500	Single cell from Periphery; 1001000014.C8	Short read trimming: Prinseq to remove short reads (-min_len 30) trim the first 10 bp on the 5‰Ûª-end (-trim_left 10), trim reads with low quality on the 3‰Ûª-end (-trim_qual_right 25) and filter low complexity reads (-lc_method entropy \-lc_threshold 65). We used FASTQC to determine overrepresented sequences and removed those using cutadapt (-e 0.15 ‰ÛÒm 30). We then used Prinseq to remove orpha…	0	BioSample: https://www.ncbi.nlm.nih.gov/biosample/SAMN05423199; SRA: https://www.ncbi.nlm.nih.gov/sra?term=SRX1964917	SRA	1	Clark Center, E300	Stanford	USA	spyros.darmanis@gmail.com	Stanford University	Spyros,,Darmanis	California	94305	2017-11-02	2016-07-20 23:13:00	288772900	2250309
GSE84465	GSM2243458	SRP079058	SRR3934368	GBM cell 20	BT_S2	Core_tumour	BT_S2_CT	Neoplastic	Cancer	Unpanned	3852	cluster_2	cluster_11	Brain	diagnosis: glioblastoma; plate id: 1001000173; well: B8; tissue: Tumor; patient id: BT_S2; tsne cluster: 11; cell type: Neoplastic; neoplastic: Neoplastic; selection: Unpanned	NA	NA	single-cell sorting in 96-well plates followed by cDNA preparation using Smart-seq2; Smart-Seq2 for preparation of cDNA followed by library preparation using Nextera XT. Nextera tagmentation according to the standard protocol for single cell RNA-seq following Smart-Seq2	polyA RNA	transcriptomic	cDNA	RNA-Seq	2483427	116	GSE84465	Jul 20 2016	Public on Nov 01 2017	Nov 01 2017	9606	GPL18573	Illumina NextSeq 500	Single cell from Periphery; 1001000014.D12	Short read trimming: Prinseq to remove short reads (-min_len 30) trim the first 10 bp on the 5‰Ûª-end (-trim_left 10), trim reads with low quality on the 3‰Ûª-end (-trim_qual_right 25) and filter low complexity reads (-lc_method entropy \-lc_threshold 65). We used FASTQC to determine overrepresented sequences and removed those using cutadapt (-e 0.15 ‰ÛÒm 30). We then used Prinseq to remove orpha…	0	BioSample: https://www.ncbi.nlm.nih.gov/biosample/SAMN05423206; SRA: https://www.ncbi.nlm.nih.gov/sra?term=SRX1964922	SRA	1	Clark Center, E300	Stanford	USA	spyros.darmanis@gmail.com	Stanford University	Spyros,,Darmanis	California	94305	2017-11-02	2016-07-20 23:13:00	256317894	1997937
GSE84465	GSM2243459	SRP079058	SRR3934369	GBM cell 21	BT_S2	Core_tumour	BT_S2_CT	Neoplastic	Cancer	Unpanned	3350	cluster_2	cluster_11	Brain	diagnosis: glioblastoma; plate id: 1001000173; well: F9; tissue: Tumor; patient id: BT_S2; tsne cluster: 11; cell type: Neoplastic; neoplastic: Neoplastic; selection: Unpanned	NA	NA	single-cell sorting in 96-well plates followed by cDNA preparation using Smart-seq2; Smart-Seq2 for preparation of cDNA followed by library preparation using Nextera XT. Nextera tagmentation according to the standard protocol for single cell RNA-seq following Smart-Seq2	polyA RNA	transcriptomic	cDNA	RNA-Seq	2300565	107	GSE84465	Jul 20 2016	Public on Nov 01 2017	Nov 01 2017	9606	GPL18573	Illumina NextSeq 500	Single cell from Periphery; 1001000014.D6	Short read trimming: Prinseq to remove short reads (-min_len 30) trim the first 10 bp on the 5‰Ûª-end (-trim_left 10), trim reads with low quality on the 3‰Ûª-end (-trim_qual_right 25) and filter low complexity reads (-lc_method entropy \-lc_threshold 65). We used FASTQC to determine overrepresented sequences and removed those using cutadapt (-e 0.15 ‰ÛÒm 30). We then used Prinseq to remove orpha…	0	BioSample: https://www.ncbi.nlm.nih.gov/biosample/SAMN05423207; SRA: https://www.ncbi.nlm.nih.gov/sra?term=SRX1964923	SRA	1	Clark Center, E300	Stanford	USA	spyros.darmanis@gmail.com	Stanford University	Spyros,,Darmanis	California	94305	2017-11-02	2016-07-20 23:13:00	264149749	2058442
GSE84465	GSM2243460	SRP079058	SRR3934370	GBM cell 22	BT_S2	Core_tumour	BT_S2_CT	Neoplastic	Cancer	Unpanned	631		cluster_11	Brain	diagnosis: glioblastoma; plate id: 1001000173; well: G6; tissue: Tumor; patient id: BT_S2; tsne cluster: 11; cell type: Neoplastic; neoplastic: Neoplastic; selection: Unpanned	NA	NA	single-cell sorting in 96-well plates followed by cDNA preparation using Smart-seq2; Smart-Seq2 for preparation of cDNA followed by library preparation using Nextera XT. Nextera tagmentation according to the standard protocol for single cell RNA-seq following Smart-Seq2	polyA RNA	transcriptomic	cDNA	RNA-Seq	987218	46	GSE84465	Jul 20 2016	Public on Nov 01 2017	Nov 01 2017	9606	GPL18573	Illumina NextSeq 500	Single cell from Periphery; 1001000014.E3	Short read trimming: Prinseq to remove short reads (-min_len 30) trim the first 10 bp on the 5‰Ûª-end (-trim_left 10), trim reads with low quality on the 3‰Ûª-end (-trim_qual_right 25) and filter low complexity reads (-lc_method entropy \-lc_threshold 65). We used FASTQC to determine overrepresented sequences and removed those using cutadapt (-e 0.15 ‰ÛÒm 30). We then used Prinseq to remove orpha…	0	BioSample: https://www.ncbi.nlm.nih.gov/biosample/SAMN05423200; SRA: https://www.ncbi.nlm.nih.gov/sra?term=SRX1964918	SRA	1	Clark Center, E300	Stanford	USA	spyros.darmanis@gmail.com	Stanford University	Spyros,,Darmanis	California	94305	2017-11-02	2016-07-20 23:13:00	272491323	2122806
GSE84465	GSM2243461	SRP079058	SRR3934371	GBM cell 23	BT_S2	Core_tumour	BT_S2_CT	Neoplastic	Cancer	Unpanned	3022	cluster_3	cluster_11	Brain	diagnosis: glioblastoma; plate id: 1001000173; well: A9; tissue: Tumor; patient id: BT_S2; tsne cluster: 11; cell type: Neoplastic; neoplastic: Neoplastic; selection: Unpanned	NA	NA	single-cell sorting in 96-well plates followed by cDNA preparation using Smart-seq2; Smart-Seq2 for preparation of cDNA followed by library preparation using Nextera XT. Nextera tagmentation according to the standard protocol for single cell RNA-seq following Smart-Seq2	polyA RNA	transcriptomic	cDNA	RNA-Seq	1927205	89	GSE84465	Jul 20 2016	Public on Nov 01 2017	Nov 01 2017	9606	GPL18573	Illumina NextSeq 500	Single cell from Periphery; 1001000014.E5	Short read trimming: Prinseq to remove short reads (-min_len 30) trim the first 10 bp on the 5‰Ûª-end (-trim_left 10), trim reads with low quality on the 3‰Ûª-end (-trim_qual_right 25) and filter low complexity reads (-lc_method entropy \-lc_threshold 65). We used FASTQC to determine overrepresented sequences and removed those using cutadapt (-e 0.15 ‰ÛÒm 30). We then used Prinseq to remove orpha…	0	BioSample: https://www.ncbi.nlm.nih.gov/biosample/SAMN05423211; SRA: https://www.ncbi.nlm.nih.gov/sra?term=SRX1964927	SRA	1	Clark Center, E300	Stanford	USA	spyros.darmanis@gmail.com	Stanford University	Spyros,,Darmanis	California	94305	2017-11-02	2016-07-20 23:13:00	257552283	2007491
GSE84465	GSM2243462	SRP079058	SRR3934372	GBM cell 24	BT_S2	Core_tumour	BT_S2_CT	Neoplastic	Cancer	Unpanned	2074	cluster_3	cluster_11	Brain	diagnosis: glioblastoma; plate id: 1001000173; well: D2; tissue: Tumor; patient id: BT_S2; tsne cluster: 11; cell type: Neoplastic; neoplastic: Neoplastic; selection: Unpanned	NA	NA	single-cell sorting in 96-well plates followed by cDNA preparation using Smart-seq2; Smart-Seq2 for preparation of cDNA followed by library preparation using Nextera XT. Nextera tagmentation according to the standard protocol for single cell RNA-seq following Smart-Seq2	polyA RNA	transcriptomic	cDNA	RNA-Seq	1473208	68	GSE84465	Jul 20 2016	Public on Nov 01 2017	Nov 01 2017	9606	GPL18573	Illumina NextSeq 500	Single cell from Periphery; 1001000014.E6	Short read trimming: Prinseq to remove short reads (-min_len 30) trim the first 10 bp on the 5‰Ûª-end (-trim_left 10), trim reads with low quality on the 3‰Ûª-end (-trim_qual_right 25) and filter low complexity reads (-lc_method entropy \-lc_threshold 65). We used FASTQC to determine overrepresented sequences and removed those using cutadapt (-e 0.15 ‰ÛÒm 30). We then used Prinseq to remove orpha…	0	BioSample: https://www.ncbi.nlm.nih.gov/biosample/SAMN05423203; SRA: https://www.ncbi.nlm.nih.gov/sra?term=SRX1964921	SRA	1	Clark Center, E300	Stanford	USA	spyros.darmanis@gmail.com	Stanford University	Spyros,,Darmanis	California	94305	2017-11-02	2016-07-20 23:13:00	319974060	2492270
GSE84465	GSM2243463	SRP079058	SRR3934373	GBM cell 25	BT_S2	Core_tumour	BT_S2_CT	Neoplastic	Cancer	Unpanned	1570	cluster_3	cluster_11	Brain	diagnosis: glioblastoma; plate id: 1001000173; well: F2; tissue: Tumor; patient id: BT_S2; tsne cluster: 11; cell type: Neoplastic; neoplastic: Neoplastic; selection: Unpanned	NA	NA	single-cell sorting in 96-well plates followed by cDNA preparation using Smart-seq2; Smart-Seq2 for preparation of cDNA followed by library preparation using Nextera XT. Nextera tagmentation according to the standard protocol for single cell RNA-seq following Smart-Seq2	polyA RNA	transcriptomic	cDNA	RNA-Seq	1301007	60	GSE84465	Jul 20 2016	Public on Nov 01 2017	Nov 01 2017	9606	GPL18573	Illumina NextSeq 500	Single cell from Periphery; 1001000014.E9	Short read trimming: Prinseq to remove short reads (-min_len 30) trim the first 10 bp on the 5‰Ûª-end (-trim_left 10), trim reads with low quality on the 3‰Ûª-end (-trim_qual_right 25) and filter low complexity reads (-lc_method entropy \-lc_threshold 65). We used FASTQC to determine overrepresented sequences and removed those using cutadapt (-e 0.15 ‰ÛÒm 30). We then used Prinseq to remove orpha…	0	BioSample: https://www.ncbi.nlm.nih.gov/biosample/SAMN05423205; SRA: https://www.ncbi.nlm.nih.gov/sra?term=SRX1964916	SRA	1	Clark Center, E300	Stanford	USA	spyros.darmanis@gmail.com	Stanford University	Spyros,,Darmanis	California	94305	2017-11-02	2016-07-20 23:12:00	264296728	2059228
GSE84465	GSM2243464	SRP079058	SRR3934374	GBM cell 26	BT_S2	Core_tumour	BT_S2_CT	Neoplastic	Cancer	Unpanned	1838	cluster_3	cluster_11	Brain	diagnosis: glioblastoma; plate id: 1001000173; well: H9; tissue: Tumor; patient id: BT_S2; tsne cluster: 11; cell type: Neoplastic; neoplastic: Neoplastic; selection: Unpanned	NA	NA	single-cell sorting in 96-well plates followed by cDNA preparation using Smart-seq2; Smart-Seq2 for preparation of cDNA followed by library preparation using Nextera XT. Nextera tagmentation according to the standard protocol for single cell RNA-seq following Smart-Seq2	polyA RNA	transcriptomic	cDNA	RNA-Seq	1547599	72	GSE84465	Jul 20 2016	Public on Nov 01 2017	Nov 01 2017	9606	GPL18573	Illumina NextSeq 500	Single cell from Periphery; 1001000014.F11	Short read trimming: Prinseq to remove short reads (-min_len 30) trim the first 10 bp on the 5‰Ûª-end (-trim_left 10), trim reads with low quality on the 3‰Ûª-end (-trim_qual_right 25) and filter low complexity reads (-lc_method entropy \-lc_threshold 65). We used FASTQC to determine overrepresented sequences and removed those using cutadapt (-e 0.15 ‰ÛÒm 30). We then used Prinseq to remove orpha…	0	BioSample: https://www.ncbi.nlm.nih.gov/biosample/SAMN05423210; SRA: https://www.ncbi.nlm.nih.gov/sra?term=SRX1964926	SRA	1	Clark Center, E300	Stanford	USA	spyros.darmanis@gmail.com	Stanford University	Spyros,,Darmanis	California	94305	2017-11-02	2016-07-20 23:13:00	310339752	2417240
GSE84465	GSM2243465	SRP079058	SRR3934375	GBM cell 27	BT_S2	Core_tumour	BT_S2_CT	Neoplastic	Cancer	Unpanned	1540	cluster_3	cluster_11	Brain	diagnosis: glioblastoma; plate id: 1001000173; well: G1; tissue: Tumor; patient id: BT_S2; tsne cluster: 11; cell type: Neoplastic; neoplastic: Neoplastic; selection: Unpanned	NA	NA	single-cell sorting in 96-well plates followed by cDNA preparation using Smart-seq2; Smart-Seq2 for preparation of cDNA followed by library preparation using Nextera XT. Nextera tagmentation according to the standard protocol for single cell RNA-seq following Smart-Seq2	polyA RNA	transcriptomic	cDNA	RNA-Seq	1661846	77	GSE84465	Jul 20 2016	Public on Nov 01 2017	Nov 01 2017	9606	GPL18573	Illumina NextSeq 500	Single cell from Periphery; 1001000014.F6	Short read trimming: Prinseq to remove short reads (-min_len 30) trim the first 10 bp on the 5‰Ûª-end (-trim_left 10), trim reads with low quality on the 3‰Ûª-end (-trim_qual_right 25) and filter low complexity reads (-lc_method entropy \-lc_threshold 65). We used FASTQC to determine overrepresented sequences and removed those using cutadapt (-e 0.15 ‰ÛÒm 30). We then used Prinseq to remove orpha…	0	BioSample: https://www.ncbi.nlm.nih.gov/biosample/SAMN05423201; SRA: https://www.ncbi.nlm.nih.gov/sra?term=SRX1964919	SRA	1	Clark Center, E300	Stanford	USA	spyros.darmanis@gmail.com	Stanford University	Spyros,,Darmanis	California	94305	2017-11-02	2016-07-20 23:13:00	302960570	2359284
GSE84465	GSM2243466	SRP079058	SRR3934376	GBM cell 28	BT_S2	Core_tumour	BT_S2_CT	Neoplastic	Cancer	Unpanned	2201	cluster_2	cluster_11	Brain	diagnosis: glioblastoma; plate id: 1001000173; well: B3; tissue: Tumor; patient id: BT_S2; tsne cluster: 11; cell type: Neoplastic; neoplastic: Neoplastic; selection: Unpanned	NA	NA	single-cell sorting in 96-well plates followed by cDNA preparation using Smart-seq2; Smart-Seq2 for preparation of cDNA followed by library preparation using Nextera XT. Nextera tagmentation according to the standard protocol for single cell RNA-seq following Smart-Seq2	polyA RNA	transcriptomic	cDNA	RNA-Seq	1894614	88	GSE84465	Jul 20 2016	Public on Nov 01 2017	Nov 01 2017	9606	GPL18573	Illumina NextSeq 500	Single cell from Periphery; 1001000014.G12	Short read trimming: Prinseq to remove short reads (-min_len 30) trim the first 10 bp on the 5‰Ûª-end (-trim_left 10), trim reads with low quality on the 3‰Ûª-end (-trim_qual_right 25) and filter low complexity reads (-lc_method entropy \-lc_threshold 65). We used FASTQC to determine overrepresented sequences and removed those using cutadapt (-e 0.15 ‰ÛÒm 30). We then used Prinseq to remove orpha…	0	BioSample: https://www.ncbi.nlm.nih.gov/biosample/SAMN05423208; SRA: https://www.ncbi.nlm.nih.gov/sra?term=SRX1964924	SRA	1	Clark Center, E300	Stanford	USA	spyros.darmanis@gmail.com	Stanford University	Spyros,,Darmanis	California	94305	2017-11-02	2016-07-20 23:13:00	234767532	1829856
GSE84465	GSM2243467	SRP079058	SRR3934377	GBM cell 29	BT_S2	Core_tumour	BT_S2_CT	Neoplastic	Cancer	Unpanned	1961	cluster_3	cluster_11	Brain	diagnosis: glioblastoma; plate id: 1001000173; well: D7; tissue: Tumor; patient id: BT_S2; tsne cluster: 11; cell type: Neoplastic; neoplastic: Neoplastic; selection: Unpanned	NA	NA	single-cell sorting in 96-well plates followed by cDNA preparation using Smart-seq2; Smart-Seq2 for preparation of cDNA followed by library preparation using Nextera XT. Nextera tagmentation according to the standard protocol for single cell RNA-seq following Smart-Seq2	polyA RNA	transcriptomic	cDNA	RNA-Seq	1752637	82	GSE84465	Jul 20 2016	Public on Nov 01 2017	Nov 01 2017	9606	GPL18573	Illumina NextSeq 500	Single cell from Periphery; 1001000014.G7	Short read trimming: Prinseq to remove short reads (-min_len 30) trim the first 10 bp on the 5‰Ûª-end (-trim_left 10), trim reads with low quality on the 3‰Ûª-end (-trim_qual_right 25) and filter low complexity reads (-lc_method entropy \-lc_threshold 65). We used FASTQC to determine overrepresented sequences and removed those using cutadapt (-e 0.15 ‰ÛÒm 30). We then used Prinseq to remove orpha…	0	BioSample: https://www.ncbi.nlm.nih.gov/biosample/SAMN05423204; SRA: https://www.ncbi.nlm.nih.gov/sra?term=SRX1964915	SRA	1	Clark Center, E300	Stanford	USA	spyros.darmanis@gmail.com	Stanford University	Spyros,,Darmanis	California	94305	2017-11-02	2016-07-20 23:13:00	298942186	2329649
GSE84465	GSM2243468	SRP079058	SRR3934378	GBM cell 30	BT_S2	Core_tumour	BT_S2_CT	Neoplastic	Cancer	Unpanned	3207	cluster_3	cluster_11	Brain	diagnosis: glioblastoma; plate id: 1001000173; well: A12; tissue: Tumor; patient id: BT_S2; tsne cluster: 11; cell type: Neoplastic; neoplastic: Neoplastic; selection: Unpanned	NA	NA	single-cell sorting in 96-well plates followed by cDNA preparation using Smart-seq2; Smart-Seq2 for preparation of cDNA followed by library preparation using Nextera XT. Nextera tagmentation according to the standard protocol for single cell RNA-seq following Smart-Seq2	polyA RNA	transcriptomic	cDNA	RNA-Seq	1956275	91	GSE84465	Jul 20 2016	Public on Nov 01 2017	Nov 01 2017	9606	GPL18573	Illumina NextSeq 500	Single cell from Periphery; 1001000014.H9	Short read trimming: Prinseq to remove short reads (-min_len 30) trim the first 10 bp on the 5‰Ûª-end (-trim_left 10), trim reads with low quality on the 3‰Ûª-end (-trim_qual_right 25) and filter low complexity reads (-lc_method entropy \-lc_threshold 65). We used FASTQC to determine overrepresented sequences and removed those using cutadapt (-e 0.15 ‰ÛÒm 30). We then used Prinseq to remove orpha…	0	BioSample: https://www.ncbi.nlm.nih.gov/biosample/SAMN05423197; SRA: https://www.ncbi.nlm.nih.gov/sra?term=SRX1964913	SRA	1	Clark Center, E300	Stanford	USA	spyros.darmanis@gmail.com	Stanford University	Spyros,,Darmanis	California	94305	2017-11-02	2016-07-20 23:13:00	269390832	2099323
GSE84465	GSM2243469	SRP079058	SRR3934379	GBM cell 31	BT_S2	Core_tumour	BT_S2_CT	Neoplastic	Cancer	Unpanned	2807	cluster_3	cluster_11	Brain	diagnosis: glioblastoma; plate id: 1001000173; well: C1; tissue: Tumor; patient id: BT_S2; tsne cluster: 11; cell type: Neoplastic; neoplastic: Neoplastic; selection: Unpanned	NA	NA	single-cell sorting in 96-well plates followed by cDNA preparation using Smart-seq2; Smart-Seq2 for preparation of cDNA followed by library preparation using Nextera XT. Nextera tagmentation according to the standard protocol for single cell RNA-seq following Smart-Seq2	polyA RNA	transcriptomic	cDNA	RNA-Seq	1737971	81	GSE84465	Jul 20 2016	Public on Nov 01 2017	Nov 01 2017	9606	GPL18573	Illumina NextSeq 500	Single cell from Periphery; 1001000015.B2	Short read trimming: Prinseq to remove short reads (-min_len 30) trim the first 10 bp on the 5‰Ûª-end (-trim_left 10), trim reads with low quality on the 3‰Ûª-end (-trim_qual_right 25) and filter low complexity reads (-lc_method entropy \-lc_threshold 65). We used FASTQC to determine overrepresented sequences and removed those using cutadapt (-e 0.15 ‰ÛÒm 30). We then used Prinseq to remove orpha…	0	BioSample: https://www.ncbi.nlm.nih.gov/biosample/SAMN05423212; SRA: https://www.ncbi.nlm.nih.gov/sra?term=SRX1964928	SRA	1	Clark Center, E300	Stanford	USA	spyros.darmanis@gmail.com	Stanford University	Spyros,,Darmanis	California	94305	2017-11-02	2016-07-20 23:13:00	183795164	1433038
GSE84465	GSM2243470	SRP079058	SRR3934380	GBM cell 32	BT_S2	Core_tumour	BT_S2_CT	Neoplastic	Cancer	Unpanned	2767	cluster_2	cluster_11	Brain	diagnosis: glioblastoma; plate id: 1001000173; well: H7; tissue: Tumor; patient id: BT_S2; tsne cluster: 11; cell type: Neoplastic; neoplastic: Neoplastic; selection: Unpanned	NA	NA	single-cell sorting in 96-well plates followed by cDNA preparation using Smart-seq2; Smart-Seq2 for preparation of cDNA followed by library preparation using Nextera XT. Nextera tagmentation according to the standard protocol for single cell RNA-seq following Smart-Seq2	polyA RNA	transcriptomic	cDNA	RNA-Seq	1681587	79	GSE84465	Jul 20 2016	Public on Nov 01 2017	Nov 01 2017	9606	GPL18573	Illumina NextSeq 500	Single cell from Periphery; 1001000018.C1	Short read trimming: Prinseq to remove short reads (-min_len 30) trim the first 10 bp on the 5‰Ûª-end (-trim_left 10), trim reads with low quality on the 3‰Ûª-end (-trim_qual_right 25) and filter low complexity reads (-lc_method entropy \-lc_threshold 65). We used FASTQC to determine overrepresented sequences and removed those using cutadapt (-e 0.15 ‰ÛÒm 30). We then used Prinseq to remove orpha…	0	BioSample: https://www.ncbi.nlm.nih.gov/biosample/SAMN05425305; SRA: https://www.ncbi.nlm.nih.gov/sra?term=SRX1964963	SRA	1	Clark Center, E300	Stanford	USA	spyros.darmanis@gmail.com	Stanford University	Spyros,,Darmanis	California	94305	2017-11-02	2016-07-20 23:13:00	225512605	1754402
GSE84465	GSM2243471	SRP079058	SRR3934381	GBM cell 33	BT_S2	Core_tumour	BT_S2_CT	Neoplastic	Cancer	Unpanned	2481	cluster_3	cluster_11	Brain	diagnosis: glioblastoma; plate id: 1001000173; well: H5; tissue: Tumor; patient id: BT_S2; tsne cluster: 11; cell type: Neoplastic; neoplastic: Neoplastic; selection: Unpanned	NA	NA	single-cell sorting in 96-well plates followed by cDNA preparation using Smart-seq2; Smart-Seq2 for preparation of cDNA followed by library preparation using Nextera XT. Nextera tagmentation according to the standard protocol for single cell RNA-seq following Smart-Seq2	polyA RNA	transcriptomic	cDNA	RNA-Seq	1765414	83	GSE84465	Jul 20 2016	Public on Nov 01 2017	Nov 01 2017	9606	GPL18573	Illumina NextSeq 500	Single cell from Periphery; 1001000018.D10	Short read trimming: Prinseq to remove short reads (-min_len 30) trim the first 10 bp on the 5‰Ûª-end (-trim_left 10), trim reads with low quality on the 3‰Ûª-end (-trim_qual_right 25) and filter low complexity reads (-lc_method entropy \-lc_threshold 65). We used FASTQC to determine overrepresented sequences and removed those using cutadapt (-e 0.15 ‰ÛÒm 30). We then used Prinseq to remove orpha…	0	BioSample: https://www.ncbi.nlm.nih.gov/biosample/SAMN05425306; SRA: https://www.ncbi.nlm.nih.gov/sra?term=SRX1964964	SRA	1	Clark Center, E300	Stanford	USA	spyros.darmanis@gmail.com	Stanford University	Spyros,,Darmanis	California	94305	2017-11-02	2016-07-20 23:13:00	273897483	2130523
GSE84465	GSM2243472	SRP079058	SRR3934382	GBM cell 34	BT_S2	Core_tumour	BT_S2_CT	Neoplastic	Cancer	Unpanned	3405	cluster_3	cluster_11	Brain	diagnosis: glioblastoma; plate id: 1001000173; well: G2; tissue: Tumor; patient id: BT_S2; tsne cluster: 11; cell type: Neoplastic; neoplastic: Neoplastic; selection: Unpanned	NA	NA	single-cell sorting in 96-well plates followed by cDNA preparation using Smart-seq2; Smart-Seq2 for preparation of cDNA followed by library preparation using Nextera XT. Nextera tagmentation according to the standard protocol for single cell RNA-seq following Smart-Seq2	polyA RNA	transcriptomic	cDNA	RNA-Seq	1578272	73	GSE84465	Jul 20 2016	Public on Nov 01 2017	Nov 01 2017	9606	GPL18573	Illumina NextSeq 500	Single cell from Periphery; 1001000018.F11	Short read trimming: Prinseq to remove short reads (-min_len 30) trim the first 10 bp on the 5‰Ûª-end (-trim_left 10), trim reads with low quality on the 3‰Ûª-end (-trim_qual_right 25) and filter low complexity reads (-lc_method entropy \-lc_threshold 65). We used FASTQC to determine overrepresented sequences and removed those using cutadapt (-e 0.15 ‰ÛÒm 30). We then used Prinseq to remove orpha…	0	BioSample: https://www.ncbi.nlm.nih.gov/biosample/SAMN05425307; SRA: https://www.ncbi.nlm.nih.gov/sra?term=SRX1964965	SRA	1	Clark Center, E300	Stanford	USA	spyros.darmanis@gmail.com	Stanford University	Spyros,,Darmanis	California	94305	2017-11-02	2016-07-20 23:13:00	219504433	1707293
GSE84465	GSM2243473	SRP079058	SRR3934383	GBM cell 35	BT_S2	Core_tumour	BT_S2_CT	Neoplastic	Cancer	Unpanned	2708	cluster_3	cluster_11	Brain	diagnosis: glioblastoma; plate id: 1001000173; well: A3; tissue: Tumor; patient id: BT_S2; tsne cluster: 11; cell type: Neoplastic; neoplastic: Neoplastic; selection: Unpanned	NA	NA	single-cell sorting in 96-well plates followed by cDNA preparation using Smart-seq2; Smart-Seq2 for preparation of cDNA followed by library preparation using Nextera XT. Nextera tagmentation according to the standard protocol for single cell RNA-seq following Smart-Seq2	polyA RNA	transcriptomic	cDNA	RNA-Seq	2213129	103	GSE84465	Jul 20 2016	Public on Nov 01 2017	Nov 01 2017	9606	GPL18573	Illumina NextSeq 500	Single cell from Periphery; 1001000019.A3	Short read trimming: Prinseq to remove short reads (-min_len 30) trim the first 10 bp on the 5‰Ûª-end (-trim_left 10), trim reads with low quality on the 3‰Ûª-end (-trim_qual_right 25) and filter low complexity reads (-lc_method entropy \-lc_threshold 65). We used FASTQC to determine overrepresented sequences and removed those using cutadapt (-e 0.15 ‰ÛÒm 30). We then used Prinseq to remove orpha…	0	BioSample: https://www.ncbi.nlm.nih.gov/biosample/SAMN05425317; SRA: https://www.ncbi.nlm.nih.gov/sra?term=SRX1964975	SRA	1	Clark Center, E300	Stanford	USA	spyros.darmanis@gmail.com	Stanford University	Spyros,,Darmanis	California	94305	2017-11-02	2016-07-20 23:14:00	293922867	2288188
GSE84465	GSM2243474	SRP079058	SRR3934384	GBM cell 36	BT_S2	Core_tumour	BT_S2_CT	Neoplastic	Cancer	Unpanned	2425	cluster_2	cluster_11	Brain	diagnosis: glioblastoma; plate id: 1001000173; well: D3; tissue: Tumor; patient id: BT_S2; tsne cluster: 11; cell type: Neoplastic; neoplastic: Neoplastic; selection: Unpanned	NA	NA	single-cell sorting in 96-well plates followed by cDNA preparation using Smart-seq2; Smart-Seq2 for preparation of cDNA followed by library preparation using Nextera XT. Nextera tagmentation according to the standard protocol for single cell RNA-seq following Smart-Seq2	polyA RNA	transcriptomic	cDNA	RNA-Seq	1534417	71	GSE84465	Jul 20 2016	Public on Nov 01 2017	Nov 01 2017	9606	GPL18573	Illumina NextSeq 500	Single cell from Periphery; 1001000019.B10	Short read trimming: Prinseq to remove short reads (-min_len 30) trim the first 10 bp on the 5‰Ûª-end (-trim_left 10), trim reads with low quality on the 3‰Ûª-end (-trim_qual_right 25) and filter low complexity reads (-lc_method entropy \-lc_threshold 65). We used FASTQC to determine overrepresented sequences and removed those using cutadapt (-e 0.15 ‰ÛÒm 30). We then used Prinseq to remove orpha…	0	BioSample: https://www.ncbi.nlm.nih.gov/biosample/SAMN05425315; SRA: https://www.ncbi.nlm.nih.gov/sra?term=SRX1964973	SRA	1	Clark Center, E300	Stanford	USA	spyros.darmanis@gmail.com	Stanford University	Spyros,,Darmanis	California	94305	2017-11-02	2016-07-20 23:14:00	347261544	2721781
GSE84465	GSM2243475	SRP079058	SRR3934385	GBM cell 37	BT_S2	Core_tumour	BT_S2_CT	Neoplastic	Cancer	Unpanned	3158	cluster_2	cluster_11	Brain	diagnosis: glioblastoma; plate id: 1001000173; well: E1; tissue: Tumor; patient id: BT_S2; tsne cluster: 11; cell type: Neoplastic; neoplastic: Neoplastic; selection: Unpanned	NA	NA	single-cell sorting in 96-well plates followed by cDNA preparation using Smart-seq2; Smart-Seq2 for preparation of cDNA followed by library preparation using Nextera XT. Nextera tagmentation according to the standard protocol for single cell RNA-seq following Smart-Seq2	polyA RNA	transcriptomic	cDNA	RNA-Seq	2816871	131	GSE84465	Jul 20 2016	Public on Nov 01 2017	Nov 01 2017	9606	GPL18573	Illumina NextSeq 500	Single cell from Periphery; 1001000019.B12	Short read trimming: Prinseq to remove short reads (-min_len 30) trim the first 10 bp on the 5‰Ûª-end (-trim_left 10), trim reads with low quality on the 3‰Ûª-end (-trim_qual_right 25) and filter low complexity reads (-lc_method entropy \-lc_threshold 65). We used FASTQC to determine overrepresented sequences and removed those using cutadapt (-e 0.15 ‰ÛÒm 30). We then used Prinseq to remove orpha…	0	BioSample: https://www.ncbi.nlm.nih.gov/biosample/SAMN05425311; SRA: https://www.ncbi.nlm.nih.gov/sra?term=SRX1964969	SRA	1	Clark Center, E300	Stanford	USA	spyros.darmanis@gmail.com	Stanford University	Spyros,,Darmanis	California	94305	2017-11-02	2016-07-20 23:13:00	346858761	2701569
GSE84465	GSM2243476	SRP079058	SRR3934386	GBM cell 38	BT_S2	Core_tumour	BT_S2_CT	Neoplastic	Cancer	Unpanned	1742	cluster_2	cluster_11	Brain	diagnosis: glioblastoma; plate id: 1001000173; well: G12; tissue: Tumor; patient id: BT_S2; tsne cluster: 11; cell type: Neoplastic; neoplastic: Neoplastic; selection: Unpanned	NA	NA	single-cell sorting in 96-well plates followed by cDNA preparation using Smart-seq2; Smart-Seq2 for preparation of cDNA followed by library preparation using Nextera XT. Nextera tagmentation according to the standard protocol for single cell RNA-seq following Smart-Seq2	polyA RNA	transcriptomic	cDNA	RNA-Seq	1669959	78	GSE84465	Jul 20 2016	Public on Nov 01 2017	Nov 01 2017	9606	GPL18573	Illumina NextSeq 500	Single cell from Periphery; 1001000019.B5	Short read trimming: Prinseq to remove short reads (-min_len 30) trim the first 10 bp on the 5‰Ûª-end (-trim_left 10), trim reads with low quality on the 3‰Ûª-end (-trim_qual_right 25) and filter low complexity reads (-lc_method entropy \-lc_threshold 65). We used FASTQC to determine overrepresented sequences and removed those using cutadapt (-e 0.15 ‰ÛÒm 30). We then used Prinseq to remove orpha…	0	BioSample: https://www.ncbi.nlm.nih.gov/biosample/SAMN05425308; SRA: https://www.ncbi.nlm.nih.gov/sra?term=SRX1964966	SRA	1	Clark Center, E300	Stanford	USA	spyros.darmanis@gmail.com	Stanford University	Spyros,,Darmanis	California	94305	2017-11-02	2016-07-20 23:13:00	311292584	2437176
GSE84465	GSM2243477	SRP079058	SRR3934387	GBM cell 39	BT_S2	Core_tumour	BT_S2_CT	Neoplastic	Cancer	Unpanned	2460	cluster_3	cluster_11	Brain	diagnosis: glioblastoma; plate id: 1001000173; well: C10; tissue: Tumor; patient id: BT_S2; tsne cluster: 11; cell type: Neoplastic; neoplastic: Neoplastic; selection: Unpanned	NA	NA	single-cell sorting in 96-well plates followed by cDNA preparation using Smart-seq2; Smart-Seq2 for preparation of cDNA followed by library preparation using Nextera XT. Nextera tagmentation according to the standard protocol for single cell RNA-seq following Smart-Seq2	polyA RNA	transcriptomic	cDNA	RNA-Seq	1671652	78	GSE84465	Jul 20 2016	Public on Nov 01 2017	Nov 01 2017	9606	GPL18573	Illumina NextSeq 500	Single cell from Periphery; 1001000019.C1	Short read trimming: Prinseq to remove short reads (-min_len 30) trim the first 10 bp on the 5‰Ûª-end (-trim_left 10), trim reads with low quality on the 3‰Ûª-end (-trim_qual_right 25) and filter low complexity reads (-lc_method entropy \-lc_threshold 65). We used FASTQC to determine overrepresented sequences and removed those using cutadapt (-e 0.15 ‰ÛÒm 30). We then used Prinseq to remove orpha…	0	BioSample: https://www.ncbi.nlm.nih.gov/biosample/SAMN05425316; SRA: https://www.ncbi.nlm.nih.gov/sra?term=SRX1964974	SRA	1	Clark Center, E300	Stanford	USA	spyros.darmanis@gmail.com	Stanford University	Spyros,,Darmanis	California	94305	2017-11-02	2016-07-20 23:14:00	362069338	2816519
GSE84465	GSM2243478	SRP079058	SRR3934388	GBM cell 40	BT_S2	Core_tumour	BT_S2_CT	Neoplastic	Cancer	Unpanned	2016	cluster_3	cluster_11	Brain	diagnosis: glioblastoma; plate id: 1001000173; well: C3; tissue: Tumor; patient id: BT_S2; tsne cluster: 11; cell type: Neoplastic; neoplastic: Neoplastic; selection: Unpanned	NA	NA	single-cell sorting in 96-well plates followed by cDNA preparation using Smart-seq2; Smart-Seq2 for preparation of cDNA followed by library preparation using Nextera XT. Nextera tagmentation according to the standard protocol for single cell RNA-seq following Smart-Seq2	polyA RNA	transcriptomic	cDNA	RNA-Seq	1955338	91	GSE84465	Jul 20 2016	Public on Nov 01 2017	Nov 01 2017	9606	GPL18573	Illumina NextSeq 500	Single cell from Periphery; 1001000019.C2	Short read trimming: Prinseq to remove short reads (-min_len 30) trim the first 10 bp on the 5‰Ûª-end (-trim_left 10), trim reads with low quality on the 3‰Ûª-end (-trim_qual_right 25) and filter low complexity reads (-lc_method entropy \-lc_threshold 65). We used FASTQC to determine overrepresented sequences and removed those using cutadapt (-e 0.15 ‰ÛÒm 30). We then used Prinseq to remove orpha…	0	BioSample: https://www.ncbi.nlm.nih.gov/biosample/SAMN05425310; SRA: https://www.ncbi.nlm.nih.gov/sra?term=SRX1964968	SRA	1	Clark Center, E300	Stanford	USA	spyros.darmanis@gmail.com	Stanford University	Spyros,,Darmanis	California	94305	2017-11-02	2016-07-20 23:13:00	321903518	2504201
GSE84465	GSM2243479	SRP079058	SRR3934389	GBM cell 41	BT_S2	Core_tumour	BT_S2_CT	Immune_cell	Normal	Unpanned	3079	cluster_1	cluster_7	Brain	diagnosis: glioblastoma; plate id: 1001000173; well: D11; tissue: Tumor; patient id: BT_S2; tsne cluster: 7; cell type: Immune cell; neoplastic: Regular; selection: Unpanned	NA	NA	single-cell sorting in 96-well plates followed by cDNA preparation using Smart-seq2; Smart-Seq2 for preparation of cDNA followed by library preparation using Nextera XT. Nextera tagmentation according to the standard protocol for single cell RNA-seq following Smart-Seq2	polyA RNA	transcriptomic	cDNA	RNA-Seq	2025871	94	GSE84465	Jul 20 2016	Public on Nov 01 2017	Nov 01 2017	9606	GPL18573	Illumina NextSeq 500	Single cell from Periphery; 1001000019.C6	Short read trimming: Prinseq to remove short reads (-min_len 30) trim the first 10 bp on the 5‰Ûª-end (-trim_left 10), trim reads with low quality on the 3‰Ûª-end (-trim_qual_right 25) and filter low complexity reads (-lc_method entropy \-lc_threshold 65). We used FASTQC to determine overrepresented sequences and removed those using cutadapt (-e 0.15 ‰ÛÒm 30). We then used Prinseq to remove orpha…	0	BioSample: https://www.ncbi.nlm.nih.gov/biosample/SAMN05425309; SRA: https://www.ncbi.nlm.nih.gov/sra?term=SRX1964967	SRA	1	Clark Center, E300	Stanford	USA	spyros.darmanis@gmail.com	Stanford University	Spyros,,Darmanis	California	94305	2017-11-02	2016-07-20 23:14:00	321101886	2517518
GSE84465	GSM2243480	SRP079058	SRR3934390	GBM cell 42	BT_S2	Core_tumour	BT_S2_CT	Neoplastic	Cancer	Unpanned	3345	cluster_3	cluster_11	Brain	diagnosis: glioblastoma; plate id: 1001000173; well: A5; tissue: Tumor; patient id: BT_S2; tsne cluster: 11; cell type: Neoplastic; neoplastic: Neoplastic; selection: Unpanned	NA	NA	single-cell sorting in 96-well plates followed by cDNA preparation using Smart-seq2; Smart-Seq2 for preparation of cDNA followed by library preparation using Nextera XT. Nextera tagmentation according to the standard protocol for single cell RNA-seq following Smart-Seq2	polyA RNA	transcriptomic	cDNA	RNA-Seq	2294584	107	GSE84465	Jul 20 2016	Public on Nov 01 2017	Nov 01 2017	9606	GPL18573	Illumina NextSeq 500	Single cell from Periphery; 1001000019.D5	Short read trimming: Prinseq to remove short reads (-min_len 30) trim the first 10 bp on the 5‰Ûª-end (-trim_left 10), trim reads with low quality on the 3‰Ûª-end (-trim_qual_right 25) and filter low complexity reads (-lc_method entropy \-lc_threshold 65). We used FASTQC to determine overrepresented sequences and removed those using cutadapt (-e 0.15 ‰ÛÒm 30). We then used Prinseq to remove orpha…	0	BioSample: https://www.ncbi.nlm.nih.gov/biosample/SAMN05425318; SRA: https://www.ncbi.nlm.nih.gov/sra?term=SRX1964976	SRA	1	Clark Center, E300	Stanford	USA	spyros.darmanis@gmail.com	Stanford University	Spyros,,Darmanis	California	94305	2017-11-02	2016-07-20 23:14:00	324140578	2526725
GSE84465	GSM2243481	SRP079058	SRR3934391	GBM cell 43	BT_S2	Core_tumour	BT_S2_CT	Neoplastic	Cancer	Unpanned	2600	cluster_2	cluster_11	Brain	diagnosis: glioblastoma; plate id: 1001000173; well: G4; tissue: Tumor; patient id: BT_S2; tsne cluster: 11; cell type: Neoplastic; neoplastic: Neoplastic; selection: Unpanned	NA	NA	single-cell sorting in 96-well plates followed by cDNA preparation using Smart-seq2; Smart-Seq2 for preparation of cDNA followed by library preparation using Nextera XT. Nextera tagmentation according to the standard protocol for single cell RNA-seq following Smart-Seq2	polyA RNA	transcriptomic	cDNA	RNA-Seq	1785052	83	GSE84465	Jul 20 2016	Public on Nov 01 2017	Nov 01 2017	9606	GPL18573	Illumina NextSeq 500	Single cell from Periphery; 1001000019.E3	Short read trimming: Prinseq to remove short reads (-min_len 30) trim the first 10 bp on the 5‰Ûª-end (-trim_left 10), trim reads with low quality on the 3‰Ûª-end (-trim_qual_right 25) and filter low complexity reads (-lc_method entropy \-lc_threshold 65). We used FASTQC to determine overrepresented sequences and removed those using cutadapt (-e 0.15 ‰ÛÒm 30). We then used Prinseq to remove orpha…	0	BioSample: https://www.ncbi.nlm.nih.gov/biosample/SAMN05424417; SRA: https://www.ncbi.nlm.nih.gov/sra?term=SRX1964978	SRA	1	Clark Center, E300	Stanford	USA	spyros.darmanis@gmail.com	Stanford University	Spyros,,Darmanis	California	94305	2017-11-02	2016-07-20 23:14:00	424293112	3313749
GSE84465	GSM2243482	SRP079058	SRR3934392	GBM cell 44	BT_S2	Core_tumour	BT_S2_CT	Neoplastic	Cancer	Unpanned	3140	cluster_3	cluster_11	Brain	diagnosis: glioblastoma; plate id: 1001000173; well: B11; tissue: Tumor; patient id: BT_S2; tsne cluster: 11; cell type: Neoplastic; neoplastic: Neoplastic; selection: Unpanned	NA	NA	single-cell sorting in 96-well plates followed by cDNA preparation using Smart-seq2; Smart-Seq2 for preparation of cDNA followed by library preparation using Nextera XT. Nextera tagmentation according to the standard protocol for single cell RNA-seq following Smart-Seq2	polyA RNA	transcriptomic	cDNA	RNA-Seq	2538583	119	GSE84465	Jul 20 2016	Public on Nov 01 2017	Nov 01 2017	9606	GPL18573	Illumina NextSeq 500	Single cell from Periphery; 1001000019.F6	Short read trimming: Prinseq to remove short reads (-min_len 30) trim the first 10 bp on the 5‰Ûª-end (-trim_left 10), trim reads with low quality on the 3‰Ûª-end (-trim_qual_right 25) and filter low complexity reads (-lc_method entropy \-lc_threshold 65). We used FASTQC to determine overrepresented sequences and removed those using cutadapt (-e 0.15 ‰ÛÒm 30). We then used Prinseq to remove orpha…	0	BioSample: https://www.ncbi.nlm.nih.gov/biosample/SAMN05425313; SRA: https://www.ncbi.nlm.nih.gov/sra?term=SRX1964971	SRA	1	Clark Center, E300	Stanford	USA	spyros.darmanis@gmail.com	Stanford University	Spyros,,Darmanis	California	94305	2017-11-02	2016-07-20 23:13:00	322772229	2517191
GSE84465	GSM2243483	SRP079058	SRR3934393	GBM cell 45	BT_S2	Core_tumour	BT_S2_CT	Neoplastic	Cancer	Unpanned	2487	cluster_3	cluster_11	Brain	diagnosis: glioblastoma; plate id: 1001000173; well: G9; tissue: Tumor; patient id: BT_S2; tsne cluster: 11; cell type: Neoplastic; neoplastic: Neoplastic; selection: Unpanned	NA	NA	single-cell sorting in 96-well plates followed by cDNA preparation using Smart-seq2; Smart-Seq2 for preparation of cDNA followed by library preparation using Nextera XT. Nextera tagmentation according to the standard protocol for single cell RNA-seq following Smart-Seq2	polyA RNA	transcriptomic	cDNA	RNA-Seq	1646234	77	GSE84465	Jul 20 2016	Public on Nov 01 2017	Nov 01 2017	9606	GPL18573	Illumina NextSeq 500	Single cell from Periphery; 1001000019.F9	Short read trimming: Prinseq to remove short reads (-min_len 30) trim the first 10 bp on the 5‰Ûª-end (-trim_left 10), trim reads with low quality on the 3‰Ûª-end (-trim_qual_right 25) and filter low complexity reads (-lc_method entropy \-lc_threshold 65). We used FASTQC to determine overrepresented sequences and removed those using cutadapt (-e 0.15 ‰ÛÒm 30). We then used Prinseq to remove orpha…	0	BioSample: https://www.ncbi.nlm.nih.gov/biosample/SAMN05425314; SRA: https://www.ncbi.nlm.nih.gov/sra?term=SRX1964972	SRA	1	Clark Center, E300	Stanford	USA	spyros.darmanis@gmail.com	Stanford University	Spyros,,Darmanis	California	94305	2017-11-02	2016-07-20 23:14:00	387586701	3014784
GSE84465	GSM2243484	SRP079058	SRR3934394	GBM cell 46	BT_S2	Core_tumour	BT_S2_CT	Neoplastic	Cancer	Unpanned	2106	cluster_3	cluster_11	Brain	diagnosis: glioblastoma; plate id: 1001000173; well: F1; tissue: Tumor; patient id: BT_S2; tsne cluster: 11; cell type: Neoplastic; neoplastic: Neoplastic; selection: Unpanned	NA	NA	single-cell sorting in 96-well plates followed by cDNA preparation using Smart-seq2; Smart-Seq2 for preparation of cDNA followed by library preparation using Nextera XT. Nextera tagmentation according to the standard protocol for single cell RNA-seq following Smart-Seq2	polyA RNA	transcriptomic	cDNA	RNA-Seq	2133868	99	GSE84465	Jul 20 2016	Public on Nov 01 2017	Nov 01 2017	9606	GPL18573	Illumina NextSeq 500	Single cell from Periphery; 1001000019.G12	Short read trimming: Prinseq to remove short reads (-min_len 30) trim the first 10 bp on the 5‰Ûª-end (-trim_left 10), trim reads with low quality on the 3‰Ûª-end (-trim_qual_right 25) and filter low complexity reads (-lc_method entropy \-lc_threshold 65). We used FASTQC to determine overrepresented sequences and removed those using cutadapt (-e 0.15 ‰ÛÒm 30). We then used Prinseq to remove orpha…	0	BioSample: https://www.ncbi.nlm.nih.gov/biosample/SAMN05424415; SRA: https://www.ncbi.nlm.nih.gov/sra?term=SRX1964977	SRA	1	Clark Center, E300	Stanford	USA	spyros.darmanis@gmail.com	Stanford University	Spyros,,Darmanis	California	94305	2017-11-02	2016-07-20 23:14:00	308792340	2414888
GSE84465	GSM2243485	SRP079058	SRR3934395	GBM cell 47	BT_S2	Core_tumour	BT_S2_CT	Neoplastic	Cancer	Unpanned	2296	cluster_3	cluster_11	Brain	diagnosis: glioblastoma; plate id: 1001000173; well: D8; tissue: Tumor; patient id: BT_S2; tsne cluster: 11; cell type: Neoplastic; neoplastic: Neoplastic; selection: Unpanned	NA	NA	single-cell sorting in 96-well plates followed by cDNA preparation using Smart-seq2; Smart-Seq2 for preparation of cDNA followed by library preparation using Nextera XT. Nextera tagmentation according to the standard protocol for single cell RNA-seq following Smart-Seq2	polyA RNA	transcriptomic	cDNA	RNA-Seq	2106890	98	GSE84465	Jul 20 2016	Public on Nov 01 2017	Nov 01 2017	9606	GPL18573	Illumina NextSeq 500	Single cell from Periphery; 1001000019.G9	Short read trimming: Prinseq to remove short reads (-min_len 30) trim the first 10 bp on the 5‰Ûª-end (-trim_left 10), trim reads with low quality on the 3‰Ûª-end (-trim_qual_right 25) and filter low complexity reads (-lc_method entropy \-lc_threshold 65). We used FASTQC to determine overrepresented sequences and removed those using cutadapt (-e 0.15 ‰ÛÒm 30). We then used Prinseq to remove orpha…	0	BioSample: https://www.ncbi.nlm.nih.gov/biosample/SAMN05425312; SRA: https://www.ncbi.nlm.nih.gov/sra?term=SRX1964970	SRA	1	Clark Center, E300	Stanford	USA	spyros.darmanis@gmail.com	Stanford University	Spyros,,Darmanis	California	94305	2017-11-02	2016-07-20 23:14:00	304746125	2370117
GSE84465	GSM2243486	SRP079058	SRR3934396	GBM cell 48	BT_S2	Core_tumour	BT_S2_CT	Neoplastic	Cancer	Unpanned	2377	cluster_3	cluster_11	Brain	diagnosis: glioblastoma; plate id: 1001000173; well: E12; tissue: Tumor; patient id: BT_S2; tsne cluster: 11; cell type: Neoplastic; neoplastic: Neoplastic; selection: Unpanned	NA	NA	single-cell sorting in 96-well plates followed by cDNA preparation using Smart-seq2; Smart-Seq2 for preparation of cDNA followed by library preparation using Nextera XT. Nextera tagmentation according to the standard protocol for single cell RNA-seq following Smart-Seq2	polyA RNA	transcriptomic	cDNA	RNA-Seq	1603637	74	GSE84465	Jul 20 2016	Public on Nov 01 2017	Nov 01 2017	9606	GPL18573	Illumina NextSeq 500	Single cell from Periphery; 1001000028.C6	Short read trimming: Prinseq to remove short reads (-min_len 30) trim the first 10 bp on the 5‰Ûª-end (-trim_left 10), trim reads with low quality on the 3‰Ûª-end (-trim_qual_right 25) and filter low complexity reads (-lc_method entropy \-lc_threshold 65). We used FASTQC to determine overrepresented sequences and removed those using cutadapt (-e 0.15 ‰ÛÒm 30). We then used Prinseq to remove orpha…	0	BioSample: https://www.ncbi.nlm.nih.gov/biosample/SAMN05424423; SRA: https://www.ncbi.nlm.nih.gov/sra?term=SRX1964981	SRA	1	Clark Center, E300	Stanford	USA	spyros.darmanis@gmail.com	Stanford University	Spyros,,Darmanis	California	94305	2017-11-02	2016-07-20 23:14:00	334482086	2604541
GSE84465	GSM2243487	SRP079058	SRR3934397	GBM cell 49	BT_S2	Core_tumour	BT_S2_CT	Neoplastic	Cancer	Unpanned	3502	cluster_3	cluster_11	Brain	diagnosis: glioblastoma; plate id: 1001000173; well: F11; tissue: Tumor; patient id: BT_S2; tsne cluster: 11; cell type: Neoplastic; neoplastic: Neoplastic; selection: Unpanned	NA	NA	single-cell sorting in 96-well plates followed by cDNA preparation using Smart-seq2; Smart-Seq2 for preparation of cDNA followed by library preparation using Nextera XT. Nextera tagmentation according to the standard protocol for single cell RNA-seq following Smart-Seq2	polyA RNA	transcriptomic	cDNA	RNA-Seq	2690840	125	GSE84465	Jul 20 2016	Public on Nov 01 2017	Nov 01 2017	9606	GPL18573	Illumina NextSeq 500	Single cell from Periphery; 1001000028.D10	Short read trimming: Prinseq to remove short reads (-min_len 30) trim the first 10 bp on the 5‰Ûª-end (-trim_left 10), trim reads with low quality on the 3‰Ûª-end (-trim_qual_right 25) and filter low complexity reads (-lc_method entropy \-lc_threshold 65). We used FASTQC to determine overrepresented sequences and removed those using cutadapt (-e 0.15 ‰ÛÒm 30). We then used Prinseq to remove orpha…	0	BioSample: https://www.ncbi.nlm.nih.gov/biosample/SAMN05424419; SRA: https://www.ncbi.nlm.nih.gov/sra?term=SRX1964979	SRA	1	Clark Center, E300	Stanford	USA	spyros.darmanis@gmail.com	Stanford University	Spyros,,Darmanis	California	94305	2017-11-02	2016-07-20 23:14:00	245706152	1915331
GSE84465	GSM2243488	SRP079058	SRR3934398	GBM cell 50	BT_S2	Core_tumour	BT_S2_CT	Neoplastic	Cancer	Unpanned	3442	cluster_2	cluster_11	Brain	diagnosis: glioblastoma; plate id: 1001000173; well: E5; tissue: Tumor; patient id: BT_S2; tsne cluster: 11; cell type: Neoplastic; neoplastic: Neoplastic; selection: Unpanned	NA	NA	single-cell sorting in 96-well plates followed by cDNA preparation using Smart-seq2; Smart-Seq2 for preparation of cDNA followed by library preparation using Nextera XT. Nextera tagmentation according to the standard protocol for single cell RNA-seq following Smart-Seq2	polyA RNA	transcriptomic	cDNA	RNA-Seq	2293986	106	GSE84465	Jul 20 2016	Public on Nov 01 2017	Nov 01 2017	9606	GPL18573	Illumina NextSeq 500	Single cell from Periphery; 1001000028.F6	Short read trimming: Prinseq to remove short reads (-min_len 30) trim the first 10 bp on the 5‰Ûª-end (-trim_left 10), trim reads with low quality on the 3‰Ûª-end (-trim_qual_right 25) and filter low complexity reads (-lc_method entropy \-lc_threshold 65). We used FASTQC to determine overrepresented sequences and removed those using cutadapt (-e 0.15 ‰ÛÒm 30). We then used Prinseq to remove orpha…	0	BioSample: https://www.ncbi.nlm.nih.gov/biosample/SAMN05424421; SRA: https://www.ncbi.nlm.nih.gov/sra?term=SRX1964980	SRA	1	Clark Center, E300	Stanford	USA	spyros.darmanis@gmail.com	Stanford University	Spyros,,Darmanis	California	94305	2017-11-02	2016-07-20 23:14:00	293006643	2281626
GSE84465	GSM2243489	SRP079058	SRR3934399	GBM cell 51	BT_S2	Core_tumour	BT_S2_CT	Neoplastic	Cancer	Unpanned	2233	cluster_2	cluster_11	Brain	diagnosis: glioblastoma; plate id: 1001000173; well: G10; tissue: Tumor; patient id: BT_S2; tsne cluster: 11; cell type: Neoplastic; neoplastic: Neoplastic; selection: Unpanned	NA	NA	single-cell sorting in 96-well plates followed by cDNA preparation using Smart-seq2; Smart-Seq2 for preparation of cDNA followed by library preparation using Nextera XT. Nextera tagmentation according to the standard protocol for single cell RNA-seq following Smart-Seq2	polyA RNA	transcriptomic	cDNA	RNA-Seq	1627579	76	GSE84465	Jul 20 2016	Public on Nov 01 2017	Nov 01 2017	9606	GPL18573	Illumina NextSeq 500	Single cell from Periphery; 1001000034.B2	Short read trimming: Prinseq to remove short reads (-min_len 30) trim the first 10 bp on the 5‰Ûª-end (-trim_left 10), trim reads with low quality on the 3‰Ûª-end (-trim_qual_right 25) and filter low complexity reads (-lc_method entropy \-lc_threshold 65). We used FASTQC to determine overrepresented sequences and removed those using cutadapt (-e 0.15 ‰ÛÒm 30). We then used Prinseq to remove orpha…	0	BioSample: https://www.ncbi.nlm.nih.gov/biosample/SAMN05424231; SRA: https://www.ncbi.nlm.nih.gov/sra?term=SRX1965191	SRA	1	Clark Center, E300	Stanford	USA	spyros.darmanis@gmail.com	Stanford University	Spyros,,Darmanis	California	94305	2017-11-02	2016-07-20 23:16:00	199666227	1552616
GSE84465	GSM2243490	SRP079058	SRR3934400	GBM cell 52	BT_S2	Core_tumour	BT_S2_CT	Neoplastic	Cancer	Unpanned	2600	cluster_2	cluster_11	Brain	diagnosis: glioblastoma; plate id: 1001000173; well: B9; tissue: Tumor; patient id: BT_S2; tsne cluster: 11; cell type: Neoplastic; neoplastic: Neoplastic; selection: Unpanned	NA	NA	single-cell sorting in 96-well plates followed by cDNA preparation using Smart-seq2; Smart-Seq2 for preparation of cDNA followed by library preparation using Nextera XT. Nextera tagmentation according to the standard protocol for single cell RNA-seq following Smart-Seq2	polyA RNA	transcriptomic	cDNA	RNA-Seq	2207622	103	GSE84465	Jul 20 2016	Public on Nov 01 2017	Nov 01 2017	9606	GPL18573	Illumina NextSeq 500	Single cell from Periphery; 1001000034.C11	Short read trimming: Prinseq to remove short reads (-min_len 30) trim the first 10 bp on the 5‰Ûª-end (-trim_left 10), trim reads with low quality on the 3‰Ûª-end (-trim_qual_right 25) and filter low complexity reads (-lc_method entropy \-lc_threshold 65). We used FASTQC to determine overrepresented sequences and removed those using cutadapt (-e 0.15 ‰ÛÒm 30). We then used Prinseq to remove orpha…	0	BioSample: https://www.ncbi.nlm.nih.gov/biosample/SAMN05424228; SRA: https://www.ncbi.nlm.nih.gov/sra?term=SRX1965188	SRA	1	Clark Center, E300	Stanford	USA	spyros.darmanis@gmail.com	Stanford University	Spyros,,Darmanis	California	94305	2017-11-02	2016-07-20 23:16:00	234005147	1819059
GSE84465	GSM2243491	SRP079058	SRR3934401	GBM cell 53	BT_S2	Core_tumour	BT_S2_CT	Immune_cell	Normal	Unpanned	2622	cluster_1	cluster_8	Brain	diagnosis: glioblastoma; plate id: 1001000173; well: F8; tissue: Tumor; patient id: BT_S2; tsne cluster: 8; cell type: Immune cell; neoplastic: Regular; selection: Unpanned	NA	NA	single-cell sorting in 96-well plates followed by cDNA preparation using Smart-seq2; Smart-Seq2 for preparation of cDNA followed by library preparation using Nextera XT. Nextera tagmentation according to the standard protocol for single cell RNA-seq following Smart-Seq2	polyA RNA	transcriptomic	cDNA	RNA-Seq	2040972	94	GSE84465	Jul 20 2016	Public on Nov 01 2017	Nov 01 2017	9606	GPL18573	Illumina NextSeq 500	Single cell from Periphery; 1001000034.C12	Short read trimming: Prinseq to remove short reads (-min_len 30) trim the first 10 bp on the 5‰Ûª-end (-trim_left 10), trim reads with low quality on the 3‰Ûª-end (-trim_qual_right 25) and filter low complexity reads (-lc_method entropy \-lc_threshold 65). We used FASTQC to determine overrepresented sequences and removed those using cutadapt (-e 0.15 ‰ÛÒm 30). We then used Prinseq to remove orpha…	0	BioSample: https://www.ncbi.nlm.nih.gov/biosample/SAMN05424232; SRA: https://www.ncbi.nlm.nih.gov/sra?term=SRX1965192	SRA	1	Clark Center, E300	Stanford	USA	spyros.darmanis@gmail.com	Stanford University	Spyros,,Darmanis	California	94305	2017-11-02	2016-07-20 23:16:00	242217588	1883324
GSE84465	GSM2243492	SRP079058	SRR3934402	GBM cell 54	BT_S2	Core_tumour	BT_S2_CT	Neoplastic	Cancer	Unpanned	3349	cluster_3	cluster_11	Brain	diagnosis: glioblastoma; plate id: 1001000173; well: C7; tissue: Tumor; patient id: BT_S2; tsne cluster: 11; cell type: Neoplastic; neoplastic: Neoplastic; selection: Unpanned	NA	NA	single-cell sorting in 96-well plates followed by cDNA preparation using Smart-seq2; Smart-Seq2 for preparation of cDNA followed by library preparation using Nextera XT. Nextera tagmentation according to the standard protocol for single cell RNA-seq following Smart-Seq2	polyA RNA	transcriptomic	cDNA	RNA-Seq	2248743	105	GSE84465	Jul 20 2016	Public on Nov 01 2017	Nov 01 2017	9606	GPL18573	Illumina NextSeq 500	Single cell from Periphery; 1001000034.D3	Short read trimming: Prinseq to remove short reads (-min_len 30) trim the first 10 bp on the 5‰Ûª-end (-trim_left 10), trim reads with low quality on the 3‰Ûª-end (-trim_qual_right 25) and filter low complexity reads (-lc_method entropy \-lc_threshold 65). We used FASTQC to determine overrepresented sequences and removed those using cutadapt (-e 0.15 ‰ÛÒm 30). We then used Prinseq to remove orpha…	0	BioSample: https://www.ncbi.nlm.nih.gov/biosample/SAMN05424230; SRA: https://www.ncbi.nlm.nih.gov/sra?term=SRX1965190	SRA	1	Clark Center, E300	Stanford	USA	spyros.darmanis@gmail.com	Stanford University	Spyros,,Darmanis	California	94305	2017-11-02	2016-07-20 23:16:00	124802311	970303
GSE84465	GSM2243493	SRP079058	SRR3934403	GBM cell 55	BT_S2	Core_tumour	BT_S2_CT	Neoplastic	Cancer	Unpanned	2683	cluster_3	cluster_11	Brain	diagnosis: glioblastoma; plate id: 1001000173; well: B2; tissue: Tumor; patient id: BT_S2; tsne cluster: 11; cell type: Neoplastic; neoplastic: Neoplastic; selection: Unpanned	NA	NA	single-cell sorting in 96-well plates followed by cDNA preparation using Smart-seq2; Smart-Seq2 for preparation of cDNA followed by library preparation using Nextera XT. Nextera tagmentation according to the standard protocol for single cell RNA-seq following Smart-Seq2	polyA RNA	transcriptomic	cDNA	RNA-Seq	1847571	86	GSE84465	Jul 20 2016	Public on Nov 01 2017	Nov 01 2017	9606	GPL18573	Illumina NextSeq 500	Single cell from Periphery; 1001000034.G7	Short read trimming: Prinseq to remove short reads (-min_len 30) trim the first 10 bp on the 5‰Ûª-end (-trim_left 10), trim reads with low quality on the 3‰Ûª-end (-trim_qual_right 25) and filter low complexity reads (-lc_method entropy \-lc_threshold 65). We used FASTQC to determine overrepresented sequences and removed those using cutadapt (-e 0.15 ‰ÛÒm 30). We then used Prinseq to remove orpha…	0	BioSample: https://www.ncbi.nlm.nih.gov/biosample/SAMN05424229; SRA: https://www.ncbi.nlm.nih.gov/sra?term=SRX1965189	SRA	1	Clark Center, E300	Stanford	USA	spyros.darmanis@gmail.com	Stanford University	Spyros,,Darmanis	California	94305	2017-11-02	2016-07-20 23:16:00	218370425	1698768
GSE84465	GSM2243494	SRP079058	SRR3934404	GBM cell 56	BT_S2	Core_tumour	BT_S2_CT	Neoplastic	Cancer	Unpanned	2328	cluster_3	cluster_11	Brain	diagnosis: glioblastoma; plate id: 1001000173; well: H4; tissue: Tumor; patient id: BT_S2; tsne cluster: 11; cell type: Neoplastic; neoplastic: Neoplastic; selection: Unpanned	NA	NA	single-cell sorting in 96-well plates followed by cDNA preparation using Smart-seq2; Smart-Seq2 for preparation of cDNA followed by library preparation using Nextera XT. Nextera tagmentation according to the standard protocol for single cell RNA-seq following Smart-Seq2	polyA RNA	transcriptomic	cDNA	RNA-Seq	1441221	67	GSE84465	Jul 20 2016	Public on Nov 01 2017	Nov 01 2017	9606	GPL18573	Illumina NextSeq 500	Single cell from Periphery; 1001000034.H10	Short read trimming: Prinseq to remove short reads (-min_len 30) trim the first 10 bp on the 5‰Ûª-end (-trim_left 10), trim reads with low quality on the 3‰Ûª-end (-trim_qual_right 25) and filter low complexity reads (-lc_method entropy \-lc_threshold 65). We used FASTQC to determine overrepresented sequences and removed those using cutadapt (-e 0.15 ‰ÛÒm 30). We then used Prinseq to remove orpha…	0	BioSample: https://www.ncbi.nlm.nih.gov/biosample/SAMN05424233; SRA: https://www.ncbi.nlm.nih.gov/sra?term=SRX1965193	SRA	1	Clark Center, E300	Stanford	USA	spyros.darmanis@gmail.com	Stanford University	Spyros,,Darmanis	California	94305	2017-11-02	2016-07-20 23:16:00	226804606	1763412
GSE84465	GSM2243495	SRP079058	SRR3934405	GBM cell 57	BT_S2	Core_tumour	BT_S2_CT	Immune_cell	Normal	Unpanned	2608	cluster_1	cluster_8	Brain	diagnosis: glioblastoma; plate id: 1001000173; well: D1; tissue: Tumor; patient id: BT_S2; tsne cluster: 8; cell type: Immune cell; neoplastic: Regular; selection: Unpanned	NA	NA	single-cell sorting in 96-well plates followed by cDNA preparation using Smart-seq2; Smart-Seq2 for preparation of cDNA followed by library preparation using Nextera XT. Nextera tagmentation according to the standard protocol for single cell RNA-seq following Smart-Seq2	polyA RNA	transcriptomic	cDNA	RNA-Seq	1615552	75	GSE84465	Jul 20 2016	Public on Nov 01 2017	Nov 01 2017	9606	GPL18573	Illumina NextSeq 500	Single cell from Periphery; 1001000178.A10	Short read trimming: Prinseq to remove short reads (-min_len 30) trim the first 10 bp on the 5‰Ûª-end (-trim_left 10), trim reads with low quality on the 3‰Ûª-end (-trim_qual_right 25) and filter low complexity reads (-lc_method entropy \-lc_threshold 65). We used FASTQC to determine overrepresented sequences and removed those using cutadapt (-e 0.15 ‰ÛÒm 30). We then used Prinseq to remove orpha…	0	BioSample: https://www.ncbi.nlm.nih.gov/biosample/SAMN05421168; SRA: https://www.ncbi.nlm.nih.gov/sra?term=SRX1964098	SRA	1	Clark Center, E300	Stanford	USA	spyros.darmanis@gmail.com	Stanford University	Spyros,,Darmanis	California	94305	2017-11-02	2016-07-20 23:21:00	197927937	1539803
GSE84465	GSM2243496	SRP079058	SRR3934406	GBM cell 58	BT_S2	Core_tumour	BT_S2_CT	Neoplastic	Cancer	Unpanned	980		cluster_11	Brain	diagnosis: glioblastoma; plate id: 1001000174; well: G5; tissue: Tumor; patient id: BT_S2; tsne cluster: 11; cell type: Neoplastic; neoplastic: Neoplastic; selection: Unpanned	NA	NA	single-cell sorting in 96-well plates followed by cDNA preparation using Smart-seq2; Smart-Seq2 for preparation of cDNA followed by library preparation using Nextera XT. Nextera tagmentation according to the standard protocol for single cell RNA-seq following Smart-Seq2	polyA RNA	transcriptomic	cDNA	RNA-Seq	1081830	53	GSE84465	Jul 20 2016	Public on Nov 01 2017	Nov 01 2017	9606	GPL18573	Illumina NextSeq 500	Single cell from Periphery; 1001000178.A11	Short read trimming: Prinseq to remove short reads (-min_len 30) trim the first 10 bp on the 5‰Ûª-end (-trim_left 10), trim reads with low quality on the 3‰Ûª-end (-trim_qual_right 25) and filter low complexity reads (-lc_method entropy \-lc_threshold 65). We used FASTQC to determine overrepresented sequences and removed those using cutadapt (-e 0.15 ‰ÛÒm 30). We then used Prinseq to remove orpha…	0	BioSample: https://www.ncbi.nlm.nih.gov/biosample/SAMN05421140; SRA: https://www.ncbi.nlm.nih.gov/sra?term=SRX1964070	SRA	1	Clark Center, E300	Stanford	USA	spyros.darmanis@gmail.com	Stanford University	Spyros,,Darmanis	California	94305	2017-11-02	2016-07-20 23:21:00	201195322	1565154
GSE84465	GSM2243497	SRP079058	SRR3934407	GBM cell 59	BT_S2	Core_tumour	BT_S2_CT	Neoplastic	Cancer	Unpanned	1915	cluster_2	cluster_11	Brain	diagnosis: glioblastoma; plate id: 1001000174; well: H9; tissue: Tumor; patient id: BT_S2; tsne cluster: 11; cell type: Neoplastic; neoplastic: Neoplastic; selection: Unpanned	NA	NA	single-cell sorting in 96-well plates followed by cDNA preparation using Smart-seq2; Smart-Seq2 for preparation of cDNA followed by library preparation using Nextera XT. Nextera tagmentation according to the standard protocol for single cell RNA-seq following Smart-Seq2	polyA RNA	transcriptomic	cDNA	RNA-Seq	1818485	90	GSE84465	Jul 20 2016	Public on Nov 01 2017	Nov 01 2017	9606	GPL18573	Illumina NextSeq 500	Single cell from Periphery; 1001000178.A12	Short read trimming: Prinseq to remove short reads (-min_len 30) trim the first 10 bp on the 5‰Ûª-end (-trim_left 10), trim reads with low quality on the 3‰Ûª-end (-trim_qual_right 25) and filter low complexity reads (-lc_method entropy \-lc_threshold 65). We used FASTQC to determine overrepresented sequences and removed those using cutadapt (-e 0.15 ‰ÛÒm 30). We then used Prinseq to remove orpha…	0	BioSample: https://www.ncbi.nlm.nih.gov/biosample/SAMN05421124; SRA: https://www.ncbi.nlm.nih.gov/sra?term=SRX1964054	SRA	1	Clark Center, E300	Stanford	USA	spyros.darmanis@gmail.com	Stanford University	Spyros,,Darmanis	California	94305	2017-11-02	2016-07-20 23:21:00	205112126	1595704
GSE84465	GSM2243498	SRP079058	SRR3934408	GBM cell 60	BT_S2	Core_tumour	BT_S2_CT	Immune_cell	Normal	Unpanned	2118	cluster_1	cluster_7	Brain	diagnosis: glioblastoma; plate id: 1001000174; well: H2; tissue: Tumor; patient id: BT_S2; tsne cluster: 7; cell type: Immune cell; neoplastic: Regular; selection: Unpanned	NA	NA	single-cell sorting in 96-well plates followed by cDNA preparation using Smart-seq2; Smart-Seq2 for preparation of cDNA followed by library preparation using Nextera XT. Nextera tagmentation according to the standard protocol for single cell RNA-seq following Smart-Seq2	polyA RNA	transcriptomic	cDNA	RNA-Seq	1501114	73	GSE84465	Jul 20 2016	Public on Nov 01 2017	Nov 01 2017	9606	GPL18573	Illumina NextSeq 500	Single cell from Periphery; 1001000178.A5	Short read trimming: Prinseq to remove short reads (-min_len 30) trim the first 10 bp on the 5‰Ûª-end (-trim_left 10), trim reads with low quality on the 3‰Ûª-end (-trim_qual_right 25) and filter low complexity reads (-lc_method entropy \-lc_threshold 65). We used FASTQC to determine overrepresented sequences and removed those using cutadapt (-e 0.15 ‰ÛÒm 30). We then used Prinseq to remove orpha…	0	BioSample: https://www.ncbi.nlm.nih.gov/biosample/SAMN05421172; SRA: https://www.ncbi.nlm.nih.gov/sra?term=SRX1964102	SRA	1	Clark Center, E300	Stanford	USA	spyros.darmanis@gmail.com	Stanford University	Spyros,,Darmanis	California	94305	2017-11-02	2016-07-20 23:21:00	199313570	1550485
GSE84465	GSM2243499	SRP079058	SRR3934409	GBM cell 61	BT_S2	Core_tumour	BT_S2_CT	Neoplastic	Cancer	Unpanned	2655	cluster_3	cluster_11	Brain	diagnosis: glioblastoma; plate id: 1001000174; well: E12; tissue: Tumor; patient id: BT_S2; tsne cluster: 11; cell type: Neoplastic; neoplastic: Neoplastic; selection: Unpanned	NA	NA	single-cell sorting in 96-well plates followed by cDNA preparation using Smart-seq2; Smart-Seq2 for preparation of cDNA followed by library preparation using Nextera XT. Nextera tagmentation according to the standard protocol for single cell RNA-seq following Smart-Seq2	polyA RNA	transcriptomic	cDNA	RNA-Seq	1449107	69	GSE84465	Jul 20 2016	Public on Nov 01 2017	Nov 01 2017	9606	GPL18573	Illumina NextSeq 500	Single cell from Periphery; 1001000178.A6	Short read trimming: Prinseq to remove short reads (-min_len 30) trim the first 10 bp on the 5‰Ûª-end (-trim_left 10), trim reads with low quality on the 3‰Ûª-end (-trim_qual_right 25) and filter low complexity reads (-lc_method entropy \-lc_threshold 65). We used FASTQC to determine overrepresented sequences and removed those using cutadapt (-e 0.15 ‰ÛÒm 30). We then used Prinseq to remove orpha…	0	BioSample: https://www.ncbi.nlm.nih.gov/biosample/SAMN05421135; SRA: https://www.ncbi.nlm.nih.gov/sra?term=SRX1964065	SRA	1	Clark Center, E300	Stanford	USA	spyros.darmanis@gmail.com	Stanford University	Spyros,,Darmanis	California	94305	2017-11-02	2016-07-20 23:20:00	163398446	1271353
GSE84465	GSM2243500	SRP079058	SRR3934410	GBM cell 62	BT_S2	Core_tumour	BT_S2_CT	Neoplastic	Cancer	Unpanned	3482	cluster_3	cluster_11	Brain	diagnosis: glioblastoma; plate id: 1001000174; well: A10; tissue: Tumor; patient id: BT_S2; tsne cluster: 11; cell type: Neoplastic; neoplastic: Neoplastic; selection: Unpanned	NA	NA	single-cell sorting in 96-well plates followed by cDNA preparation using Smart-seq2; Smart-Seq2 for preparation of cDNA followed by library preparation using Nextera XT. Nextera tagmentation according to the standard protocol for single cell RNA-seq following Smart-Seq2	polyA RNA	transcriptomic	cDNA	RNA-Seq	2844396	138	GSE84465	Jul 20 2016	Public on Nov 01 2017	Nov 01 2017	9606	GPL18573	Illumina NextSeq 500	Single cell from Periphery; 1001000178.A7	Short read trimming: Prinseq to remove short reads (-min_len 30) trim the first 10 bp on the 5‰Ûª-end (-trim_left 10), trim reads with low quality on the 3‰Ûª-end (-trim_qual_right 25) and filter low complexity reads (-lc_method entropy \-lc_threshold 65). We used FASTQC to determine overrepresented sequences and removed those using cutadapt (-e 0.15 ‰ÛÒm 30). We then used Prinseq to remove orpha…	0	BioSample: https://www.ncbi.nlm.nih.gov/biosample/SAMN05420954; SRA: https://www.ncbi.nlm.nih.gov/sra?term=SRX1964117	SRA	1	Clark Center, E300	Stanford	USA	spyros.darmanis@gmail.com	Stanford University	Spyros,,Darmanis	California	94305	2017-11-02	2016-07-20 23:21:00	190304645	1481061
GSE84465	GSM2243501	SRP079058	SRR3934411	GBM cell 63	BT_S2	Core_tumour	BT_S2_CT	Neoplastic	Cancer	Unpanned	1568	cluster_3	cluster_11	Brain	diagnosis: glioblastoma; plate id: 1001000174; well: G10; tissue: Tumor; patient id: BT_S2; tsne cluster: 11; cell type: Neoplastic; neoplastic: Neoplastic; selection: Unpanned	NA	NA	single-cell sorting in 96-well plates followed by cDNA preparation using Smart-seq2; Smart-Seq2 for preparation of cDNA followed by library preparation using Nextera XT. Nextera tagmentation according to the standard protocol for single cell RNA-seq following Smart-Seq2	polyA RNA	transcriptomic	cDNA	RNA-Seq	1874886	91	GSE84465	Jul 20 2016	Public on Nov 01 2017	Nov 01 2017	9606	GPL18573	Illumina NextSeq 500	Single cell from Periphery; 1001000178.A8	Short read trimming: Prinseq to remove short reads (-min_len 30) trim the first 10 bp on the 5‰Ûª-end (-trim_left 10), trim reads with low quality on the 3‰Ûª-end (-trim_qual_right 25) and filter low complexity reads (-lc_method entropy \-lc_threshold 65). We used FASTQC to determine overrepresented sequences and removed those using cutadapt (-e 0.15 ‰ÛÒm 30). We then used Prinseq to remove orpha…	0	BioSample: https://www.ncbi.nlm.nih.gov/biosample/SAMN05421148; SRA: https://www.ncbi.nlm.nih.gov/sra?term=SRX1964078	SRA	1	Clark Center, E300	Stanford	USA	spyros.darmanis@gmail.com	Stanford University	Spyros,,Darmanis	California	94305	2017-11-02	2016-07-20 23:21:00	186415935	1449952
GSE84465	GSM2243502	SRP079058	SRR3934412	GBM cell 64	BT_S2	Core_tumour	BT_S2_CT	Neoplastic	Cancer	Unpanned	2068	cluster_3	cluster_11	Brain	diagnosis: glioblastoma; plate id: 1001000174; well: C8; tissue: Tumor; patient id: BT_S2; tsne cluster: 11; cell type: Neoplastic; neoplastic: Neoplastic; selection: Unpanned	NA	NA	single-cell sorting in 96-well plates followed by cDNA preparation using Smart-seq2; Smart-Seq2 for preparation of cDNA followed by library preparation using Nextera XT. Nextera tagmentation according to the standard protocol for single cell RNA-seq following Smart-Seq2	polyA RNA	transcriptomic	cDNA	RNA-Seq	1434124	70	GSE84465	Jul 20 2016	Public on Nov 01 2017	Nov 01 2017	9606	GPL18573	Illumina NextSeq 500	Single cell from Periphery; 1001000178.A9	Short read trimming: Prinseq to remove short reads (-min_len 30) trim the first 10 bp on the 5‰Ûª-end (-trim_left 10), trim reads with low quality on the 3‰Ûª-end (-trim_qual_right 25) and filter low complexity reads (-lc_method entropy \-lc_threshold 65). We used FASTQC to determine overrepresented sequences and removed those using cutadapt (-e 0.15 ‰ÛÒm 30). We then used Prinseq to remove orpha…	0	BioSample: https://www.ncbi.nlm.nih.gov/biosample/SAMN05421116; SRA: https://www.ncbi.nlm.nih.gov/sra?term=SRX1964046	SRA	1	Clark Center, E300	Stanford	USA	spyros.darmanis@gmail.com	Stanford University	Spyros,,Darmanis	California	94305	2017-11-02	2016-07-20 23:21:00	201990061	1571411
GSE84465	GSM2243503	SRP079058	SRR3934413	GBM cell 65	BT_S2	Core_tumour	BT_S2_CT	Neoplastic	Cancer	Unpanned	2188	cluster_3	cluster_11	Brain	diagnosis: glioblastoma; plate id: 1001000174; well: F6; tissue: Tumor; patient id: BT_S2; tsne cluster: 11; cell type: Neoplastic; neoplastic: Neoplastic; selection: Unpanned	NA	NA	single-cell sorting in 96-well plates followed by cDNA preparation using Smart-seq2; Smart-Seq2 for preparation of cDNA followed by library preparation using Nextera XT. Nextera tagmentation according to the standard protocol for single cell RNA-seq following Smart-Seq2	polyA RNA	transcriptomic	cDNA	RNA-Seq	2086660	102	GSE84465	Jul 20 2016	Public on Nov 01 2017	Nov 01 2017	9606	GPL18573	Illumina NextSeq 500	Single cell from Periphery; 1001000178.B1	Short read trimming: Prinseq to remove short reads (-min_len 30) trim the first 10 bp on the 5‰Ûª-end (-trim_left 10), trim reads with low quality on the 3‰Ûª-end (-trim_qual_right 25) and filter low complexity reads (-lc_method entropy \-lc_threshold 65). We used FASTQC to determine overrepresented sequences and removed those using cutadapt (-e 0.15 ‰ÛÒm 30). We then used Prinseq to remove orpha…	0	BioSample: https://www.ncbi.nlm.nih.gov/biosample/SAMN05421138; SRA: https://www.ncbi.nlm.nih.gov/sra?term=SRX1964068	SRA	1	Clark Center, E300	Stanford	USA	spyros.darmanis@gmail.com	Stanford University	Spyros,,Darmanis	California	94305	2017-11-02	2016-07-20 23:21:00	171202250	1332061
GSE84465	GSM2243504	SRP079058	SRR3934414	GBM cell 66	BT_S2	Core_tumour	BT_S2_CT	Neoplastic	Cancer	Unpanned	1504	cluster_3	cluster_11	Brain	diagnosis: glioblastoma; plate id: 1001000174; well: B4; tissue: Tumor; patient id: BT_S2; tsne cluster: 11; cell type: Neoplastic; neoplastic: Neoplastic; selection: Unpanned	NA	NA	single-cell sorting in 96-well plates followed by cDNA preparation using Smart-seq2; Smart-Seq2 for preparation of cDNA followed by library preparation using Nextera XT. Nextera tagmentation according to the standard protocol for single cell RNA-seq following Smart-Seq2	polyA RNA	transcriptomic	cDNA	RNA-Seq	2369378	116	GSE84465	Jul 20 2016	Public on Nov 01 2017	Nov 01 2017	9606	GPL18573	Illumina NextSeq 500	Single cell from Periphery; 1001000178.B10	Short read trimming: Prinseq to remove short reads (-min_len 30) trim the first 10 bp on the 5‰Ûª-end (-trim_left 10), trim reads with low quality on the 3‰Ûª-end (-trim_qual_right 25) and filter low complexity reads (-lc_method entropy \-lc_threshold 65). We used FASTQC to determine overrepresented sequences and removed those using cutadapt (-e 0.15 ‰ÛÒm 30). We then used Prinseq to remove orpha…	0	BioSample: https://www.ncbi.nlm.nih.gov/biosample/SAMN05421166; SRA: https://www.ncbi.nlm.nih.gov/sra?term=SRX1964096	SRA	1	Clark Center, E300	Stanford	USA	spyros.darmanis@gmail.com	Stanford University	Spyros,,Darmanis	California	94305	2017-11-02	2016-07-20 23:21:00	226728013	1763452
GSE84465	GSM2243505	SRP079058	SRR3934415	GBM cell 67	BT_S2	Core_tumour	BT_S2_CT	Neoplastic	Cancer	Unpanned	2293	cluster_3	cluster_11	Brain	diagnosis: glioblastoma; plate id: 1001000174; well: H7; tissue: Tumor; patient id: BT_S2; tsne cluster: 11; cell type: Neoplastic; neoplastic: Neoplastic; selection: Unpanned	NA	NA	single-cell sorting in 96-well plates followed by cDNA preparation using Smart-seq2; Smart-Seq2 for preparation of cDNA followed by library preparation using Nextera XT. Nextera tagmentation according to the standard protocol for single cell RNA-seq following Smart-Seq2	polyA RNA	transcriptomic	cDNA	RNA-Seq	2124518	105	GSE84465	Jul 20 2016	Public on Nov 01 2017	Nov 01 2017	9606	GPL18573	Illumina NextSeq 500	Single cell from Periphery; 1001000178.B11	Short read trimming: Prinseq to remove short reads (-min_len 30) trim the first 10 bp on the 5‰Ûª-end (-trim_left 10), trim reads with low quality on the 3‰Ûª-end (-trim_qual_right 25) and filter low complexity reads (-lc_method entropy \-lc_threshold 65). We used FASTQC to determine overrepresented sequences and removed those using cutadapt (-e 0.15 ‰ÛÒm 30). We then used Prinseq to remove orpha…	0	BioSample: https://www.ncbi.nlm.nih.gov/biosample/SAMN05420955; SRA: https://www.ncbi.nlm.nih.gov/sra?term=SRX1964118	SRA	1	Clark Center, E300	Stanford	USA	spyros.darmanis@gmail.com	Stanford University	Spyros,,Darmanis	California	94305	2017-11-02	2016-07-20 23:21:00	175852452	1368132
GSE84465	GSM2243506	SRP079058	SRR3934416	GBM cell 68	BT_S2	Core_tumour	BT_S2_CT	Neoplastic	Cancer	Unpanned	3150	cluster_3	cluster_11	Brain	diagnosis: glioblastoma; plate id: 1001000174; well: E10; tissue: Tumor; patient id: BT_S2; tsne cluster: 11; cell type: Neoplastic; neoplastic: Neoplastic; selection: Unpanned	NA	NA	single-cell sorting in 96-well plates followed by cDNA preparation using Smart-seq2; Smart-Seq2 for preparation of cDNA followed by library preparation using Nextera XT. Nextera tagmentation according to the standard protocol for single cell RNA-seq following Smart-Seq2	polyA RNA	transcriptomic	cDNA	RNA-Seq	1810923	87	GSE84465	Jul 20 2016	Public on Nov 01 2017	Nov 01 2017	9606	GPL18573	Illumina NextSeq 500	Single cell from Periphery; 1001000178.B2	Short read trimming: Prinseq to remove short reads (-min_len 30) trim the first 10 bp on the 5‰Ûª-end (-trim_left 10), trim reads with low quality on the 3‰Ûª-end (-trim_qual_right 25) and filter low complexity reads (-lc_method entropy \-lc_threshold 65). We used FASTQC to determine overrepresented sequences and removed those using cutadapt (-e 0.15 ‰ÛÒm 30). We then used Prinseq to remove orpha…	0	BioSample: https://www.ncbi.nlm.nih.gov/biosample/SAMN05420943; SRA: https://www.ncbi.nlm.nih.gov/sra?term=SRX1964106	SRA	1	Clark Center, E300	Stanford	USA	spyros.darmanis@gmail.com	Stanford University	Spyros,,Darmanis	California	94305	2017-11-02	2016-07-20 23:21:00	169852410	1321201
GSE84465	GSM2243507	SRP079058	SRR3934417	GBM cell 69	BT_S2	Core_tumour	BT_S2_CT	Neoplastic	Cancer	Unpanned	1429	cluster_3	cluster_11	Brain	diagnosis: glioblastoma; plate id: 1001000174; well: D5; tissue: Tumor; patient id: BT_S2; tsne cluster: 11; cell type: Neoplastic; neoplastic: Neoplastic; selection: Unpanned	NA	NA	single-cell sorting in 96-well plates followed by cDNA preparation using Smart-seq2; Smart-Seq2 for preparation of cDNA followed by library preparation using Nextera XT. Nextera tagmentation according to the standard protocol for single cell RNA-seq following Smart-Seq2	polyA RNA	transcriptomic	cDNA	RNA-Seq	1855857	90	GSE84465	Jul 20 2016	Public on Nov 01 2017	Nov 01 2017	9606	GPL18573	Illumina NextSeq 500	Single cell from Periphery; 1001000178.B3	Short read trimming: Prinseq to remove short reads (-min_len 30) trim the first 10 bp on the 5‰Ûª-end (-trim_left 10), trim reads with low quality on the 3‰Ûª-end (-trim_qual_right 25) and filter low complexity reads (-lc_method entropy \-lc_threshold 65). We used FASTQC to determine overrepresented sequences and removed those using cutadapt (-e 0.15 ‰ÛÒm 30). We then used Prinseq to remove orpha…	0	BioSample: https://www.ncbi.nlm.nih.gov/biosample/SAMN05421134; SRA: https://www.ncbi.nlm.nih.gov/sra?term=SRX1964064	SRA	1	Clark Center, E300	Stanford	USA	spyros.darmanis@gmail.com	Stanford University	Spyros,,Darmanis	California	94305	2017-11-02	2016-07-20 23:21:00	175593240	1365834
GSE84465	GSM2243508	SRP079058	SRR3934418	GBM cell 70	BT_S2	Core_tumour	BT_S2_CT	Neoplastic	Cancer	Unpanned	840		cluster_11	Brain	diagnosis: glioblastoma; plate id: 1001000174; well: E5; tissue: Tumor; patient id: BT_S2; tsne cluster: 11; cell type: Neoplastic; neoplastic: Neoplastic; selection: Unpanned	NA	NA	single-cell sorting in 96-well plates followed by cDNA preparation using Smart-seq2; Smart-Seq2 for preparation of cDNA followed by library preparation using Nextera XT. Nextera tagmentation according to the standard protocol for single cell RNA-seq following Smart-Seq2	polyA RNA	transcriptomic	cDNA	RNA-Seq	1476077	72	GSE84465	Jul 20 2016	Public on Nov 01 2017	Nov 01 2017	9606	GPL18573	Illumina NextSeq 500	Single cell from Periphery; 1001000178.B4	Short read trimming: Prinseq to remove short reads (-min_len 30) trim the first 10 bp on the 5‰Ûª-end (-trim_left 10), trim reads with low quality on the 3‰Ûª-end (-trim_qual_right 25) and filter low complexity reads (-lc_method entropy \-lc_threshold 65). We used FASTQC to determine overrepresented sequences and removed those using cutadapt (-e 0.15 ‰ÛÒm 30). We then used Prinseq to remove orpha…	0	BioSample: https://www.ncbi.nlm.nih.gov/biosample/SAMN05421169; SRA: https://www.ncbi.nlm.nih.gov/sra?term=SRX1964099	SRA	1	Clark Center, E300	Stanford	USA	spyros.darmanis@gmail.com	Stanford University	Spyros,,Darmanis	California	94305	2017-11-02	2016-07-20 23:21:00	177595582	1381305
GSE84465	GSM2243509	SRP079058	SRR3934419	GBM cell 71	BT_S2	Core_tumour	BT_S2_CT	Neoplastic	Cancer	Unpanned	2509	cluster_3	cluster_11	Brain	diagnosis: glioblastoma; plate id: 1001000174; well: B11; tissue: Tumor; patient id: BT_S2; tsne cluster: 11; cell type: Neoplastic; neoplastic: Neoplastic; selection: Unpanned	NA	NA	single-cell sorting in 96-well plates followed by cDNA preparation using Smart-seq2; Smart-Seq2 for preparation of cDNA followed by library preparation using Nextera XT. Nextera tagmentation according to the standard protocol for single cell RNA-seq following Smart-Seq2	polyA RNA	transcriptomic	cDNA	RNA-Seq	1877813	92	GSE84465	Jul 20 2016	Public on Nov 01 2017	Nov 01 2017	9606	GPL18573	Illumina NextSeq 500	Single cell from Periphery; 1001000178.B5	Short read trimming: Prinseq to remove short reads (-min_len 30) trim the first 10 bp on the 5‰Ûª-end (-trim_left 10), trim reads with low quality on the 3‰Ûª-end (-trim_qual_right 25) and filter low complexity reads (-lc_method entropy \-lc_threshold 65). We used FASTQC to determine overrepresented sequences and removed those using cutadapt (-e 0.15 ‰ÛÒm 30). We then used Prinseq to remove orpha…	0	BioSample: https://www.ncbi.nlm.nih.gov/biosample/SAMN05421122; SRA: https://www.ncbi.nlm.nih.gov/sra?term=SRX1964052	SRA	1	Clark Center, E300	Stanford	USA	spyros.darmanis@gmail.com	Stanford University	Spyros,,Darmanis	California	94305	2017-11-02	2016-07-20 23:21:00	197794246	1538351
GSE84465	GSM2243510	SRP079058	SRR3934420	GBM cell 72	BT_S2	Core_tumour	BT_S2_CT	Neoplastic	Cancer	Unpanned	978		cluster_11	Brain	diagnosis: glioblastoma; plate id: 1001000174; well: F10; tissue: Tumor; patient id: BT_S2; tsne cluster: 11; cell type: Neoplastic; neoplastic: Neoplastic; selection: Unpanned	NA	NA	single-cell sorting in 96-well plates followed by cDNA preparation using Smart-seq2; Smart-Seq2 for preparation of cDNA followed by library preparation using Nextera XT. Nextera tagmentation according to the standard protocol for single cell RNA-seq following Smart-Seq2	polyA RNA	transcriptomic	cDNA	RNA-Seq	1334664	65	GSE84465	Jul 20 2016	Public on Nov 01 2017	Nov 01 2017	9606	GPL18573	Illumina NextSeq 500	Single cell from Periphery; 1001000178.B6	Short read trimming: Prinseq to remove short reads (-min_len 30) trim the first 10 bp on the 5‰Ûª-end (-trim_left 10), trim reads with low quality on the 3‰Ûª-end (-trim_qual_right 25) and filter low complexity reads (-lc_method entropy \-lc_threshold 65). We used FASTQC to determine overrepresented sequences and removed those using cutadapt (-e 0.15 ‰ÛÒm 30). We then used Prinseq to remove orpha…	0	BioSample: https://www.ncbi.nlm.nih.gov/biosample/SAMN05421163; SRA: https://www.ncbi.nlm.nih.gov/sra?term=SRX1964093	SRA	1	Clark Center, E300	Stanford	USA	spyros.darmanis@gmail.com	Stanford University	Spyros,,Darmanis	California	94305	2017-11-02	2016-07-20 23:21:00	237255441	1845747
GSE84465	GSM2243511	SRP079058	SRR3934421	GBM cell 73	BT_S2	Core_tumour	BT_S2_CT	Neoplastic	Cancer	Unpanned	2666	cluster_2	cluster_11	Brain	diagnosis: glioblastoma; plate id: 1001000174; well: A5; tissue: Tumor; patient id: BT_S2; tsne cluster: 11; cell type: Neoplastic; neoplastic: Neoplastic; selection: Unpanned	NA	NA	single-cell sorting in 96-well plates followed by cDNA preparation using Smart-seq2; Smart-Seq2 for preparation of cDNA followed by library preparation using Nextera XT. Nextera tagmentation according to the standard protocol for single cell RNA-seq following Smart-Seq2	polyA RNA	transcriptomic	cDNA	RNA-Seq	1762955	86	GSE84465	Jul 20 2016	Public on Nov 01 2017	Nov 01 2017	9606	GPL18573	Illumina NextSeq 500	Single cell from Periphery; 1001000178.B7	Short read trimming: Prinseq to remove short reads (-min_len 30) trim the first 10 bp on the 5‰Ûª-end (-trim_left 10), trim reads with low quality on the 3‰Ûª-end (-trim_qual_right 25) and filter low complexity reads (-lc_method entropy \-lc_threshold 65). We used FASTQC to determine overrepresented sequences and removed those using cutadapt (-e 0.15 ‰ÛÒm 30). We then used Prinseq to remove orpha…	0	BioSample: https://www.ncbi.nlm.nih.gov/biosample/SAMN05421117; SRA: https://www.ncbi.nlm.nih.gov/sra?term=SRX1964047	SRA	1	Clark Center, E300	Stanford	USA	spyros.darmanis@gmail.com	Stanford University	Spyros,,Darmanis	California	94305	2017-11-02	2016-07-20 23:21:00	202091542	1571659
GSE84465	GSM2243512	SRP079058	SRR3934422	GBM cell 74	BT_S2	Core_tumour	BT_S2_CT	Neoplastic	Cancer	Unpanned	1815	cluster_2	cluster_11	Brain	diagnosis: glioblastoma; plate id: 1001000174; well: B8; tissue: Tumor; patient id: BT_S2; tsne cluster: 11; cell type: Neoplastic; neoplastic: Neoplastic; selection: Unpanned	NA	NA	single-cell sorting in 96-well plates followed by cDNA preparation using Smart-seq2; Smart-Seq2 for preparation of cDNA followed by library preparation using Nextera XT. Nextera tagmentation according to the standard protocol for single cell RNA-seq following Smart-Seq2	polyA RNA	transcriptomic	cDNA	RNA-Seq	1735245	85	GSE84465	Jul 20 2016	Public on Nov 01 2017	Nov 01 2017	9606	GPL18573	Illumina NextSeq 500	Single cell from Periphery; 1001000178.B8	Short read trimming: Prinseq to remove short reads (-min_len 30) trim the first 10 bp on the 5‰Ûª-end (-trim_left 10), trim reads with low quality on the 3‰Ûª-end (-trim_qual_right 25) and filter low complexity reads (-lc_method entropy \-lc_threshold 65). We used FASTQC to determine overrepresented sequences and removed those using cutadapt (-e 0.15 ‰ÛÒm 30). We then used Prinseq to remove orpha…	0	BioSample: https://www.ncbi.nlm.nih.gov/biosample/SAMN05421158; SRA: https://www.ncbi.nlm.nih.gov/sra?term=SRX1964088	SRA	1	Clark Center, E300	Stanford	USA	spyros.darmanis@gmail.com	Stanford University	Spyros,,Darmanis	California	94305	2017-11-02	2016-07-20 23:21:00	237368926	1846010
GSE84465	GSM2243513	SRP079058	SRR3934423	GBM cell 75	BT_S2	Core_tumour	BT_S2_CT	Neoplastic	Cancer	Unpanned	2747	cluster_3	cluster_11	Brain	diagnosis: glioblastoma; plate id: 1001000174; well: F2; tissue: Tumor; patient id: BT_S2; tsne cluster: 11; cell type: Neoplastic; neoplastic: Neoplastic; selection: Unpanned	NA	NA	single-cell sorting in 96-well plates followed by cDNA preparation using Smart-seq2; Smart-Seq2 for preparation of cDNA followed by library preparation using Nextera XT. Nextera tagmentation according to the standard protocol for single cell RNA-seq following Smart-Seq2	polyA RNA	transcriptomic	cDNA	RNA-Seq	3097185	150	GSE84465	Jul 20 2016	Public on Nov 01 2017	Nov 01 2017	9606	GPL18573	Illumina NextSeq 500	Single cell from Periphery; 1001000178.B9	Short read trimming: Prinseq to remove short reads (-min_len 30) trim the first 10 bp on the 5‰Ûª-end (-trim_left 10), trim reads with low quality on the 3‰Ûª-end (-trim_qual_right 25) and filter low complexity reads (-lc_method entropy \-lc_threshold 65). We used FASTQC to determine overrepresented sequences and removed those using cutadapt (-e 0.15 ‰ÛÒm 30). We then used Prinseq to remove orpha…	0	BioSample: https://www.ncbi.nlm.nih.gov/biosample/SAMN05420944; SRA: https://www.ncbi.nlm.nih.gov/sra?term=SRX1964107	SRA	1	Clark Center, E300	Stanford	USA	spyros.darmanis@gmail.com	Stanford University	Spyros,,Darmanis	California	94305	2017-11-02	2016-07-20 23:22:00	207540299	1614497
GSE84465	GSM2243514	SRP079058	SRR3934424	GBM cell 76	BT_S2	Core_tumour	BT_S2_CT	Neoplastic	Cancer	Unpanned	2790	cluster_2	cluster_11	Brain	diagnosis: glioblastoma; plate id: 1001000174; well: F9; tissue: Tumor; patient id: BT_S2; tsne cluster: 11; cell type: Neoplastic; neoplastic: Neoplastic; selection: Unpanned	NA	NA	single-cell sorting in 96-well plates followed by cDNA preparation using Smart-seq2; Smart-Seq2 for preparation of cDNA followed by library preparation using Nextera XT. Nextera tagmentation according to the standard protocol for single cell RNA-seq following Smart-Seq2	polyA RNA	transcriptomic	cDNA	RNA-Seq	2266407	111	GSE84465	Jul 20 2016	Public on Nov 01 2017	Nov 01 2017	9606	GPL18573	Illumina NextSeq 500	Single cell from Periphery; 1001000178.C1	Short read trimming: Prinseq to remove short reads (-min_len 30) trim the first 10 bp on the 5‰Ûª-end (-trim_left 10), trim reads with low quality on the 3‰Ûª-end (-trim_qual_right 25) and filter low complexity reads (-lc_method entropy \-lc_threshold 65). We used FASTQC to determine overrepresented sequences and removed those using cutadapt (-e 0.15 ‰ÛÒm 30). We then used Prinseq to remove orpha…	0	BioSample: https://www.ncbi.nlm.nih.gov/biosample/SAMN05421162; SRA: https://www.ncbi.nlm.nih.gov/sra?term=SRX1964092	SRA	1	Clark Center, E300	Stanford	USA	spyros.darmanis@gmail.com	Stanford University	Spyros,,Darmanis	California	94305	2017-11-02	2016-07-20 23:21:00	258555393	2010993
GSE84465	GSM2243515	SRP079058	SRR3934425	GBM cell 77	BT_S2	Core_tumour	BT_S2_CT	Neoplastic	Cancer	Unpanned	1598	cluster_3	cluster_11	Brain	diagnosis: glioblastoma; plate id: 1001000174; well: F4; tissue: Tumor; patient id: BT_S2; tsne cluster: 11; cell type: Neoplastic; neoplastic: Neoplastic; selection: Unpanned	NA	NA	single-cell sorting in 96-well plates followed by cDNA preparation using Smart-seq2; Smart-Seq2 for preparation of cDNA followed by library preparation using Nextera XT. Nextera tagmentation according to the standard protocol for single cell RNA-seq following Smart-Seq2	polyA RNA	transcriptomic	cDNA	RNA-Seq	1736389	85	GSE84465	Jul 20 2016	Public on Nov 01 2017	Nov 01 2017	9606	GPL18573	Illumina NextSeq 500	Single cell from Periphery; 1001000178.C10	Short read trimming: Prinseq to remove short reads (-min_len 30) trim the first 10 bp on the 5‰Ûª-end (-trim_left 10), trim reads with low quality on the 3‰Ûª-end (-trim_qual_right 25) and filter low complexity reads (-lc_method entropy \-lc_threshold 65). We used FASTQC to determine overrepresented sequences and removed those using cutadapt (-e 0.15 ‰ÛÒm 30). We then used Prinseq to remove orpha…	0	BioSample: https://www.ncbi.nlm.nih.gov/biosample/SAMN05421136; SRA: https://www.ncbi.nlm.nih.gov/sra?term=SRX1964066	SRA	1	Clark Center, E300	Stanford	USA	spyros.darmanis@gmail.com	Stanford University	Spyros,,Darmanis	California	94305	2017-11-02	2016-07-20 23:21:00	145774556	1134307
GSE84465	GSM2243516	SRP079058	SRR3934426	GBM cell 78	BT_S2	Core_tumour	BT_S2_CT	Immune_cell	Normal	Unpanned	2568	cluster_1	cluster_8	Brain	diagnosis: glioblastoma; plate id: 1001000174; well: C10; tissue: Tumor; patient id: BT_S2; tsne cluster: 8; cell type: Immune cell; neoplastic: Regular; selection: Unpanned	NA	NA	single-cell sorting in 96-well plates followed by cDNA preparation using Smart-seq2; Smart-Seq2 for preparation of cDNA followed by library preparation using Nextera XT. Nextera tagmentation according to the standard protocol for single cell RNA-seq following Smart-Seq2	polyA RNA	transcriptomic	cDNA	RNA-Seq	2088804	102	GSE84465	Jul 20 2016	Public on Nov 01 2017	Nov 01 2017	9606	GPL18573	Illumina NextSeq 500	Single cell from Periphery; 1001000178.C11	Short read trimming: Prinseq to remove short reads (-min_len 30) trim the first 10 bp on the 5‰Ûª-end (-trim_left 10), trim reads with low quality on the 3‰Ûª-end (-trim_qual_right 25) and filter low complexity reads (-lc_method entropy \-lc_threshold 65). We used FASTQC to determine overrepresented sequences and removed those using cutadapt (-e 0.15 ‰ÛÒm 30). We then used Prinseq to remove orpha…	0	BioSample: https://www.ncbi.nlm.nih.gov/biosample/SAMN05421175; SRA: https://www.ncbi.nlm.nih.gov/sra?term=SRX1964105	SRA	1	Clark Center, E300	Stanford	USA	spyros.darmanis@gmail.com	Stanford University	Spyros,,Darmanis	California	94305	2017-11-02	2016-07-20 23:21:00	230048273	1789291
GSE84465	GSM2243517	SRP079058	SRR3934427	GBM cell 79	BT_S2	Core_tumour	BT_S2_CT	Neoplastic	Cancer	Unpanned	2684	cluster_3	cluster_11	Brain	diagnosis: glioblastoma; plate id: 1001000174; well: B6; tissue: Tumor; patient id: BT_S2; tsne cluster: 11; cell type: Neoplastic; neoplastic: Neoplastic; selection: Unpanned	NA	NA	single-cell sorting in 96-well plates followed by cDNA preparation using Smart-seq2; Smart-Seq2 for preparation of cDNA followed by library preparation using Nextera XT. Nextera tagmentation according to the standard protocol for single cell RNA-seq following Smart-Seq2	polyA RNA	transcriptomic	cDNA	RNA-Seq	2719841	133	GSE84465	Jul 20 2016	Public on Nov 01 2017	Nov 01 2017	9606	GPL18573	Illumina NextSeq 500	Single cell from Periphery; 1001000178.C12	Short read trimming: Prinseq to remove short reads (-min_len 30) trim the first 10 bp on the 5‰Ûª-end (-trim_left 10), trim reads with low quality on the 3‰Ûª-end (-trim_qual_right 25) and filter low complexity reads (-lc_method entropy \-lc_threshold 65). We used FASTQC to determine overrepresented sequences and removed those using cutadapt (-e 0.15 ‰ÛÒm 30). We then used Prinseq to remove orpha…	0	BioSample: https://www.ncbi.nlm.nih.gov/biosample/SAMN05421144; SRA: https://www.ncbi.nlm.nih.gov/sra?term=SRX1964074	SRA	1	Clark Center, E300	Stanford	USA	spyros.darmanis@gmail.com	Stanford University	Spyros,,Darmanis	California	94305	2017-11-02	2016-07-20 23:21:00	154920201	1205790
GSE84465	GSM2243518	SRP079058	SRR3934428	GBM cell 80	BT_S2	Core_tumour	BT_S2_CT	Neoplastic	Cancer	Unpanned	3106	cluster_3	cluster_11	Brain	diagnosis: glioblastoma; plate id: 1001000174; well: E2; tissue: Tumor; patient id: BT_S2; tsne cluster: 11; cell type: Neoplastic; neoplastic: Neoplastic; selection: Unpanned	NA	NA	single-cell sorting in 96-well plates followed by cDNA preparation using Smart-seq2; Smart-Seq2 for preparation of cDNA followed by library preparation using Nextera XT. Nextera tagmentation according to the standard protocol for single cell RNA-seq following Smart-Seq2	polyA RNA	transcriptomic	cDNA	RNA-Seq	2277843	111	GSE84465	Jul 20 2016	Public on Nov 01 2017	Nov 01 2017	9606	GPL18573	Illumina NextSeq 500	Single cell from Periphery; 1001000178.C2	Short read trimming: Prinseq to remove short reads (-min_len 30) trim the first 10 bp on the 5‰Ûª-end (-trim_left 10), trim reads with low quality on the 3‰Ûª-end (-trim_qual_right 25) and filter low complexity reads (-lc_method entropy \-lc_threshold 65). We used FASTQC to determine overrepresented sequences and removed those using cutadapt (-e 0.15 ‰ÛÒm 30). We then used Prinseq to remove orpha…	0	BioSample: https://www.ncbi.nlm.nih.gov/biosample/SAMN05421132; SRA: https://www.ncbi.nlm.nih.gov/sra?term=SRX1964062	SRA	1	Clark Center, E300	Stanford	USA	spyros.darmanis@gmail.com	Stanford University	Spyros,,Darmanis	California	94305	2017-11-02	2016-07-20 23:22:00	283662856	2206401
GSE84465	GSM2243519	SRP079058	SRR3934429	GBM cell 81	BT_S2	Core_tumour	BT_S2_CT	Neoplastic	Cancer	Unpanned	1802	cluster_3	cluster_11	Brain	diagnosis: glioblastoma; plate id: 1001000174; well: G2; tissue: Tumor; patient id: BT_S2; tsne cluster: 11; cell type: Neoplastic; neoplastic: Neoplastic; selection: Unpanned	NA	NA	single-cell sorting in 96-well plates followed by cDNA preparation using Smart-seq2; Smart-Seq2 for preparation of cDNA followed by library preparation using Nextera XT. Nextera tagmentation according to the standard protocol for single cell RNA-seq following Smart-Seq2	polyA RNA	transcriptomic	cDNA	RNA-Seq	1613540	79	GSE84465	Jul 20 2016	Public on Nov 01 2017	Nov 01 2017	9606	GPL18573	Illumina NextSeq 500	Single cell from Periphery; 1001000178.C3	Short read trimming: Prinseq to remove short reads (-min_len 30) trim the first 10 bp on the 5‰Ûª-end (-trim_left 10), trim reads with low quality on the 3‰Ûª-end (-trim_qual_right 25) and filter low complexity reads (-lc_method entropy \-lc_threshold 65). We used FASTQC to determine overrepresented sequences and removed those using cutadapt (-e 0.15 ‰ÛÒm 30). We then used Prinseq to remove orpha…	0	BioSample: https://www.ncbi.nlm.nih.gov/biosample/SAMN05421141; SRA: https://www.ncbi.nlm.nih.gov/sra?term=SRX1964071	SRA	1	Clark Center, E300	Stanford	USA	spyros.darmanis@gmail.com	Stanford University	Spyros,,Darmanis	California	94305	2017-11-02	2016-07-20 23:22:00	241351095	1877160
GSE84465	GSM2243520	SRP079058	SRR3934430	GBM cell 82	BT_S2	Core_tumour	BT_S2_CT	Neoplastic	Cancer	Unpanned	3698	cluster_3	cluster_11	Brain	diagnosis: glioblastoma; plate id: 1001000174; well: D8; tissue: Tumor; patient id: BT_S2; tsne cluster: 11; cell type: Neoplastic; neoplastic: Neoplastic; selection: Unpanned	NA	NA	single-cell sorting in 96-well plates followed by cDNA preparation using Smart-seq2; Smart-Seq2 for preparation of cDNA followed by library preparation using Nextera XT. Nextera tagmentation according to the standard protocol for single cell RNA-seq following Smart-Seq2	polyA RNA	transcriptomic	cDNA	RNA-Seq	2206623	108	GSE84465	Jul 20 2016	Public on Nov 01 2017	Nov 01 2017	9606	GPL18573	Illumina NextSeq 500	Single cell from Periphery; 1001000178.C4	Short read trimming: Prinseq to remove short reads (-min_len 30) trim the first 10 bp on the 5‰Ûª-end (-trim_left 10), trim reads with low quality on the 3‰Ûª-end (-trim_qual_right 25) and filter low complexity reads (-lc_method entropy \-lc_threshold 65). We used FASTQC to determine overrepresented sequences and removed those using cutadapt (-e 0.15 ‰ÛÒm 30). We then used Prinseq to remove orpha…	0	BioSample: https://www.ncbi.nlm.nih.gov/biosample/SAMN05421127; SRA: https://www.ncbi.nlm.nih.gov/sra?term=SRX1964057	SRA	1	Clark Center, E300	Stanford	USA	spyros.darmanis@gmail.com	Stanford University	Spyros,,Darmanis	California	94305	2017-11-02	2016-07-20 23:21:00	232998587	1812299
GSE84465	GSM2243521	SRP079058	SRR3934431	GBM cell 83	BT_S2	Core_tumour	BT_S2_CT	Neoplastic	Cancer	Unpanned	1576	cluster_2	cluster_11	Brain	diagnosis: glioblastoma; plate id: 1001000174; well: H6; tissue: Tumor; patient id: BT_S2; tsne cluster: 11; cell type: Neoplastic; neoplastic: Neoplastic; selection: Unpanned	NA	NA	single-cell sorting in 96-well plates followed by cDNA preparation using Smart-seq2; Smart-Seq2 for preparation of cDNA followed by library preparation using Nextera XT. Nextera tagmentation according to the standard protocol for single cell RNA-seq following Smart-Seq2	polyA RNA	transcriptomic	cDNA	RNA-Seq	2485961	123	GSE84465	Jul 20 2016	Public on Nov 01 2017	Nov 01 2017	9606	GPL18573	Illumina NextSeq 500	Single cell from Periphery; 1001000178.C5	Short read trimming: Prinseq to remove short reads (-min_len 30) trim the first 10 bp on the 5‰Ûª-end (-trim_left 10), trim reads with low quality on the 3‰Ûª-end (-trim_qual_right 25) and filter low complexity reads (-lc_method entropy \-lc_threshold 65). We used FASTQC to determine overrepresented sequences and removed those using cutadapt (-e 0.15 ‰ÛÒm 30). We then used Prinseq to remove orpha…	0	BioSample: https://www.ncbi.nlm.nih.gov/biosample/SAMN05421137; SRA: https://www.ncbi.nlm.nih.gov/sra?term=SRX1964067	SRA	1	Clark Center, E300	Stanford	USA	spyros.darmanis@gmail.com	Stanford University	Spyros,,Darmanis	California	94305	2017-11-02	2016-07-20 23:21:00	218942170	1703229
GSE84465	GSM2243522	SRP079058	SRR3934432	GBM cell 84	BT_S2	Core_tumour	BT_S2_CT	Neoplastic	Cancer	Unpanned	2114	cluster_3	cluster_11	Brain	diagnosis: glioblastoma; plate id: 1001000174; well: C3; tissue: Tumor; patient id: BT_S2; tsne cluster: 11; cell type: Neoplastic; neoplastic: Neoplastic; selection: Unpanned	NA	NA	single-cell sorting in 96-well plates followed by cDNA preparation using Smart-seq2; Smart-Seq2 for preparation of cDNA followed by library preparation using Nextera XT. Nextera tagmentation according to the standard protocol for single cell RNA-seq following Smart-Seq2	polyA RNA	transcriptomic	cDNA	RNA-Seq	1968966	96	GSE84465	Jul 20 2016	Public on Nov 01 2017	Nov 01 2017	9606	GPL18573	Illumina NextSeq 500	Single cell from Periphery; 1001000178.C6	Short read trimming: Prinseq to remove short reads (-min_len 30) trim the first 10 bp on the 5‰Ûª-end (-trim_left 10), trim reads with low quality on the 3‰Ûª-end (-trim_qual_right 25) and filter low complexity reads (-lc_method entropy \-lc_threshold 65). We used FASTQC to determine overrepresented sequences and removed those using cutadapt (-e 0.15 ‰ÛÒm 30). We then used Prinseq to remove orpha…	0	BioSample: https://www.ncbi.nlm.nih.gov/biosample/SAMN05421174; SRA: https://www.ncbi.nlm.nih.gov/sra?term=SRX1964104	SRA	1	Clark Center, E300	Stanford	USA	spyros.darmanis@gmail.com	Stanford University	Spyros,,Darmanis	California	94305	2017-11-02	2016-07-20 23:21:00	232915073	1811455
GSE84465	GSM2243523	SRP079058	SRR3934433	GBM cell 85	BT_S2	Core_tumour	BT_S2_CT	Neoplastic	Cancer	Unpanned	1490	cluster_3	cluster_11	Brain	diagnosis: glioblastoma; plate id: 1001000174; well: B7; tissue: Tumor; patient id: BT_S2; tsne cluster: 11; cell type: Neoplastic; neoplastic: Neoplastic; selection: Unpanned	NA	NA	single-cell sorting in 96-well plates followed by cDNA preparation using Smart-seq2; Smart-Seq2 for preparation of cDNA followed by library preparation using Nextera XT. Nextera tagmentation according to the standard protocol for single cell RNA-seq following Smart-Seq2	polyA RNA	transcriptomic	cDNA	RNA-Seq	2137674	105	GSE84465	Jul 20 2016	Public on Nov 01 2017	Nov 01 2017	9606	GPL18573	Illumina NextSeq 500	Single cell from Periphery; 1001000178.C7	Short read trimming: Prinseq to remove short reads (-min_len 30) trim the first 10 bp on the 5‰Ûª-end (-trim_left 10), trim reads with low quality on the 3‰Ûª-end (-trim_qual_right 25) and filter low complexity reads (-lc_method entropy \-lc_threshold 65). We used FASTQC to determine overrepresented sequences and removed those using cutadapt (-e 0.15 ‰ÛÒm 30). We then used Prinseq to remove orpha…	0	BioSample: https://www.ncbi.nlm.nih.gov/biosample/SAMN05421145; SRA: https://www.ncbi.nlm.nih.gov/sra?term=SRX1964075	SRA	1	Clark Center, E300	Stanford	USA	spyros.darmanis@gmail.com	Stanford University	Spyros,,Darmanis	California	94305	2017-11-02	2016-07-20 23:22:00	276317418	2148478
GSE84465	GSM2243524	SRP079058	SRR3934434	GBM cell 86	BT_S2	Core_tumour	BT_S2_CT	Neoplastic	Cancer	Unpanned	2747	cluster_3	cluster_11	Brain	diagnosis: glioblastoma; plate id: 1001000174; well: A7; tissue: Tumor; patient id: BT_S2; tsne cluster: 11; cell type: Neoplastic; neoplastic: Neoplastic; selection: Unpanned	NA	NA	single-cell sorting in 96-well plates followed by cDNA preparation using Smart-seq2; Smart-Seq2 for preparation of cDNA followed by library preparation using Nextera XT. Nextera tagmentation according to the standard protocol for single cell RNA-seq following Smart-Seq2	polyA RNA	transcriptomic	cDNA	RNA-Seq	2049766	100	GSE84465	Jul 20 2016	Public on Nov 01 2017	Nov 01 2017	9606	GPL18573	Illumina NextSeq 500	Single cell from Periphery; 1001000178.C8	Short read trimming: Prinseq to remove short reads (-min_len 30) trim the first 10 bp on the 5‰Ûª-end (-trim_left 10), trim reads with low quality on the 3‰Ûª-end (-trim_qual_right 25) and filter low complexity reads (-lc_method entropy \-lc_threshold 65). We used FASTQC to determine overrepresented sequences and removed those using cutadapt (-e 0.15 ‰ÛÒm 30). We then used Prinseq to remove orpha…	0	BioSample: https://www.ncbi.nlm.nih.gov/biosample/SAMN05420953; SRA: https://www.ncbi.nlm.nih.gov/sra?term=SRX1964116	SRA	1	Clark Center, E300	Stanford	USA	spyros.darmanis@gmail.com	Stanford University	Spyros,,Darmanis	California	94305	2017-11-02	2016-07-20 23:22:00	229557481	1785829
GSE84465	GSM2243525	SRP079058	SRR3934435	GBM cell 87	BT_S2	Core_tumour	BT_S2_CT	Neoplastic	Cancer	Unpanned	1145	cluster_2	cluster_11	Brain	diagnosis: glioblastoma; plate id: 1001000174; well: H10; tissue: Tumor; patient id: BT_S2; tsne cluster: 11; cell type: Neoplastic; neoplastic: Neoplastic; selection: Unpanned	NA	NA	single-cell sorting in 96-well plates followed by cDNA preparation using Smart-seq2; Smart-Seq2 for preparation of cDNA followed by library preparation using Nextera XT. Nextera tagmentation according to the standard protocol for single cell RNA-seq following Smart-Seq2	polyA RNA	transcriptomic	cDNA	RNA-Seq	1528630	75	GSE84465	Jul 20 2016	Public on Nov 01 2017	Nov 01 2017	9606	GPL18573	Illumina NextSeq 500	Single cell from Periphery; 1001000178.C9	Short read trimming: Prinseq to remove short reads (-min_len 30) trim the first 10 bp on the 5‰Ûª-end (-trim_left 10), trim reads with low quality on the 3‰Ûª-end (-trim_qual_right 25) and filter low complexity reads (-lc_method entropy \-lc_threshold 65). We used FASTQC to determine overrepresented sequences and removed those using cutadapt (-e 0.15 ‰ÛÒm 30). We then used Prinseq to remove orpha…	0	BioSample: https://www.ncbi.nlm.nih.gov/biosample/SAMN05421130; SRA: https://www.ncbi.nlm.nih.gov/sra?term=SRX1964060	SRA	1	Clark Center, E300	Stanford	USA	spyros.darmanis@gmail.com	Stanford University	Spyros,,Darmanis	California	94305	2017-11-02	2016-07-20 23:21:00	178306431	1387133
GSE84465	GSM2243526	SRP079058	SRR3934436	GBM cell 88	BT_S2	Core_tumour	BT_S2_CT	Neoplastic	Cancer	Unpanned	2632	cluster_3	cluster_11	Brain	diagnosis: glioblastoma; plate id: 1001000174; well: F7; tissue: Tumor; patient id: BT_S2; tsne cluster: 11; cell type: Neoplastic; neoplastic: Neoplastic; selection: Unpanned	NA	NA	single-cell sorting in 96-well plates followed by cDNA preparation using Smart-seq2; Smart-Seq2 for preparation of cDNA followed by library preparation using Nextera XT. Nextera tagmentation according to the standard protocol for single cell RNA-seq following Smart-Seq2	polyA RNA	transcriptomic	cDNA	RNA-Seq	1933164	94	GSE84465	Jul 20 2016	Public on Nov 01 2017	Nov 01 2017	9606	GPL18573	Illumina NextSeq 500	Single cell from Periphery; 1001000178.D1	Short read trimming: Prinseq to remove short reads (-min_len 30) trim the first 10 bp on the 5‰Ûª-end (-trim_left 10), trim reads with low quality on the 3‰Ûª-end (-trim_qual_right 25) and filter low complexity reads (-lc_method entropy \-lc_threshold 65). We used FASTQC to determine overrepresented sequences and removed those using cutadapt (-e 0.15 ‰ÛÒm 30). We then used Prinseq to remove orpha…	0	BioSample: https://www.ncbi.nlm.nih.gov/biosample/SAMN05421149; SRA: https://www.ncbi.nlm.nih.gov/sra?term=SRX1964079	SRA	1	Clark Center, E300	Stanford	USA	spyros.darmanis@gmail.com	Stanford University	Spyros,,Darmanis	California	94305	2017-11-02	2016-07-20 23:21:00	183965429	1431252
GSE84465	GSM2243527	SRP079058	SRR3934437	GBM cell 89	BT_S2	Core_tumour	BT_S2_CT	Neoplastic	Cancer	Unpanned	1773	cluster_3	cluster_11	Brain	diagnosis: glioblastoma; plate id: 1001000174; well: A2; tissue: Tumor; patient id: BT_S2; tsne cluster: 11; cell type: Neoplastic; neoplastic: Neoplastic; selection: Unpanned	NA	NA	single-cell sorting in 96-well plates followed by cDNA preparation using Smart-seq2; Smart-Seq2 for preparation of cDNA followed by library preparation using Nextera XT. Nextera tagmentation according to the standard protocol for single cell RNA-seq following Smart-Seq2	polyA RNA	transcriptomic	cDNA	RNA-Seq	1478269	73	GSE84465	Jul 20 2016	Public on Nov 01 2017	Nov 01 2017	9606	GPL18573	Illumina NextSeq 500	Single cell from Periphery; 1001000178.D10	Short read trimming: Prinseq to remove short reads (-min_len 30) trim the first 10 bp on the 5‰Ûª-end (-trim_left 10), trim reads with low quality on the 3‰Ûª-end (-trim_qual_right 25) and filter low complexity reads (-lc_method entropy \-lc_threshold 65). We used FASTQC to determine overrepresented sequences and removed those using cutadapt (-e 0.15 ‰ÛÒm 30). We then used Prinseq to remove orpha…	0	BioSample: https://www.ncbi.nlm.nih.gov/biosample/SAMN05421123; SRA: https://www.ncbi.nlm.nih.gov/sra?term=SRX1964053	SRA	1	Clark Center, E300	Stanford	USA	spyros.darmanis@gmail.com	Stanford University	Spyros,,Darmanis	California	94305	2017-11-02	2016-07-20 23:21:00	139251018	1083370
GSE84465	GSM2243528	SRP079058	SRR3934438	GBM cell 90	BT_S2	Core_tumour	BT_S2_CT	Neoplastic	Cancer	Unpanned	1726	cluster_3	cluster_11	Brain	diagnosis: glioblastoma; plate id: 1001000174; well: E4; tissue: Tumor; patient id: BT_S2; tsne cluster: 11; cell type: Neoplastic; neoplastic: Neoplastic; selection: Unpanned	NA	NA	single-cell sorting in 96-well plates followed by cDNA preparation using Smart-seq2; Smart-Seq2 for preparation of cDNA followed by library preparation using Nextera XT. Nextera tagmentation according to the standard protocol for single cell RNA-seq following Smart-Seq2	polyA RNA	transcriptomic	cDNA	RNA-Seq	1896779	93	GSE84465	Jul 20 2016	Public on Nov 01 2017	Nov 01 2017	9606	GPL18573	Illumina NextSeq 500	Single cell from Periphery; 1001000178.D11	Short read trimming: Prinseq to remove short reads (-min_len 30) trim the first 10 bp on the 5‰Ûª-end (-trim_left 10), trim reads with low quality on the 3‰Ûª-end (-trim_qual_right 25) and filter low complexity reads (-lc_method entropy \-lc_threshold 65). We used FASTQC to determine overrepresented sequences and removed those using cutadapt (-e 0.15 ‰ÛÒm 30). We then used Prinseq to remove orpha…	0	BioSample: https://www.ncbi.nlm.nih.gov/biosample/SAMN05421155; SRA: https://www.ncbi.nlm.nih.gov/sra?term=SRX1964085	SRA	1	Clark Center, E300	Stanford	USA	spyros.darmanis@gmail.com	Stanford University	Spyros,,Darmanis	California	94305	2017-11-02	2016-07-20 23:21:00	177575220	1381869
GSE84465	GSM2243529	SRP079058	SRR3934439	GBM cell 91	BT_S2	Core_tumour	BT_S2_CT	Neoplastic	Cancer	Unpanned	2660	cluster_3	cluster_11	Brain	diagnosis: glioblastoma; plate id: 1001000174; well: D12; tissue: Tumor; patient id: BT_S2; tsne cluster: 11; cell type: Neoplastic; neoplastic: Neoplastic; selection: Unpanned	NA	NA	single-cell sorting in 96-well plates followed by cDNA preparation using Smart-seq2; Smart-Seq2 for preparation of cDNA followed by library preparation using Nextera XT. Nextera tagmentation according to the standard protocol for single cell RNA-seq following Smart-Seq2	polyA RNA	transcriptomic	cDNA	RNA-Seq	1811445	88	GSE84465	Jul 20 2016	Public on Nov 01 2017	Nov 01 2017	9606	GPL18573	Illumina NextSeq 500	Single cell from Periphery; 1001000178.D12	Short read trimming: Prinseq to remove short reads (-min_len 30) trim the first 10 bp on the 5‰Ûª-end (-trim_left 10), trim reads with low quality on the 3‰Ûª-end (-trim_qual_right 25) and filter low complexity reads (-lc_method entropy \-lc_threshold 65). We used FASTQC to determine overrepresented sequences and removed those using cutadapt (-e 0.15 ‰ÛÒm 30). We then used Prinseq to remove orpha…	0	BioSample: https://www.ncbi.nlm.nih.gov/biosample/SAMN05421119; SRA: https://www.ncbi.nlm.nih.gov/sra?term=SRX1964049	SRA	1	Clark Center, E300	Stanford	USA	spyros.darmanis@gmail.com	Stanford University	Spyros,,Darmanis	California	94305	2017-11-02	2016-07-20 23:21:00	171843722	1337247
GSE84465	GSM2243530	SRP079058	SRR3934440	GBM cell 92	BT_S2	Core_tumour	BT_S2_CT	Neoplastic	Cancer	Unpanned	2081	cluster_3	cluster_11	Brain	diagnosis: glioblastoma; plate id: 1001000174; well: H4; tissue: Tumor; patient id: BT_S2; tsne cluster: 11; cell type: Neoplastic; neoplastic: Neoplastic; selection: Unpanned	NA	NA	single-cell sorting in 96-well plates followed by cDNA preparation using Smart-seq2; Smart-Seq2 for preparation of cDNA followed by library preparation using Nextera XT. Nextera tagmentation according to the standard protocol for single cell RNA-seq following Smart-Seq2	polyA RNA	transcriptomic	cDNA	RNA-Seq	1937395	95	GSE84465	Jul 20 2016	Public on Nov 01 2017	Nov 01 2017	9606	GPL18573	Illumina NextSeq 500	Single cell from Periphery; 1001000178.D2	Short read trimming: Prinseq to remove short reads (-min_len 30) trim the first 10 bp on the 5‰Ûª-end (-trim_left 10), trim reads with low quality on the 3‰Ûª-end (-trim_qual_right 25) and filter low complexity reads (-lc_method entropy \-lc_threshold 65). We used FASTQC to determine overrepresented sequences and removed those using cutadapt (-e 0.15 ‰ÛÒm 30). We then used Prinseq to remove orpha…	0	BioSample: https://www.ncbi.nlm.nih.gov/biosample/SAMN05420947; SRA: https://www.ncbi.nlm.nih.gov/sra?term=SRX1964110	SRA	1	Clark Center, E300	Stanford	USA	spyros.darmanis@gmail.com	Stanford University	Spyros,,Darmanis	California	94305	2017-11-02	2016-07-20 23:22:00	174819024	1360188
GSE84465	GSM2243531	SRP079058	SRR3934441	GBM cell 93	BT_S2	Core_tumour	BT_S2_CT	Neoplastic	Cancer	Unpanned	1292	cluster_3	cluster_11	Brain	diagnosis: glioblastoma; plate id: 1001000174; well: C5; tissue: Tumor; patient id: BT_S2; tsne cluster: 11; cell type: Neoplastic; neoplastic: Neoplastic; selection: Unpanned	NA	NA	single-cell sorting in 96-well plates followed by cDNA preparation using Smart-seq2; Smart-Seq2 for preparation of cDNA followed by library preparation using Nextera XT. Nextera tagmentation according to the standard protocol for single cell RNA-seq following Smart-Seq2	polyA RNA	transcriptomic	cDNA	RNA-Seq	1727268	84	GSE84465	Jul 20 2016	Public on Nov 01 2017	Nov 01 2017	9606	GPL18573	Illumina NextSeq 500	Single cell from Periphery; 1001000178.D3	Short read trimming: Prinseq to remove short reads (-min_len 30) trim the first 10 bp on the 5‰Ûª-end (-trim_left 10), trim reads with low quality on the 3‰Ûª-end (-trim_qual_right 25) and filter low complexity reads (-lc_method entropy \-lc_threshold 65). We used FASTQC to determine overrepresented sequences and removed those using cutadapt (-e 0.15 ‰ÛÒm 30). We then used Prinseq to remove orpha…	0	BioSample: https://www.ncbi.nlm.nih.gov/biosample/SAMN05421143; SRA: https://www.ncbi.nlm.nih.gov/sra?term=SRX1964073	SRA	1	Clark Center, E300	Stanford	USA	spyros.darmanis@gmail.com	Stanford University	Spyros,,Darmanis	California	94305	2017-11-02	2016-07-20 23:21:00	181466962	1412014
GSE84465	GSM2243532	SRP079058	SRR3934442	GBM cell 94	BT_S2	Core_tumour	BT_S2_CT	Neoplastic	Cancer	Unpanned	2273	cluster_3	cluster_11	Brain	diagnosis: glioblastoma; plate id: 1001000174; well: E9; tissue: Tumor; patient id: BT_S2; tsne cluster: 11; cell type: Neoplastic; neoplastic: Neoplastic; selection: Unpanned	NA	NA	single-cell sorting in 96-well plates followed by cDNA preparation using Smart-seq2; Smart-Seq2 for preparation of cDNA followed by library preparation using Nextera XT. Nextera tagmentation according to the standard protocol for single cell RNA-seq following Smart-Seq2	polyA RNA	transcriptomic	cDNA	RNA-Seq	1795045	87	GSE84465	Jul 20 2016	Public on Nov 01 2017	Nov 01 2017	9606	GPL18573	Illumina NextSeq 500	Single cell from Periphery; 1001000178.D4	Short read trimming: Prinseq to remove short reads (-min_len 30) trim the first 10 bp on the 5‰Ûª-end (-trim_left 10), trim reads with low quality on the 3‰Ûª-end (-trim_qual_right 25) and filter low complexity reads (-lc_method entropy \-lc_threshold 65). We used FASTQC to determine overrepresented sequences and removed those using cutadapt (-e 0.15 ‰ÛÒm 30). We then used Prinseq to remove orpha…	0	BioSample: https://www.ncbi.nlm.nih.gov/biosample/SAMN05421171; SRA: https://www.ncbi.nlm.nih.gov/sra?term=SRX1964101	SRA	1	Clark Center, E300	Stanford	USA	spyros.darmanis@gmail.com	Stanford University	Spyros,,Darmanis	California	94305	2017-11-02	2016-07-20 23:22:00	206958780	1609682
GSE84465	GSM2243533	SRP079058	SRR3934443	GBM cell 95	BT_S2	Core_tumour	BT_S2_CT	Neoplastic	Cancer	Unpanned	1611	cluster_2	cluster_11	Brain	diagnosis: glioblastoma; plate id: 1001000174; well: D1; tissue: Tumor; patient id: BT_S2; tsne cluster: 11; cell type: Neoplastic; neoplastic: Neoplastic; selection: Unpanned	NA	NA	single-cell sorting in 96-well plates followed by cDNA preparation using Smart-seq2; Smart-Seq2 for preparation of cDNA followed by library preparation using Nextera XT. Nextera tagmentation according to the standard protocol for single cell RNA-seq following Smart-Seq2	polyA RNA	transcriptomic	cDNA	RNA-Seq	1591077	78	GSE84465	Jul 20 2016	Public on Nov 01 2017	Nov 01 2017	9606	GPL18573	Illumina NextSeq 500	Single cell from Periphery; 1001000178.D5	Short read trimming: Prinseq to remove short reads (-min_len 30) trim the first 10 bp on the 5‰Ûª-end (-trim_left 10), trim reads with low quality on the 3‰Ûª-end (-trim_qual_right 25) and filter low complexity reads (-lc_method entropy \-lc_threshold 65). We used FASTQC to determine overrepresented sequences and removed those using cutadapt (-e 0.15 ‰ÛÒm 30). We then used Prinseq to remove orpha…	0	BioSample: https://www.ncbi.nlm.nih.gov/biosample/SAMN05421159; SRA: https://www.ncbi.nlm.nih.gov/sra?term=SRX1964089	SRA	1	Clark Center, E300	Stanford	USA	spyros.darmanis@gmail.com	Stanford University	Spyros,,Darmanis	California	94305	2017-11-02	2016-07-20 23:21:00	184193059	1432887
GSE84465	GSM2243534	SRP079058	SRR3934444	GBM cell 96	BT_S2	Core_tumour	BT_S2_CT	Neoplastic	Cancer	Unpanned	954		cluster_11	Brain	diagnosis: glioblastoma; plate id: 1001000174; well: G4; tissue: Tumor; patient id: BT_S2; tsne cluster: 11; cell type: Neoplastic; neoplastic: Neoplastic; selection: Unpanned	NA	NA	single-cell sorting in 96-well plates followed by cDNA preparation using Smart-seq2; Smart-Seq2 for preparation of cDNA followed by library preparation using Nextera XT. Nextera tagmentation according to the standard protocol for single cell RNA-seq following Smart-Seq2	polyA RNA	transcriptomic	cDNA	RNA-Seq	1106230	54	GSE84465	Jul 20 2016	Public on Nov 01 2017	Nov 01 2017	9606	GPL18573	Illumina NextSeq 500	Single cell from Periphery; 1001000178.D6	Short read trimming: Prinseq to remove short reads (-min_len 30) trim the first 10 bp on the 5‰Ûª-end (-trim_left 10), trim reads with low quality on the 3‰Ûª-end (-trim_qual_right 25) and filter low complexity reads (-lc_method entropy \-lc_threshold 65). We used FASTQC to determine overrepresented sequences and removed those using cutadapt (-e 0.15 ‰ÛÒm 30). We then used Prinseq to remove orpha…	0	BioSample: https://www.ncbi.nlm.nih.gov/biosample/SAMN05421173; SRA: https://www.ncbi.nlm.nih.gov/sra?term=SRX1964103	SRA	1	Clark Center, E300	Stanford	USA	spyros.darmanis@gmail.com	Stanford University	Spyros,,Darmanis	California	94305	2017-11-02	2016-07-20 23:22:00	256949781	1998241
GSE84465	GSM2243535	SRP079058	SRR3934445	GBM cell 97	BT_S2	Core_tumour	BT_S2_CT	Neoplastic	Cancer	Unpanned	1659	cluster_3	cluster_11	Brain	diagnosis: glioblastoma; plate id: 1001000174; well: G9; tissue: Tumor; patient id: BT_S2; tsne cluster: 11; cell type: Neoplastic; neoplastic: Neoplastic; selection: Unpanned	NA	NA	single-cell sorting in 96-well plates followed by cDNA preparation using Smart-seq2; Smart-Seq2 for preparation of cDNA followed by library preparation using Nextera XT. Nextera tagmentation according to the standard protocol for single cell RNA-seq following Smart-Seq2	polyA RNA	transcriptomic	cDNA	RNA-Seq	1400711	68	GSE84465	Jul 20 2016	Public on Nov 01 2017	Nov 01 2017	9606	GPL18573	Illumina NextSeq 500	Single cell from Periphery; 1001000178.D7	Short read trimming: Prinseq to remove short reads (-min_len 30) trim the first 10 bp on the 5‰Ûª-end (-trim_left 10), trim reads with low quality on the 3‰Ûª-end (-trim_qual_right 25) and filter low complexity reads (-lc_method entropy \-lc_threshold 65). We used FASTQC to determine overrepresented sequences and removed those using cutadapt (-e 0.15 ‰ÛÒm 30). We then used Prinseq to remove orpha…	0	BioSample: https://www.ncbi.nlm.nih.gov/biosample/SAMN05421156; SRA: https://www.ncbi.nlm.nih.gov/sra?term=SRX1964086	SRA	1	Clark Center, E300	Stanford	USA	spyros.darmanis@gmail.com	Stanford University	Spyros,,Darmanis	California	94305	2017-11-02	2016-07-20 23:21:00	194955378	1516564
GSE84465	GSM2243536	SRP079058	SRR3934446	GBM cell 98	BT_S2	Core_tumour	BT_S2_CT	Neoplastic	Cancer	Unpanned	2359	cluster_2	cluster_11	Brain	diagnosis: glioblastoma; plate id: 1001000174; well: D4; tissue: Tumor; patient id: BT_S2; tsne cluster: 11; cell type: Neoplastic; neoplastic: Neoplastic; selection: Unpanned	NA	NA	single-cell sorting in 96-well plates followed by cDNA preparation using Smart-seq2; Smart-Seq2 for preparation of cDNA followed by library preparation using Nextera XT. Nextera tagmentation according to the standard protocol for single cell RNA-seq following Smart-Seq2	polyA RNA	transcriptomic	cDNA	RNA-Seq	2476569	120	GSE84465	Jul 20 2016	Public on Nov 01 2017	Nov 01 2017	9606	GPL18573	Illumina NextSeq 500	Single cell from Periphery; 1001000178.D8	Short read trimming: Prinseq to remove short reads (-min_len 30) trim the first 10 bp on the 5‰Ûª-end (-trim_left 10), trim reads with low quality on the 3‰Ûª-end (-trim_qual_right 25) and filter low complexity reads (-lc_method entropy \-lc_threshold 65). We used FASTQC to determine overrepresented sequences and removed those using cutadapt (-e 0.15 ‰ÛÒm 30). We then used Prinseq to remove orpha…	0	BioSample: https://www.ncbi.nlm.nih.gov/biosample/SAMN05421131; SRA: https://www.ncbi.nlm.nih.gov/sra?term=SRX1964061	SRA	1	Clark Center, E300	Stanford	USA	spyros.darmanis@gmail.com	Stanford University	Spyros,,Darmanis	California	94305	2017-11-02	2016-07-20 23:22:00	278762505	2168313
GSE84465	GSM2243537	SRP079058	SRR3934447	GBM cell 99	BT_S2	Core_tumour	BT_S2_CT	Neoplastic	Cancer	Unpanned	1796	cluster_3	cluster_11	Brain	diagnosis: glioblastoma; plate id: 1001000174; well: H11; tissue: Tumor; patient id: BT_S2; tsne cluster: 11; cell type: Neoplastic; neoplastic: Neoplastic; selection: Unpanned	NA	NA	single-cell sorting in 96-well plates followed by cDNA preparation using Smart-seq2; Smart-Seq2 for preparation of cDNA followed by library preparation using Nextera XT. Nextera tagmentation according to the standard protocol for single cell RNA-seq following Smart-Seq2	polyA RNA	transcriptomic	cDNA	RNA-Seq	1707589	84	GSE84465	Jul 20 2016	Public on Nov 01 2017	Nov 01 2017	9606	GPL18573	Illumina NextSeq 500	Single cell from Periphery; 1001000178.D9	Short read trimming: Prinseq to remove short reads (-min_len 30) trim the first 10 bp on the 5‰Ûª-end (-trim_left 10), trim reads with low quality on the 3‰Ûª-end (-trim_qual_right 25) and filter low complexity reads (-lc_method entropy \-lc_threshold 65). We used FASTQC to determine overrepresented sequences and removed those using cutadapt (-e 0.15 ‰ÛÒm 30). We then used Prinseq to remove orpha…	0	BioSample: https://www.ncbi.nlm.nih.gov/biosample/SAMN05420949; SRA: https://www.ncbi.nlm.nih.gov/sra?term=SRX1964112	SRA	1	Clark Center, E300	Stanford	USA	spyros.darmanis@gmail.com	Stanford University	Spyros,,Darmanis	California	94305	2017-11-02	2016-07-20 23:22:00	224123972	1743780
GSE84465	GSM2243538	SRP079058	SRR3934448	GBM cell 100	BT_S2	Core_tumour	BT_S2_CT	Neoplastic	Cancer	Unpanned	2344	cluster_3	cluster_11	Brain	diagnosis: glioblastoma; plate id: 1001000174; well: A9; tissue: Tumor; patient id: BT_S2; tsne cluster: 11; cell type: Neoplastic; neoplastic: Neoplastic; selection: Unpanned	NA	NA	single-cell sorting in 96-well plates followed by cDNA preparation using Smart-seq2; Smart-Seq2 for preparation of cDNA followed by library preparation using Nextera XT. Nextera tagmentation according to the standard protocol for single cell RNA-seq following Smart-Seq2	polyA RNA	transcriptomic	cDNA	RNA-Seq	2078357	101	GSE84465	Jul 20 2016	Public on Nov 01 2017	Nov 01 2017	9606	GPL18573	Illumina NextSeq 500	Single cell from Periphery; 1001000178.E1	Short read trimming: Prinseq to remove short reads (-min_len 30) trim the first 10 bp on the 5‰Ûª-end (-trim_left 10), trim reads with low quality on the 3‰Ûª-end (-trim_qual_right 25) and filter low complexity reads (-lc_method entropy \-lc_threshold 65). We used FASTQC to determine overrepresented sequences and removed those using cutadapt (-e 0.15 ‰ÛÒm 30). We then used Prinseq to remove orpha…	0	BioSample: https://www.ncbi.nlm.nih.gov/biosample/SAMN05421142; SRA: https://www.ncbi.nlm.nih.gov/sra?term=SRX1964072	SRA	1	Clark Center, E300	Stanford	USA	spyros.darmanis@gmail.com	Stanford University	Spyros,,Darmanis	California	94305	2017-11-02	2016-07-20 23:22:00	226422767	1761339
GSE84465	GSM2243539	SRP079058	SRR3934449	GBM cell 101	BT_S2	Core_tumour	BT_S2_CT	Immune_cell	Normal	Unpanned	2250	cluster_1	cluster_8	Brain	diagnosis: glioblastoma; plate id: 1001000174; well: G12; tissue: Tumor; patient id: BT_S2; tsne cluster: 8; cell type: Immune cell; neoplastic: Regular; selection: Unpanned	NA	NA	single-cell sorting in 96-well plates followed by cDNA preparation using Smart-seq2; Smart-Seq2 for preparation of cDNA followed by library preparation using Nextera XT. Nextera tagmentation according to the standard protocol for single cell RNA-seq following Smart-Seq2	polyA RNA	transcriptomic	cDNA	RNA-Seq	1914730	93	GSE84465	Jul 20 2016	Public on Nov 01 2017	Nov 01 2017	9606	GPL18573	Illumina NextSeq 500	Single cell from Periphery; 1001000178.E10	Short read trimming: Prinseq to remove short reads (-min_len 30) trim the first 10 bp on the 5‰Ûª-end (-trim_left 10), trim reads with low quality on the 3‰Ûª-end (-trim_qual_right 25) and filter low complexity reads (-lc_method entropy \-lc_threshold 65). We used FASTQC to determine overrepresented sequences and removed those using cutadapt (-e 0.15 ‰ÛÒm 30). We then used Prinseq to remove orpha…	0	BioSample: https://www.ncbi.nlm.nih.gov/biosample/SAMN05420952; SRA: https://www.ncbi.nlm.nih.gov/sra?term=SRX1964115	SRA	1	Clark Center, E300	Stanford	USA	spyros.darmanis@gmail.com	Stanford University	Spyros,,Darmanis	California	94305	2017-11-02	2016-07-20 23:22:00	199070401	1548875
GSE84465	GSM2243540	SRP079058	SRR3934450	GBM cell 102	BT_S2	Core_tumour	BT_S2_CT	Neoplastic	Cancer	Unpanned	2636	cluster_3	cluster_11	Brain	diagnosis: glioblastoma; plate id: 1001000174; well: A4; tissue: Tumor; patient id: BT_S2; tsne cluster: 11; cell type: Neoplastic; neoplastic: Neoplastic; selection: Unpanned	NA	NA	single-cell sorting in 96-well plates followed by cDNA preparation using Smart-seq2; Smart-Seq2 for preparation of cDNA followed by library preparation using Nextera XT. Nextera tagmentation according to the standard protocol for single cell RNA-seq following Smart-Seq2	polyA RNA	transcriptomic	cDNA	RNA-Seq	1692437	82	GSE84465	Jul 20 2016	Public on Nov 01 2017	Nov 01 2017	9606	GPL18573	Illumina NextSeq 500	Single cell from Periphery; 1001000178.E11	Short read trimming: Prinseq to remove short reads (-min_len 30) trim the first 10 bp on the 5‰Ûª-end (-trim_left 10), trim reads with low quality on the 3‰Ûª-end (-trim_qual_right 25) and filter low complexity reads (-lc_method entropy \-lc_threshold 65). We used FASTQC to determine overrepresented sequences and removed those using cutadapt (-e 0.15 ‰ÛÒm 30). We then used Prinseq to remove orpha…	0	BioSample: https://www.ncbi.nlm.nih.gov/biosample/SAMN05421152; SRA: https://www.ncbi.nlm.nih.gov/sra?term=SRX1964082	SRA	1	Clark Center, E300	Stanford	USA	spyros.darmanis@gmail.com	Stanford University	Spyros,,Darmanis	California	94305	2017-11-02	2016-07-20 23:21:00	185096749	1440451
GSE84465	GSM2243541	SRP079058	SRR3934451	GBM cell 103	BT_S2	Core_tumour	BT_S2_CT	Neoplastic	Cancer	Unpanned	1695	cluster_2	cluster_11	Brain	diagnosis: glioblastoma; plate id: 1001000174; well: C7; tissue: Tumor; patient id: BT_S2; tsne cluster: 11; cell type: Neoplastic; neoplastic: Neoplastic; selection: Unpanned	NA	NA	single-cell sorting in 96-well plates followed by cDNA preparation using Smart-seq2; Smart-Seq2 for preparation of cDNA followed by library preparation using Nextera XT. Nextera tagmentation according to the standard protocol for single cell RNA-seq following Smart-Seq2	polyA RNA	transcriptomic	cDNA	RNA-Seq	1431105	70	GSE84465	Jul 20 2016	Public on Nov 01 2017	Nov 01 2017	9606	GPL18573	Illumina NextSeq 500	Single cell from Periphery; 1001000178.E12	Short read trimming: Prinseq to remove short reads (-min_len 30) trim the first 10 bp on the 5‰Ûª-end (-trim_left 10), trim reads with low quality on the 3‰Ûª-end (-trim_qual_right 25) and filter low complexity reads (-lc_method entropy \-lc_threshold 65). We used FASTQC to determine overrepresented sequences and removed those using cutadapt (-e 0.15 ‰ÛÒm 30). We then used Prinseq to remove orpha…	0	BioSample: https://www.ncbi.nlm.nih.gov/biosample/SAMN05421147; SRA: https://www.ncbi.nlm.nih.gov/sra?term=SRX1964077	SRA	1	Clark Center, E300	Stanford	USA	spyros.darmanis@gmail.com	Stanford University	Spyros,,Darmanis	California	94305	2017-11-02	2016-07-20 23:21:00	165295422	1286484
GSE84465	GSM2243542	SRP079058	SRR3934452	GBM cell 104	BT_S2	Core_tumour	BT_S2_CT	Neoplastic	Cancer	Unpanned	645		cluster_11	Brain	diagnosis: glioblastoma; plate id: 1001000174; well: B12; tissue: Tumor; patient id: BT_S2; tsne cluster: 11; cell type: Neoplastic; neoplastic: Neoplastic; selection: Unpanned	NA	NA	single-cell sorting in 96-well plates followed by cDNA preparation using Smart-seq2; Smart-Seq2 for preparation of cDNA followed by library preparation using Nextera XT. Nextera tagmentation according to the standard protocol for single cell RNA-seq following Smart-Seq2	polyA RNA	transcriptomic	cDNA	RNA-Seq	1473053	71	GSE84465	Jul 20 2016	Public on Nov 01 2017	Nov 01 2017	9606	GPL18573	Illumina NextSeq 500	Single cell from Periphery; 1001000178.E2	Short read trimming: Prinseq to remove short reads (-min_len 30) trim the first 10 bp on the 5‰Ûª-end (-trim_left 10), trim reads with low quality on the 3‰Ûª-end (-trim_qual_right 25) and filter low complexity reads (-lc_method entropy \-lc_threshold 65). We used FASTQC to determine overrepresented sequences and removed those using cutadapt (-e 0.15 ‰ÛÒm 30). We then used Prinseq to remove orpha…	0	BioSample: https://www.ncbi.nlm.nih.gov/biosample/SAMN05420946; SRA: https://www.ncbi.nlm.nih.gov/sra?term=SRX1964109	SRA	1	Clark Center, E300	Stanford	USA	spyros.darmanis@gmail.com	Stanford University	Spyros,,Darmanis	California	94305	2017-11-02	2016-07-20 23:22:00	215341431	1675151
GSE84465	GSM2243543	SRP079058	SRR3934453	GBM cell 105	BT_S2	Core_tumour	BT_S2_CT	Neoplastic	Cancer	Unpanned	1783	cluster_3	cluster_11	Brain	diagnosis: glioblastoma; plate id: 1001000174; well: D11; tissue: Tumor; patient id: BT_S2; tsne cluster: 11; cell type: Neoplastic; neoplastic: Neoplastic; selection: Unpanned	NA	NA	single-cell sorting in 96-well plates followed by cDNA preparation using Smart-seq2; Smart-Seq2 for preparation of cDNA followed by library preparation using Nextera XT. Nextera tagmentation according to the standard protocol for single cell RNA-seq following Smart-Seq2	polyA RNA	transcriptomic	cDNA	RNA-Seq	1643743	80	GSE84465	Jul 20 2016	Public on Nov 01 2017	Nov 01 2017	9606	GPL18573	Illumina NextSeq 500	Single cell from Periphery; 1001000178.E3	Short read trimming: Prinseq to remove short reads (-min_len 30) trim the first 10 bp on the 5‰Ûª-end (-trim_left 10), trim reads with low quality on the 3‰Ûª-end (-trim_qual_right 25) and filter low complexity reads (-lc_method entropy \-lc_threshold 65). We used FASTQC to determine overrepresented sequences and removed those using cutadapt (-e 0.15 ‰ÛÒm 30). We then used Prinseq to remove orpha…	0	BioSample: https://www.ncbi.nlm.nih.gov/biosample/SAMN05421126; SRA: https://www.ncbi.nlm.nih.gov/sra?term=SRX1964056	SRA	1	Clark Center, E300	Stanford	USA	spyros.darmanis@gmail.com	Stanford University	Spyros,,Darmanis	California	94305	2017-11-02	2016-07-20 23:22:00	186742890	1452826
GSE84465	GSM2243544	SRP079058	SRR3934454	GBM cell 106	BT_S2	Core_tumour	BT_S2_CT	Immune_cell	Normal	Unpanned	2555	cluster_1	cluster_7	Brain	diagnosis: glioblastoma; plate id: 1001000174; well: B3; tissue: Tumor; patient id: BT_S2; tsne cluster: 7; cell type: Immune cell; neoplastic: Regular; selection: Unpanned	NA	NA	single-cell sorting in 96-well plates followed by cDNA preparation using Smart-seq2; Smart-Seq2 for preparation of cDNA followed by library preparation using Nextera XT. Nextera tagmentation according to the standard protocol for single cell RNA-seq following Smart-Seq2	polyA RNA	transcriptomic	cDNA	RNA-Seq	2041470	100	GSE84465	Jul 20 2016	Public on Nov 01 2017	Nov 01 2017	9606	GPL18573	Illumina NextSeq 500	Single cell from Periphery; 1001000178.E4	Short read trimming: Prinseq to remove short reads (-min_len 30) trim the first 10 bp on the 5‰Ûª-end (-trim_left 10), trim reads with low quality on the 3‰Ûª-end (-trim_qual_right 25) and filter low complexity reads (-lc_method entropy \-lc_threshold 65). We used FASTQC to determine overrepresented sequences and removed those using cutadapt (-e 0.15 ‰ÛÒm 30). We then used Prinseq to remove orpha…	0	BioSample: https://www.ncbi.nlm.nih.gov/biosample/SAMN05421165; SRA: https://www.ncbi.nlm.nih.gov/sra?term=SRX1964095	SRA	1	Clark Center, E300	Stanford	USA	spyros.darmanis@gmail.com	Stanford University	Spyros,,Darmanis	California	94305	2017-11-02	2016-07-20 23:22:00	169671792	1320452
GSE84465	GSM2243545	SRP079058	SRR3934455	GBM cell 107	BT_S2	Core_tumour	BT_S2_CT	Neoplastic	Cancer	Unpanned	2743	cluster_3	cluster_11	Brain	diagnosis: glioblastoma; plate id: 1001000174; well: F5; tissue: Tumor; patient id: BT_S2; tsne cluster: 11; cell type: Neoplastic; neoplastic: Neoplastic; selection: Unpanned	NA	NA	single-cell sorting in 96-well plates followed by cDNA preparation using Smart-seq2; Smart-Seq2 for preparation of cDNA followed by library preparation using Nextera XT. Nextera tagmentation according to the standard protocol for single cell RNA-seq following Smart-Seq2	polyA RNA	transcriptomic	cDNA	RNA-Seq	2608846	128	GSE84465	Jul 20 2016	Public on Nov 01 2017	Nov 01 2017	9606	GPL18573	Illumina NextSeq 500	Single cell from Periphery; 1001000178.E5	Short read trimming: Prinseq to remove short reads (-min_len 30) trim the first 10 bp on the 5‰Ûª-end (-trim_left 10), trim reads with low quality on the 3‰Ûª-end (-trim_qual_right 25) and filter low complexity reads (-lc_method entropy \-lc_threshold 65). We used FASTQC to determine overrepresented sequences and removed those using cutadapt (-e 0.15 ‰ÛÒm 30). We then used Prinseq to remove orpha…	0	BioSample: https://www.ncbi.nlm.nih.gov/biosample/SAMN05421118; SRA: https://www.ncbi.nlm.nih.gov/sra?term=SRX1964048	SRA	1	Clark Center, E300	Stanford	USA	spyros.darmanis@gmail.com	Stanford University	Spyros,,Darmanis	California	94305	2017-11-02	2016-07-20 23:23:00	224621230	1747445
GSE84465	GSM2243546	SRP079058	SRR3934456	GBM cell 108	BT_S2	Core_tumour	BT_S2_CT	Neoplastic	Cancer	Unpanned	296		cluster_11	Brain	diagnosis: glioblastoma; plate id: 1001000174; well: G6; tissue: Tumor; patient id: BT_S2; tsne cluster: 11; cell type: Neoplastic; neoplastic: Neoplastic; selection: Unpanned	NA	NA	single-cell sorting in 96-well plates followed by cDNA preparation using Smart-seq2; Smart-Seq2 for preparation of cDNA followed by library preparation using Nextera XT. Nextera tagmentation according to the standard protocol for single cell RNA-seq following Smart-Seq2	polyA RNA	transcriptomic	cDNA	RNA-Seq	893104	44	GSE84465	Jul 20 2016	Public on Nov 01 2017	Nov 01 2017	9606	GPL18573	Illumina NextSeq 500	Single cell from Periphery; 1001000178.E6	Short read trimming: Prinseq to remove short reads (-min_len 30) trim the first 10 bp on the 5‰Ûª-end (-trim_left 10), trim reads with low quality on the 3‰Ûª-end (-trim_qual_right 25) and filter low complexity reads (-lc_method entropy \-lc_threshold 65). We used FASTQC to determine overrepresented sequences and removed those using cutadapt (-e 0.15 ‰ÛÒm 30). We then used Prinseq to remove orpha…	0	BioSample: https://www.ncbi.nlm.nih.gov/biosample/SAMN05421161; SRA: https://www.ncbi.nlm.nih.gov/sra?term=SRX1964091	SRA	1	Clark Center, E300	Stanford	USA	spyros.darmanis@gmail.com	Stanford University	Spyros,,Darmanis	California	94305	2017-11-02	2016-07-20 23:21:00	180020572	1400369
GSE84465	GSM2243547	SRP079058	SRR3934457	GBM cell 109	BT_S2	Core_tumour	BT_S2_CT	Neoplastic	Cancer	Unpanned	957		cluster_11	Brain	diagnosis: glioblastoma; plate id: 1001000174; well: D6; tissue: Tumor; patient id: BT_S2; tsne cluster: 11; cell type: Neoplastic; neoplastic: Neoplastic; selection: Unpanned	NA	NA	single-cell sorting in 96-well plates followed by cDNA preparation using Smart-seq2; Smart-Seq2 for preparation of cDNA followed by library preparation using Nextera XT. Nextera tagmentation according to the standard protocol for single cell RNA-seq following Smart-Seq2	polyA RNA	transcriptomic	cDNA	RNA-Seq	1875021	91	GSE84465	Jul 20 2016	Public on Nov 01 2017	Nov 01 2017	9606	GPL18573	Illumina NextSeq 500	Single cell from Periphery; 1001000178.E7	Short read trimming: Prinseq to remove short reads (-min_len 30) trim the first 10 bp on the 5‰Ûª-end (-trim_left 10), trim reads with low quality on the 3‰Ûª-end (-trim_qual_right 25) and filter low complexity reads (-lc_method entropy \-lc_threshold 65). We used FASTQC to determine overrepresented sequences and removed those using cutadapt (-e 0.15 ‰ÛÒm 30). We then used Prinseq to remove orpha…	0	BioSample: https://www.ncbi.nlm.nih.gov/biosample/SAMN05420956; SRA: https://www.ncbi.nlm.nih.gov/sra?term=SRX1964119	SRA	1	Clark Center, E300	Stanford	USA	spyros.darmanis@gmail.com	Stanford University	Spyros,,Darmanis	California	94305	2017-11-02	2016-07-20 23:21:00	180509085	1404390
GSE84465	GSM2243548	SRP079058	SRR3934458	GBM cell 110	BT_S2	Core_tumour	BT_S2_CT	Neoplastic	Cancer	Unpanned	1606	cluster_2	cluster_11	Brain	diagnosis: glioblastoma; plate id: 1001000174; well: H3; tissue: Tumor; patient id: BT_S2; tsne cluster: 11; cell type: Neoplastic; neoplastic: Neoplastic; selection: Unpanned	NA	NA	single-cell sorting in 96-well plates followed by cDNA preparation using Smart-seq2; Smart-Seq2 for preparation of cDNA followed by library preparation using Nextera XT. Nextera tagmentation according to the standard protocol for single cell RNA-seq following Smart-Seq2	polyA RNA	transcriptomic	cDNA	RNA-Seq	1787341	88	GSE84465	Jul 20 2016	Public on Nov 01 2017	Nov 01 2017	9606	GPL18573	Illumina NextSeq 500	Single cell from Periphery; 1001000178.E8	Short read trimming: Prinseq to remove short reads (-min_len 30) trim the first 10 bp on the 5‰Ûª-end (-trim_left 10), trim reads with low quality on the 3‰Ûª-end (-trim_qual_right 25) and filter low complexity reads (-lc_method entropy \-lc_threshold 65). We used FASTQC to determine overrepresented sequences and removed those using cutadapt (-e 0.15 ‰ÛÒm 30). We then used Prinseq to remove orpha…	0	BioSample: https://www.ncbi.nlm.nih.gov/biosample/SAMN05421154; SRA: https://www.ncbi.nlm.nih.gov/sra?term=SRX1964084	SRA	1	Clark Center, E300	Stanford	USA	spyros.darmanis@gmail.com	Stanford University	Spyros,,Darmanis	California	94305	2017-11-02	2016-07-20 23:22:00	185158259	1440327
GSE84465	GSM2243549	SRP079058	SRR3934459	GBM cell 111	BT_S2	Core_tumour	BT_S2_CT	Neoplastic	Cancer	Unpanned	2705	cluster_3	cluster_11	Brain	diagnosis: glioblastoma; plate id: 1001000174; well: F12; tissue: Tumor; patient id: BT_S2; tsne cluster: 11; cell type: Neoplastic; neoplastic: Neoplastic; selection: Unpanned	NA	NA	single-cell sorting in 96-well plates followed by cDNA preparation using Smart-seq2; Smart-Seq2 for preparation of cDNA followed by library preparation using Nextera XT. Nextera tagmentation according to the standard protocol for single cell RNA-seq following Smart-Seq2	polyA RNA	transcriptomic	cDNA	RNA-Seq	1698499	82	GSE84465	Jul 20 2016	Public on Nov 01 2017	Nov 01 2017	9606	GPL18573	Illumina NextSeq 500	Single cell from Periphery; 1001000178.E9	Short read trimming: Prinseq to remove short reads (-min_len 30) trim the first 10 bp on the 5‰Ûª-end (-trim_left 10), trim reads with low quality on the 3‰Ûª-end (-trim_qual_right 25) and filter low complexity reads (-lc_method entropy \-lc_threshold 65). We used FASTQC to determine overrepresented sequences and removed those using cutadapt (-e 0.15 ‰ÛÒm 30). We then used Prinseq to remove orpha…	0	BioSample: https://www.ncbi.nlm.nih.gov/biosample/SAMN05420945; SRA: https://www.ncbi.nlm.nih.gov/sra?term=SRX1964108	SRA	1	Clark Center, E300	Stanford	USA	spyros.darmanis@gmail.com	Stanford University	Spyros,,Darmanis	California	94305	2017-11-02	2016-07-20 23:22:00	268953882	2091494
GSE84465	GSM2243550	SRP079058	SRR3934460	GBM cell 112	BT_S2	Core_tumour	BT_S2_CT	Neoplastic	Cancer	Unpanned	1165	cluster_2	cluster_11	Brain	diagnosis: glioblastoma; plate id: 1001000174; well: E6; tissue: Tumor; patient id: BT_S2; tsne cluster: 11; cell type: Neoplastic; neoplastic: Neoplastic; selection: Unpanned	NA	NA	single-cell sorting in 96-well plates followed by cDNA preparation using Smart-seq2; Smart-Seq2 for preparation of cDNA followed by library preparation using Nextera XT. Nextera tagmentation according to the standard protocol for single cell RNA-seq following Smart-Seq2	polyA RNA	transcriptomic	cDNA	RNA-Seq	1348198	66	GSE84465	Jul 20 2016	Public on Nov 01 2017	Nov 01 2017	9606	GPL18573	Illumina NextSeq 500	Single cell from Periphery; 1001000178.F1	Short read trimming: Prinseq to remove short reads (-min_len 30) trim the first 10 bp on the 5‰Ûª-end (-trim_left 10), trim reads with low quality on the 3‰Ûª-end (-trim_qual_right 25) and filter low complexity reads (-lc_method entropy \-lc_threshold 65). We used FASTQC to determine overrepresented sequences and removed those using cutadapt (-e 0.15 ‰ÛÒm 30). We then used Prinseq to remove orpha…	0	BioSample: https://www.ncbi.nlm.nih.gov/biosample/SAMN05421160; SRA: https://www.ncbi.nlm.nih.gov/sra?term=SRX1964090	SRA	1	Clark Center, E300	Stanford	USA	spyros.darmanis@gmail.com	Stanford University	Spyros,,Darmanis	California	94305	2017-11-02	2016-07-20 23:21:00	170942330	1329840
GSE84465	GSM2243551	SRP079058	SRR3934461	GBM cell 113	BT_S2	Core_tumour	BT_S2_CT	Neoplastic	Cancer	Unpanned	1604	cluster_3	cluster_11	Brain	diagnosis: glioblastoma; plate id: 1001000174; well: G3; tissue: Tumor; patient id: BT_S2; tsne cluster: 11; cell type: Neoplastic; neoplastic: Neoplastic; selection: Unpanned	NA	NA	single-cell sorting in 96-well plates followed by cDNA preparation using Smart-seq2; Smart-Seq2 for preparation of cDNA followed by library preparation using Nextera XT. Nextera tagmentation according to the standard protocol for single cell RNA-seq following Smart-Seq2	polyA RNA	transcriptomic	cDNA	RNA-Seq	1672197	82	GSE84465	Jul 20 2016	Public on Nov 01 2017	Nov 01 2017	9606	GPL18573	Illumina NextSeq 500	Single cell from Periphery; 1001000178.F10	Short read trimming: Prinseq to remove short reads (-min_len 30) trim the first 10 bp on the 5‰Ûª-end (-trim_left 10), trim reads with low quality on the 3‰Ûª-end (-trim_qual_right 25) and filter low complexity reads (-lc_method entropy \-lc_threshold 65). We used FASTQC to determine overrepresented sequences and removed those using cutadapt (-e 0.15 ‰ÛÒm 30). We then used Prinseq to remove orpha…	0	BioSample: https://www.ncbi.nlm.nih.gov/biosample/SAMN05421121; SRA: https://www.ncbi.nlm.nih.gov/sra?term=SRX1964051	SRA	1	Clark Center, E300	Stanford	USA	spyros.darmanis@gmail.com	Stanford University	Spyros,,Darmanis	California	94305	2017-11-02	2016-07-20 23:22:00	170096612	1323325
GSE84465	GSM2243552	SRP079058	SRR3934462	GBM cell 114	BT_S2	Core_tumour	BT_S2_CT	Neoplastic	Cancer	Unpanned	2284	cluster_3	cluster_11	Brain	diagnosis: glioblastoma; plate id: 1001000174; well: A8; tissue: Tumor; patient id: BT_S2; tsne cluster: 11; cell type: Neoplastic; neoplastic: Neoplastic; selection: Unpanned	NA	NA	single-cell sorting in 96-well plates followed by cDNA preparation using Smart-seq2; Smart-Seq2 for preparation of cDNA followed by library preparation using Nextera XT. Nextera tagmentation according to the standard protocol for single cell RNA-seq following Smart-Seq2	polyA RNA	transcriptomic	cDNA	RNA-Seq	2252214	110	GSE84465	Jul 20 2016	Public on Nov 01 2017	Nov 01 2017	9606	GPL18573	Illumina NextSeq 500	Single cell from Periphery; 1001000178.F11	Short read trimming: Prinseq to remove short reads (-min_len 30) trim the first 10 bp on the 5‰Ûª-end (-trim_left 10), trim reads with low quality on the 3‰Ûª-end (-trim_qual_right 25) and filter low complexity reads (-lc_method entropy \-lc_threshold 65). We used FASTQC to determine overrepresented sequences and removed those using cutadapt (-e 0.15 ‰ÛÒm 30). We then used Prinseq to remove orpha…	0	BioSample: https://www.ncbi.nlm.nih.gov/biosample/SAMN05421125; SRA: https://www.ncbi.nlm.nih.gov/sra?term=SRX1964055	SRA	1	Clark Center, E300	Stanford	USA	spyros.darmanis@gmail.com	Stanford University	Spyros,,Darmanis	California	94305	2017-11-02	2016-07-20 23:21:00	167245407	1301452
GSE84465	GSM2243553	SRP079058	SRR3934463	GBM cell 115	BT_S2	Core_tumour	BT_S2_CT	Neoplastic	Cancer	Unpanned	2176	cluster_2	cluster_11	Brain	diagnosis: glioblastoma; plate id: 1001000174; well: B10; tissue: Tumor; patient id: BT_S2; tsne cluster: 11; cell type: Neoplastic; neoplastic: Neoplastic; selection: Unpanned	NA	NA	single-cell sorting in 96-well plates followed by cDNA preparation using Smart-seq2; Smart-Seq2 for preparation of cDNA followed by library preparation using Nextera XT. Nextera tagmentation according to the standard protocol for single cell RNA-seq following Smart-Seq2	polyA RNA	transcriptomic	cDNA	RNA-Seq	1883317	92	GSE84465	Jul 20 2016	Public on Nov 01 2017	Nov 01 2017	9606	GPL18573	Illumina NextSeq 500	Single cell from Periphery; 1001000178.F12	Short read trimming: Prinseq to remove short reads (-min_len 30) trim the first 10 bp on the 5‰Ûª-end (-trim_left 10), trim reads with low quality on the 3‰Ûª-end (-trim_qual_right 25) and filter low complexity reads (-lc_method entropy \-lc_threshold 65). We used FASTQC to determine overrepresented sequences and removed those using cutadapt (-e 0.15 ‰ÛÒm 30). We then used Prinseq to remove orpha…	0	BioSample: https://www.ncbi.nlm.nih.gov/biosample/SAMN05421164; SRA: https://www.ncbi.nlm.nih.gov/sra?term=SRX1964094	SRA	1	Clark Center, E300	Stanford	USA	spyros.darmanis@gmail.com	Stanford University	Spyros,,Darmanis	California	94305	2017-11-02	2016-07-20 23:21:00	150745959	1173299
GSE84465	GSM2243554	SRP079058	SRR3934464	GBM cell 116	BT_S2	Core_tumour	BT_S2_CT	Neoplastic	Cancer	Unpanned	1906	cluster_3	cluster_11	Brain	diagnosis: glioblastoma; plate id: 1001000174; well: C2; tissue: Tumor; patient id: BT_S2; tsne cluster: 11; cell type: Neoplastic; neoplastic: Neoplastic; selection: Unpanned	NA	NA	single-cell sorting in 96-well plates followed by cDNA preparation using Smart-seq2; Smart-Seq2 for preparation of cDNA followed by library preparation using Nextera XT. Nextera tagmentation according to the standard protocol for single cell RNA-seq following Smart-Seq2	polyA RNA	transcriptomic	cDNA	RNA-Seq	1931037	94	GSE84465	Jul 20 2016	Public on Nov 01 2017	Nov 01 2017	9606	GPL18573	Illumina NextSeq 500	Single cell from Periphery; 1001000178.F2	Short read trimming: Prinseq to remove short reads (-min_len 30) trim the first 10 bp on the 5‰Ûª-end (-trim_left 10), trim reads with low quality on the 3‰Ûª-end (-trim_qual_right 25) and filter low complexity reads (-lc_method entropy \-lc_threshold 65). We used FASTQC to determine overrepresented sequences and removed those using cutadapt (-e 0.15 ‰ÛÒm 30). We then used Prinseq to remove orpha…	0	BioSample: https://www.ncbi.nlm.nih.gov/biosample/SAMN05421128; SRA: https://www.ncbi.nlm.nih.gov/sra?term=SRX1964058	SRA	1	Clark Center, E300	Stanford	USA	spyros.darmanis@gmail.com	Stanford University	Spyros,,Darmanis	California	94305	2017-11-02	2016-07-20 23:22:00	174336028	1356056
GSE84465	GSM2243555	SRP079058	SRR3934465	GBM cell 117	BT_S2	Core_tumour	BT_S2_CT	Neoplastic	Cancer	Unpanned	3459	cluster_3	cluster_11	Brain	diagnosis: glioblastoma; plate id: 1001000174; well: F1; tissue: Tumor; patient id: BT_S2; tsne cluster: 11; cell type: Neoplastic; neoplastic: Neoplastic; selection: Unpanned	NA	NA	single-cell sorting in 96-well plates followed by cDNA preparation using Smart-seq2; Smart-Seq2 for preparation of cDNA followed by library preparation using Nextera XT. Nextera tagmentation according to the standard protocol for single cell RNA-seq following Smart-Seq2	polyA RNA	transcriptomic	cDNA	RNA-Seq	2591202	126	GSE84465	Jul 20 2016	Public on Nov 01 2017	Nov 01 2017	9606	GPL18573	Illumina NextSeq 500	Single cell from Periphery; 1001000178.F3	Short read trimming: Prinseq to remove short reads (-min_len 30) trim the first 10 bp on the 5‰Ûª-end (-trim_left 10), trim reads with low quality on the 3‰Ûª-end (-trim_qual_right 25) and filter low complexity reads (-lc_method entropy \-lc_threshold 65). We used FASTQC to determine overrepresented sequences and removed those using cutadapt (-e 0.15 ‰ÛÒm 30). We then used Prinseq to remove orpha…	0	BioSample: https://www.ncbi.nlm.nih.gov/biosample/SAMN05421153; SRA: https://www.ncbi.nlm.nih.gov/sra?term=SRX1964083	SRA	1	Clark Center, E300	Stanford	USA	spyros.darmanis@gmail.com	Stanford University	Spyros,,Darmanis	California	94305	2017-11-02	2016-07-20 23:22:00	193534084	1505341
GSE84465	GSM2243556	SRP079058	SRR3934466	GBM cell 118	BT_S2	Core_tumour	BT_S2_CT	Immune_cell	Normal	Unpanned	2386	cluster_1	cluster_7	Brain	diagnosis: glioblastoma; plate id: 1001000174; well: F3; tissue: Tumor; patient id: BT_S2; tsne cluster: 7; cell type: Immune cell; neoplastic: Regular; selection: Unpanned	NA	NA	single-cell sorting in 96-well plates followed by cDNA preparation using Smart-seq2; Smart-Seq2 for preparation of cDNA followed by library preparation using Nextera XT. Nextera tagmentation according to the standard protocol for single cell RNA-seq following Smart-Seq2	polyA RNA	transcriptomic	cDNA	RNA-Seq	1745686	85	GSE84465	Jul 20 2016	Public on Nov 01 2017	Nov 01 2017	9606	GPL18573	Illumina NextSeq 500	Single cell from Periphery; 1001000178.F4	Short read trimming: Prinseq to remove short reads (-min_len 30) trim the first 10 bp on the 5‰Ûª-end (-trim_left 10), trim reads with low quality on the 3‰Ûª-end (-trim_qual_right 25) and filter low complexity reads (-lc_method entropy \-lc_threshold 65). We used FASTQC to determine overrepresented sequences and removed those using cutadapt (-e 0.15 ‰ÛÒm 30). We then used Prinseq to remove orpha…	0	BioSample: https://www.ncbi.nlm.nih.gov/biosample/SAMN05421120; SRA: https://www.ncbi.nlm.nih.gov/sra?term=SRX1964050	SRA	1	Clark Center, E300	Stanford	USA	spyros.darmanis@gmail.com	Stanford University	Spyros,,Darmanis	California	94305	2017-11-02	2016-07-20 23:22:00	180071740	1400742
GSE84465	GSM2243557	SRP079058	SRR3934467	GBM cell 119	BT_S2	Core_tumour	BT_S2_CT	Neoplastic	Cancer	Unpanned	3956	cluster_3	cluster_11	Brain	diagnosis: glioblastoma; plate id: 1001000174; well: C11; tissue: Tumor; patient id: BT_S2; tsne cluster: 11; cell type: Neoplastic; neoplastic: Neoplastic; selection: Unpanned	NA	NA	single-cell sorting in 96-well plates followed by cDNA preparation using Smart-seq2; Smart-Seq2 for preparation of cDNA followed by library preparation using Nextera XT. Nextera tagmentation according to the standard protocol for single cell RNA-seq following Smart-Seq2	polyA RNA	transcriptomic	cDNA	RNA-Seq	2210740	108	GSE84465	Jul 20 2016	Public on Nov 01 2017	Nov 01 2017	9606	GPL18573	Illumina NextSeq 500	Single cell from Periphery; 1001000178.F5	Short read trimming: Prinseq to remove short reads (-min_len 30) trim the first 10 bp on the 5‰Ûª-end (-trim_left 10), trim reads with low quality on the 3‰Ûª-end (-trim_qual_right 25) and filter low complexity reads (-lc_method entropy \-lc_threshold 65). We used FASTQC to determine overrepresented sequences and removed those using cutadapt (-e 0.15 ‰ÛÒm 30). We then used Prinseq to remove orpha…	0	BioSample: https://www.ncbi.nlm.nih.gov/biosample/SAMN05420951; SRA: https://www.ncbi.nlm.nih.gov/sra?term=SRX1964114	SRA	1	Clark Center, E300	Stanford	USA	spyros.darmanis@gmail.com	Stanford University	Spyros,,Darmanis	California	94305	2017-11-02	2016-07-20 23:22:00	188361773	1465558
GSE84465	GSM2243558	SRP079058	SRR3934468	GBM cell 120	BT_S2	Core_tumour	BT_S2_CT	Neoplastic	Cancer	Unpanned	2573	cluster_3	cluster_11	Brain	diagnosis: glioblastoma; plate id: 1001000174; well: H8; tissue: Tumor; patient id: BT_S2; tsne cluster: 11; cell type: Neoplastic; neoplastic: Neoplastic; selection: Unpanned	NA	NA	single-cell sorting in 96-well plates followed by cDNA preparation using Smart-seq2; Smart-Seq2 for preparation of cDNA followed by library preparation using Nextera XT. Nextera tagmentation according to the standard protocol for single cell RNA-seq following Smart-Seq2	polyA RNA	transcriptomic	cDNA	RNA-Seq	1776850	87	GSE84465	Jul 20 2016	Public on Nov 01 2017	Nov 01 2017	9606	GPL18573	Illumina NextSeq 500	Single cell from Periphery; 1001000178.F6	Short read trimming: Prinseq to remove short reads (-min_len 30) trim the first 10 bp on the 5‰Ûª-end (-trim_left 10), trim reads with low quality on the 3‰Ûª-end (-trim_qual_right 25) and filter low complexity reads (-lc_method entropy \-lc_threshold 65). We used FASTQC to determine overrepresented sequences and removed those using cutadapt (-e 0.15 ‰ÛÒm 30). We then used Prinseq to remove orpha…	0	BioSample: https://www.ncbi.nlm.nih.gov/biosample/SAMN05421150; SRA: https://www.ncbi.nlm.nih.gov/sra?term=SRX1964080	SRA	1	Clark Center, E300	Stanford	USA	spyros.darmanis@gmail.com	Stanford University	Spyros,,Darmanis	California	94305	2017-11-02	2016-07-20 23:22:00	187829835	1461358
GSE84465	GSM2243559	SRP079058	SRR3934469	GBM cell 121	BT_S2	Core_tumour	BT_S2_CT	Neoplastic	Cancer	Unpanned	1941	cluster_3	cluster_11	Brain	diagnosis: glioblastoma; plate id: 1001000174; well: H1; tissue: Tumor; patient id: BT_S2; tsne cluster: 11; cell type: Neoplastic; neoplastic: Neoplastic; selection: Unpanned	NA	NA	single-cell sorting in 96-well plates followed by cDNA preparation using Smart-seq2; Smart-Seq2 for preparation of cDNA followed by library preparation using Nextera XT. Nextera tagmentation according to the standard protocol for single cell RNA-seq following Smart-Seq2	polyA RNA	transcriptomic	cDNA	RNA-Seq	1756593	86	GSE84465	Jul 20 2016	Public on Nov 01 2017	Nov 01 2017	9606	GPL18573	Illumina NextSeq 500	Single cell from Periphery; 1001000178.F7	Short read trimming: Prinseq to remove short reads (-min_len 30) trim the first 10 bp on the 5‰Ûª-end (-trim_left 10), trim reads with low quality on the 3‰Ûª-end (-trim_qual_right 25) and filter low complexity reads (-lc_method entropy \-lc_threshold 65). We used FASTQC to determine overrepresented sequences and removed those using cutadapt (-e 0.15 ‰ÛÒm 30). We then used Prinseq to remove orpha…	0	BioSample: https://www.ncbi.nlm.nih.gov/biosample/SAMN05421167; SRA: https://www.ncbi.nlm.nih.gov/sra?term=SRX1964097	SRA	1	Clark Center, E300	Stanford	USA	spyros.darmanis@gmail.com	Stanford University	Spyros,,Darmanis	California	94305	2017-11-02	2016-07-20 23:22:00	178374500	1387482
GSE84465	GSM2243560	SRP079058	SRR3934470	GBM cell 122	BT_S2	Core_tumour	BT_S2_CT	Neoplastic	Cancer	Unpanned	2357	cluster_3	cluster_11	Brain	diagnosis: glioblastoma; plate id: 1001000174; well: G8; tissue: Tumor; patient id: BT_S2; tsne cluster: 11; cell type: Neoplastic; neoplastic: Neoplastic; selection: Unpanned	NA	NA	single-cell sorting in 96-well plates followed by cDNA preparation using Smart-seq2; Smart-Seq2 for preparation of cDNA followed by library preparation using Nextera XT. Nextera tagmentation according to the standard protocol for single cell RNA-seq following Smart-Seq2	polyA RNA	transcriptomic	cDNA	RNA-Seq	1116609	54	GSE84465	Jul 20 2016	Public on Nov 01 2017	Nov 01 2017	9606	GPL18573	Illumina NextSeq 500	Single cell from Periphery; 1001000178.F8	Short read trimming: Prinseq to remove short reads (-min_len 30) trim the first 10 bp on the 5‰Ûª-end (-trim_left 10), trim reads with low quality on the 3‰Ûª-end (-trim_qual_right 25) and filter low complexity reads (-lc_method entropy \-lc_threshold 65). We used FASTQC to determine overrepresented sequences and removed those using cutadapt (-e 0.15 ‰ÛÒm 30). We then used Prinseq to remove orpha…	0	BioSample: https://www.ncbi.nlm.nih.gov/biosample/SAMN05421139; SRA: https://www.ncbi.nlm.nih.gov/sra?term=SRX1964069	SRA	1	Clark Center, E300	Stanford	USA	spyros.darmanis@gmail.com	Stanford University	Spyros,,Darmanis	California	94305	2017-11-02	2016-07-20 23:22:00	186875112	1453676
GSE84465	GSM2243561	SRP079058	SRR3934471	GBM cell 123	BT_S2	Core_tumour	BT_S2_CT	Neoplastic	Cancer	Unpanned	2631	cluster_1	cluster_11	Brain	diagnosis: glioblastoma; plate id: 1001000174; well: B5; tissue: Tumor; patient id: BT_S2; tsne cluster: 11; cell type: Neoplastic; neoplastic: Neoplastic; selection: Unpanned	NA	NA	single-cell sorting in 96-well plates followed by cDNA preparation using Smart-seq2; Smart-Seq2 for preparation of cDNA followed by library preparation using Nextera XT. Nextera tagmentation according to the standard protocol for single cell RNA-seq following Smart-Seq2	polyA RNA	transcriptomic	cDNA	RNA-Seq	2560925	126	GSE84465	Jul 20 2016	Public on Nov 01 2017	Nov 01 2017	9606	GPL18573	Illumina NextSeq 500	Single cell from Periphery; 1001000178.F9	Short read trimming: Prinseq to remove short reads (-min_len 30) trim the first 10 bp on the 5‰Ûª-end (-trim_left 10), trim reads with low quality on the 3‰Ûª-end (-trim_qual_right 25) and filter low complexity reads (-lc_method entropy \-lc_threshold 65). We used FASTQC to determine overrepresented sequences and removed those using cutadapt (-e 0.15 ‰ÛÒm 30). We then used Prinseq to remove orpha…	0	BioSample: https://www.ncbi.nlm.nih.gov/biosample/SAMN05421129; SRA: https://www.ncbi.nlm.nih.gov/sra?term=SRX1964059	SRA	1	Clark Center, E300	Stanford	USA	spyros.darmanis@gmail.com	Stanford University	Spyros,,Darmanis	California	94305	2017-11-02	2016-07-20 23:22:00	178931161	1392236
GSE84465	GSM2243562	SRP079058	SRR3934472	GBM cell 124	BT_S2	Core_tumour	BT_S2_CT	Neoplastic	Cancer	Unpanned	2635	cluster_3	cluster_11	Brain	diagnosis: glioblastoma; plate id: 1001000174; well: E11; tissue: Tumor; patient id: BT_S2; tsne cluster: 11; cell type: Neoplastic; neoplastic: Neoplastic; selection: Unpanned	NA	NA	single-cell sorting in 96-well plates followed by cDNA preparation using Smart-seq2; Smart-Seq2 for preparation of cDNA followed by library preparation using Nextera XT. Nextera tagmentation according to the standard protocol for single cell RNA-seq following Smart-Seq2	polyA RNA	transcriptomic	cDNA	RNA-Seq	1670760	81	GSE84465	Jul 20 2016	Public on Nov 01 2017	Nov 01 2017	9606	GPL18573	Illumina NextSeq 500	Single cell from Periphery; 1001000178.G1	Short read trimming: Prinseq to remove short reads (-min_len 30) trim the first 10 bp on the 5‰Ûª-end (-trim_left 10), trim reads with low quality on the 3‰Ûª-end (-trim_qual_right 25) and filter low complexity reads (-lc_method entropy \-lc_threshold 65). We used FASTQC to determine overrepresented sequences and removed those using cutadapt (-e 0.15 ‰ÛÒm 30). We then used Prinseq to remove orpha…	0	BioSample: https://www.ncbi.nlm.nih.gov/biosample/SAMN05421133; SRA: https://www.ncbi.nlm.nih.gov/sra?term=SRX1964063	SRA	1	Clark Center, E300	Stanford	USA	spyros.darmanis@gmail.com	Stanford University	Spyros,,Darmanis	California	94305	2017-11-02	2016-07-20 23:22:00	177562112	1381348
GSE84465	GSM2243563	SRP079058	SRR3934473	GBM cell 125	BT_S2	Core_tumour	BT_S2_CT	Neoplastic	Cancer	Unpanned	875		cluster_11	Brain	diagnosis: glioblastoma; plate id: 1001000174; well: E8; tissue: Tumor; patient id: BT_S2; tsne cluster: 11; cell type: Neoplastic; neoplastic: Neoplastic; selection: Unpanned	NA	NA	single-cell sorting in 96-well plates followed by cDNA preparation using Smart-seq2; Smart-Seq2 for preparation of cDNA followed by library preparation using Nextera XT. Nextera tagmentation according to the standard protocol for single cell RNA-seq following Smart-Seq2	polyA RNA	transcriptomic	cDNA	RNA-Seq	1753975	86	GSE84465	Jul 20 2016	Public on Nov 01 2017	Nov 01 2017	9606	GPL18573	Illumina NextSeq 500	Single cell from Periphery; 1001000178.G10	Short read trimming: Prinseq to remove short reads (-min_len 30) trim the first 10 bp on the 5‰Ûª-end (-trim_left 10), trim reads with low quality on the 3‰Ûª-end (-trim_qual_right 25) and filter low complexity reads (-lc_method entropy \-lc_threshold 65). We used FASTQC to determine overrepresented sequences and removed those using cutadapt (-e 0.15 ‰ÛÒm 30). We then used Prinseq to remove orpha…	0	BioSample: https://www.ncbi.nlm.nih.gov/biosample/SAMN05420971; SRA: https://www.ncbi.nlm.nih.gov/sra?term=SRX1964134	SRA	1	Clark Center, E300	Stanford	USA	spyros.darmanis@gmail.com	Stanford University	Spyros,,Darmanis	California	94305	2017-11-02	2016-07-20 23:22:00	241860653	1882677
GSE84465	GSM2243564	SRP079058	SRR3934474	GBM cell 126	BT_S2	Core_tumour	BT_S2_CT	Neoplastic	Cancer	Unpanned	3349	cluster_3	cluster_11	Brain	diagnosis: glioblastoma; plate id: 1001000174; well: F11; tissue: Tumor; patient id: BT_S2; tsne cluster: 11; cell type: Neoplastic; neoplastic: Neoplastic; selection: Unpanned	NA	NA	single-cell sorting in 96-well plates followed by cDNA preparation using Smart-seq2; Smart-Seq2 for preparation of cDNA followed by library preparation using Nextera XT. Nextera tagmentation according to the standard protocol for single cell RNA-seq following Smart-Seq2	polyA RNA	transcriptomic	cDNA	RNA-Seq	1595049	77	GSE84465	Jul 20 2016	Public on Nov 01 2017	Nov 01 2017	9606	GPL18573	Illumina NextSeq 500	Single cell from Periphery; 1001000178.G11	Short read trimming: Prinseq to remove short reads (-min_len 30) trim the first 10 bp on the 5‰Ûª-end (-trim_left 10), trim reads with low quality on the 3‰Ûª-end (-trim_qual_right 25) and filter low complexity reads (-lc_method entropy \-lc_threshold 65). We used FASTQC to determine overrepresented sequences and removed those using cutadapt (-e 0.15 ‰ÛÒm 30). We then used Prinseq to remove orpha…	0	BioSample: https://www.ncbi.nlm.nih.gov/biosample/SAMN05420963; SRA: https://www.ncbi.nlm.nih.gov/sra?term=SRX1964126	SRA	1	Clark Center, E300	Stanford	USA	spyros.darmanis@gmail.com	Stanford University	Spyros,,Darmanis	California	94305	2017-11-02	2016-07-20 23:22:00	207280703	1613590
GSE84465	GSM2243565	SRP079058	SRR3934475	GBM cell 127	BT_S2	Core_tumour	BT_S2_CT	Neoplastic	Cancer	Unpanned	2095	cluster_3	cluster_11	Brain	diagnosis: glioblastoma; plate id: 1001000174; well: A1; tissue: Tumor; patient id: BT_S2; tsne cluster: 11; cell type: Neoplastic; neoplastic: Neoplastic; selection: Unpanned	NA	NA	single-cell sorting in 96-well plates followed by cDNA preparation using Smart-seq2; Smart-Seq2 for preparation of cDNA followed by library preparation using Nextera XT. Nextera tagmentation according to the standard protocol for single cell RNA-seq following Smart-Seq2	polyA RNA	transcriptomic	cDNA	RNA-Seq	1579858	77	GSE84465	Jul 20 2016	Public on Nov 01 2017	Nov 01 2017	9606	GPL18573	Illumina NextSeq 500	Single cell from Periphery; 1001000178.G12	Short read trimming: Prinseq to remove short reads (-min_len 30) trim the first 10 bp on the 5‰Ûª-end (-trim_left 10), trim reads with low quality on the 3‰Ûª-end (-trim_qual_right 25) and filter low complexity reads (-lc_method entropy \-lc_threshold 65). We used FASTQC to determine overrepresented sequences and removed those using cutadapt (-e 0.15 ‰ÛÒm 30). We then used Prinseq to remove orpha…	0	BioSample: https://www.ncbi.nlm.nih.gov/biosample/SAMN05420959; SRA: https://www.ncbi.nlm.nih.gov/sra?term=SRX1964122	SRA	1	Clark Center, E300	Stanford	USA	spyros.darmanis@gmail.com	Stanford University	Spyros,,Darmanis	California	94305	2017-11-02	2016-07-20 23:22:00	194332457	1512977
GSE84465	GSM2243566	SRP079058	SRR3934476	GBM cell 128	BT_S2	Core_tumour	BT_S2_CT	Neoplastic	Cancer	Unpanned	1955	cluster_3	cluster_11	Brain	diagnosis: glioblastoma; plate id: 1001000174; well: E7; tissue: Tumor; patient id: BT_S2; tsne cluster: 11; cell type: Neoplastic; neoplastic: Neoplastic; selection: Unpanned	NA	NA	single-cell sorting in 96-well plates followed by cDNA preparation using Smart-seq2; Smart-Seq2 for preparation of cDNA followed by library preparation using Nextera XT. Nextera tagmentation according to the standard protocol for single cell RNA-seq following Smart-Seq2	polyA RNA	transcriptomic	cDNA	RNA-Seq	1890954	92	GSE84465	Jul 20 2016	Public on Nov 01 2017	Nov 01 2017	9606	GPL18573	Illumina NextSeq 500	Single cell from Periphery; 1001000178.G2	Short read trimming: Prinseq to remove short reads (-min_len 30) trim the first 10 bp on the 5‰Ûª-end (-trim_left 10), trim reads with low quality on the 3‰Ûª-end (-trim_qual_right 25) and filter low complexity reads (-lc_method entropy \-lc_threshold 65). We used FASTQC to determine overrepresented sequences and removed those using cutadapt (-e 0.15 ‰ÛÒm 30). We then used Prinseq to remove orpha…	0	BioSample: https://www.ncbi.nlm.nih.gov/biosample/SAMN05420950; SRA: https://www.ncbi.nlm.nih.gov/sra?term=SRX1964113	SRA	1	Clark Center, E300	Stanford	USA	spyros.darmanis@gmail.com	Stanford University	Spyros,,Darmanis	California	94305	2017-11-02	2016-07-20 23:22:00	172917578	1345340
GSE84465	GSM2243567	SRP079058	SRR3934477	GBM cell 129	BT_S2	Core_tumour	BT_S2_CT	Neoplastic	Cancer	Unpanned	3151	cluster_3	cluster_11	Brain	diagnosis: glioblastoma; plate id: 1001000174; well: B1; tissue: Tumor; patient id: BT_S2; tsne cluster: 11; cell type: Neoplastic; neoplastic: Neoplastic; selection: Unpanned	NA	NA	single-cell sorting in 96-well plates followed by cDNA preparation using Smart-seq2; Smart-Seq2 for preparation of cDNA followed by library preparation using Nextera XT. Nextera tagmentation according to the standard protocol for single cell RNA-seq following Smart-Seq2	polyA RNA	transcriptomic	cDNA	RNA-Seq	2213040	109	GSE84465	Jul 20 2016	Public on Nov 01 2017	Nov 01 2017	9606	GPL18573	Illumina NextSeq 500	Single cell from Periphery; 1001000178.G3	Short read trimming: Prinseq to remove short reads (-min_len 30) trim the first 10 bp on the 5‰Ûª-end (-trim_left 10), trim reads with low quality on the 3‰Ûª-end (-trim_qual_right 25) and filter low complexity reads (-lc_method entropy \-lc_threshold 65). We used FASTQC to determine overrepresented sequences and removed those using cutadapt (-e 0.15 ‰ÛÒm 30). We then used Prinseq to remove orpha…	0	BioSample: https://www.ncbi.nlm.nih.gov/biosample/SAMN05421146; SRA: https://www.ncbi.nlm.nih.gov/sra?term=SRX1964076	SRA	1	Clark Center, E300	Stanford	USA	spyros.darmanis@gmail.com	Stanford University	Spyros,,Darmanis	California	94305	2017-11-02	2016-07-20 23:22:00	190393308	1481195
GSE84465	GSM2243568	SRP079058	SRR3934478	GBM cell 130	BT_S2	Core_tumour	BT_S2_CT	Neoplastic	Cancer	Unpanned	1694	cluster_3	cluster_11	Brain	diagnosis: glioblastoma; plate id: 1001000174; well: C12; tissue: Tumor; patient id: BT_S2; tsne cluster: 11; cell type: Neoplastic; neoplastic: Neoplastic; selection: Unpanned	NA	NA	single-cell sorting in 96-well plates followed by cDNA preparation using Smart-seq2; Smart-Seq2 for preparation of cDNA followed by library preparation using Nextera XT. Nextera tagmentation according to the standard protocol for single cell RNA-seq following Smart-Seq2	polyA RNA	transcriptomic	cDNA	RNA-Seq	2107183	102	GSE84465	Jul 20 2016	Public on Nov 01 2017	Nov 01 2017	9606	GPL18573	Illumina NextSeq 500	Single cell from Periphery; 1001000178.G4	Short read trimming: Prinseq to remove short reads (-min_len 30) trim the first 10 bp on the 5‰Ûª-end (-trim_left 10), trim reads with low quality on the 3‰Ûª-end (-trim_qual_right 25) and filter low complexity reads (-lc_method entropy \-lc_threshold 65). We used FASTQC to determine overrepresented sequences and removed those using cutadapt (-e 0.15 ‰ÛÒm 30). We then used Prinseq to remove orpha…	0	BioSample: https://www.ncbi.nlm.nih.gov/biosample/SAMN05421170; SRA: https://www.ncbi.nlm.nih.gov/sra?term=SRX1964100	SRA	1	Clark Center, E300	Stanford	USA	spyros.darmanis@gmail.com	Stanford University	Spyros,,Darmanis	California	94305	2017-11-02	2016-07-20 23:22:00	180662491	1405316
GSE84465	GSM2243569	SRP079058	SRR3934479	GBM cell 131	BT_S2	Core_tumour	BT_S2_CT	Neoplastic	Cancer	Unpanned	2166	cluster_2	cluster_11	Brain	diagnosis: glioblastoma; plate id: 1001000174; well: C9; tissue: Tumor; patient id: BT_S2; tsne cluster: 11; cell type: Neoplastic; neoplastic: Neoplastic; selection: Unpanned	NA	NA	single-cell sorting in 96-well plates followed by cDNA preparation using Smart-seq2; Smart-Seq2 for preparation of cDNA followed by library preparation using Nextera XT. Nextera tagmentation according to the standard protocol for single cell RNA-seq following Smart-Seq2	polyA RNA	transcriptomic	cDNA	RNA-Seq	1984828	97	GSE84465	Jul 20 2016	Public on Nov 01 2017	Nov 01 2017	9606	GPL18573	Illumina NextSeq 500	Single cell from Periphery; 1001000178.G5	Short read trimming: Prinseq to remove short reads (-min_len 30) trim the first 10 bp on the 5‰Ûª-end (-trim_left 10), trim reads with low quality on the 3‰Ûª-end (-trim_qual_right 25) and filter low complexity reads (-lc_method entropy \-lc_threshold 65). We used FASTQC to determine overrepresented sequences and removed those using cutadapt (-e 0.15 ‰ÛÒm 30). We then used Prinseq to remove orpha…	0	BioSample: https://www.ncbi.nlm.nih.gov/biosample/SAMN05421151; SRA: https://www.ncbi.nlm.nih.gov/sra?term=SRX1964081	SRA	1	Clark Center, E300	Stanford	USA	spyros.darmanis@gmail.com	Stanford University	Spyros,,Darmanis	California	94305	2017-11-02	2016-07-20 23:22:00	217978008	1695648
GSE84465	GSM2243570	SRP079058	SRR3934480	GBM cell 132	BT_S2	Core_tumour	BT_S2_CT	Neoplastic	Cancer	Unpanned	2641	cluster_3	cluster_11	Brain	diagnosis: glioblastoma; plate id: 1001000174; well: D7; tissue: Tumor; patient id: BT_S2; tsne cluster: 11; cell type: Neoplastic; neoplastic: Neoplastic; selection: Unpanned	NA	NA	single-cell sorting in 96-well plates followed by cDNA preparation using Smart-seq2; Smart-Seq2 for preparation of cDNA followed by library preparation using Nextera XT. Nextera tagmentation according to the standard protocol for single cell RNA-seq following Smart-Seq2	polyA RNA	transcriptomic	cDNA	RNA-Seq	2348131	114	GSE84465	Jul 20 2016	Public on Nov 01 2017	Nov 01 2017	9606	GPL18573	Illumina NextSeq 500	Single cell from Periphery; 1001000178.G6	Short read trimming: Prinseq to remove short reads (-min_len 30) trim the first 10 bp on the 5‰Ûª-end (-trim_left 10), trim reads with low quality on the 3‰Ûª-end (-trim_qual_right 25) and filter low complexity reads (-lc_method entropy \-lc_threshold 65). We used FASTQC to determine overrepresented sequences and removed those using cutadapt (-e 0.15 ‰ÛÒm 30). We then used Prinseq to remove orpha…	0	BioSample: https://www.ncbi.nlm.nih.gov/biosample/SAMN05420948; SRA: https://www.ncbi.nlm.nih.gov/sra?term=SRX1964111	SRA	1	Clark Center, E300	Stanford	USA	spyros.darmanis@gmail.com	Stanford University	Spyros,,Darmanis	California	94305	2017-11-02	2016-07-20 23:22:00	222056418	1727410
GSE84465	GSM2243571	SRP079058	SRR3934481	GBM cell 133	BT_S2	Core_tumour	BT_S2_CT	Neoplastic	Cancer	Unpanned	1475	cluster_2	cluster_11	Brain	diagnosis: glioblastoma; plate id: 1001000174; well: D2; tissue: Tumor; patient id: BT_S2; tsne cluster: 11; cell type: Neoplastic; neoplastic: Neoplastic; selection: Unpanned	NA	NA	single-cell sorting in 96-well plates followed by cDNA preparation using Smart-seq2; Smart-Seq2 for preparation of cDNA followed by library preparation using Nextera XT. Nextera tagmentation according to the standard protocol for single cell RNA-seq following Smart-Seq2	polyA RNA	transcriptomic	cDNA	RNA-Seq	1758494	85	GSE84465	Jul 20 2016	Public on Nov 01 2017	Nov 01 2017	9606	GPL18573	Illumina NextSeq 500	Single cell from Periphery; 1001000178.G7	Short read trimming: Prinseq to remove short reads (-min_len 30) trim the first 10 bp on the 5‰Ûª-end (-trim_left 10), trim reads with low quality on the 3‰Ûª-end (-trim_qual_right 25) and filter low complexity reads (-lc_method entropy \-lc_threshold 65). We used FASTQC to determine overrepresented sequences and removed those using cutadapt (-e 0.15 ‰ÛÒm 30). We then used Prinseq to remove orpha…	0	BioSample: https://www.ncbi.nlm.nih.gov/biosample/SAMN05421157; SRA: https://www.ncbi.nlm.nih.gov/sra?term=SRX1964087	SRA	1	Clark Center, E300	Stanford	USA	spyros.darmanis@gmail.com	Stanford University	Spyros,,Darmanis	California	94305	2017-11-02	2016-07-20 23:22:00	217202734	1689762
GSE84465	GSM2243572	SRP079058	SRR3934482	GBM cell 134	BT_S2	Core_tumour	BT_S2_CT	Neoplastic	Cancer	Unpanned	2368	cluster_3	cluster_11	Brain	diagnosis: glioblastoma; plate id: 1001000174; well: C4; tissue: Tumor; patient id: BT_S2; tsne cluster: 11; cell type: Neoplastic; neoplastic: Neoplastic; selection: Unpanned	NA	NA	single-cell sorting in 96-well plates followed by cDNA preparation using Smart-seq2; Smart-Seq2 for preparation of cDNA followed by library preparation using Nextera XT. Nextera tagmentation according to the standard protocol for single cell RNA-seq following Smart-Seq2	polyA RNA	transcriptomic	cDNA	RNA-Seq	1671550	81	GSE84465	Jul 20 2016	Public on Nov 01 2017	Nov 01 2017	9606	GPL18573	Illumina NextSeq 500	Single cell from Periphery; 1001000178.G8	Short read trimming: Prinseq to remove short reads (-min_len 30) trim the first 10 bp on the 5‰Ûª-end (-trim_left 10), trim reads with low quality on the 3‰Ûª-end (-trim_qual_right 25) and filter low complexity reads (-lc_method entropy \-lc_threshold 65). We used FASTQC to determine overrepresented sequences and removed those using cutadapt (-e 0.15 ‰ÛÒm 30). We then used Prinseq to remove orpha…	0	BioSample: https://www.ncbi.nlm.nih.gov/biosample/SAMN05421292; SRA: https://www.ncbi.nlm.nih.gov/sra?term=SRX1964045	SRA	1	Clark Center, E300	Stanford	USA	spyros.darmanis@gmail.com	Stanford University	Spyros,,Darmanis	California	94305	2017-11-02	2016-07-20 23:22:00	178912518	1391839
GSE84465	GSM2243573	SRP079058	SRR3934483	GBM cell 135	BT_S2	Core_tumour	BT_S2_CT	Neoplastic	Cancer	Unpanned	2578	cluster_2	cluster_11	Brain	diagnosis: glioblastoma; plate id: 1001000174; well: F8; tissue: Tumor; patient id: BT_S2; tsne cluster: 11; cell type: Neoplastic; neoplastic: Neoplastic; selection: Unpanned	NA	NA	single-cell sorting in 96-well plates followed by cDNA preparation using Smart-seq2; Smart-Seq2 for preparation of cDNA followed by library preparation using Nextera XT. Nextera tagmentation according to the standard protocol for single cell RNA-seq following Smart-Seq2	polyA RNA	transcriptomic	cDNA	RNA-Seq	2180243	107	GSE84465	Jul 20 2016	Public on Nov 01 2017	Nov 01 2017	9606	GPL18573	Illumina NextSeq 500	Single cell from Periphery; 1001000178.G9	Short read trimming: Prinseq to remove short reads (-min_len 30) trim the first 10 bp on the 5‰Ûª-end (-trim_left 10), trim reads with low quality on the 3‰Ûª-end (-trim_qual_right 25) and filter low complexity reads (-lc_method entropy \-lc_threshold 65). We used FASTQC to determine overrepresented sequences and removed those using cutadapt (-e 0.15 ‰ÛÒm 30). We then used Prinseq to remove orpha…	0	BioSample: https://www.ncbi.nlm.nih.gov/biosample/SAMN05420966; SRA: https://www.ncbi.nlm.nih.gov/sra?term=SRX1964129	SRA	1	Clark Center, E300	Stanford	USA	spyros.darmanis@gmail.com	Stanford University	Spyros,,Darmanis	California	94305	2017-11-02	2016-07-20 23:22:00	224102994	1744519
GSE84465	GSM2243574	SRP079058	SRR3934484	GBM cell 136	BT_S2	Core_tumour	BT_S2_CT	Neoplastic	Cancer	Unpanned	1981	cluster_3	cluster_11	Brain	diagnosis: glioblastoma; plate id: 1001000174; well: D10; tissue: Tumor; patient id: BT_S2; tsne cluster: 11; cell type: Neoplastic; neoplastic: Neoplastic; selection: Unpanned	NA	NA	single-cell sorting in 96-well plates followed by cDNA preparation using Smart-seq2; Smart-Seq2 for preparation of cDNA followed by library preparation using Nextera XT. Nextera tagmentation according to the standard protocol for single cell RNA-seq following Smart-Seq2	polyA RNA	transcriptomic	cDNA	RNA-Seq	2165189	105	GSE84465	Jul 20 2016	Public on Nov 01 2017	Nov 01 2017	9606	GPL18573	Illumina NextSeq 500	Single cell from Periphery; 1001000178.H1	Short read trimming: Prinseq to remove short reads (-min_len 30) trim the first 10 bp on the 5‰Ûª-end (-trim_left 10), trim reads with low quality on the 3‰Ûª-end (-trim_qual_right 25) and filter low complexity reads (-lc_method entropy \-lc_threshold 65). We used FASTQC to determine overrepresented sequences and removed those using cutadapt (-e 0.15 ‰ÛÒm 30). We then used Prinseq to remove orpha…	0	BioSample: https://www.ncbi.nlm.nih.gov/biosample/SAMN05420967; SRA: https://www.ncbi.nlm.nih.gov/sra?term=SRX1964130	SRA	1	Clark Center, E300	Stanford	USA	spyros.darmanis@gmail.com	Stanford University	Spyros,,Darmanis	California	94305	2017-11-02	2016-07-20 23:22:00	205341971	1598573
GSE84465	GSM2243575	SRP079058	SRR3934485	GBM cell 137	BT_S2	Core_tumour	BT_S2_CT	Neoplastic	Cancer	Unpanned	2096	cluster_2	cluster_11	Brain	diagnosis: glioblastoma; plate id: 1001000174; well: G11; tissue: Tumor; patient id: BT_S2; tsne cluster: 11; cell type: Neoplastic; neoplastic: Neoplastic; selection: Unpanned	NA	NA	single-cell sorting in 96-well plates followed by cDNA preparation using Smart-seq2; Smart-Seq2 for preparation of cDNA followed by library preparation using Nextera XT. Nextera tagmentation according to the standard protocol for single cell RNA-seq following Smart-Seq2	polyA RNA	transcriptomic	cDNA	RNA-Seq	2104734	103	GSE84465	Jul 20 2016	Public on Nov 01 2017	Nov 01 2017	9606	GPL18573	Illumina NextSeq 500	Single cell from Periphery; 1001000178.H10	Short read trimming: Prinseq to remove short reads (-min_len 30) trim the first 10 bp on the 5‰Ûª-end (-trim_left 10), trim reads with low quality on the 3‰Ûª-end (-trim_qual_right 25) and filter low complexity reads (-lc_method entropy \-lc_threshold 65). We used FASTQC to determine overrepresented sequences and removed those using cutadapt (-e 0.15 ‰ÛÒm 30). We then used Prinseq to remove orpha…	0	BioSample: https://www.ncbi.nlm.nih.gov/biosample/SAMN05420961; SRA: https://www.ncbi.nlm.nih.gov/sra?term=SRX1964124	SRA	1	Clark Center, E300	Stanford	USA	spyros.darmanis@gmail.com	Stanford University	Spyros,,Darmanis	California	94305	2017-11-02	2016-07-20 23:22:00	166177737	1293611
GSE84465	GSM2243576	SRP079058	SRR3934486	GBM cell 138	BT_S2	Core_tumour	BT_S2_CT	Neoplastic	Cancer	Unpanned	1883	cluster_3	cluster_11	Brain	diagnosis: glioblastoma; plate id: 1001000174; well: A3; tissue: Tumor; patient id: BT_S2; tsne cluster: 11; cell type: Neoplastic; neoplastic: Neoplastic; selection: Unpanned	NA	NA	single-cell sorting in 96-well plates followed by cDNA preparation using Smart-seq2; Smart-Seq2 for preparation of cDNA followed by library preparation using Nextera XT. Nextera tagmentation according to the standard protocol for single cell RNA-seq following Smart-Seq2	polyA RNA	transcriptomic	cDNA	RNA-Seq	1744141	85	GSE84465	Jul 20 2016	Public on Nov 01 2017	Nov 01 2017	9606	GPL18573	Illumina NextSeq 500	Single cell from Periphery; 1001000178.H11	Short read trimming: Prinseq to remove short reads (-min_len 30) trim the first 10 bp on the 5‰Ûª-end (-trim_left 10), trim reads with low quality on the 3‰Ûª-end (-trim_qual_right 25) and filter low complexity reads (-lc_method entropy \-lc_threshold 65). We used FASTQC to determine overrepresented sequences and removed those using cutadapt (-e 0.15 ‰ÛÒm 30). We then used Prinseq to remove orpha…	0	BioSample: https://www.ncbi.nlm.nih.gov/biosample/SAMN05420969; SRA: https://www.ncbi.nlm.nih.gov/sra?term=SRX1964132	SRA	1	Clark Center, E300	Stanford	USA	spyros.darmanis@gmail.com	Stanford University	Spyros,,Darmanis	California	94305	2017-11-02	2016-07-20 23:22:00	186761078	1453711
GSE84465	GSM2243577	SRP079058	SRR3934487	GBM cell 139	BT_S2	Core_tumour	BT_S2_CT	Neoplastic	Cancer	Unpanned	2914	cluster_2	cluster_11	Brain	diagnosis: glioblastoma; plate id: 1001000174; well: E3; tissue: Tumor; patient id: BT_S2; tsne cluster: 11; cell type: Neoplastic; neoplastic: Neoplastic; selection: Unpanned	NA	NA	single-cell sorting in 96-well plates followed by cDNA preparation using Smart-seq2; Smart-Seq2 for preparation of cDNA followed by library preparation using Nextera XT. Nextera tagmentation according to the standard protocol for single cell RNA-seq following Smart-Seq2	polyA RNA	transcriptomic	cDNA	RNA-Seq	2529470	123	GSE84465	Jul 20 2016	Public on Nov 01 2017	Nov 01 2017	9606	GPL18573	Illumina NextSeq 500	Single cell from Periphery; 1001000178.H2	Short read trimming: Prinseq to remove short reads (-min_len 30) trim the first 10 bp on the 5‰Ûª-end (-trim_left 10), trim reads with low quality on the 3‰Ûª-end (-trim_qual_right 25) and filter low complexity reads (-lc_method entropy \-lc_threshold 65). We used FASTQC to determine overrepresented sequences and removed those using cutadapt (-e 0.15 ‰ÛÒm 30). We then used Prinseq to remove orpha…	0	BioSample: https://www.ncbi.nlm.nih.gov/biosample/SAMN05420965; SRA: https://www.ncbi.nlm.nih.gov/sra?term=SRX1964128	SRA	1	Clark Center, E300	Stanford	USA	spyros.darmanis@gmail.com	Stanford University	Spyros,,Darmanis	California	94305	2017-11-02	2016-07-20 23:23:00	212602305	1655296
GSE84465	GSM2243578	SRP079058	SRR3934488	GBM cell 140	BT_S2	Core_tumour	BT_S2_CT	Neoplastic	Cancer	Unpanned	2499	cluster_3	cluster_11	Brain	diagnosis: glioblastoma; plate id: 1001000174; well: H5; tissue: Tumor; patient id: BT_S2; tsne cluster: 11; cell type: Neoplastic; neoplastic: Neoplastic; selection: Unpanned	NA	NA	single-cell sorting in 96-well plates followed by cDNA preparation using Smart-seq2; Smart-Seq2 for preparation of cDNA followed by library preparation using Nextera XT. Nextera tagmentation according to the standard protocol for single cell RNA-seq following Smart-Seq2	polyA RNA	transcriptomic	cDNA	RNA-Seq	2294683	113	GSE84465	Jul 20 2016	Public on Nov 01 2017	Nov 01 2017	9606	GPL18573	Illumina NextSeq 500	Single cell from Periphery; 1001000178.H3	Short read trimming: Prinseq to remove short reads (-min_len 30) trim the first 10 bp on the 5‰Ûª-end (-trim_left 10), trim reads with low quality on the 3‰Ûª-end (-trim_qual_right 25) and filter low complexity reads (-lc_method entropy \-lc_threshold 65). We used FASTQC to determine overrepresented sequences and removed those using cutadapt (-e 0.15 ‰ÛÒm 30). We then used Prinseq to remove orpha…	0	BioSample: https://www.ncbi.nlm.nih.gov/biosample/SAMN05420958; SRA: https://www.ncbi.nlm.nih.gov/sra?term=SRX1964121	SRA	1	Clark Center, E300	Stanford	USA	spyros.darmanis@gmail.com	Stanford University	Spyros,,Darmanis	California	94305	2017-11-02	2016-07-20 23:22:00	212607924	1654866
GSE84465	GSM2243579	SRP079058	SRR3934489	GBM cell 141	BT_S2	Core_tumour	BT_S2_CT	Neoplastic	Cancer	Unpanned	1229	cluster_3	cluster_11	Brain	diagnosis: glioblastoma; plate id: 1001000174; well: C6; tissue: Tumor; patient id: BT_S2; tsne cluster: 11; cell type: Neoplastic; neoplastic: Neoplastic; selection: Unpanned	NA	NA	single-cell sorting in 96-well plates followed by cDNA preparation using Smart-seq2; Smart-Seq2 for preparation of cDNA followed by library preparation using Nextera XT. Nextera tagmentation according to the standard protocol for single cell RNA-seq following Smart-Seq2	polyA RNA	transcriptomic	cDNA	RNA-Seq	1266925	63	GSE84465	Jul 20 2016	Public on Nov 01 2017	Nov 01 2017	9606	GPL18573	Illumina NextSeq 500	Single cell from Periphery; 1001000178.H4	Short read trimming: Prinseq to remove short reads (-min_len 30) trim the first 10 bp on the 5‰Ûª-end (-trim_left 10), trim reads with low quality on the 3‰Ûª-end (-trim_qual_right 25) and filter low complexity reads (-lc_method entropy \-lc_threshold 65). We used FASTQC to determine overrepresented sequences and removed those using cutadapt (-e 0.15 ‰ÛÒm 30). We then used Prinseq to remove orpha…	0	BioSample: https://www.ncbi.nlm.nih.gov/biosample/SAMN05420964; SRA: https://www.ncbi.nlm.nih.gov/sra?term=SRX1964127	SRA	1	Clark Center, E300	Stanford	USA	spyros.darmanis@gmail.com	Stanford University	Spyros,,Darmanis	California	94305	2017-11-02	2016-07-20 23:22:00	232275124	1807922
GSE84465	GSM2243580	SRP079058	SRR3934490	GBM cell 142	BT_S2	Core_tumour	BT_S2_CT	Neoplastic	Cancer	Unpanned	2616	cluster_3	cluster_11	Brain	diagnosis: glioblastoma; plate id: 1001000174; well: D3; tissue: Tumor; patient id: BT_S2; tsne cluster: 11; cell type: Neoplastic; neoplastic: Neoplastic; selection: Unpanned	NA	NA	single-cell sorting in 96-well plates followed by cDNA preparation using Smart-seq2; Smart-Seq2 for preparation of cDNA followed by library preparation using Nextera XT. Nextera tagmentation according to the standard protocol for single cell RNA-seq following Smart-Seq2	polyA RNA	transcriptomic	cDNA	RNA-Seq	1640885	80	GSE84465	Jul 20 2016	Public on Nov 01 2017	Nov 01 2017	9606	GPL18573	Illumina NextSeq 500	Single cell from Periphery; 1001000178.H5	Short read trimming: Prinseq to remove short reads (-min_len 30) trim the first 10 bp on the 5‰Ûª-end (-trim_left 10), trim reads with low quality on the 3‰Ûª-end (-trim_qual_right 25) and filter low complexity reads (-lc_method entropy \-lc_threshold 65). We used FASTQC to determine overrepresented sequences and removed those using cutadapt (-e 0.15 ‰ÛÒm 30). We then used Prinseq to remove orpha…	0	BioSample: https://www.ncbi.nlm.nih.gov/biosample/SAMN05420957; SRA: https://www.ncbi.nlm.nih.gov/sra?term=SRX1964120	SRA	1	Clark Center, E300	Stanford	USA	spyros.darmanis@gmail.com	Stanford University	Spyros,,Darmanis	California	94305	2017-11-02	2016-07-20 23:23:00	224108875	1744614
GSE84465	GSM2243581	SRP079058	SRR3934491	GBM cell 143	BT_S2	Core_tumour	BT_S2_CT	Neoplastic	Cancer	Unpanned	2600	cluster_2	cluster_11	Brain	diagnosis: glioblastoma; plate id: 1001000174; well: D9; tissue: Tumor; patient id: BT_S2; tsne cluster: 11; cell type: Neoplastic; neoplastic: Neoplastic; selection: Unpanned	NA	NA	single-cell sorting in 96-well plates followed by cDNA preparation using Smart-seq2; Smart-Seq2 for preparation of cDNA followed by library preparation using Nextera XT. Nextera tagmentation according to the standard protocol for single cell RNA-seq following Smart-Seq2	polyA RNA	transcriptomic	cDNA	RNA-Seq	2304628	113	GSE84465	Jul 20 2016	Public on Nov 01 2017	Nov 01 2017	9606	GPL18573	Illumina NextSeq 500	Single cell from Periphery; 1001000178.H6	Short read trimming: Prinseq to remove short reads (-min_len 30) trim the first 10 bp on the 5‰Ûª-end (-trim_left 10), trim reads with low quality on the 3‰Ûª-end (-trim_qual_right 25) and filter low complexity reads (-lc_method entropy \-lc_threshold 65). We used FASTQC to determine overrepresented sequences and removed those using cutadapt (-e 0.15 ‰ÛÒm 30). We then used Prinseq to remove orpha…	0	BioSample: https://www.ncbi.nlm.nih.gov/biosample/SAMN05420970; SRA: https://www.ncbi.nlm.nih.gov/sra?term=SRX1964133	SRA	1	Clark Center, E300	Stanford	USA	spyros.darmanis@gmail.com	Stanford University	Spyros,,Darmanis	California	94305	2017-11-02	2016-07-20 23:22:00	224381410	1746531
GSE84465	GSM2243582	SRP079058	SRR3934492	GBM cell 144	BT_S2	Core_tumour	BT_S2_CT	Neoplastic	Cancer	Unpanned	2393	cluster_3	cluster_11	Brain	diagnosis: glioblastoma; plate id: 1001000175; well: E1; tissue: Tumor; patient id: BT_S2; tsne cluster: 11; cell type: Neoplastic; neoplastic: Neoplastic; selection: Unpanned	NA	NA	single-cell sorting in 96-well plates followed by cDNA preparation using Smart-seq2; Smart-Seq2 for preparation of cDNA followed by library preparation using Nextera XT. Nextera tagmentation according to the standard protocol for single cell RNA-seq following Smart-Seq2	polyA RNA	transcriptomic	cDNA	RNA-Seq	1681082	82	GSE84465	Jul 20 2016	Public on Nov 01 2017	Nov 01 2017	9606	GPL18573	Illumina NextSeq 500	Single cell from Periphery; 1001000178.H7	Short read trimming: Prinseq to remove short reads (-min_len 30) trim the first 10 bp on the 5‰Ûª-end (-trim_left 10), trim reads with low quality on the 3‰Ûª-end (-trim_qual_right 25) and filter low complexity reads (-lc_method entropy \-lc_threshold 65). We used FASTQC to determine overrepresented sequences and removed those using cutadapt (-e 0.15 ‰ÛÒm 30). We then used Prinseq to remove orpha…	0	BioSample: https://www.ncbi.nlm.nih.gov/biosample/SAMN05420962; SRA: https://www.ncbi.nlm.nih.gov/sra?term=SRX1964125	SRA	1	Clark Center, E300	Stanford	USA	spyros.darmanis@gmail.com	Stanford University	Spyros,,Darmanis	California	94305	2017-11-02	2016-07-20 23:22:00	236601328	1841755
GSE84465	GSM2243583	SRP079058	SRR3934493	GBM cell 145	BT_S2	Core_tumour	BT_S2_CT	Neoplastic	Cancer	Unpanned	1753	cluster_2	cluster_11	Brain	diagnosis: glioblastoma; plate id: 1001000175; well: A3; tissue: Tumor; patient id: BT_S2; tsne cluster: 11; cell type: Neoplastic; neoplastic: Neoplastic; selection: Unpanned	NA	NA	single-cell sorting in 96-well plates followed by cDNA preparation using Smart-seq2; Smart-Seq2 for preparation of cDNA followed by library preparation using Nextera XT. Nextera tagmentation according to the standard protocol for single cell RNA-seq following Smart-Seq2	polyA RNA	transcriptomic	cDNA	RNA-Seq	1852163	91	GSE84465	Jul 20 2016	Public on Nov 01 2017	Nov 01 2017	9606	GPL18573	Illumina NextSeq 500	Single cell from Periphery; 1001000178.H8	Short read trimming: Prinseq to remove short reads (-min_len 30) trim the first 10 bp on the 5‰Ûª-end (-trim_left 10), trim reads with low quality on the 3‰Ûª-end (-trim_qual_right 25) and filter low complexity reads (-lc_method entropy \-lc_threshold 65). We used FASTQC to determine overrepresented sequences and removed those using cutadapt (-e 0.15 ‰ÛÒm 30). We then used Prinseq to remove orpha…	0	BioSample: https://www.ncbi.nlm.nih.gov/biosample/SAMN05420968; SRA: https://www.ncbi.nlm.nih.gov/sra?term=SRX1964131	SRA	1	Clark Center, E300	Stanford	USA	spyros.darmanis@gmail.com	Stanford University	Spyros,,Darmanis	California	94305	2017-11-02	2016-07-20 23:22:00	208996355	1626567
GSE84465	GSM2243584	SRP079058	SRR3934494	GBM cell 146	BT_S2	Core_tumour	BT_S2_CT	Neoplastic	Cancer	Unpanned	935		cluster_11	Brain	diagnosis: glioblastoma; plate id: 1001000175; well: H2; tissue: Tumor; patient id: BT_S2; tsne cluster: 11; cell type: Neoplastic; neoplastic: Neoplastic; selection: Unpanned	NA	NA	single-cell sorting in 96-well plates followed by cDNA preparation using Smart-seq2; Smart-Seq2 for preparation of cDNA followed by library preparation using Nextera XT. Nextera tagmentation according to the standard protocol for single cell RNA-seq following Smart-Seq2	polyA RNA	transcriptomic	cDNA	RNA-Seq	1359185	67	GSE84465	Jul 20 2016	Public on Nov 01 2017	Nov 01 2017	9606	GPL18573	Illumina NextSeq 500	Single cell from Periphery; 1001000178.H9	Short read trimming: Prinseq to remove short reads (-min_len 30) trim the first 10 bp on the 5‰Ûª-end (-trim_left 10), trim reads with low quality on the 3‰Ûª-end (-trim_qual_right 25) and filter low complexity reads (-lc_method entropy \-lc_threshold 65). We used FASTQC to determine overrepresented sequences and removed those using cutadapt (-e 0.15 ‰ÛÒm 30). We then used Prinseq to remove orpha…	0	BioSample: https://www.ncbi.nlm.nih.gov/biosample/SAMN05420960; SRA: https://www.ncbi.nlm.nih.gov/sra?term=SRX1964123	SRA	1	Clark Center, E300	Stanford	USA	spyros.darmanis@gmail.com	Stanford University	Spyros,,Darmanis	California	94305	2017-11-02	2016-07-20 23:22:00	201961870	1572171
GSE84465	GSM2243585	SRP079058	SRR3934495	GBM cell 147	BT_S2	Core_tumour	BT_S2_CT	Neoplastic	Cancer	Unpanned	2365	cluster_3	cluster_11	Brain	diagnosis: glioblastoma; plate id: 1001000175; well: C11; tissue: Tumor; patient id: BT_S2; tsne cluster: 11; cell type: Neoplastic; neoplastic: Neoplastic; selection: Unpanned	NA	NA	single-cell sorting in 96-well plates followed by cDNA preparation using Smart-seq2; Smart-Seq2 for preparation of cDNA followed by library preparation using Nextera XT. Nextera tagmentation according to the standard protocol for single cell RNA-seq following Smart-Seq2	polyA RNA	transcriptomic	cDNA	RNA-Seq	1413295	68	GSE84465	Jul 20 2016	Public on Nov 01 2017	Nov 01 2017	9606	GPL18573	Illumina NextSeq 500	Single cell from Periphery; 1001000179.A1	Short read trimming: Prinseq to remove short reads (-min_len 30) trim the first 10 bp on the 5‰Ûª-end (-trim_left 10), trim reads with low quality on the 3‰Ûª-end (-trim_qual_right 25) and filter low complexity reads (-lc_method entropy \-lc_threshold 65). We used FASTQC to determine overrepresented sequences and removed those using cutadapt (-e 0.15 ‰ÛÒm 30). We then used Prinseq to remove orpha…	0	BioSample: https://www.ncbi.nlm.nih.gov/biosample/SAMN05422359; SRA: https://www.ncbi.nlm.nih.gov/sra?term=SRX1964164	SRA	1	Clark Center, E300	Stanford	USA	spyros.darmanis@gmail.com	Stanford University	Spyros,,Darmanis	California	94305	2017-11-02	2016-07-20 23:23:00	205929056	1605140
GSE84465	GSM2243586	SRP079058	SRR3934496	GBM cell 148	BT_S2	Core_tumour	BT_S2_CT	Immune_cell	Normal	Unpanned	1267	cluster_3	cluster_8	Brain	diagnosis: glioblastoma; plate id: 1001000175; well: D9; tissue: Tumor; patient id: BT_S2; tsne cluster: 8; cell type: Immune cell; neoplastic: Regular; selection: Unpanned	NA	NA	single-cell sorting in 96-well plates followed by cDNA preparation using Smart-seq2; Smart-Seq2 for preparation of cDNA followed by library preparation using Nextera XT. Nextera tagmentation according to the standard protocol for single cell RNA-seq following Smart-Seq2	polyA RNA	transcriptomic	cDNA	RNA-Seq	2098002	103	GSE84465	Jul 20 2016	Public on Nov 01 2017	Nov 01 2017	9606	GPL18573	Illumina NextSeq 500	Single cell from Periphery; 1001000179.A10	Short read trimming: Prinseq to remove short reads (-min_len 30) trim the first 10 bp on the 5‰Ûª-end (-trim_left 10), trim reads with low quality on the 3‰Ûª-end (-trim_qual_right 25) and filter low complexity reads (-lc_method entropy \-lc_threshold 65). We used FASTQC to determine overrepresented sequences and removed those using cutadapt (-e 0.15 ‰ÛÒm 30). We then used Prinseq to remove orpha…	0	BioSample: https://www.ncbi.nlm.nih.gov/biosample/SAMN05421007; SRA: https://www.ncbi.nlm.nih.gov/sra?term=SRX1964140	SRA	1	Clark Center, E300	Stanford	USA	spyros.darmanis@gmail.com	Stanford University	Spyros,,Darmanis	California	94305	2017-11-02	2016-07-20 23:22:00	252942709	1970185
GSE84465	GSM2243587	SRP079058	SRR3934497	GBM cell 149	BT_S2	Core_tumour	BT_S2_CT	Neoplastic	Cancer	Unpanned	984		cluster_11	Brain	diagnosis: glioblastoma; plate id: 1001000175; well: G12; tissue: Tumor; patient id: BT_S2; tsne cluster: 11; cell type: Neoplastic; neoplastic: Neoplastic; selection: Unpanned	NA	NA	single-cell sorting in 96-well plates followed by cDNA preparation using Smart-seq2; Smart-Seq2 for preparation of cDNA followed by library preparation using Nextera XT. Nextera tagmentation according to the standard protocol for single cell RNA-seq following Smart-Seq2	polyA RNA	transcriptomic	cDNA	RNA-Seq	887119	43	GSE84465	Jul 20 2016	Public on Nov 01 2017	Nov 01 2017	9606	GPL18573	Illumina NextSeq 500	Single cell from Periphery; 1001000179.A11	Short read trimming: Prinseq to remove short reads (-min_len 30) trim the first 10 bp on the 5‰Ûª-end (-trim_left 10), trim reads with low quality on the 3‰Ûª-end (-trim_qual_right 25) and filter low complexity reads (-lc_method entropy \-lc_threshold 65). We used FASTQC to determine overrepresented sequences and removed those using cutadapt (-e 0.15 ‰ÛÒm 30). We then used Prinseq to remove orpha…	0	BioSample: https://www.ncbi.nlm.nih.gov/biosample/SAMN05422514; SRA: https://www.ncbi.nlm.nih.gov/sra?term=SRX1964222	SRA	1	Clark Center, E300	Stanford	USA	spyros.darmanis@gmail.com	Stanford University	Spyros,,Darmanis	California	94305	2017-11-02	2016-07-20 23:22:00	191868689	1495498
GSE84465	GSM2243588	SRP079058	SRR3934498	GBM cell 150	BT_S2	Core_tumour	BT_S2_CT	Neoplastic	Cancer	Unpanned	2695	cluster_3	cluster_11	Brain	diagnosis: glioblastoma; plate id: 1001000175; well: F3; tissue: Tumor; patient id: BT_S2; tsne cluster: 11; cell type: Neoplastic; neoplastic: Neoplastic; selection: Unpanned	NA	NA	single-cell sorting in 96-well plates followed by cDNA preparation using Smart-seq2; Smart-Seq2 for preparation of cDNA followed by library preparation using Nextera XT. Nextera tagmentation according to the standard protocol for single cell RNA-seq following Smart-Seq2	polyA RNA	transcriptomic	cDNA	RNA-Seq	2345610	114	GSE84465	Jul 20 2016	Public on Nov 01 2017	Nov 01 2017	9606	GPL18573	Illumina NextSeq 500	Single cell from Periphery; 1001000179.A12	Short read trimming: Prinseq to remove short reads (-min_len 30) trim the first 10 bp on the 5‰Ûª-end (-trim_left 10), trim reads with low quality on the 3‰Ûª-end (-trim_qual_right 25) and filter low complexity reads (-lc_method entropy \-lc_threshold 65). We used FASTQC to determine overrepresented sequences and removed those using cutadapt (-e 0.15 ‰ÛÒm 30). We then used Prinseq to remove orpha…	0	BioSample: https://www.ncbi.nlm.nih.gov/biosample/SAMN05422442; SRA: https://www.ncbi.nlm.nih.gov/sra?term=SRX1964180	SRA	1	Clark Center, E300	Stanford	USA	spyros.darmanis@gmail.com	Stanford University	Spyros,,Darmanis	California	94305	2017-11-02	2016-07-20 23:22:00	173135591	1350600
GSE84465	GSM2243589	SRP079058	SRR3934499	GBM cell 151	BT_S2	Core_tumour	BT_S2_CT	Neoplastic	Cancer	Unpanned	2215	cluster_2	cluster_11	Brain	diagnosis: glioblastoma; plate id: 1001000175; well: B9; tissue: Tumor; patient id: BT_S2; tsne cluster: 11; cell type: Neoplastic; neoplastic: Neoplastic; selection: Unpanned	NA	NA	single-cell sorting in 96-well plates followed by cDNA preparation using Smart-seq2; Smart-Seq2 for preparation of cDNA followed by library preparation using Nextera XT. Nextera tagmentation according to the standard protocol for single cell RNA-seq following Smart-Seq2	polyA RNA	transcriptomic	cDNA	RNA-Seq	1481306	72	GSE84465	Jul 20 2016	Public on Nov 01 2017	Nov 01 2017	9606	GPL18573	Illumina NextSeq 500	Single cell from Periphery; 1001000179.A2	Short read trimming: Prinseq to remove short reads (-min_len 30) trim the first 10 bp on the 5‰Ûª-end (-trim_left 10), trim reads with low quality on the 3‰Ûª-end (-trim_qual_right 25) and filter low complexity reads (-lc_method entropy \-lc_threshold 65). We used FASTQC to determine overrepresented sequences and removed those using cutadapt (-e 0.15 ‰ÛÒm 30). We then used Prinseq to remove orpha…	0	BioSample: https://www.ncbi.nlm.nih.gov/biosample/SAMN05422349; SRA: https://www.ncbi.nlm.nih.gov/sra?term=SRX1964154	SRA	1	Clark Center, E300	Stanford	USA	spyros.darmanis@gmail.com	Stanford University	Spyros,,Darmanis	California	94305	2017-11-02	2016-07-20 23:22:00	135491831	1058693
GSE84465	GSM2243590	SRP079058	SRR3934500	GBM cell 152	BT_S2	Core_tumour	BT_S2_CT	Neoplastic	Cancer	Unpanned	1377	cluster_3	cluster_11	Brain	diagnosis: glioblastoma; plate id: 1001000175; well: H4; tissue: Tumor; patient id: BT_S2; tsne cluster: 11; cell type: Neoplastic; neoplastic: Neoplastic; selection: Unpanned	NA	NA	single-cell sorting in 96-well plates followed by cDNA preparation using Smart-seq2; Smart-Seq2 for preparation of cDNA followed by library preparation using Nextera XT. Nextera tagmentation according to the standard protocol for single cell RNA-seq following Smart-Seq2	polyA RNA	transcriptomic	cDNA	RNA-Seq	1821862	89	GSE84465	Jul 20 2016	Public on Nov 01 2017	Nov 01 2017	9606	GPL18573	Illumina NextSeq 500	Single cell from Periphery; 1001000179.A3	Short read trimming: Prinseq to remove short reads (-min_len 30) trim the first 10 bp on the 5‰Ûª-end (-trim_left 10), trim reads with low quality on the 3‰Ûª-end (-trim_qual_right 25) and filter low complexity reads (-lc_method entropy \-lc_threshold 65). We used FASTQC to determine overrepresented sequences and removed those using cutadapt (-e 0.15 ‰ÛÒm 30). We then used Prinseq to remove orpha…	0	BioSample: https://www.ncbi.nlm.nih.gov/biosample/SAMN05422493; SRA: https://www.ncbi.nlm.nih.gov/sra?term=SRX1964201	SRA	1	Clark Center, E300	Stanford	USA	spyros.darmanis@gmail.com	Stanford University	Spyros,,Darmanis	California	94305	2017-11-02	2016-07-20 23:23:00	207992827	1620766
GSE84465	GSM2243591	SRP079058	SRR3934501	GBM cell 153	BT_S2	Core_tumour	BT_S2_CT	Neoplastic	Cancer	Unpanned	1780	cluster_3	cluster_11	Brain	diagnosis: glioblastoma; plate id: 1001000175; well: G2; tissue: Tumor; patient id: BT_S2; tsne cluster: 11; cell type: Neoplastic; neoplastic: Neoplastic; selection: Unpanned	NA	NA	single-cell sorting in 96-well plates followed by cDNA preparation using Smart-seq2; Smart-Seq2 for preparation of cDNA followed by library preparation using Nextera XT. Nextera tagmentation according to the standard protocol for single cell RNA-seq following Smart-Seq2	polyA RNA	transcriptomic	cDNA	RNA-Seq	1311601	64	GSE84465	Jul 20 2016	Public on Nov 01 2017	Nov 01 2017	9606	GPL18573	Illumina NextSeq 500	Single cell from Periphery; 1001000179.A4	Short read trimming: Prinseq to remove short reads (-min_len 30) trim the first 10 bp on the 5‰Ûª-end (-trim_left 10), trim reads with low quality on the 3‰Ûª-end (-trim_qual_right 25) and filter low complexity reads (-lc_method entropy \-lc_threshold 65). We used FASTQC to determine overrepresented sequences and removed those using cutadapt (-e 0.15 ‰ÛÒm 30). We then used Prinseq to remove orpha…	0	BioSample: https://www.ncbi.nlm.nih.gov/biosample/SAMN05422340; SRA: https://www.ncbi.nlm.nih.gov/sra?term=SRX1964145	SRA	1	Clark Center, E300	Stanford	USA	spyros.darmanis@gmail.com	Stanford University	Spyros,,Darmanis	California	94305	2017-11-02	2016-07-20 23:22:00	155614218	1216333
GSE84465	GSM2243592	SRP079058	SRR3934502	GBM cell 154	BT_S2	Core_tumour	BT_S2_CT	Neuron	Normal	Unpanned	745		cluster_5	Brain	diagnosis: glioblastoma; plate id: 1001000175; well: H9; tissue: Tumor; patient id: BT_S2; tsne cluster: 5; cell type: Neuron; neoplastic: Regular; selection: Unpanned	NA	NA	single-cell sorting in 96-well plates followed by cDNA preparation using Smart-seq2; Smart-Seq2 for preparation of cDNA followed by library preparation using Nextera XT. Nextera tagmentation according to the standard protocol for single cell RNA-seq following Smart-Seq2	polyA RNA	transcriptomic	cDNA	RNA-Seq	971309	47	GSE84465	Jul 20 2016	Public on Nov 01 2017	Nov 01 2017	9606	GPL18573	Illumina NextSeq 500	Single cell from Periphery; 1001000179.A5	Short read trimming: Prinseq to remove short reads (-min_len 30) trim the first 10 bp on the 5‰Ûª-end (-trim_left 10), trim reads with low quality on the 3‰Ûª-end (-trim_qual_right 25) and filter low complexity reads (-lc_method entropy \-lc_threshold 65). We used FASTQC to determine overrepresented sequences and removed those using cutadapt (-e 0.15 ‰ÛÒm 30). We then used Prinseq to remove orpha…	0	BioSample: https://www.ncbi.nlm.nih.gov/biosample/SAMN05422448; SRA: https://www.ncbi.nlm.nih.gov/sra?term=SRX1964186	SRA	1	Clark Center, E300	Stanford	USA	spyros.darmanis@gmail.com	Stanford University	Spyros,,Darmanis	California	94305	2017-11-02	2016-07-20 23:23:00	210356975	1640165
GSE84465	GSM2243593	SRP079058	SRR3934503	GBM cell 155	BT_S2	Core_tumour	BT_S2_CT	Neoplastic	Cancer	Unpanned	2025	cluster_3	cluster_11	Brain	diagnosis: glioblastoma; plate id: 1001000175; well: G11; tissue: Tumor; patient id: BT_S2; tsne cluster: 11; cell type: Neoplastic; neoplastic: Neoplastic; selection: Unpanned	NA	NA	single-cell sorting in 96-well plates followed by cDNA preparation using Smart-seq2; Smart-Seq2 for preparation of cDNA followed by library preparation using Nextera XT. Nextera tagmentation according to the standard protocol for single cell RNA-seq following Smart-Seq2	polyA RNA	transcriptomic	cDNA	RNA-Seq	1364995	67	GSE84465	Jul 20 2016	Public on Nov 01 2017	Nov 01 2017	9606	GPL18573	Illumina NextSeq 500	Single cell from Periphery; 1001000179.A6	Short read trimming: Prinseq to remove short reads (-min_len 30) trim the first 10 bp on the 5‰Ûª-end (-trim_left 10), trim reads with low quality on the 3‰Ûª-end (-trim_qual_right 25) and filter low complexity reads (-lc_method entropy \-lc_threshold 65). We used FASTQC to determine overrepresented sequences and removed those using cutadapt (-e 0.15 ‰ÛÒm 30). We then used Prinseq to remove orpha…	0	BioSample: https://www.ncbi.nlm.nih.gov/biosample/SAMN05422512; SRA: https://www.ncbi.nlm.nih.gov/sra?term=SRX1964220	SRA	1	Clark Center, E300	Stanford	USA	spyros.darmanis@gmail.com	Stanford University	Spyros,,Darmanis	California	94305	2017-11-02	2016-07-20 23:22:00	183278230	1428083
GSE84465	GSM2243594	SRP079058	SRR3934504	GBM cell 156	BT_S2	Core_tumour	BT_S2_CT	Neoplastic	Cancer	Unpanned	2063	cluster_3	cluster_11	Brain	diagnosis: glioblastoma; plate id: 1001000175; well: B4; tissue: Tumor; patient id: BT_S2; tsne cluster: 11; cell type: Neoplastic; neoplastic: Neoplastic; selection: Unpanned	NA	NA	single-cell sorting in 96-well plates followed by cDNA preparation using Smart-seq2; Smart-Seq2 for preparation of cDNA followed by library preparation using Nextera XT. Nextera tagmentation according to the standard protocol for single cell RNA-seq following Smart-Seq2	polyA RNA	transcriptomic	cDNA	RNA-Seq	1631142	80	GSE84465	Jul 20 2016	Public on Nov 01 2017	Nov 01 2017	9606	GPL18573	Illumina NextSeq 500	Single cell from Periphery; 1001000179.A7	Short read trimming: Prinseq to remove short reads (-min_len 30) trim the first 10 bp on the 5‰Ûª-end (-trim_left 10), trim reads with low quality on the 3‰Ûª-end (-trim_qual_right 25) and filter low complexity reads (-lc_method entropy \-lc_threshold 65). We used FASTQC to determine overrepresented sequences and removed those using cutadapt (-e 0.15 ‰ÛÒm 30). We then used Prinseq to remove orpha…	0	BioSample: https://www.ncbi.nlm.nih.gov/biosample/SAMN05422443; SRA: https://www.ncbi.nlm.nih.gov/sra?term=SRX1964181	SRA	1	Clark Center, E300	Stanford	USA	spyros.darmanis@gmail.com	Stanford University	Spyros,,Darmanis	California	94305	2017-11-02	2016-07-20 23:23:00	286333048	2232399
GSE84465	GSM2243595	SRP079058	SRR3934505	GBM cell 157	BT_S2	Core_tumour	BT_S2_CT	Neoplastic	Cancer	Unpanned	1835	cluster_2	cluster_11	Brain	diagnosis: glioblastoma; plate id: 1001000175; well: D2; tissue: Tumor; patient id: BT_S2; tsne cluster: 11; cell type: Neoplastic; neoplastic: Neoplastic; selection: Unpanned	NA	NA	single-cell sorting in 96-well plates followed by cDNA preparation using Smart-seq2; Smart-Seq2 for preparation of cDNA followed by library preparation using Nextera XT. Nextera tagmentation according to the standard protocol for single cell RNA-seq following Smart-Seq2	polyA RNA	transcriptomic	cDNA	RNA-Seq	1589222	77	GSE84465	Jul 20 2016	Public on Nov 01 2017	Nov 01 2017	9606	GPL18573	Illumina NextSeq 500	Single cell from Periphery; 1001000179.A8	Short read trimming: Prinseq to remove short reads (-min_len 30) trim the first 10 bp on the 5‰Ûª-end (-trim_left 10), trim reads with low quality on the 3‰Ûª-end (-trim_qual_right 25) and filter low complexity reads (-lc_method entropy \-lc_threshold 65). We used FASTQC to determine overrepresented sequences and removed those using cutadapt (-e 0.15 ‰ÛÒm 30). We then used Prinseq to remove orpha…	0	BioSample: https://www.ncbi.nlm.nih.gov/biosample/SAMN05422502; SRA: https://www.ncbi.nlm.nih.gov/sra?term=SRX1964210	SRA	1	Clark Center, E300	Stanford	USA	spyros.darmanis@gmail.com	Stanford University	Spyros,,Darmanis	California	94305	2017-11-02	2016-07-20 23:23:00	242249507	1888118
GSE84465	GSM2243596	SRP079058	SRR3934506	GBM cell 158	BT_S2	Core_tumour	BT_S2_CT	Neoplastic	Cancer	Unpanned	1547	cluster_3	cluster_11	Brain	diagnosis: glioblastoma; plate id: 1001000175; well: C1; tissue: Tumor; patient id: BT_S2; tsne cluster: 11; cell type: Neoplastic; neoplastic: Neoplastic; selection: Unpanned	NA	NA	single-cell sorting in 96-well plates followed by cDNA preparation using Smart-seq2; Smart-Seq2 for preparation of cDNA followed by library preparation using Nextera XT. Nextera tagmentation according to the standard protocol for single cell RNA-seq following Smart-Seq2	polyA RNA	transcriptomic	cDNA	RNA-Seq	1435490	70	GSE84465	Jul 20 2016	Public on Nov 01 2017	Nov 01 2017	9606	GPL18573	Illumina NextSeq 500	Single cell from Periphery; 1001000179.A9	Short read trimming: Prinseq to remove short reads (-min_len 30) trim the first 10 bp on the 5‰Ûª-end (-trim_left 10), trim reads with low quality on the 3‰Ûª-end (-trim_qual_right 25) and filter low complexity reads (-lc_method entropy \-lc_threshold 65). We used FASTQC to determine overrepresented sequences and removed those using cutadapt (-e 0.15 ‰ÛÒm 30). We then used Prinseq to remove orpha…	0	BioSample: https://www.ncbi.nlm.nih.gov/biosample/SAMN05422432; SRA: https://www.ncbi.nlm.nih.gov/sra?term=SRX1964170	SRA	1	Clark Center, E300	Stanford	USA	spyros.darmanis@gmail.com	Stanford University	Spyros,,Darmanis	California	94305	2017-11-02	2016-07-20 23:22:00	187130728	1458920
GSE84465	GSM2243597	SRP079058	SRR3934507	GBM cell 159	BT_S2	Core_tumour	BT_S2_CT	Neoplastic	Cancer	Unpanned	1574	cluster_3	cluster_11	Brain	diagnosis: glioblastoma; plate id: 1001000175; well: G7; tissue: Tumor; patient id: BT_S2; tsne cluster: 11; cell type: Neoplastic; neoplastic: Neoplastic; selection: Unpanned	NA	NA	single-cell sorting in 96-well plates followed by cDNA preparation using Smart-seq2; Smart-Seq2 for preparation of cDNA followed by library preparation using Nextera XT. Nextera tagmentation according to the standard protocol for single cell RNA-seq following Smart-Seq2	polyA RNA	transcriptomic	cDNA	RNA-Seq	1461587	72	GSE84465	Jul 20 2016	Public on Nov 01 2017	Nov 01 2017	9606	GPL18573	Illumina NextSeq 500	Single cell from Periphery; 1001000179.B1	Short read trimming: Prinseq to remove short reads (-min_len 30) trim the first 10 bp on the 5‰Ûª-end (-trim_left 10), trim reads with low quality on the 3‰Ûª-end (-trim_qual_right 25) and filter low complexity reads (-lc_method entropy \-lc_threshold 65). We used FASTQC to determine overrepresented sequences and removed those using cutadapt (-e 0.15 ‰ÛÒm 30). We then used Prinseq to remove orpha…	0	BioSample: https://www.ncbi.nlm.nih.gov/biosample/SAMN05422440; SRA: https://www.ncbi.nlm.nih.gov/sra?term=SRX1964178	SRA	1	Clark Center, E300	Stanford	USA	spyros.darmanis@gmail.com	Stanford University	Spyros,,Darmanis	California	94305	2017-11-02	2016-07-20 23:23:00	231656816	1805520
GSE84465	GSM2243598	SRP079058	SRR3934508	GBM cell 160	BT_S2	Core_tumour	BT_S2_CT	Neoplastic	Cancer	Unpanned	1546	cluster_3	cluster_11	Brain	diagnosis: glioblastoma; plate id: 1001000175; well: E8; tissue: Tumor; patient id: BT_S2; tsne cluster: 11; cell type: Neoplastic; neoplastic: Neoplastic; selection: Unpanned	NA	NA	single-cell sorting in 96-well plates followed by cDNA preparation using Smart-seq2; Smart-Seq2 for preparation of cDNA followed by library preparation using Nextera XT. Nextera tagmentation according to the standard protocol for single cell RNA-seq following Smart-Seq2	polyA RNA	transcriptomic	cDNA	RNA-Seq	1235926	61	GSE84465	Jul 20 2016	Public on Nov 01 2017	Nov 01 2017	9606	GPL18573	Illumina NextSeq 500	Single cell from Periphery; 1001000179.B10	Short read trimming: Prinseq to remove short reads (-min_len 30) trim the first 10 bp on the 5‰Ûª-end (-trim_left 10), trim reads with low quality on the 3‰Ûª-end (-trim_qual_right 25) and filter low complexity reads (-lc_method entropy \-lc_threshold 65). We used FASTQC to determine overrepresented sequences and removed those using cutadapt (-e 0.15 ‰ÛÒm 30). We then used Prinseq to remove orpha…	0	BioSample: https://www.ncbi.nlm.nih.gov/biosample/SAMN05422348; SRA: https://www.ncbi.nlm.nih.gov/sra?term=SRX1964153	SRA	1	Clark Center, E300	Stanford	USA	spyros.darmanis@gmail.com	Stanford University	Spyros,,Darmanis	California	94305	2017-11-02	2016-07-20 23:22:00	211840656	1650943
GSE84465	GSM2243599	SRP079058	SRR3934509	GBM cell 161	BT_S2	Core_tumour	BT_S2_CT	Neoplastic	Cancer	Unpanned	2185	cluster_3	cluster_11	Brain	diagnosis: glioblastoma; plate id: 1001000175; well: F6; tissue: Tumor; patient id: BT_S2; tsne cluster: 11; cell type: Neoplastic; neoplastic: Neoplastic; selection: Unpanned	NA	NA	single-cell sorting in 96-well plates followed by cDNA preparation using Smart-seq2; Smart-Seq2 for preparation of cDNA followed by library preparation using Nextera XT. Nextera tagmentation according to the standard protocol for single cell RNA-seq following Smart-Seq2	polyA RNA	transcriptomic	cDNA	RNA-Seq	1769330	87	GSE84465	Jul 20 2016	Public on Nov 01 2017	Nov 01 2017	9606	GPL18573	Illumina NextSeq 500	Single cell from Periphery; 1001000179.B11	Short read trimming: Prinseq to remove short reads (-min_len 30) trim the first 10 bp on the 5‰Ûª-end (-trim_left 10), trim reads with low quality on the 3‰Ûª-end (-trim_qual_right 25) and filter low complexity reads (-lc_method entropy \-lc_threshold 65). We used FASTQC to determine overrepresented sequences and removed those using cutadapt (-e 0.15 ‰ÛÒm 30). We then used Prinseq to remove orpha…	0	BioSample: https://www.ncbi.nlm.nih.gov/biosample/SAMN05422497; SRA: https://www.ncbi.nlm.nih.gov/sra?term=SRX1964205	SRA	1	Clark Center, E300	Stanford	USA	spyros.darmanis@gmail.com	Stanford University	Spyros,,Darmanis	California	94305	2017-11-02	2016-07-20 23:22:00	165498809	1291239
GSE84465	GSM2243600	SRP079058	SRR3934510	GBM cell 162	BT_S2	Core_tumour	BT_S2_CT	Neoplastic	Cancer	Unpanned	2464	cluster_3	cluster_11	Brain	diagnosis: glioblastoma; plate id: 1001000175; well: H6; tissue: Tumor; patient id: BT_S2; tsne cluster: 11; cell type: Neoplastic; neoplastic: Neoplastic; selection: Unpanned	NA	NA	single-cell sorting in 96-well plates followed by cDNA preparation using Smart-seq2; Smart-Seq2 for preparation of cDNA followed by library preparation using Nextera XT. Nextera tagmentation according to the standard protocol for single cell RNA-seq following Smart-Seq2	polyA RNA	transcriptomic	cDNA	RNA-Seq	2197947	107	GSE84465	Jul 20 2016	Public on Nov 01 2017	Nov 01 2017	9606	GPL18573	Illumina NextSeq 500	Single cell from Periphery; 1001000179.B12	Short read trimming: Prinseq to remove short reads (-min_len 30) trim the first 10 bp on the 5‰Ûª-end (-trim_left 10), trim reads with low quality on the 3‰Ûª-end (-trim_qual_right 25) and filter low complexity reads (-lc_method entropy \-lc_threshold 65). We used FASTQC to determine overrepresented sequences and removed those using cutadapt (-e 0.15 ‰ÛÒm 30). We then used Prinseq to remove orpha…	0	BioSample: https://www.ncbi.nlm.nih.gov/biosample/SAMN05421003; SRA: https://www.ncbi.nlm.nih.gov/sra?term=SRX1964136	SRA	1	Clark Center, E300	Stanford	USA	spyros.darmanis@gmail.com	Stanford University	Spyros,,Darmanis	California	94305	2017-11-02	2016-07-20 23:22:00	50615354	396722
GSE84465	GSM2243601	SRP079058	SRR3934511	GBM cell 163	BT_S2	Core_tumour	BT_S2_CT	Neoplastic	Cancer	Unpanned	1632	cluster_3	cluster_11	Brain	diagnosis: glioblastoma; plate id: 1001000175; well: H11; tissue: Tumor; patient id: BT_S2; tsne cluster: 11; cell type: Neoplastic; neoplastic: Neoplastic; selection: Unpanned	NA	NA	single-cell sorting in 96-well plates followed by cDNA preparation using Smart-seq2; Smart-Seq2 for preparation of cDNA followed by library preparation using Nextera XT. Nextera tagmentation according to the standard protocol for single cell RNA-seq following Smart-Seq2	polyA RNA	transcriptomic	cDNA	RNA-Seq	1627028	79	GSE84465	Jul 20 2016	Public on Nov 01 2017	Nov 01 2017	9606	GPL18573	Illumina NextSeq 500	Single cell from Periphery; 1001000179.B3	Short read trimming: Prinseq to remove short reads (-min_len 30) trim the first 10 bp on the 5‰Ûª-end (-trim_left 10), trim reads with low quality on the 3‰Ûª-end (-trim_qual_right 25) and filter low complexity reads (-lc_method entropy \-lc_threshold 65). We used FASTQC to determine overrepresented sequences and removed those using cutadapt (-e 0.15 ‰ÛÒm 30). We then used Prinseq to remove orpha…	0	BioSample: https://www.ncbi.nlm.nih.gov/biosample/SAMN05422430; SRA: https://www.ncbi.nlm.nih.gov/sra?term=SRX1964168	SRA	1	Clark Center, E300	Stanford	USA	spyros.darmanis@gmail.com	Stanford University	Spyros,,Darmanis	California	94305	2017-11-02	2016-07-20 23:23:00	266386367	2075146
GSE84465	GSM2243602	SRP079058	SRR3934512	GBM cell 164	BT_S2	Core_tumour	BT_S2_CT	Neoplastic	Cancer	Unpanned	2159	cluster_3	cluster_11	Brain	diagnosis: glioblastoma; plate id: 1001000175; well: C7; tissue: Tumor; patient id: BT_S2; tsne cluster: 11; cell type: Neoplastic; neoplastic: Neoplastic; selection: Unpanned	NA	NA	single-cell sorting in 96-well plates followed by cDNA preparation using Smart-seq2; Smart-Seq2 for preparation of cDNA followed by library preparation using Nextera XT. Nextera tagmentation according to the standard protocol for single cell RNA-seq following Smart-Seq2	polyA RNA	transcriptomic	cDNA	RNA-Seq	1521157	74	GSE84465	Jul 20 2016	Public on Nov 01 2017	Nov 01 2017	9606	GPL18573	Illumina NextSeq 500	Single cell from Periphery; 1001000179.B4	Short read trimming: Prinseq to remove short reads (-min_len 30) trim the first 10 bp on the 5‰Ûª-end (-trim_left 10), trim reads with low quality on the 3‰Ûª-end (-trim_qual_right 25) and filter low complexity reads (-lc_method entropy \-lc_threshold 65). We used FASTQC to determine overrepresented sequences and removed those using cutadapt (-e 0.15 ‰ÛÒm 30). We then used Prinseq to remove orpha…	0	BioSample: https://www.ncbi.nlm.nih.gov/biosample/SAMN05422336; SRA: https://www.ncbi.nlm.nih.gov/sra?term=SRX1964141	SRA	1	Clark Center, E300	Stanford	USA	spyros.darmanis@gmail.com	Stanford University	Spyros,,Darmanis	California	94305	2017-11-02	2016-07-20 23:22:00	227122805	1770640
GSE84465	GSM2243603	SRP079058	SRR3934513	GBM cell 165	BT_S2	Core_tumour	BT_S2_CT	Neoplastic	Cancer	Unpanned	2922	cluster_3	cluster_11	Brain	diagnosis: glioblastoma; plate id: 1001000175; well: A11; tissue: Tumor; patient id: BT_S2; tsne cluster: 11; cell type: Neoplastic; neoplastic: Neoplastic; selection: Unpanned	NA	NA	single-cell sorting in 96-well plates followed by cDNA preparation using Smart-seq2; Smart-Seq2 for preparation of cDNA followed by library preparation using Nextera XT. Nextera tagmentation according to the standard protocol for single cell RNA-seq following Smart-Seq2	polyA RNA	transcriptomic	cDNA	RNA-Seq	2354109	115	GSE84465	Jul 20 2016	Public on Nov 01 2017	Nov 01 2017	9606	GPL18573	Illumina NextSeq 500	Single cell from Periphery; 1001000179.B6	Short read trimming: Prinseq to remove short reads (-min_len 30) trim the first 10 bp on the 5‰Ûª-end (-trim_left 10), trim reads with low quality on the 3‰Ûª-end (-trim_qual_right 25) and filter low complexity reads (-lc_method entropy \-lc_threshold 65). We used FASTQC to determine overrepresented sequences and removed those using cutadapt (-e 0.15 ‰ÛÒm 30). We then used Prinseq to remove orpha…	0	BioSample: https://www.ncbi.nlm.nih.gov/biosample/SAMN05422516; SRA: https://www.ncbi.nlm.nih.gov/sra?term=SRX1964224	SRA	1	Clark Center, E300	Stanford	USA	spyros.darmanis@gmail.com	Stanford University	Spyros,,Darmanis	California	94305	2017-11-02	2016-07-20 23:23:00	198583895	1548443
GSE84465	GSM2243604	SRP079058	SRR3934514	GBM cell 166	BT_S2	Core_tumour	BT_S2_CT	Neoplastic	Cancer	Unpanned	1318	cluster_3	cluster_11	Brain	diagnosis: glioblastoma; plate id: 1001000175; well: G8; tissue: Tumor; patient id: BT_S2; tsne cluster: 11; cell type: Neoplastic; neoplastic: Neoplastic; selection: Unpanned	NA	NA	single-cell sorting in 96-well plates followed by cDNA preparation using Smart-seq2; Smart-Seq2 for preparation of cDNA followed by library preparation using Nextera XT. Nextera tagmentation according to the standard protocol for single cell RNA-seq following Smart-Seq2	polyA RNA	transcriptomic	cDNA	RNA-Seq	1338836	66	GSE84465	Jul 20 2016	Public on Nov 01 2017	Nov 01 2017	9606	GPL18573	Illumina NextSeq 500	Single cell from Periphery; 1001000179.B7	Short read trimming: Prinseq to remove short reads (-min_len 30) trim the first 10 bp on the 5‰Ûª-end (-trim_left 10), trim reads with low quality on the 3‰Ûª-end (-trim_qual_right 25) and filter low complexity reads (-lc_method entropy \-lc_threshold 65). We used FASTQC to determine overrepresented sequences and removed those using cutadapt (-e 0.15 ‰ÛÒm 30). We then used Prinseq to remove orpha…	0	BioSample: https://www.ncbi.nlm.nih.gov/biosample/SAMN05422356; SRA: https://www.ncbi.nlm.nih.gov/sra?term=SRX1964161	SRA	1	Clark Center, E300	Stanford	USA	spyros.darmanis@gmail.com	Stanford University	Spyros,,Darmanis	California	94305	2017-11-02	2016-07-20 23:22:00	245722585	1914716
GSE84465	GSM2243605	SRP079058	SRR3934515	GBM cell 167	BT_S2	Core_tumour	BT_S2_CT	Neoplastic	Cancer	Unpanned	2151	cluster_3	cluster_11	Brain	diagnosis: glioblastoma; plate id: 1001000175; well: A7; tissue: Tumor; patient id: BT_S2; tsne cluster: 11; cell type: Neoplastic; neoplastic: Neoplastic; selection: Unpanned	NA	NA	single-cell sorting in 96-well plates followed by cDNA preparation using Smart-seq2; Smart-Seq2 for preparation of cDNA followed by library preparation using Nextera XT. Nextera tagmentation according to the standard protocol for single cell RNA-seq following Smart-Seq2	polyA RNA	transcriptomic	cDNA	RNA-Seq	1401821	69	GSE84465	Jul 20 2016	Public on Nov 01 2017	Nov 01 2017	9606	GPL18573	Illumina NextSeq 500	Single cell from Periphery; 1001000179.B8	Short read trimming: Prinseq to remove short reads (-min_len 30) trim the first 10 bp on the 5‰Ûª-end (-trim_left 10), trim reads with low quality on the 3‰Ûª-end (-trim_qual_right 25) and filter low complexity reads (-lc_method entropy \-lc_threshold 65). We used FASTQC to determine overrepresented sequences and removed those using cutadapt (-e 0.15 ‰ÛÒm 30). We then used Prinseq to remove orpha…	0	BioSample: https://www.ncbi.nlm.nih.gov/biosample/SAMN05422345; SRA: https://www.ncbi.nlm.nih.gov/sra?term=SRX1964150	SRA	1	Clark Center, E300	Stanford	USA	spyros.darmanis@gmail.com	Stanford University	Spyros,,Darmanis	California	94305	2017-11-02	2016-07-20 23:23:00	273283717	2129201
GSE84465	GSM2243606	SRP079058	SRR3934516	GBM cell 168	BT_S2	Core_tumour	BT_S2_CT	Neoplastic	Cancer	Unpanned	1831	cluster_3	cluster_11	Brain	diagnosis: glioblastoma; plate id: 1001000175; well: H5; tissue: Tumor; patient id: BT_S2; tsne cluster: 11; cell type: Neoplastic; neoplastic: Neoplastic; selection: Unpanned	NA	NA	single-cell sorting in 96-well plates followed by cDNA preparation using Smart-seq2; Smart-Seq2 for preparation of cDNA followed by library preparation using Nextera XT. Nextera tagmentation according to the standard protocol for single cell RNA-seq following Smart-Seq2	polyA RNA	transcriptomic	cDNA	RNA-Seq	1728815	84	GSE84465	Jul 20 2016	Public on Nov 01 2017	Nov 01 2017	9606	GPL18573	Illumina NextSeq 500	Single cell from Periphery; 1001000179.B9	Short read trimming: Prinseq to remove short reads (-min_len 30) trim the first 10 bp on the 5‰Ûª-end (-trim_left 10), trim reads with low quality on the 3‰Ûª-end (-trim_qual_right 25) and filter low complexity reads (-lc_method entropy \-lc_threshold 65). We used FASTQC to determine overrepresented sequences and removed those using cutadapt (-e 0.15 ‰ÛÒm 30). We then used Prinseq to remove orpha…	0	BioSample: https://www.ncbi.nlm.nih.gov/biosample/SAMN05422498; SRA: https://www.ncbi.nlm.nih.gov/sra?term=SRX1964206	SRA	1	Clark Center, E300	Stanford	USA	spyros.darmanis@gmail.com	Stanford University	Spyros,,Darmanis	California	94305	2017-11-02	2016-07-20 23:22:00	150871968	1176535
GSE84465	GSM2243607	SRP079058	SRR3934517	GBM cell 169	BT_S2	Core_tumour	BT_S2_CT	Neoplastic	Cancer	Unpanned	2508	cluster_3	cluster_11	Brain	diagnosis: glioblastoma; plate id: 1001000175; well: F8; tissue: Tumor; patient id: BT_S2; tsne cluster: 11; cell type: Neoplastic; neoplastic: Neoplastic; selection: Unpanned	NA	NA	single-cell sorting in 96-well plates followed by cDNA preparation using Smart-seq2; Smart-Seq2 for preparation of cDNA followed by library preparation using Nextera XT. Nextera tagmentation according to the standard protocol for single cell RNA-seq following Smart-Seq2	polyA RNA	transcriptomic	cDNA	RNA-Seq	1999663	98	GSE84465	Jul 20 2016	Public on Nov 01 2017	Nov 01 2017	9606	GPL18573	Illumina NextSeq 500	Single cell from Periphery; 1001000179.C1	Short read trimming: Prinseq to remove short reads (-min_len 30) trim the first 10 bp on the 5‰Ûª-end (-trim_left 10), trim reads with low quality on the 3‰Ûª-end (-trim_qual_right 25) and filter low complexity reads (-lc_method entropy \-lc_threshold 65). We used FASTQC to determine overrepresented sequences and removed those using cutadapt (-e 0.15 ‰ÛÒm 30). We then used Prinseq to remove orpha…	0	BioSample: https://www.ncbi.nlm.nih.gov/biosample/SAMN05421005; SRA: https://www.ncbi.nlm.nih.gov/sra?term=SRX1964138	SRA	1	Clark Center, E300	Stanford	USA	spyros.darmanis@gmail.com	Stanford University	Spyros,,Darmanis	California	94305	2017-11-02	2016-07-20 23:22:00	202489595	1578326
GSE84465	GSM2243608	SRP079058	SRR3934518	GBM cell 170	BT_S2	Core_tumour	BT_S2_CT	Neoplastic	Cancer	Unpanned	1395	cluster_2	cluster_11	Brain	diagnosis: glioblastoma; plate id: 1001000175; well: D12; tissue: Tumor; patient id: BT_S2; tsne cluster: 11; cell type: Neoplastic; neoplastic: Neoplastic; selection: Unpanned	NA	NA	single-cell sorting in 96-well plates followed by cDNA preparation using Smart-seq2; Smart-Seq2 for preparation of cDNA followed by library preparation using Nextera XT. Nextera tagmentation according to the standard protocol for single cell RNA-seq following Smart-Seq2	polyA RNA	transcriptomic	cDNA	RNA-Seq	1638764	80	GSE84465	Jul 20 2016	Public on Nov 01 2017	Nov 01 2017	9606	GPL18573	Illumina NextSeq 500	Single cell from Periphery; 1001000179.C10	Short read trimming: Prinseq to remove short reads (-min_len 30) trim the first 10 bp on the 5‰Ûª-end (-trim_left 10), trim reads with low quality on the 3‰Ûª-end (-trim_qual_right 25) and filter low complexity reads (-lc_method entropy \-lc_threshold 65). We used FASTQC to determine overrepresented sequences and removed those using cutadapt (-e 0.15 ‰ÛÒm 30). We then used Prinseq to remove orpha…	0	BioSample: https://www.ncbi.nlm.nih.gov/biosample/SAMN05422351; SRA: https://www.ncbi.nlm.nih.gov/sra?term=SRX1964156	SRA	1	Clark Center, E300	Stanford	USA	spyros.darmanis@gmail.com	Stanford University	Spyros,,Darmanis	California	94305	2017-11-02	2016-07-20 23:22:00	197198723	1537167
GSE84465	GSM2243609	SRP079058	SRR3934519	GBM cell 171	BT_S2	Core_tumour	BT_S2_CT	Neoplastic	Cancer	Unpanned	2466	cluster_3	cluster_11	Brain	diagnosis: glioblastoma; plate id: 1001000175; well: A5; tissue: Tumor; patient id: BT_S2; tsne cluster: 11; cell type: Neoplastic; neoplastic: Neoplastic; selection: Unpanned	NA	NA	single-cell sorting in 96-well plates followed by cDNA preparation using Smart-seq2; Smart-Seq2 for preparation of cDNA followed by library preparation using Nextera XT. Nextera tagmentation according to the standard protocol for single cell RNA-seq following Smart-Seq2	polyA RNA	transcriptomic	cDNA	RNA-Seq	1526511	75	GSE84465	Jul 20 2016	Public on Nov 01 2017	Nov 01 2017	9606	GPL18573	Illumina NextSeq 500	Single cell from Periphery; 1001000179.C11	Short read trimming: Prinseq to remove short reads (-min_len 30) trim the first 10 bp on the 5‰Ûª-end (-trim_left 10), trim reads with low quality on the 3‰Ûª-end (-trim_qual_right 25) and filter low complexity reads (-lc_method entropy \-lc_threshold 65). We used FASTQC to determine overrepresented sequences and removed those using cutadapt (-e 0.15 ‰ÛÒm 30). We then used Prinseq to remove orpha…	0	BioSample: https://www.ncbi.nlm.nih.gov/biosample/SAMN05422505; SRA: https://www.ncbi.nlm.nih.gov/sra?term=SRX1964213	SRA	1	Clark Center, E300	Stanford	USA	spyros.darmanis@gmail.com	Stanford University	Spyros,,Darmanis	California	94305	2017-11-02	2016-07-20 23:23:00	240278822	1873039
GSE84465	GSM2243610	SRP079058	SRR3934520	GBM cell 172	BT_S2	Core_tumour	BT_S2_CT	Neoplastic	Cancer	Unpanned	2070	cluster_3	cluster_11	Brain	diagnosis: glioblastoma; plate id: 1001000175; well: D4; tissue: Tumor; patient id: BT_S2; tsne cluster: 11; cell type: Neoplastic; neoplastic: Neoplastic; selection: Unpanned	NA	NA	single-cell sorting in 96-well plates followed by cDNA preparation using Smart-seq2; Smart-Seq2 for preparation of cDNA followed by library preparation using Nextera XT. Nextera tagmentation according to the standard protocol for single cell RNA-seq following Smart-Seq2	polyA RNA	transcriptomic	cDNA	RNA-Seq	1611358	79	GSE84465	Jul 20 2016	Public on Nov 01 2017	Nov 01 2017	9606	GPL18573	Illumina NextSeq 500	Single cell from Periphery; 1001000179.C12	Short read trimming: Prinseq to remove short reads (-min_len 30) trim the first 10 bp on the 5‰Ûª-end (-trim_left 10), trim reads with low quality on the 3‰Ûª-end (-trim_qual_right 25) and filter low complexity reads (-lc_method entropy \-lc_threshold 65). We used FASTQC to determine overrepresented sequences and removed those using cutadapt (-e 0.15 ‰ÛÒm 30). We then used Prinseq to remove orpha…	0	BioSample: https://www.ncbi.nlm.nih.gov/biosample/SAMN05422435; SRA: https://www.ncbi.nlm.nih.gov/sra?term=SRX1964173	SRA	1	Clark Center, E300	Stanford	USA	spyros.darmanis@gmail.com	Stanford University	Spyros,,Darmanis	California	94305	2017-11-02	2016-07-20 23:23:00	289308758	2255267
GSE84465	GSM2243612	SRP079058	SRR3934521	GBM cell 173	BT_S2	Core_tumour	BT_S2_CT	Vascular	Normal	Unpanned	1548	cluster_3	cluster_3	Brain	diagnosis: glioblastoma; plate id: 1001000175; well: B6; tissue: Tumor; patient id: BT_S2; tsne cluster: 3; cell type: Vascular; neoplastic: Regular; selection: Unpanned	NA	NA	single-cell sorting in 96-well plates followed by cDNA preparation using Smart-seq2; Smart-Seq2 for preparation of cDNA followed by library preparation using Nextera XT. Nextera tagmentation according to the standard protocol for single cell RNA-seq following Smart-Seq2	polyA RNA	transcriptomic	cDNA	RNA-Seq	1781000	87	GSE84465	Jul 20 2016	Public on Nov 01 2017	Nov 01 2017	9606	GPL18573	Illumina NextSeq 500	Single cell from Periphery; 1001000179.C2	Short read trimming: Prinseq to remove short reads (-min_len 30) trim the first 10 bp on the 5‰Ûª-end (-trim_left 10), trim reads with low quality on the 3‰Ûª-end (-trim_qual_right 25) and filter low complexity reads (-lc_method entropy \-lc_threshold 65). We used FASTQC to determine overrepresented sequences and removed those using cutadapt (-e 0.15 ‰ÛÒm 30). We then used Prinseq to remove orpha…	0	BioSample: https://www.ncbi.nlm.nih.gov/biosample/SAMN05422513; SRA: https://www.ncbi.nlm.nih.gov/sra?term=SRX1964221	SRA	1	Clark Center, E300	Stanford	USA	spyros.darmanis@gmail.com	Stanford University	Spyros,,Darmanis	California	94305	2017-11-02	2016-07-20 23:23:00	241458694	1881414
GSE84465	GSM2243614	SRP079058	SRR3934522	GBM cell 174	BT_S2	Core_tumour	BT_S2_CT	Neoplastic	Cancer	Unpanned	1162	cluster_3	cluster_11	Brain	diagnosis: glioblastoma; plate id: 1001000175; well: D10; tissue: Tumor; patient id: BT_S2; tsne cluster: 11; cell type: Neoplastic; neoplastic: Neoplastic; selection: Unpanned	NA	NA	single-cell sorting in 96-well plates followed by cDNA preparation using Smart-seq2; Smart-Seq2 for preparation of cDNA followed by library preparation using Nextera XT. Nextera tagmentation according to the standard protocol for single cell RNA-seq following Smart-Seq2	polyA RNA	transcriptomic	cDNA	RNA-Seq	2285046	111	GSE84465	Jul 20 2016	Public on Nov 01 2017	Nov 01 2017	9606	GPL18573	Illumina NextSeq 500	Single cell from Periphery; 1001000179.C3	Short read trimming: Prinseq to remove short reads (-min_len 30) trim the first 10 bp on the 5‰Ûª-end (-trim_left 10), trim reads with low quality on the 3‰Ûª-end (-trim_qual_right 25) and filter low complexity reads (-lc_method entropy \-lc_threshold 65). We used FASTQC to determine overrepresented sequences and removed those using cutadapt (-e 0.15 ‰ÛÒm 30). We then used Prinseq to remove orpha…	0	BioSample: https://www.ncbi.nlm.nih.gov/biosample/SAMN05422431; SRA: https://www.ncbi.nlm.nih.gov/sra?term=SRX1964169	SRA	1	Clark Center, E300	Stanford	USA	spyros.darmanis@gmail.com	Stanford University	Spyros,,Darmanis	California	94305	2017-11-02	2016-07-20 23:23:00	185978117	1449618
GSE84465	GSM2243616	SRP079058	SRR3934523	GBM cell 175	BT_S2	Core_tumour	BT_S2_CT	Neoplastic	Cancer	Unpanned	1468	cluster_3	cluster_11	Brain	diagnosis: glioblastoma; plate id: 1001000175; well: A9; tissue: Tumor; patient id: BT_S2; tsne cluster: 11; cell type: Neoplastic; neoplastic: Neoplastic; selection: Unpanned	NA	NA	single-cell sorting in 96-well plates followed by cDNA preparation using Smart-seq2; Smart-Seq2 for preparation of cDNA followed by library preparation using Nextera XT. Nextera tagmentation according to the standard protocol for single cell RNA-seq following Smart-Seq2	polyA RNA	transcriptomic	cDNA	RNA-Seq	1357912	67	GSE84465	Jul 20 2016	Public on Nov 01 2017	Nov 01 2017	9606	GPL18573	Illumina NextSeq 500	Single cell from Periphery; 1001000179.C4	Short read trimming: Prinseq to remove short reads (-min_len 30) trim the first 10 bp on the 5‰Ûª-end (-trim_left 10), trim reads with low quality on the 3‰Ûª-end (-trim_qual_right 25) and filter low complexity reads (-lc_method entropy \-lc_threshold 65). We used FASTQC to determine overrepresented sequences and removed those using cutadapt (-e 0.15 ‰ÛÒm 30). We then used Prinseq to remove orpha…	0	BioSample: https://www.ncbi.nlm.nih.gov/biosample/SAMN05422346; SRA: https://www.ncbi.nlm.nih.gov/sra?term=SRX1964151	SRA	1	Clark Center, E300	Stanford	USA	spyros.darmanis@gmail.com	Stanford University	Spyros,,Darmanis	California	94305	2017-11-02	2016-07-20 23:22:00	180821433	1409280
GSE84465	GSM2243618	SRP079058	SRR3934524	GBM cell 176	BT_S2	Core_tumour	BT_S2_CT	Neoplastic	Cancer	Unpanned	1586	cluster_3	cluster_11	Brain	diagnosis: glioblastoma; plate id: 1001000175; well: H7; tissue: Tumor; patient id: BT_S2; tsne cluster: 11; cell type: Neoplastic; neoplastic: Neoplastic; selection: Unpanned	NA	NA	single-cell sorting in 96-well plates followed by cDNA preparation using Smart-seq2; Smart-Seq2 for preparation of cDNA followed by library preparation using Nextera XT. Nextera tagmentation according to the standard protocol for single cell RNA-seq following Smart-Seq2	polyA RNA	transcriptomic	cDNA	RNA-Seq	1606161	85	GSE84465	Jul 20 2016	Public on Nov 01 2017	Nov 01 2017	9606	GPL18573	Illumina NextSeq 500	Single cell from Periphery; 1001000179.C5	Short read trimming: Prinseq to remove short reads (-min_len 30) trim the first 10 bp on the 5‰Ûª-end (-trim_left 10), trim reads with low quality on the 3‰Ûª-end (-trim_qual_right 25) and filter low complexity reads (-lc_method entropy \-lc_threshold 65). We used FASTQC to determine overrepresented sequences and removed those using cutadapt (-e 0.15 ‰ÛÒm 30). We then used Prinseq to remove orpha…	0	BioSample: https://www.ncbi.nlm.nih.gov/biosample/SAMN05422456; SRA: https://www.ncbi.nlm.nih.gov/sra?term=SRX1964197	SRA	1	Clark Center, E300	Stanford	USA	spyros.darmanis@gmail.com	Stanford University	Spyros,,Darmanis	California	94305	2017-11-02	2016-07-20 23:22:00	191079384	1489067
GSE84465	GSM2243620	SRP079058	SRR3934525	GBM cell 177	BT_S2	Core_tumour	BT_S2_CT	Immune_cell	Normal	Unpanned	1985	cluster_1	cluster_8	Brain	diagnosis: glioblastoma; plate id: 1001000175; well: G6; tissue: Tumor; patient id: BT_S2; tsne cluster: 8; cell type: Immune cell; neoplastic: Regular; selection: Unpanned	NA	NA	single-cell sorting in 96-well plates followed by cDNA preparation using Smart-seq2; Smart-Seq2 for preparation of cDNA followed by library preparation using Nextera XT. Nextera tagmentation according to the standard protocol for single cell RNA-seq following Smart-Seq2	polyA RNA	transcriptomic	cDNA	RNA-Seq	1474061	73	GSE84465	Jul 20 2016	Public on Nov 01 2017	Nov 01 2017	9606	GPL18573	Illumina NextSeq 500	Single cell from Periphery; 1001000179.C6	Short read trimming: Prinseq to remove short reads (-min_len 30) trim the first 10 bp on the 5‰Ûª-end (-trim_left 10), trim reads with low quality on the 3‰Ûª-end (-trim_qual_right 25) and filter low complexity reads (-lc_method entropy \-lc_threshold 65). We used FASTQC to determine overrepresented sequences and removed those using cutadapt (-e 0.15 ‰ÛÒm 30). We then used Prinseq to remove orpha…	0	BioSample: https://www.ncbi.nlm.nih.gov/biosample/SAMN05422492; SRA: https://www.ncbi.nlm.nih.gov/sra?term=SRX1964196	SRA	1	Clark Center, E300	Stanford	USA	spyros.darmanis@gmail.com	Stanford University	Spyros,,Darmanis	California	94305	2017-11-02	2016-07-20 23:23:00	163859471	1277024
GSE84465	GSM2243622	SRP079058	SRR3934526	GBM cell 178	BT_S2	Core_tumour	BT_S2_CT	OPC	Normal	Unpanned	2668	cluster_1	cluster_9	Brain	diagnosis: glioblastoma; plate id: 1001000175; well: B8; tissue: Tumor; patient id: BT_S2; tsne cluster: 9; cell type: OPC; neoplastic: Regular; selection: Unpanned	NA	NA	single-cell sorting in 96-well plates followed by cDNA preparation using Smart-seq2; Smart-Seq2 for preparation of cDNA followed by library preparation using Nextera XT. Nextera tagmentation according to the standard protocol for single cell RNA-seq following Smart-Seq2	polyA RNA	transcriptomic	cDNA	RNA-Seq	1953433	95	GSE84465	Jul 20 2016	Public on Nov 01 2017	Nov 01 2017	9606	GPL18573	Illumina NextSeq 500	Single cell from Periphery; 1001000179.C7	Short read trimming: Prinseq to remove short reads (-min_len 30) trim the first 10 bp on the 5‰Ûª-end (-trim_left 10), trim reads with low quality on the 3‰Ûª-end (-trim_qual_right 25) and filter low complexity reads (-lc_method entropy \-lc_threshold 65). We used FASTQC to determine overrepresented sequences and removed those using cutadapt (-e 0.15 ‰ÛÒm 30). We then used Prinseq to remove orpha…	0	BioSample: https://www.ncbi.nlm.nih.gov/biosample/SAMN05422337; SRA: https://www.ncbi.nlm.nih.gov/sra?term=SRX1964142	SRA	1	Clark Center, E300	Stanford	USA	spyros.darmanis@gmail.com	Stanford University	Spyros,,Darmanis	California	94305	2017-11-02	2016-07-20 23:23:00	211381622	1648847
GSE84465	GSM2243623	SRP079058	SRR3934527	GBM cell 179	BT_S2	Core_tumour	BT_S2_CT	Neoplastic	Cancer	Unpanned	2771	cluster_3	cluster_11	Brain	diagnosis: glioblastoma; plate id: 1001000175; well: B1; tissue: Tumor; patient id: BT_S2; tsne cluster: 11; cell type: Neoplastic; neoplastic: Neoplastic; selection: Unpanned	NA	NA	single-cell sorting in 96-well plates followed by cDNA preparation using Smart-seq2; Smart-Seq2 for preparation of cDNA followed by library preparation using Nextera XT. Nextera tagmentation according to the standard protocol for single cell RNA-seq following Smart-Seq2	polyA RNA	transcriptomic	cDNA	RNA-Seq	2301865	113	GSE84465	Jul 20 2016	Public on Nov 01 2017	Nov 01 2017	9606	GPL18573	Illumina NextSeq 500	Single cell from Periphery; 1001000179.C8	Short read trimming: Prinseq to remove short reads (-min_len 30) trim the first 10 bp on the 5‰Ûª-end (-trim_left 10), trim reads with low quality on the 3‰Ûª-end (-trim_qual_right 25) and filter low complexity reads (-lc_method entropy \-lc_threshold 65). We used FASTQC to determine overrepresented sequences and removed those using cutadapt (-e 0.15 ‰ÛÒm 30). We then used Prinseq to remove orpha…	0	BioSample: https://www.ncbi.nlm.nih.gov/biosample/SAMN05422446; SRA: https://www.ncbi.nlm.nih.gov/sra?term=SRX1964184	SRA	1	Clark Center, E300	Stanford	USA	spyros.darmanis@gmail.com	Stanford University	Spyros,,Darmanis	California	94305	2017-11-02	2016-07-20 23:22:00	207552276	1617067
GSE84465	GSM2243624	SRP079058	SRR3934528	GBM cell 180	BT_S2	Core_tumour	BT_S2_CT	Neoplastic	Cancer	Unpanned	2084	cluster_3	cluster_11	Brain	diagnosis: glioblastoma; plate id: 1001000175; well: D5; tissue: Tumor; patient id: BT_S2; tsne cluster: 11; cell type: Neoplastic; neoplastic: Neoplastic; selection: Unpanned	NA	NA	single-cell sorting in 96-well plates followed by cDNA preparation using Smart-seq2; Smart-Seq2 for preparation of cDNA followed by library preparation using Nextera XT. Nextera tagmentation according to the standard protocol for single cell RNA-seq following Smart-Seq2	polyA RNA	transcriptomic	cDNA	RNA-Seq	1655077	81	GSE84465	Jul 20 2016	Public on Nov 01 2017	Nov 01 2017	9606	GPL18573	Illumina NextSeq 500	Single cell from Periphery; 1001000179.C9	Short read trimming: Prinseq to remove short reads (-min_len 30) trim the first 10 bp on the 5‰Ûª-end (-trim_left 10), trim reads with low quality on the 3‰Ûª-end (-trim_qual_right 25) and filter low complexity reads (-lc_method entropy \-lc_threshold 65). We used FASTQC to determine overrepresented sequences and removed those using cutadapt (-e 0.15 ‰ÛÒm 30). We then used Prinseq to remove orpha…	0	BioSample: https://www.ncbi.nlm.nih.gov/biosample/SAMN05422441; SRA: https://www.ncbi.nlm.nih.gov/sra?term=SRX1964179	SRA	1	Clark Center, E300	Stanford	USA	spyros.darmanis@gmail.com	Stanford University	Spyros,,Darmanis	California	94305	2017-11-02	2016-07-20 23:22:00	203034656	1583778
GSE84465	GSM2243625	SRP079058	SRR3934529	GBM cell 181	BT_S2	Core_tumour	BT_S2_CT	Neoplastic	Cancer	Unpanned	1719	cluster_3	cluster_11	Brain	diagnosis: glioblastoma; plate id: 1001000175; well: C5; tissue: Tumor; patient id: BT_S2; tsne cluster: 11; cell type: Neoplastic; neoplastic: Neoplastic; selection: Unpanned	NA	NA	single-cell sorting in 96-well plates followed by cDNA preparation using Smart-seq2; Smart-Seq2 for preparation of cDNA followed by library preparation using Nextera XT. Nextera tagmentation according to the standard protocol for single cell RNA-seq following Smart-Seq2	polyA RNA	transcriptomic	cDNA	RNA-Seq	1493128	73	GSE84465	Jul 20 2016	Public on Nov 01 2017	Nov 01 2017	9606	GPL18573	Illumina NextSeq 500	Single cell from Periphery; 1001000179.D1	Short read trimming: Prinseq to remove short reads (-min_len 30) trim the first 10 bp on the 5‰Ûª-end (-trim_left 10), trim reads with low quality on the 3‰Ûª-end (-trim_qual_right 25) and filter low complexity reads (-lc_method entropy \-lc_threshold 65). We used FASTQC to determine overrepresented sequences and removed those using cutadapt (-e 0.15 ‰ÛÒm 30). We then used Prinseq to remove orpha…	0	BioSample: https://www.ncbi.nlm.nih.gov/biosample/SAMN05422438; SRA: https://www.ncbi.nlm.nih.gov/sra?term=SRX1964176	SRA	1	Clark Center, E300	Stanford	USA	spyros.darmanis@gmail.com	Stanford University	Spyros,,Darmanis	California	94305	2017-11-02	2016-07-20 23:22:00	215563390	1680272
GSE84465	GSM2243626	SRP079058	SRR3934530	GBM cell 182	BT_S2	Core_tumour	BT_S2_CT	Neoplastic	Cancer	Unpanned	1824	cluster_3	cluster_11	Brain	diagnosis: glioblastoma; plate id: 1001000175; well: B12; tissue: Tumor; patient id: BT_S2; tsne cluster: 11; cell type: Neoplastic; neoplastic: Neoplastic; selection: Unpanned	NA	NA	single-cell sorting in 96-well plates followed by cDNA preparation using Smart-seq2; Smart-Seq2 for preparation of cDNA followed by library preparation using Nextera XT. Nextera tagmentation according to the standard protocol for single cell RNA-seq following Smart-Seq2	polyA RNA	transcriptomic	cDNA	RNA-Seq	1716944	84	GSE84465	Jul 20 2016	Public on Nov 01 2017	Nov 01 2017	9606	GPL18573	Illumina NextSeq 500	Single cell from Periphery; 1001000179.D10	Short read trimming: Prinseq to remove short reads (-min_len 30) trim the first 10 bp on the 5‰Ûª-end (-trim_left 10), trim reads with low quality on the 3‰Ûª-end (-trim_qual_right 25) and filter low complexity reads (-lc_method entropy \-lc_threshold 65). We used FASTQC to determine overrepresented sequences and removed those using cutadapt (-e 0.15 ‰ÛÒm 30). We then used Prinseq to remove orpha…	0	BioSample: https://www.ncbi.nlm.nih.gov/biosample/SAMN05422452; SRA: https://www.ncbi.nlm.nih.gov/sra?term=SRX1964190	SRA	1	Clark Center, E300	Stanford	USA	spyros.darmanis@gmail.com	Stanford University	Spyros,,Darmanis	California	94305	2017-11-02	2016-07-20 23:22:00	207881816	1620524
GSE84465	GSM2243627	SRP079058	SRR3934531	GBM cell 183	BT_S2	Core_tumour	BT_S2_CT	Neoplastic	Cancer	Unpanned	2476	cluster_3	cluster_11	Brain	diagnosis: glioblastoma; plate id: 1001000175; well: E3; tissue: Tumor; patient id: BT_S2; tsne cluster: 11; cell type: Neoplastic; neoplastic: Neoplastic; selection: Unpanned	NA	NA	single-cell sorting in 96-well plates followed by cDNA preparation using Smart-seq2; Smart-Seq2 for preparation of cDNA followed by library preparation using Nextera XT. Nextera tagmentation according to the standard protocol for single cell RNA-seq following Smart-Seq2	polyA RNA	transcriptomic	cDNA	RNA-Seq	1865067	91	GSE84465	Jul 20 2016	Public on Nov 01 2017	Nov 01 2017	9606	GPL18573	Illumina NextSeq 500	Single cell from Periphery; 1001000179.D11	Short read trimming: Prinseq to remove short reads (-min_len 30) trim the first 10 bp on the 5‰Ûª-end (-trim_left 10), trim reads with low quality on the 3‰Ûª-end (-trim_qual_right 25) and filter low complexity reads (-lc_method entropy \-lc_threshold 65). We used FASTQC to determine overrepresented sequences and removed those using cutadapt (-e 0.15 ‰ÛÒm 30). We then used Prinseq to remove orpha…	0	BioSample: https://www.ncbi.nlm.nih.gov/biosample/SAMN05422342; SRA: https://www.ncbi.nlm.nih.gov/sra?term=SRX1964147	SRA	1	Clark Center, E300	Stanford	USA	spyros.darmanis@gmail.com	Stanford University	Spyros,,Darmanis	California	94305	2017-11-02	2016-07-20 23:22:00	104397039	815445
GSE84465	GSM2243628	SRP079058	SRR3934532	GBM cell 184	BT_S2	Core_tumour	BT_S2_CT	Neoplastic	Cancer	Unpanned	1572	cluster_2	cluster_11	Brain	diagnosis: glioblastoma; plate id: 1001000175; well: F11; tissue: Tumor; patient id: BT_S2; tsne cluster: 11; cell type: Neoplastic; neoplastic: Neoplastic; selection: Unpanned	NA	NA	single-cell sorting in 96-well plates followed by cDNA preparation using Smart-seq2; Smart-Seq2 for preparation of cDNA followed by library preparation using Nextera XT. Nextera tagmentation according to the standard protocol for single cell RNA-seq following Smart-Seq2	polyA RNA	transcriptomic	cDNA	RNA-Seq	1394151	69	GSE84465	Jul 20 2016	Public on Nov 01 2017	Nov 01 2017	9606	GPL18573	Illumina NextSeq 500	Single cell from Periphery; 1001000179.D12	Short read trimming: Prinseq to remove short reads (-min_len 30) trim the first 10 bp on the 5‰Ûª-end (-trim_left 10), trim reads with low quality on the 3‰Ûª-end (-trim_qual_right 25) and filter low complexity reads (-lc_method entropy \-lc_threshold 65). We used FASTQC to determine overrepresented sequences and removed those using cutadapt (-e 0.15 ‰ÛÒm 30). We then used Prinseq to remove orpha…	0	BioSample: https://www.ncbi.nlm.nih.gov/biosample/SAMN05422499; SRA: https://www.ncbi.nlm.nih.gov/sra?term=SRX1964207	SRA	1	Clark Center, E300	Stanford	USA	spyros.darmanis@gmail.com	Stanford University	Spyros,,Darmanis	California	94305	2017-11-02	2016-07-20 23:22:00	215112758	1677119
GSE84465	GSM2243629	SRP079058	SRR3934533	GBM cell 185	BT_S2	Core_tumour	BT_S2_CT	Immune_cell	Normal	Unpanned	2172	cluster_1	cluster_7	Brain	diagnosis: glioblastoma; plate id: 1001000175; well: G9; tissue: Tumor; patient id: BT_S2; tsne cluster: 7; cell type: Immune cell; neoplastic: Regular; selection: Unpanned	NA	NA	single-cell sorting in 96-well plates followed by cDNA preparation using Smart-seq2; Smart-Seq2 for preparation of cDNA followed by library preparation using Nextera XT. Nextera tagmentation according to the standard protocol for single cell RNA-seq following Smart-Seq2	polyA RNA	transcriptomic	cDNA	RNA-Seq	1233187	61	GSE84465	Jul 20 2016	Public on Nov 01 2017	Nov 01 2017	9606	GPL18573	Illumina NextSeq 500	Single cell from Periphery; 1001000179.D2	Short read trimming: Prinseq to remove short reads (-min_len 30) trim the first 10 bp on the 5‰Ûª-end (-trim_left 10), trim reads with low quality on the 3‰Ûª-end (-trim_qual_right 25) and filter low complexity reads (-lc_method entropy \-lc_threshold 65). We used FASTQC to determine overrepresented sequences and removed those using cutadapt (-e 0.15 ‰ÛÒm 30). We then used Prinseq to remove orpha…	0	BioSample: https://www.ncbi.nlm.nih.gov/biosample/SAMN05422510; SRA: https://www.ncbi.nlm.nih.gov/sra?term=SRX1964218	SRA	1	Clark Center, E300	Stanford	USA	spyros.darmanis@gmail.com	Stanford University	Spyros,,Darmanis	California	94305	2017-11-02	2016-07-20 23:23:00	194685452	1517621
GSE84465	GSM2243630	SRP079058	SRR3934534	GBM cell 186	BT_S2	Core_tumour	BT_S2_CT	Neoplastic	Cancer	Unpanned	2251	cluster_3	cluster_11	Brain	diagnosis: glioblastoma; plate id: 1001000175; well: G4; tissue: Tumor; patient id: BT_S2; tsne cluster: 11; cell type: Neoplastic; neoplastic: Neoplastic; selection: Unpanned	NA	NA	single-cell sorting in 96-well plates followed by cDNA preparation using Smart-seq2; Smart-Seq2 for preparation of cDNA followed by library preparation using Nextera XT. Nextera tagmentation according to the standard protocol for single cell RNA-seq following Smart-Seq2	polyA RNA	transcriptomic	cDNA	RNA-Seq	1441287	70	GSE84465	Jul 20 2016	Public on Nov 01 2017	Nov 01 2017	9606	GPL18573	Illumina NextSeq 500	Single cell from Periphery; 1001000179.D3	Short read trimming: Prinseq to remove short reads (-min_len 30) trim the first 10 bp on the 5‰Ûª-end (-trim_left 10), trim reads with low quality on the 3‰Ûª-end (-trim_qual_right 25) and filter low complexity reads (-lc_method entropy \-lc_threshold 65). We used FASTQC to determine overrepresented sequences and removed those using cutadapt (-e 0.15 ‰ÛÒm 30). We then used Prinseq to remove orpha…	0	BioSample: https://www.ncbi.nlm.nih.gov/biosample/SAMN05422355; SRA: https://www.ncbi.nlm.nih.gov/sra?term=SRX1964160	SRA	1	Clark Center, E300	Stanford	USA	spyros.darmanis@gmail.com	Stanford University	Spyros,,Darmanis	California	94305	2017-11-02	2016-07-20 23:23:00	237935962	1853728
GSE84465	GSM2243631	SRP079058	SRR3934535	GBM cell 187	BT_S2	Core_tumour	BT_S2_CT	Neoplastic	Cancer	Unpanned	2231	cluster_3	cluster_11	Brain	diagnosis: glioblastoma; plate id: 1001000175; well: C4; tissue: Tumor; patient id: BT_S2; tsne cluster: 11; cell type: Neoplastic; neoplastic: Neoplastic; selection: Unpanned	NA	NA	single-cell sorting in 96-well plates followed by cDNA preparation using Smart-seq2; Smart-Seq2 for preparation of cDNA followed by library preparation using Nextera XT. Nextera tagmentation according to the standard protocol for single cell RNA-seq following Smart-Seq2	polyA RNA	transcriptomic	cDNA	RNA-Seq	1583474	77	GSE84465	Jul 20 2016	Public on Nov 01 2017	Nov 01 2017	9606	GPL18573	Illumina NextSeq 500	Single cell from Periphery; 1001000179.D4	Short read trimming: Prinseq to remove short reads (-min_len 30) trim the first 10 bp on the 5‰Ûª-end (-trim_left 10), trim reads with low quality on the 3‰Ûª-end (-trim_qual_right 25) and filter low complexity reads (-lc_method entropy \-lc_threshold 65). We used FASTQC to determine overrepresented sequences and removed those using cutadapt (-e 0.15 ‰ÛÒm 30). We then used Prinseq to remove orpha…	0	BioSample: https://www.ncbi.nlm.nih.gov/biosample/SAMN05422352; SRA: https://www.ncbi.nlm.nih.gov/sra?term=SRX1964157	SRA	1	Clark Center, E300	Stanford	USA	spyros.darmanis@gmail.com	Stanford University	Spyros,,Darmanis	California	94305	2017-11-02	2016-07-20 23:23:00	184260287	1436244
GSE84465	GSM2243632	SRP079058	SRR3934536	GBM cell 188	BT_S2	Core_tumour	BT_S2_CT	Neoplastic	Cancer	Unpanned	1364	cluster_2	cluster_11	Brain	diagnosis: glioblastoma; plate id: 1001000175; well: F9; tissue: Tumor; patient id: BT_S2; tsne cluster: 11; cell type: Neoplastic; neoplastic: Neoplastic; selection: Unpanned	NA	NA	single-cell sorting in 96-well plates followed by cDNA preparation using Smart-seq2; Smart-Seq2 for preparation of cDNA followed by library preparation using Nextera XT. Nextera tagmentation according to the standard protocol for single cell RNA-seq following Smart-Seq2	polyA RNA	transcriptomic	cDNA	RNA-Seq	1324356	65	GSE84465	Jul 20 2016	Public on Nov 01 2017	Nov 01 2017	9606	GPL18573	Illumina NextSeq 500	Single cell from Periphery; 1001000179.D5	Short read trimming: Prinseq to remove short reads (-min_len 30) trim the first 10 bp on the 5‰Ûª-end (-trim_left 10), trim reads with low quality on the 3‰Ûª-end (-trim_qual_right 25) and filter low complexity reads (-lc_method entropy \-lc_threshold 65). We used FASTQC to determine overrepresented sequences and removed those using cutadapt (-e 0.15 ‰ÛÒm 30). We then used Prinseq to remove orpha…	0	BioSample: https://www.ncbi.nlm.nih.gov/biosample/SAMN05422495; SRA: https://www.ncbi.nlm.nih.gov/sra?term=SRX1964203	SRA	1	Clark Center, E300	Stanford	USA	spyros.darmanis@gmail.com	Stanford University	Spyros,,Darmanis	California	94305	2017-11-02	2016-07-20 23:23:00	233259739	1817812
GSE84465	GSM2243633	SRP079058	SRR3934537	GBM cell 189	BT_S2	Core_tumour	BT_S2_CT	Neoplastic	Cancer	Unpanned	1239	cluster_2	cluster_11	Brain	diagnosis: glioblastoma; plate id: 1001000175; well: E7; tissue: Tumor; patient id: BT_S2; tsne cluster: 11; cell type: Neoplastic; neoplastic: Neoplastic; selection: Unpanned	NA	NA	single-cell sorting in 96-well plates followed by cDNA preparation using Smart-seq2; Smart-Seq2 for preparation of cDNA followed by library preparation using Nextera XT. Nextera tagmentation according to the standard protocol for single cell RNA-seq following Smart-Seq2	polyA RNA	transcriptomic	cDNA	RNA-Seq	1125230	55	GSE84465	Jul 20 2016	Public on Nov 01 2017	Nov 01 2017	9606	GPL18573	Illumina NextSeq 500	Single cell from Periphery; 1001000179.D6	Short read trimming: Prinseq to remove short reads (-min_len 30) trim the first 10 bp on the 5‰Ûª-end (-trim_left 10), trim reads with low quality on the 3‰Ûª-end (-trim_qual_right 25) and filter low complexity reads (-lc_method entropy \-lc_threshold 65). We used FASTQC to determine overrepresented sequences and removed those using cutadapt (-e 0.15 ‰ÛÒm 30). We then used Prinseq to remove orpha…	0	BioSample: https://www.ncbi.nlm.nih.gov/biosample/SAMN05422344; SRA: https://www.ncbi.nlm.nih.gov/sra?term=SRX1964149	SRA	1	Clark Center, E300	Stanford	USA	spyros.darmanis@gmail.com	Stanford University	Spyros,,Darmanis	California	94305	2017-11-02	2016-07-20 23:23:00	204894220	1597333
GSE84465	GSM2243634	SRP079058	SRR3934538	GBM cell 190	BT_S2	Core_tumour	BT_S2_CT	Immune_cell	Normal	Unpanned	2064	cluster_1	cluster_8	Brain	diagnosis: glioblastoma; plate id: 1001000175; well: A10; tissue: Tumor; patient id: BT_S2; tsne cluster: 8; cell type: Immune cell; neoplastic: Regular; selection: Unpanned	NA	NA	single-cell sorting in 96-well plates followed by cDNA preparation using Smart-seq2; Smart-Seq2 for preparation of cDNA followed by library preparation using Nextera XT. Nextera tagmentation according to the standard protocol for single cell RNA-seq following Smart-Seq2	polyA RNA	transcriptomic	cDNA	RNA-Seq	2261741	111	GSE84465	Jul 20 2016	Public on Nov 01 2017	Nov 01 2017	9606	GPL18573	Illumina NextSeq 500	Single cell from Periphery; 1001000179.D7	Short read trimming: Prinseq to remove short reads (-min_len 30) trim the first 10 bp on the 5‰Ûª-end (-trim_left 10), trim reads with low quality on the 3‰Ûª-end (-trim_qual_right 25) and filter low complexity reads (-lc_method entropy \-lc_threshold 65). We used FASTQC to determine overrepresented sequences and removed those using cutadapt (-e 0.15 ‰ÛÒm 30). We then used Prinseq to remove orpha…	0	BioSample: https://www.ncbi.nlm.nih.gov/biosample/SAMN05422454; SRA: https://www.ncbi.nlm.nih.gov/sra?term=SRX1964192	SRA	1	Clark Center, E300	Stanford	USA	spyros.darmanis@gmail.com	Stanford University	Spyros,,Darmanis	California	94305	2017-11-02	2016-07-20 23:23:00	191394746	1492287
GSE84465	GSM2243635	SRP079058	SRR3934539	GBM cell 191	BT_S2	Core_tumour	BT_S2_CT	Neoplastic	Cancer	Unpanned	2973	cluster_2	cluster_11	Brain	diagnosis: glioblastoma; plate id: 1001000175; well: E4; tissue: Tumor; patient id: BT_S2; tsne cluster: 11; cell type: Neoplastic; neoplastic: Neoplastic; selection: Unpanned	NA	NA	single-cell sorting in 96-well plates followed by cDNA preparation using Smart-seq2; Smart-Seq2 for preparation of cDNA followed by library preparation using Nextera XT. Nextera tagmentation according to the standard protocol for single cell RNA-seq following Smart-Seq2	polyA RNA	transcriptomic	cDNA	RNA-Seq	2193455	107	GSE84465	Jul 20 2016	Public on Nov 01 2017	Nov 01 2017	9606	GPL18573	Illumina NextSeq 500	Single cell from Periphery; 1001000179.D8	Short read trimming: Prinseq to remove short reads (-min_len 30) trim the first 10 bp on the 5‰Ûª-end (-trim_left 10), trim reads with low quality on the 3‰Ûª-end (-trim_qual_right 25) and filter low complexity reads (-lc_method entropy \-lc_threshold 65). We used FASTQC to determine overrepresented sequences and removed those using cutadapt (-e 0.15 ‰ÛÒm 30). We then used Prinseq to remove orpha…	0	BioSample: https://www.ncbi.nlm.nih.gov/biosample/SAMN05422496; SRA: https://www.ncbi.nlm.nih.gov/sra?term=SRX1964204	SRA	1	Clark Center, E300	Stanford	USA	spyros.darmanis@gmail.com	Stanford University	Spyros,,Darmanis	California	94305	2017-11-02	2016-07-20 23:23:00	198041556	1543716
GSE84465	GSM2243636	SRP079058	SRR3934540	GBM cell 192	BT_S2	Core_tumour	BT_S2_CT	Immune_cell	Normal	Unpanned	2829	cluster_1	cluster_8	Brain	diagnosis: glioblastoma; plate id: 1001000175; well: B3; tissue: Tumor; patient id: BT_S2; tsne cluster: 8; cell type: Immune cell; neoplastic: Regular; selection: Unpanned	NA	NA	single-cell sorting in 96-well plates followed by cDNA preparation using Smart-seq2; Smart-Seq2 for preparation of cDNA followed by library preparation using Nextera XT. Nextera tagmentation according to the standard protocol for single cell RNA-seq following Smart-Seq2	polyA RNA	transcriptomic	cDNA	RNA-Seq	2224360	108	GSE84465	Jul 20 2016	Public on Nov 01 2017	Nov 01 2017	9606	GPL18573	Illumina NextSeq 500	Single cell from Periphery; 1001000179.D9	Short read trimming: Prinseq to remove short reads (-min_len 30) trim the first 10 bp on the 5‰Ûª-end (-trim_left 10), trim reads with low quality on the 3‰Ûª-end (-trim_qual_right 25) and filter low complexity reads (-lc_method entropy \-lc_threshold 65). We used FASTQC to determine overrepresented sequences and removed those using cutadapt (-e 0.15 ‰ÛÒm 30). We then used Prinseq to remove orpha…	0	BioSample: https://www.ncbi.nlm.nih.gov/biosample/SAMN05422338; SRA: https://www.ncbi.nlm.nih.gov/sra?term=SRX1964143	SRA	1	Clark Center, E300	Stanford	USA	spyros.darmanis@gmail.com	Stanford University	Spyros,,Darmanis	California	94305	2017-11-02	2016-07-20 23:22:00	185175575	1443718
GSE84465	GSM2243637	SRP079058	SRR3934541	GBM cell 193	BT_S2	Core_tumour	BT_S2_CT	Neoplastic	Cancer	Unpanned	1927	cluster_3	cluster_11	Brain	diagnosis: glioblastoma; plate id: 1001000175; well: G1; tissue: Tumor; patient id: BT_S2; tsne cluster: 11; cell type: Neoplastic; neoplastic: Neoplastic; selection: Unpanned	NA	NA	single-cell sorting in 96-well plates followed by cDNA preparation using Smart-seq2; Smart-Seq2 for preparation of cDNA followed by library preparation using Nextera XT. Nextera tagmentation according to the standard protocol for single cell RNA-seq following Smart-Seq2	polyA RNA	transcriptomic	cDNA	RNA-Seq	1443817	71	GSE84465	Jul 20 2016	Public on Nov 01 2017	Nov 01 2017	9606	GPL18573	Illumina NextSeq 500	Single cell from Periphery; 1001000179.E1	Short read trimming: Prinseq to remove short reads (-min_len 30) trim the first 10 bp on the 5‰Ûª-end (-trim_left 10), trim reads with low quality on the 3‰Ûª-end (-trim_qual_right 25) and filter low complexity reads (-lc_method entropy \-lc_threshold 65). We used FASTQC to determine overrepresented sequences and removed those using cutadapt (-e 0.15 ‰ÛÒm 30). We then used Prinseq to remove orpha…	0	BioSample: https://www.ncbi.nlm.nih.gov/biosample/SAMN05422447; SRA: https://www.ncbi.nlm.nih.gov/sra?term=SRX1964185	SRA	1	Clark Center, E300	Stanford	USA	spyros.darmanis@gmail.com	Stanford University	Spyros,,Darmanis	California	94305	2017-11-02	2016-07-20 23:22:00	208657509	1627005
GSE84465	GSM2243638	SRP079058	SRR3934542	GBM cell 194	BT_S2	Core_tumour	BT_S2_CT	Immune_cell	Normal	Unpanned	2858	cluster_1	cluster_8	Brain	diagnosis: glioblastoma; plate id: 1001000175; well: A2; tissue: Tumor; patient id: BT_S2; tsne cluster: 8; cell type: Immune cell; neoplastic: Regular; selection: Unpanned	NA	NA	single-cell sorting in 96-well plates followed by cDNA preparation using Smart-seq2; Smart-Seq2 for preparation of cDNA followed by library preparation using Nextera XT. Nextera tagmentation according to the standard protocol for single cell RNA-seq following Smart-Seq2	polyA RNA	transcriptomic	cDNA	RNA-Seq	1939130	95	GSE84465	Jul 20 2016	Public on Nov 01 2017	Nov 01 2017	9606	GPL18573	Illumina NextSeq 500	Single cell from Periphery; 1001000179.E10	Short read trimming: Prinseq to remove short reads (-min_len 30) trim the first 10 bp on the 5‰Ûª-end (-trim_left 10), trim reads with low quality on the 3‰Ûª-end (-trim_qual_right 25) and filter low complexity reads (-lc_method entropy \-lc_threshold 65). We used FASTQC to determine overrepresented sequences and removed those using cutadapt (-e 0.15 ‰ÛÒm 30). We then used Prinseq to remove orpha…	0	BioSample: https://www.ncbi.nlm.nih.gov/biosample/SAMN05422306; SRA: https://www.ncbi.nlm.nih.gov/sra?term=SRX1964226	SRA	1	Clark Center, E300	Stanford	USA	spyros.darmanis@gmail.com	Stanford University	Spyros,,Darmanis	California	94305	2017-11-02	2016-07-20 23:23:00	213117367	1660963
GSE84465	GSM2243639	SRP079058	SRR3934543	GBM cell 195	BT_S2	Core_tumour	BT_S2_CT	Oligodendrocyte	Normal	Unpanned	1530	cluster_3	cluster_2	Brain	diagnosis: glioblastoma; plate id: 1001000175; well: H1; tissue: Tumor; patient id: BT_S2; tsne cluster: 2; cell type: Oligodendrocyte; neoplastic: Regular; selection: Unpanned	NA	NA	single-cell sorting in 96-well plates followed by cDNA preparation using Smart-seq2; Smart-Seq2 for preparation of cDNA followed by library preparation using Nextera XT. Nextera tagmentation according to the standard protocol for single cell RNA-seq following Smart-Seq2	polyA RNA	transcriptomic	cDNA	RNA-Seq	1655527	81	GSE84465	Jul 20 2016	Public on Nov 01 2017	Nov 01 2017	9606	GPL18573	Illumina NextSeq 500	Single cell from Periphery; 1001000179.E11	Short read trimming: Prinseq to remove short reads (-min_len 30) trim the first 10 bp on the 5‰Ûª-end (-trim_left 10), trim reads with low quality on the 3‰Ûª-end (-trim_qual_right 25) and filter low complexity reads (-lc_method entropy \-lc_threshold 65). We used FASTQC to determine overrepresented sequences and removed those using cutadapt (-e 0.15 ‰ÛÒm 30). We then used Prinseq to remove orpha…	0	BioSample: https://www.ncbi.nlm.nih.gov/biosample/SAMN05422501; SRA: https://www.ncbi.nlm.nih.gov/sra?term=SRX1964209	SRA	1	Clark Center, E300	Stanford	USA	spyros.darmanis@gmail.com	Stanford University	Spyros,,Darmanis	California	94305	2017-11-02	2016-07-20 23:23:00	241762060	1883073
GSE84465	GSM2243640	SRP079058	SRR3934544	GBM cell 196	BT_S2	Core_tumour	BT_S2_CT	Immune_cell	Normal	Unpanned	2650	cluster_1	cluster_8	Brain	diagnosis: glioblastoma; plate id: 1001000175; well: E11; tissue: Tumor; patient id: BT_S2; tsne cluster: 8; cell type: Immune cell; neoplastic: Regular; selection: Unpanned	NA	NA	single-cell sorting in 96-well plates followed by cDNA preparation using Smart-seq2; Smart-Seq2 for preparation of cDNA followed by library preparation using Nextera XT. Nextera tagmentation according to the standard protocol for single cell RNA-seq following Smart-Seq2	polyA RNA	transcriptomic	cDNA	RNA-Seq	1961186	95	GSE84465	Jul 20 2016	Public on Nov 01 2017	Nov 01 2017	9606	GPL18573	Illumina NextSeq 500	Single cell from Periphery; 1001000179.E12	Short read trimming: Prinseq to remove short reads (-min_len 30) trim the first 10 bp on the 5‰Ûª-end (-trim_left 10), trim reads with low quality on the 3‰Ûª-end (-trim_qual_right 25) and filter low complexity reads (-lc_method entropy \-lc_threshold 65). We used FASTQC to determine overrepresented sequences and removed those using cutadapt (-e 0.15 ‰ÛÒm 30). We then used Prinseq to remove orpha…	0	BioSample: https://www.ncbi.nlm.nih.gov/biosample/SAMN05422358; SRA: https://www.ncbi.nlm.nih.gov/sra?term=SRX1964163	SRA	1	Clark Center, E300	Stanford	USA	spyros.darmanis@gmail.com	Stanford University	Spyros,,Darmanis	California	94305	2017-11-02	2016-07-20 23:23:00	227935612	1776216
GSE84465	GSM2243641	SRP079058	SRR3934545	GBM cell 197	BT_S2	Core_tumour	BT_S2_CT	Neoplastic	Cancer	Unpanned	1246	cluster_3	cluster_11	Brain	diagnosis: glioblastoma; plate id: 1001000175; well: B10; tissue: Tumor; patient id: BT_S2; tsne cluster: 11; cell type: Neoplastic; neoplastic: Neoplastic; selection: Unpanned	NA	NA	single-cell sorting in 96-well plates followed by cDNA preparation using Smart-seq2; Smart-Seq2 for preparation of cDNA followed by library preparation using Nextera XT. Nextera tagmentation according to the standard protocol for single cell RNA-seq following Smart-Seq2	polyA RNA	transcriptomic	cDNA	RNA-Seq	1700374	83	GSE84465	Jul 20 2016	Public on Nov 01 2017	Nov 01 2017	9606	GPL18573	Illumina NextSeq 500	Single cell from Periphery; 1001000179.E2	Short read trimming: Prinseq to remove short reads (-min_len 30) trim the first 10 bp on the 5‰Ûª-end (-trim_left 10), trim reads with low quality on the 3‰Ûª-end (-trim_qual_right 25) and filter low complexity reads (-lc_method entropy \-lc_threshold 65). We used FASTQC to determine overrepresented sequences and removed those using cutadapt (-e 0.15 ‰ÛÒm 30). We then used Prinseq to remove orpha…	0	BioSample: https://www.ncbi.nlm.nih.gov/biosample/SAMN05422489; SRA: https://www.ncbi.nlm.nih.gov/sra?term=SRX1964200	SRA	1	Clark Center, E300	Stanford	USA	spyros.darmanis@gmail.com	Stanford University	Spyros,,Darmanis	California	94305	2017-11-02	2016-07-20 23:23:00	218919076	1706694
GSE84465	GSM2243642	SRP079058	SRR3934546	GBM cell 198	BT_S2	Core_tumour	BT_S2_CT	Neoplastic	Cancer	Unpanned	1461	cluster_3	cluster_11	Brain	diagnosis: glioblastoma; plate id: 1001000175; well: C10; tissue: Tumor; patient id: BT_S2; tsne cluster: 11; cell type: Neoplastic; neoplastic: Neoplastic; selection: Unpanned	NA	NA	single-cell sorting in 96-well plates followed by cDNA preparation using Smart-seq2; Smart-Seq2 for preparation of cDNA followed by library preparation using Nextera XT. Nextera tagmentation according to the standard protocol for single cell RNA-seq following Smart-Seq2	polyA RNA	transcriptomic	cDNA	RNA-Seq	1516064	74	GSE84465	Jul 20 2016	Public on Nov 01 2017	Nov 01 2017	9606	GPL18573	Illumina NextSeq 500	Single cell from Periphery; 1001000179.E3	Short read trimming: Prinseq to remove short reads (-min_len 30) trim the first 10 bp on the 5‰Ûª-end (-trim_left 10), trim reads with low quality on the 3‰Ûª-end (-trim_qual_right 25) and filter low complexity reads (-lc_method entropy \-lc_threshold 65). We used FASTQC to determine overrepresented sequences and removed those using cutadapt (-e 0.15 ‰ÛÒm 30). We then used Prinseq to remove orpha…	0	BioSample: https://www.ncbi.nlm.nih.gov/biosample/SAMN05422429; SRA: https://www.ncbi.nlm.nih.gov/sra?term=SRX1964167	SRA	1	Clark Center, E300	Stanford	USA	spyros.darmanis@gmail.com	Stanford University	Spyros,,Darmanis	California	94305	2017-11-02	2016-07-20 23:23:00	210705273	1641602
GSE84465	GSM2243643	SRP079058	SRR3934547	GBM cell 199	BT_S2	Core_tumour	BT_S2_CT	Neoplastic	Cancer	Unpanned	1716	cluster_2	cluster_11	Brain	diagnosis: glioblastoma; plate id: 1001000175; well: B5; tissue: Tumor; patient id: BT_S2; tsne cluster: 11; cell type: Neoplastic; neoplastic: Neoplastic; selection: Unpanned	NA	NA	single-cell sorting in 96-well plates followed by cDNA preparation using Smart-seq2; Smart-Seq2 for preparation of cDNA followed by library preparation using Nextera XT. Nextera tagmentation according to the standard protocol for single cell RNA-seq following Smart-Seq2	polyA RNA	transcriptomic	cDNA	RNA-Seq	1460874	71	GSE84465	Jul 20 2016	Public on Nov 01 2017	Nov 01 2017	9606	GPL18573	Illumina NextSeq 500	Single cell from Periphery; 1001000179.E4	Short read trimming: Prinseq to remove short reads (-min_len 30) trim the first 10 bp on the 5‰Ûª-end (-trim_left 10), trim reads with low quality on the 3‰Ûª-end (-trim_qual_right 25) and filter low complexity reads (-lc_method entropy \-lc_threshold 65). We used FASTQC to determine overrepresented sequences and removed those using cutadapt (-e 0.15 ‰ÛÒm 30). We then used Prinseq to remove orpha…	0	BioSample: https://www.ncbi.nlm.nih.gov/biosample/SAMN05422504; SRA: https://www.ncbi.nlm.nih.gov/sra?term=SRX1964212	SRA	1	Clark Center, E300	Stanford	USA	spyros.darmanis@gmail.com	Stanford University	Spyros,,Darmanis	California	94305	2017-11-02	2016-07-20 23:23:00	202325097	1576535
GSE84465	GSM2243644	SRP079058	SRR3934548	GBM cell 200	BT_S2	Core_tumour	BT_S2_CT	Neoplastic	Cancer	Unpanned	2638	cluster_2	cluster_11	Brain	diagnosis: glioblastoma; plate id: 1001000175; well: D1; tissue: Tumor; patient id: BT_S2; tsne cluster: 11; cell type: Neoplastic; neoplastic: Neoplastic; selection: Unpanned	NA	NA	single-cell sorting in 96-well plates followed by cDNA preparation using Smart-seq2; Smart-Seq2 for preparation of cDNA followed by library preparation using Nextera XT. Nextera tagmentation according to the standard protocol for single cell RNA-seq following Smart-Seq2	polyA RNA	transcriptomic	cDNA	RNA-Seq	1990027	97	GSE84465	Jul 20 2016	Public on Nov 01 2017	Nov 01 2017	9606	GPL18573	Illumina NextSeq 500	Single cell from Periphery; 1001000179.E5	Short read trimming: Prinseq to remove short reads (-min_len 30) trim the first 10 bp on the 5‰Ûª-end (-trim_left 10), trim reads with low quality on the 3‰Ûª-end (-trim_qual_right 25) and filter low complexity reads (-lc_method entropy \-lc_threshold 65). We used FASTQC to determine overrepresented sequences and removed those using cutadapt (-e 0.15 ‰ÛÒm 30). We then used Prinseq to remove orpha…	0	BioSample: https://www.ncbi.nlm.nih.gov/biosample/SAMN05422444; SRA: https://www.ncbi.nlm.nih.gov/sra?term=SRX1964182	SRA	1	Clark Center, E300	Stanford	USA	spyros.darmanis@gmail.com	Stanford University	Spyros,,Darmanis	California	94305	2017-11-02	2016-07-20 23:23:00	213650436	1664686
GSE84465	GSM2243645	SRP079058	SRR3934549	GBM cell 201	BT_S2	Core_tumour	BT_S2_CT	Neoplastic	Cancer	Unpanned	1978	cluster_3	cluster_11	Brain	diagnosis: glioblastoma; plate id: 1001000175; well: C2; tissue: Tumor; patient id: BT_S2; tsne cluster: 11; cell type: Neoplastic; neoplastic: Neoplastic; selection: Unpanned	NA	NA	single-cell sorting in 96-well plates followed by cDNA preparation using Smart-seq2; Smart-Seq2 for preparation of cDNA followed by library preparation using Nextera XT. Nextera tagmentation according to the standard protocol for single cell RNA-seq following Smart-Seq2	polyA RNA	transcriptomic	cDNA	RNA-Seq	2083714	101	GSE84465	Jul 20 2016	Public on Nov 01 2017	Nov 01 2017	9606	GPL18573	Illumina NextSeq 500	Single cell from Periphery; 1001000179.E6	Short read trimming: Prinseq to remove short reads (-min_len 30) trim the first 10 bp on the 5‰Ûª-end (-trim_left 10), trim reads with low quality on the 3‰Ûª-end (-trim_qual_right 25) and filter low complexity reads (-lc_method entropy \-lc_threshold 65). We used FASTQC to determine overrepresented sequences and removed those using cutadapt (-e 0.15 ‰ÛÒm 30). We then used Prinseq to remove orpha…	0	BioSample: https://www.ncbi.nlm.nih.gov/biosample/SAMN05422339; SRA: https://www.ncbi.nlm.nih.gov/sra?term=SRX1964144	SRA	1	Clark Center, E300	Stanford	USA	spyros.darmanis@gmail.com	Stanford University	Spyros,,Darmanis	California	94305	2017-11-02	2016-07-20 23:23:00	186029716	1449554
GSE84465	GSM2243646	SRP079058	SRR3934550	GBM cell 202	BT_S2	Core_tumour	BT_S2_CT	Neoplastic	Cancer	Unpanned	890		cluster_11	Brain	diagnosis: glioblastoma; plate id: 1001000175; well: F4; tissue: Tumor; patient id: BT_S2; tsne cluster: 11; cell type: Neoplastic; neoplastic: Neoplastic; selection: Unpanned	NA	NA	single-cell sorting in 96-well plates followed by cDNA preparation using Smart-seq2; Smart-Seq2 for preparation of cDNA followed by library preparation using Nextera XT. Nextera tagmentation according to the standard protocol for single cell RNA-seq following Smart-Seq2	polyA RNA	transcriptomic	cDNA	RNA-Seq	950800	45	GSE84465	Jul 20 2016	Public on Nov 01 2017	Nov 01 2017	9606	GPL18573	Illumina NextSeq 500	Single cell from Periphery; 1001000179.E7	Short read trimming: Prinseq to remove short reads (-min_len 30) trim the first 10 bp on the 5‰Ûª-end (-trim_left 10), trim reads with low quality on the 3‰Ûª-end (-trim_qual_right 25) and filter low complexity reads (-lc_method entropy \-lc_threshold 65). We used FASTQC to determine overrepresented sequences and removed those using cutadapt (-e 0.15 ‰ÛÒm 30). We then used Prinseq to remove orpha…	0	BioSample: https://www.ncbi.nlm.nih.gov/biosample/SAMN05422450; SRA: https://www.ncbi.nlm.nih.gov/sra?term=SRX1964188	SRA	1	Clark Center, E300	Stanford	USA	spyros.darmanis@gmail.com	Stanford University	Spyros,,Darmanis	California	94305	2017-11-02	2016-07-20 23:23:00	127195661	990457
GSE84465	GSM2243647	SRP079058	SRR3934551	GBM cell 203	BT_S2	Core_tumour	BT_S2_CT	Neoplastic	Cancer	Unpanned	2431	cluster_3	cluster_11	Brain	diagnosis: glioblastoma; plate id: 1001000175; well: E2; tissue: Tumor; patient id: BT_S2; tsne cluster: 11; cell type: Neoplastic; neoplastic: Neoplastic; selection: Unpanned	NA	NA	single-cell sorting in 96-well plates followed by cDNA preparation using Smart-seq2; Smart-Seq2 for preparation of cDNA followed by library preparation using Nextera XT. Nextera tagmentation according to the standard protocol for single cell RNA-seq following Smart-Seq2	polyA RNA	transcriptomic	cDNA	RNA-Seq	1934198	94	GSE84465	Jul 20 2016	Public on Nov 01 2017	Nov 01 2017	9606	GPL18573	Illumina NextSeq 500	Single cell from Periphery; 1001000179.E8	Short read trimming: Prinseq to remove short reads (-min_len 30) trim the first 10 bp on the 5‰Ûª-end (-trim_left 10), trim reads with low quality on the 3‰Ûª-end (-trim_qual_right 25) and filter low complexity reads (-lc_method entropy \-lc_threshold 65). We used FASTQC to determine overrepresented sequences and removed those using cutadapt (-e 0.15 ‰ÛÒm 30). We then used Prinseq to remove orpha…	0	BioSample: https://www.ncbi.nlm.nih.gov/biosample/SAMN05422511; SRA: https://www.ncbi.nlm.nih.gov/sra?term=SRX1964219	SRA	1	Clark Center, E300	Stanford	USA	spyros.darmanis@gmail.com	Stanford University	Spyros,,Darmanis	California	94305	2017-11-02	2016-07-20 23:23:00	168261923	1311470
GSE84465	GSM2243648	SRP079058	SRR3934552	GBM cell 204	BT_S2	Core_tumour	BT_S2_CT	Neoplastic	Cancer	Unpanned	1147	cluster_3	cluster_11	Brain	diagnosis: glioblastoma; plate id: 1001000175; well: H3; tissue: Tumor; patient id: BT_S2; tsne cluster: 11; cell type: Neoplastic; neoplastic: Neoplastic; selection: Unpanned	NA	NA	single-cell sorting in 96-well plates followed by cDNA preparation using Smart-seq2; Smart-Seq2 for preparation of cDNA followed by library preparation using Nextera XT. Nextera tagmentation according to the standard protocol for single cell RNA-seq following Smart-Seq2	polyA RNA	transcriptomic	cDNA	RNA-Seq	1453406	71	GSE84465	Jul 20 2016	Public on Nov 01 2017	Nov 01 2017	9606	GPL18573	Illumina NextSeq 500	Single cell from Periphery; 1001000179.E9	Short read trimming: Prinseq to remove short reads (-min_len 30) trim the first 10 bp on the 5‰Ûª-end (-trim_left 10), trim reads with low quality on the 3‰Ûª-end (-trim_qual_right 25) and filter low complexity reads (-lc_method entropy \-lc_threshold 65). We used FASTQC to determine overrepresented sequences and removed those using cutadapt (-e 0.15 ‰ÛÒm 30). We then used Prinseq to remove orpha…	0	BioSample: https://www.ncbi.nlm.nih.gov/biosample/SAMN05422357; SRA: https://www.ncbi.nlm.nih.gov/sra?term=SRX1964162	SRA	1	Clark Center, E300	Stanford	USA	spyros.darmanis@gmail.com	Stanford University	Spyros,,Darmanis	California	94305	2017-11-02	2016-07-20 23:23:00	250650743	1953952
GSE84465	GSM2243649	SRP079058	SRR3934553	GBM cell 205	BT_S2	Core_tumour	BT_S2_CT	Neoplastic	Cancer	Unpanned	2528	cluster_2	cluster_11	Brain	diagnosis: glioblastoma; plate id: 1001000175; well: A4; tissue: Tumor; patient id: BT_S2; tsne cluster: 11; cell type: Neoplastic; neoplastic: Neoplastic; selection: Unpanned	NA	NA	single-cell sorting in 96-well plates followed by cDNA preparation using Smart-seq2; Smart-Seq2 for preparation of cDNA followed by library preparation using Nextera XT. Nextera tagmentation according to the standard protocol for single cell RNA-seq following Smart-Seq2	polyA RNA	transcriptomic	cDNA	RNA-Seq	2252424	110	GSE84465	Jul 20 2016	Public on Nov 01 2017	Nov 01 2017	9606	GPL18573	Illumina NextSeq 500	Single cell from Periphery; 1001000179.F1	Short read trimming: Prinseq to remove short reads (-min_len 30) trim the first 10 bp on the 5‰Ûª-end (-trim_left 10), trim reads with low quality on the 3‰Ûª-end (-trim_qual_right 25) and filter low complexity reads (-lc_method entropy \-lc_threshold 65). We used FASTQC to determine overrepresented sequences and removed those using cutadapt (-e 0.15 ‰ÛÒm 30). We then used Prinseq to remove orpha…	0	BioSample: https://www.ncbi.nlm.nih.gov/biosample/SAMN05422347; SRA: https://www.ncbi.nlm.nih.gov/sra?term=SRX1964152	SRA	1	Clark Center, E300	Stanford	USA	spyros.darmanis@gmail.com	Stanford University	Spyros,,Darmanis	California	94305	2017-11-02	2016-07-20 23:23:00	197993260	1542047
GSE84465	GSM2243650	SRP079058	SRR3934554	GBM cell 206	BT_S2	Core_tumour	BT_S2_CT	Neoplastic	Cancer	Unpanned	2029	cluster_3	cluster_11	Brain	diagnosis: glioblastoma; plate id: 1001000175; well: C12; tissue: Tumor; patient id: BT_S2; tsne cluster: 11; cell type: Neoplastic; neoplastic: Neoplastic; selection: Unpanned	NA	NA	single-cell sorting in 96-well plates followed by cDNA preparation using Smart-seq2; Smart-Seq2 for preparation of cDNA followed by library preparation using Nextera XT. Nextera tagmentation according to the standard protocol for single cell RNA-seq following Smart-Seq2	polyA RNA	transcriptomic	cDNA	RNA-Seq	1688925	82	GSE84465	Jul 20 2016	Public on Nov 01 2017	Nov 01 2017	9606	GPL18573	Illumina NextSeq 500	Single cell from Periphery; 1001000179.F10	Short read trimming: Prinseq to remove short reads (-min_len 30) trim the first 10 bp on the 5‰Ûª-end (-trim_left 10), trim reads with low quality on the 3‰Ûª-end (-trim_qual_right 25) and filter low complexity reads (-lc_method entropy \-lc_threshold 65). We used FASTQC to determine overrepresented sequences and removed those using cutadapt (-e 0.15 ‰ÛÒm 30). We then used Prinseq to remove orpha…	0	BioSample: https://www.ncbi.nlm.nih.gov/biosample/SAMN05420972; SRA: https://www.ncbi.nlm.nih.gov/sra?term=SRX1964135	SRA	1	Clark Center, E300	Stanford	USA	spyros.darmanis@gmail.com	Stanford University	Spyros,,Darmanis	California	94305	2017-11-02	2016-07-20 23:23:00	224117375	1745851
GSE84465	GSM2243651	SRP079058	SRR3934555	GBM cell 207	BT_S2	Core_tumour	BT_S2_CT	Neoplastic	Cancer	Unpanned	92		cluster_11	Brain	diagnosis: glioblastoma; plate id: 1001000175; well: G10; tissue: Tumor; patient id: BT_S2; tsne cluster: 11; cell type: Neoplastic; neoplastic: Neoplastic; selection: Unpanned	NA	NA	single-cell sorting in 96-well plates followed by cDNA preparation using Smart-seq2; Smart-Seq2 for preparation of cDNA followed by library preparation using Nextera XT. Nextera tagmentation according to the standard protocol for single cell RNA-seq following Smart-Seq2	polyA RNA	transcriptomic	cDNA	RNA-Seq	697826	34	GSE84465	Jul 20 2016	Public on Nov 01 2017	Nov 01 2017	9606	GPL18573	Illumina NextSeq 500	Single cell from Periphery; 1001000179.F11	Short read trimming: Prinseq to remove short reads (-min_len 30) trim the first 10 bp on the 5‰Ûª-end (-trim_left 10), trim reads with low quality on the 3‰Ûª-end (-trim_qual_right 25) and filter low complexity reads (-lc_method entropy \-lc_threshold 65). We used FASTQC to determine overrepresented sequences and removed those using cutadapt (-e 0.15 ‰ÛÒm 30). We then used Prinseq to remove orpha…	0	BioSample: https://www.ncbi.nlm.nih.gov/biosample/SAMN05422500; SRA: https://www.ncbi.nlm.nih.gov/sra?term=SRX1964208	SRA	1	Clark Center, E300	Stanford	USA	spyros.darmanis@gmail.com	Stanford University	Spyros,,Darmanis	California	94305	2017-11-02	2016-07-20 23:23:00	199147640	1551761
GSE84465	GSM2243652	SRP079058	SRR3934556	GBM cell 208	BT_S2	Core_tumour	BT_S2_CT	Neoplastic	Cancer	Unpanned	2292	cluster_2	cluster_11	Brain	diagnosis: glioblastoma; plate id: 1001000175; well: F2; tissue: Tumor; patient id: BT_S2; tsne cluster: 11; cell type: Neoplastic; neoplastic: Neoplastic; selection: Unpanned	NA	NA	single-cell sorting in 96-well plates followed by cDNA preparation using Smart-seq2; Smart-Seq2 for preparation of cDNA followed by library preparation using Nextera XT. Nextera tagmentation according to the standard protocol for single cell RNA-seq following Smart-Seq2	polyA RNA	transcriptomic	cDNA	RNA-Seq	1612589	79	GSE84465	Jul 20 2016	Public on Nov 01 2017	Nov 01 2017	9606	GPL18573	Illumina NextSeq 500	Single cell from Periphery; 1001000179.F12	Short read trimming: Prinseq to remove short reads (-min_len 30) trim the first 10 bp on the 5‰Ûª-end (-trim_left 10), trim reads with low quality on the 3‰Ûª-end (-trim_qual_right 25) and filter low complexity reads (-lc_method entropy \-lc_threshold 65). We used FASTQC to determine overrepresented sequences and removed those using cutadapt (-e 0.15 ‰ÛÒm 30). We then used Prinseq to remove orpha…	0	BioSample: https://www.ncbi.nlm.nih.gov/biosample/SAMN05422515; SRA: https://www.ncbi.nlm.nih.gov/sra?term=SRX1964223	SRA	1	Clark Center, E300	Stanford	USA	spyros.darmanis@gmail.com	Stanford University	Spyros,,Darmanis	California	94305	2017-11-02	2016-07-20 23:23:00	247094627	1925130
GSE84465	GSM2243653	SRP079058	SRR3934557	GBM cell 209	BT_S2	Core_tumour	BT_S2_CT	Neoplastic	Cancer	Unpanned	1688	cluster_3	cluster_11	Brain	diagnosis: glioblastoma; plate id: 1001000175; well: D11; tissue: Tumor; patient id: BT_S2; tsne cluster: 11; cell type: Neoplastic; neoplastic: Neoplastic; selection: Unpanned	NA	NA	single-cell sorting in 96-well plates followed by cDNA preparation using Smart-seq2; Smart-Seq2 for preparation of cDNA followed by library preparation using Nextera XT. Nextera tagmentation according to the standard protocol for single cell RNA-seq following Smart-Seq2	polyA RNA	transcriptomic	cDNA	RNA-Seq	1272659	62	GSE84465	Jul 20 2016	Public on Nov 01 2017	Nov 01 2017	9606	GPL18573	Illumina NextSeq 500	Single cell from Periphery; 1001000179.F2	Short read trimming: Prinseq to remove short reads (-min_len 30) trim the first 10 bp on the 5‰Ûª-end (-trim_left 10), trim reads with low quality on the 3‰Ûª-end (-trim_qual_right 25) and filter low complexity reads (-lc_method entropy \-lc_threshold 65). We used FASTQC to determine overrepresented sequences and removed those using cutadapt (-e 0.15 ‰ÛÒm 30). We then used Prinseq to remove orpha…	0	BioSample: https://www.ncbi.nlm.nih.gov/biosample/SAMN05422488; SRA: https://www.ncbi.nlm.nih.gov/sra?term=SRX1964199	SRA	1	Clark Center, E300	Stanford	USA	spyros.darmanis@gmail.com	Stanford University	Spyros,,Darmanis	California	94305	2017-11-02	2016-07-20 23:23:00	211980512	1651621
GSE84465	GSM2243654	SRP079058	SRR3934558	GBM cell 210	BT_S2	Core_tumour	BT_S2_CT	Neoplastic	Cancer	Unpanned	1315	cluster_3	cluster_11	Brain	diagnosis: glioblastoma; plate id: 1001000175; well: F5; tissue: Tumor; patient id: BT_S2; tsne cluster: 11; cell type: Neoplastic; neoplastic: Neoplastic; selection: Unpanned	NA	NA	single-cell sorting in 96-well plates followed by cDNA preparation using Smart-seq2; Smart-Seq2 for preparation of cDNA followed by library preparation using Nextera XT. Nextera tagmentation according to the standard protocol for single cell RNA-seq following Smart-Seq2	polyA RNA	transcriptomic	cDNA	RNA-Seq	1185937	58	GSE84465	Jul 20 2016	Public on Nov 01 2017	Nov 01 2017	9606	GPL18573	Illumina NextSeq 500	Single cell from Periphery; 1001000179.F3	Short read trimming: Prinseq to remove short reads (-min_len 30) trim the first 10 bp on the 5‰Ûª-end (-trim_left 10), trim reads with low quality on the 3‰Ûª-end (-trim_qual_right 25) and filter low complexity reads (-lc_method entropy \-lc_threshold 65). We used FASTQC to determine overrepresented sequences and removed those using cutadapt (-e 0.15 ‰ÛÒm 30). We then used Prinseq to remove orpha…	0	BioSample: https://www.ncbi.nlm.nih.gov/biosample/SAMN05422507; SRA: https://www.ncbi.nlm.nih.gov/sra?term=SRX1964215	SRA	1	Clark Center, E300	Stanford	USA	spyros.darmanis@gmail.com	Stanford University	Spyros,,Darmanis	California	94305	2017-11-02	2016-07-20 23:23:00	258020390	2009570
GSE84465	GSM2243655	SRP079058	SRR3934559	GBM cell 211	BT_S2	Core_tumour	BT_S2_CT	Neoplastic	Cancer	Unpanned	1700	cluster_2	cluster_11	Brain	diagnosis: glioblastoma; plate id: 1001000175; well: C8; tissue: Tumor; patient id: BT_S2; tsne cluster: 11; cell type: Neoplastic; neoplastic: Neoplastic; selection: Unpanned	NA	NA	single-cell sorting in 96-well plates followed by cDNA preparation using Smart-seq2; Smart-Seq2 for preparation of cDNA followed by library preparation using Nextera XT. Nextera tagmentation according to the standard protocol for single cell RNA-seq following Smart-Seq2	polyA RNA	transcriptomic	cDNA	RNA-Seq	1454005	71	GSE84465	Jul 20 2016	Public on Nov 01 2017	Nov 01 2017	9606	GPL18573	Illumina NextSeq 500	Single cell from Periphery; 1001000179.F4	Short read trimming: Prinseq to remove short reads (-min_len 30) trim the first 10 bp on the 5‰Ûª-end (-trim_left 10), trim reads with low quality on the 3‰Ûª-end (-trim_qual_right 25) and filter low complexity reads (-lc_method entropy \-lc_threshold 65). We used FASTQC to determine overrepresented sequences and removed those using cutadapt (-e 0.15 ‰ÛÒm 30). We then used Prinseq to remove orpha…	0	BioSample: https://www.ncbi.nlm.nih.gov/biosample/SAMN05422354; SRA: https://www.ncbi.nlm.nih.gov/sra?term=SRX1964159	SRA	1	Clark Center, E300	Stanford	USA	spyros.darmanis@gmail.com	Stanford University	Spyros,,Darmanis	California	94305	2017-11-02	2016-07-20 23:23:00	145131372	1131374
GSE84465	GSM2243656	SRP079058	SRR3934560	GBM cell 212	BT_S2	Core_tumour	BT_S2_CT	Neoplastic	Cancer	Unpanned	2207	cluster_2	cluster_1	Brain	diagnosis: glioblastoma; plate id: 1001000175; well: F12; tissue: Tumor; patient id: BT_S2; tsne cluster: 1; cell type: Neoplastic; neoplastic: Neoplastic; selection: Unpanned	NA	NA	single-cell sorting in 96-well plates followed by cDNA preparation using Smart-seq2; Smart-Seq2 for preparation of cDNA followed by library preparation using Nextera XT. Nextera tagmentation according to the standard protocol for single cell RNA-seq following Smart-Seq2	polyA RNA	transcriptomic	cDNA	RNA-Seq	1457502	72	GSE84465	Jul 20 2016	Public on Nov 01 2017	Nov 01 2017	9606	GPL18573	Illumina NextSeq 500	Single cell from Periphery; 1001000179.F5	Short read trimming: Prinseq to remove short reads (-min_len 30) trim the first 10 bp on the 5‰Ûª-end (-trim_left 10), trim reads with low quality on the 3‰Ûª-end (-trim_qual_right 25) and filter low complexity reads (-lc_method entropy \-lc_threshold 65). We used FASTQC to determine overrepresented sequences and removed those using cutadapt (-e 0.15 ‰ÛÒm 30). We then used Prinseq to remove orpha…	0	BioSample: https://www.ncbi.nlm.nih.gov/biosample/SAMN05422350; SRA: https://www.ncbi.nlm.nih.gov/sra?term=SRX1964155	SRA	1	Clark Center, E300	Stanford	USA	spyros.darmanis@gmail.com	Stanford University	Spyros,,Darmanis	California	94305	2017-11-02	2016-07-20 23:23:00	248481476	1935826
GSE84465	GSM2243657	SRP079058	SRR3934561	GBM cell 213	BT_S2	Core_tumour	BT_S2_CT	Immune_cell	Normal	Unpanned	2210	cluster_1	cluster_8	Brain	diagnosis: glioblastoma; plate id: 1001000175; well: B7; tissue: Tumor; patient id: BT_S2; tsne cluster: 8; cell type: Immune cell; neoplastic: Regular; selection: Unpanned	NA	NA	single-cell sorting in 96-well plates followed by cDNA preparation using Smart-seq2; Smart-Seq2 for preparation of cDNA followed by library preparation using Nextera XT. Nextera tagmentation according to the standard protocol for single cell RNA-seq following Smart-Seq2	polyA RNA	transcriptomic	cDNA	RNA-Seq	1677298	82	GSE84465	Jul 20 2016	Public on Nov 01 2017	Nov 01 2017	9606	GPL18573	Illumina NextSeq 500	Single cell from Periphery; 1001000179.F6	Short read trimming: Prinseq to remove short reads (-min_len 30) trim the first 10 bp on the 5‰Ûª-end (-trim_left 10), trim reads with low quality on the 3‰Ûª-end (-trim_qual_right 25) and filter low complexity reads (-lc_method entropy \-lc_threshold 65). We used FASTQC to determine overrepresented sequences and removed those using cutadapt (-e 0.15 ‰ÛÒm 30). We then used Prinseq to remove orpha…	0	BioSample: https://www.ncbi.nlm.nih.gov/biosample/SAMN05422433; SRA: https://www.ncbi.nlm.nih.gov/sra?term=SRX1964171	SRA	1	Clark Center, E300	Stanford	USA	spyros.darmanis@gmail.com	Stanford University	Spyros,,Darmanis	California	94305	2017-11-02	2016-07-20 23:23:00	216359396	1686311
GSE84465	GSM2243658	SRP079058	SRR3934562	GBM cell 214	BT_S2	Core_tumour	BT_S2_CT	Neoplastic	Cancer	Unpanned	1599	cluster_3	cluster_11	Brain	diagnosis: glioblastoma; plate id: 1001000175; well: D3; tissue: Tumor; patient id: BT_S2; tsne cluster: 11; cell type: Neoplastic; neoplastic: Neoplastic; selection: Unpanned	NA	NA	single-cell sorting in 96-well plates followed by cDNA preparation using Smart-seq2; Smart-Seq2 for preparation of cDNA followed by library preparation using Nextera XT. Nextera tagmentation according to the standard protocol for single cell RNA-seq following Smart-Seq2	polyA RNA	transcriptomic	cDNA	RNA-Seq	1547189	75	GSE84465	Jul 20 2016	Public on Nov 01 2017	Nov 01 2017	9606	GPL18573	Illumina NextSeq 500	Single cell from Periphery; 1001000179.F7	Short read trimming: Prinseq to remove short reads (-min_len 30) trim the first 10 bp on the 5‰Ûª-end (-trim_left 10), trim reads with low quality on the 3‰Ûª-end (-trim_qual_right 25) and filter low complexity reads (-lc_method entropy \-lc_threshold 65). We used FASTQC to determine overrepresented sequences and removed those using cutadapt (-e 0.15 ‰ÛÒm 30). We then used Prinseq to remove orpha…	0	BioSample: https://www.ncbi.nlm.nih.gov/biosample/SAMN05422508; SRA: https://www.ncbi.nlm.nih.gov/sra?term=SRX1964216	SRA	1	Clark Center, E300	Stanford	USA	spyros.darmanis@gmail.com	Stanford University	Spyros,,Darmanis	California	94305	2017-11-02	2016-07-20 23:23:00	167111902	1303784
GSE84465	GSM2243659	SRP079058	SRR3934563	GBM cell 215	BT_S2	Core_tumour	BT_S2_CT	Neoplastic	Cancer	Unpanned	2181	cluster_2	cluster_11	Brain	diagnosis: glioblastoma; plate id: 1001000175; well: C9; tissue: Tumor; patient id: BT_S2; tsne cluster: 11; cell type: Neoplastic; neoplastic: Neoplastic; selection: Unpanned	NA	NA	single-cell sorting in 96-well plates followed by cDNA preparation using Smart-seq2; Smart-Seq2 for preparation of cDNA followed by library preparation using Nextera XT. Nextera tagmentation according to the standard protocol for single cell RNA-seq following Smart-Seq2	polyA RNA	transcriptomic	cDNA	RNA-Seq	1520526	74	GSE84465	Jul 20 2016	Public on Nov 01 2017	Nov 01 2017	9606	GPL18573	Illumina NextSeq 500	Single cell from Periphery; 1001000179.F8	Short read trimming: Prinseq to remove short reads (-min_len 30) trim the first 10 bp on the 5‰Ûª-end (-trim_left 10), trim reads with low quality on the 3‰Ûª-end (-trim_qual_right 25) and filter low complexity reads (-lc_method entropy \-lc_threshold 65). We used FASTQC to determine overrepresented sequences and removed those using cutadapt (-e 0.15 ‰ÛÒm 30). We then used Prinseq to remove orpha…	0	BioSample: https://www.ncbi.nlm.nih.gov/biosample/SAMN05422491; SRA: https://www.ncbi.nlm.nih.gov/sra?term=SRX1964195	SRA	1	Clark Center, E300	Stanford	USA	spyros.darmanis@gmail.com	Stanford University	Spyros,,Darmanis	California	94305	2017-11-02	2016-07-20 23:23:00	216396178	1686338
GSE84465	GSM2243660	SRP079058	SRR3934564	GBM cell 216	BT_S2	Core_tumour	BT_S2_CT	Neoplastic	Cancer	Unpanned	2478	cluster_2	cluster_11	Brain	diagnosis: glioblastoma; plate id: 1001000175; well: D6; tissue: Tumor; patient id: BT_S2; tsne cluster: 11; cell type: Neoplastic; neoplastic: Neoplastic; selection: Unpanned	NA	NA	single-cell sorting in 96-well plates followed by cDNA preparation using Smart-seq2; Smart-Seq2 for preparation of cDNA followed by library preparation using Nextera XT. Nextera tagmentation according to the standard protocol for single cell RNA-seq following Smart-Seq2	polyA RNA	transcriptomic	cDNA	RNA-Seq	2332859	114	GSE84465	Jul 20 2016	Public on Nov 01 2017	Nov 01 2017	9606	GPL18573	Illumina NextSeq 500	Single cell from Periphery; 1001000179.F9	Short read trimming: Prinseq to remove short reads (-min_len 30) trim the first 10 bp on the 5‰Ûª-end (-trim_left 10), trim reads with low quality on the 3‰Ûª-end (-trim_qual_right 25) and filter low complexity reads (-lc_method entropy \-lc_threshold 65). We used FASTQC to determine overrepresented sequences and removed those using cutadapt (-e 0.15 ‰ÛÒm 30). We then used Prinseq to remove orpha…	0	BioSample: https://www.ncbi.nlm.nih.gov/biosample/SAMN05422439; SRA: https://www.ncbi.nlm.nih.gov/sra?term=SRX1964177	SRA	1	Clark Center, E300	Stanford	USA	spyros.darmanis@gmail.com	Stanford University	Spyros,,Darmanis	California	94305	2017-11-02	2016-07-20 23:23:00	202301471	1577125
GSE84465	GSM2243661	SRP079058	SRR3934565	GBM cell 217	BT_S2	Core_tumour	BT_S2_CT	Neoplastic	Cancer	Unpanned	2086	cluster_3	cluster_11	Brain	diagnosis: glioblastoma; plate id: 1001000175; well: E6; tissue: Tumor; patient id: BT_S2; tsne cluster: 11; cell type: Neoplastic; neoplastic: Neoplastic; selection: Unpanned	NA	NA	single-cell sorting in 96-well plates followed by cDNA preparation using Smart-seq2; Smart-Seq2 for preparation of cDNA followed by library preparation using Nextera XT. Nextera tagmentation according to the standard protocol for single cell RNA-seq following Smart-Seq2	polyA RNA	transcriptomic	cDNA	RNA-Seq	1860260	90	GSE84465	Jul 20 2016	Public on Nov 01 2017	Nov 01 2017	9606	GPL18573	Illumina NextSeq 500	Single cell from Periphery; 1001000179.G1	Short read trimming: Prinseq to remove short reads (-min_len 30) trim the first 10 bp on the 5‰Ûª-end (-trim_left 10), trim reads with low quality on the 3‰Ûª-end (-trim_qual_right 25) and filter low complexity reads (-lc_method entropy \-lc_threshold 65). We used FASTQC to determine overrepresented sequences and removed those using cutadapt (-e 0.15 ‰ÛÒm 30). We then used Prinseq to remove orpha…	0	BioSample: https://www.ncbi.nlm.nih.gov/biosample/SAMN05422457; SRA: https://www.ncbi.nlm.nih.gov/sra?term=SRX1964198	SRA	1	Clark Center, E300	Stanford	USA	spyros.darmanis@gmail.com	Stanford University	Spyros,,Darmanis	California	94305	2017-11-02	2016-07-20 23:23:00	204321149	1592285
GSE84465	GSM2243662	SRP079058	SRR3934566	GBM cell 218	BT_S2	Core_tumour	BT_S2_CT	Neoplastic	Cancer	Unpanned	2256	cluster_3	cluster_11	Brain	diagnosis: glioblastoma; plate id: 1001000175; well: A6; tissue: Tumor; patient id: BT_S2; tsne cluster: 11; cell type: Neoplastic; neoplastic: Neoplastic; selection: Unpanned	NA	NA	single-cell sorting in 96-well plates followed by cDNA preparation using Smart-seq2; Smart-Seq2 for preparation of cDNA followed by library preparation using Nextera XT. Nextera tagmentation according to the standard protocol for single cell RNA-seq following Smart-Seq2	polyA RNA	transcriptomic	cDNA	RNA-Seq	1569104	76	GSE84465	Jul 20 2016	Public on Nov 01 2017	Nov 01 2017	9606	GPL18573	Illumina NextSeq 500	Single cell from Periphery; 1001000179.G10	Short read trimming: Prinseq to remove short reads (-min_len 30) trim the first 10 bp on the 5‰Ûª-end (-trim_left 10), trim reads with low quality on the 3‰Ûª-end (-trim_qual_right 25) and filter low complexity reads (-lc_method entropy \-lc_threshold 65). We used FASTQC to determine overrepresented sequences and removed those using cutadapt (-e 0.15 ‰ÛÒm 30). We then used Prinseq to remove orpha…	0	BioSample: https://www.ncbi.nlm.nih.gov/biosample/SAMN05422503; SRA: https://www.ncbi.nlm.nih.gov/sra?term=SRX1964211	SRA	1	Clark Center, E300	Stanford	USA	spyros.darmanis@gmail.com	Stanford University	Spyros,,Darmanis	California	94305	2017-11-02	2016-07-20 23:24:00	366366779	2853549
GSE84465	GSM2243663	SRP079058	SRR3934567	GBM cell 219	BT_S2	Core_tumour	BT_S2_CT	Neoplastic	Cancer	Unpanned	2312	cluster_3	cluster_11	Brain	diagnosis: glioblastoma; plate id: 1001000175; well: H8; tissue: Tumor; patient id: BT_S2; tsne cluster: 11; cell type: Neoplastic; neoplastic: Neoplastic; selection: Unpanned	NA	NA	single-cell sorting in 96-well plates followed by cDNA preparation using Smart-seq2; Smart-Seq2 for preparation of cDNA followed by library preparation using Nextera XT. Nextera tagmentation according to the standard protocol for single cell RNA-seq following Smart-Seq2	polyA RNA	transcriptomic	cDNA	RNA-Seq	2517183	123	GSE84465	Jul 20 2016	Public on Nov 01 2017	Nov 01 2017	9606	GPL18573	Illumina NextSeq 500	Single cell from Periphery; 1001000179.G11	Short read trimming: Prinseq to remove short reads (-min_len 30) trim the first 10 bp on the 5‰Ûª-end (-trim_left 10), trim reads with low quality on the 3‰Ûª-end (-trim_qual_right 25) and filter low complexity reads (-lc_method entropy \-lc_threshold 65). We used FASTQC to determine overrepresented sequences and removed those using cutadapt (-e 0.15 ‰ÛÒm 30). We then used Prinseq to remove orpha…	0	BioSample: https://www.ncbi.nlm.nih.gov/biosample/SAMN05422455; SRA: https://www.ncbi.nlm.nih.gov/sra?term=SRX1964193	SRA	1	Clark Center, E300	Stanford	USA	spyros.darmanis@gmail.com	Stanford University	Spyros,,Darmanis	California	94305	2017-11-02	2016-07-20 23:24:00	287262059	2236493
GSE84465	GSM2243664	SRP079058	SRR3934568	GBM cell 220	BT_S2	Core_tumour	BT_S2_CT	Neoplastic	Cancer	Unpanned	1693	cluster_3	cluster_11	Brain	diagnosis: glioblastoma; plate id: 1001000175; well: B2; tissue: Tumor; patient id: BT_S2; tsne cluster: 11; cell type: Neoplastic; neoplastic: Neoplastic; selection: Unpanned	NA	NA	single-cell sorting in 96-well plates followed by cDNA preparation using Smart-seq2; Smart-Seq2 for preparation of cDNA followed by library preparation using Nextera XT. Nextera tagmentation according to the standard protocol for single cell RNA-seq following Smart-Seq2	polyA RNA	transcriptomic	cDNA	RNA-Seq	1649056	81	GSE84465	Jul 20 2016	Public on Nov 01 2017	Nov 01 2017	9606	GPL18573	Illumina NextSeq 500	Single cell from Periphery; 1001000179.G12	Short read trimming: Prinseq to remove short reads (-min_len 30) trim the first 10 bp on the 5‰Ûª-end (-trim_left 10), trim reads with low quality on the 3‰Ûª-end (-trim_qual_right 25) and filter low complexity reads (-lc_method entropy \-lc_threshold 65). We used FASTQC to determine overrepresented sequences and removed those using cutadapt (-e 0.15 ‰ÛÒm 30). We then used Prinseq to remove orpha…	0	BioSample: https://www.ncbi.nlm.nih.gov/biosample/SAMN05422509; SRA: https://www.ncbi.nlm.nih.gov/sra?term=SRX1964217	SRA	1	Clark Center, E300	Stanford	USA	spyros.darmanis@gmail.com	Stanford University	Spyros,,Darmanis	California	94305	2017-11-02	2016-07-20 23:23:00	51943850	404584
GSE84465	GSM2243665	SRP079058	SRR3934569	GBM cell 221	BT_S2	Core_tumour	BT_S2_CT	Neoplastic	Cancer	Unpanned	1943	cluster_3	cluster_11	Brain	diagnosis: glioblastoma; plate id: 1001000175; well: B11; tissue: Tumor; patient id: BT_S2; tsne cluster: 11; cell type: Neoplastic; neoplastic: Neoplastic; selection: Unpanned	NA	NA	single-cell sorting in 96-well plates followed by cDNA preparation using Smart-seq2; Smart-Seq2 for preparation of cDNA followed by library preparation using Nextera XT. Nextera tagmentation according to the standard protocol for single cell RNA-seq following Smart-Seq2	polyA RNA	transcriptomic	cDNA	RNA-Seq	1384757	67	GSE84465	Jul 20 2016	Public on Nov 01 2017	Nov 01 2017	9606	GPL18573	Illumina NextSeq 500	Single cell from Periphery; 1001000179.G2	Short read trimming: Prinseq to remove short reads (-min_len 30) trim the first 10 bp on the 5‰Ûª-end (-trim_left 10), trim reads with low quality on the 3‰Ûª-end (-trim_qual_right 25) and filter low complexity reads (-lc_method entropy \-lc_threshold 65). We used FASTQC to determine overrepresented sequences and removed those using cutadapt (-e 0.15 ‰ÛÒm 30). We then used Prinseq to remove orpha…	0	BioSample: https://www.ncbi.nlm.nih.gov/biosample/SAMN05422453; SRA: https://www.ncbi.nlm.nih.gov/sra?term=SRX1964191	SRA	1	Clark Center, E300	Stanford	USA	spyros.darmanis@gmail.com	Stanford University	Spyros,,Darmanis	California	94305	2017-11-02	2016-07-20 23:23:00	146269411	1140748
GSE84465	GSM2243666	SRP079058	SRR3934570	GBM cell 222	BT_S2	Core_tumour	BT_S2_CT	Neoplastic	Cancer	Unpanned	2310	cluster_2	cluster_11	Brain	diagnosis: glioblastoma; plate id: 1001000175; well: E10; tissue: Tumor; patient id: BT_S2; tsne cluster: 11; cell type: Neoplastic; neoplastic: Neoplastic; selection: Unpanned	NA	NA	single-cell sorting in 96-well plates followed by cDNA preparation using Smart-seq2; Smart-Seq2 for preparation of cDNA followed by library preparation using Nextera XT. Nextera tagmentation according to the standard protocol for single cell RNA-seq following Smart-Seq2	polyA RNA	transcriptomic	cDNA	RNA-Seq	1758759	86	GSE84465	Jul 20 2016	Public on Nov 01 2017	Nov 01 2017	9606	GPL18573	Illumina NextSeq 500	Single cell from Periphery; 1001000179.G3	Short read trimming: Prinseq to remove short reads (-min_len 30) trim the first 10 bp on the 5‰Ûª-end (-trim_left 10), trim reads with low quality on the 3‰Ûª-end (-trim_qual_right 25) and filter low complexity reads (-lc_method entropy \-lc_threshold 65). We used FASTQC to determine overrepresented sequences and removed those using cutadapt (-e 0.15 ‰ÛÒm 30). We then used Prinseq to remove orpha…	0	BioSample: https://www.ncbi.nlm.nih.gov/biosample/SAMN05422341; SRA: https://www.ncbi.nlm.nih.gov/sra?term=SRX1964146	SRA	1	Clark Center, E300	Stanford	USA	spyros.darmanis@gmail.com	Stanford University	Spyros,,Darmanis	California	94305	2017-11-02	2016-07-20 23:23:00	224104017	1744282
GSE84465	GSM2243667	SRP079058	SRR3934571	GBM cell 223	BT_S2	Core_tumour	BT_S2_CT	Neoplastic	Cancer	Unpanned	2050	cluster_3	cluster_11	Brain	diagnosis: glioblastoma; plate id: 1001000175; well: D8; tissue: Tumor; patient id: BT_S2; tsne cluster: 11; cell type: Neoplastic; neoplastic: Neoplastic; selection: Unpanned	NA	NA	single-cell sorting in 96-well plates followed by cDNA preparation using Smart-seq2; Smart-Seq2 for preparation of cDNA followed by library preparation using Nextera XT. Nextera tagmentation according to the standard protocol for single cell RNA-seq following Smart-Seq2	polyA RNA	transcriptomic	cDNA	RNA-Seq	1981857	96	GSE84465	Jul 20 2016	Public on Nov 01 2017	Nov 01 2017	9606	GPL18573	Illumina NextSeq 500	Single cell from Periphery; 1001000179.G4	Short read trimming: Prinseq to remove short reads (-min_len 30) trim the first 10 bp on the 5‰Ûª-end (-trim_left 10), trim reads with low quality on the 3‰Ûª-end (-trim_qual_right 25) and filter low complexity reads (-lc_method entropy \-lc_threshold 65). We used FASTQC to determine overrepresented sequences and removed those using cutadapt (-e 0.15 ‰ÛÒm 30). We then used Prinseq to remove orpha…	0	BioSample: https://www.ncbi.nlm.nih.gov/biosample/SAMN05422494; SRA: https://www.ncbi.nlm.nih.gov/sra?term=SRX1964202	SRA	1	Clark Center, E300	Stanford	USA	spyros.darmanis@gmail.com	Stanford University	Spyros,,Darmanis	California	94305	2017-11-02	2016-07-20 23:24:00	564903449	4399382
GSE84465	GSM2243668	SRP079058	SRR3934572	GBM cell 224	BT_S2	Core_tumour	BT_S2_CT	Neoplastic	Cancer	Unpanned	1852	cluster_2	cluster_11	Brain	diagnosis: glioblastoma; plate id: 1001000175; well: F10; tissue: Tumor; patient id: BT_S2; tsne cluster: 11; cell type: Neoplastic; neoplastic: Neoplastic; selection: Unpanned	NA	NA	single-cell sorting in 96-well plates followed by cDNA preparation using Smart-seq2; Smart-Seq2 for preparation of cDNA followed by library preparation using Nextera XT. Nextera tagmentation according to the standard protocol for single cell RNA-seq following Smart-Seq2	polyA RNA	transcriptomic	cDNA	RNA-Seq	1465377	72	GSE84465	Jul 20 2016	Public on Nov 01 2017	Nov 01 2017	9606	GPL18573	Illumina NextSeq 500	Single cell from Periphery; 1001000179.G5	Short read trimming: Prinseq to remove short reads (-min_len 30) trim the first 10 bp on the 5‰Ûª-end (-trim_left 10), trim reads with low quality on the 3‰Ûª-end (-trim_qual_right 25) and filter low complexity reads (-lc_method entropy \-lc_threshold 65). We used FASTQC to determine overrepresented sequences and removed those using cutadapt (-e 0.15 ‰ÛÒm 30). We then used Prinseq to remove orpha…	0	BioSample: https://www.ncbi.nlm.nih.gov/biosample/SAMN05422360; SRA: https://www.ncbi.nlm.nih.gov/sra?term=SRX1964165	SRA	1	Clark Center, E300	Stanford	USA	spyros.darmanis@gmail.com	Stanford University	Spyros,,Darmanis	California	94305	2017-11-02	2016-07-20 23:24:00	565380425	4402265
GSE84465	GSM2243669	SRP079058	SRR3934573	GBM cell 225	BT_S2	Core_tumour	BT_S2_CT	Neoplastic	Cancer	Unpanned	2061	cluster_3	cluster_11	Brain	diagnosis: glioblastoma; plate id: 1001000175; well: E9; tissue: Tumor; patient id: BT_S2; tsne cluster: 11; cell type: Neoplastic; neoplastic: Neoplastic; selection: Unpanned	NA	NA	single-cell sorting in 96-well plates followed by cDNA preparation using Smart-seq2; Smart-Seq2 for preparation of cDNA followed by library preparation using Nextera XT. Nextera tagmentation according to the standard protocol for single cell RNA-seq following Smart-Seq2	polyA RNA	transcriptomic	cDNA	RNA-Seq	1418013	69	GSE84465	Jul 20 2016	Public on Nov 01 2017	Nov 01 2017	9606	GPL18573	Illumina NextSeq 500	Single cell from Periphery; 1001000179.G6	Short read trimming: Prinseq to remove short reads (-min_len 30) trim the first 10 bp on the 5‰Ûª-end (-trim_left 10), trim reads with low quality on the 3‰Ûª-end (-trim_qual_right 25) and filter low complexity reads (-lc_method entropy \-lc_threshold 65). We used FASTQC to determine overrepresented sequences and removed those using cutadapt (-e 0.15 ‰ÛÒm 30). We then used Prinseq to remove orpha…	0	BioSample: https://www.ncbi.nlm.nih.gov/biosample/SAMN05422437; SRA: https://www.ncbi.nlm.nih.gov/sra?term=SRX1964175	SRA	1	Clark Center, E300	Stanford	USA	spyros.darmanis@gmail.com	Stanford University	Spyros,,Darmanis	California	94305	2017-11-02	2016-07-20 23:24:00	357211340	2782114
GSE84465	GSM2243670	SRP079058	SRR3934574	GBM cell 226	BT_S2	Core_tumour	BT_S2_CT	Neoplastic	Cancer	Unpanned	2241	cluster_3	cluster_11	Brain	diagnosis: glioblastoma; plate id: 1001000175; well: F7; tissue: Tumor; patient id: BT_S2; tsne cluster: 11; cell type: Neoplastic; neoplastic: Neoplastic; selection: Unpanned	NA	NA	single-cell sorting in 96-well plates followed by cDNA preparation using Smart-seq2; Smart-Seq2 for preparation of cDNA followed by library preparation using Nextera XT. Nextera tagmentation according to the standard protocol for single cell RNA-seq following Smart-Seq2	polyA RNA	transcriptomic	cDNA	RNA-Seq	1707003	84	GSE84465	Jul 20 2016	Public on Nov 01 2017	Nov 01 2017	9606	GPL18573	Illumina NextSeq 500	Single cell from Periphery; 1001000179.G8	Short read trimming: Prinseq to remove short reads (-min_len 30) trim the first 10 bp on the 5‰Ûª-end (-trim_left 10), trim reads with low quality on the 3‰Ûª-end (-trim_qual_right 25) and filter low complexity reads (-lc_method entropy \-lc_threshold 65). We used FASTQC to determine overrepresented sequences and removed those using cutadapt (-e 0.15 ‰ÛÒm 30). We then used Prinseq to remove orpha…	0	BioSample: https://www.ncbi.nlm.nih.gov/biosample/SAMN05422451; SRA: https://www.ncbi.nlm.nih.gov/sra?term=SRX1964189	SRA	1	Clark Center, E300	Stanford	USA	spyros.darmanis@gmail.com	Stanford University	Spyros,,Darmanis	California	94305	2017-11-02	2016-07-20 23:23:00	265249277	2065031
GSE84465	GSM2243671	SRP079058	SRR3934575	GBM cell 227	BT_S2	Core_tumour	BT_S2_CT	Neoplastic	Cancer	Unpanned	1709	cluster_2	cluster_11	Brain	diagnosis: glioblastoma; plate id: 1001000175; well: G3; tissue: Tumor; patient id: BT_S2; tsne cluster: 11; cell type: Neoplastic; neoplastic: Neoplastic; selection: Unpanned	NA	NA	single-cell sorting in 96-well plates followed by cDNA preparation using Smart-seq2; Smart-Seq2 for preparation of cDNA followed by library preparation using Nextera XT. Nextera tagmentation according to the standard protocol for single cell RNA-seq following Smart-Seq2	polyA RNA	transcriptomic	cDNA	RNA-Seq	1632322	80	GSE84465	Jul 20 2016	Public on Nov 01 2017	Nov 01 2017	9606	GPL18573	Illumina NextSeq 500	Single cell from Periphery; 1001000179.G9	Short read trimming: Prinseq to remove short reads (-min_len 30) trim the first 10 bp on the 5‰Ûª-end (-trim_left 10), trim reads with low quality on the 3‰Ûª-end (-trim_qual_right 25) and filter low complexity reads (-lc_method entropy \-lc_threshold 65). We used FASTQC to determine overrepresented sequences and removed those using cutadapt (-e 0.15 ‰ÛÒm 30). We then used Prinseq to remove orpha…	0	BioSample: https://www.ncbi.nlm.nih.gov/biosample/SAMN05421006; SRA: https://www.ncbi.nlm.nih.gov/sra?term=SRX1964139	SRA	1	Clark Center, E300	Stanford	USA	spyros.darmanis@gmail.com	Stanford University	Spyros,,Darmanis	California	94305	2017-11-02	2016-07-20 23:23:00	105508625	821571
GSE84465	GSM2243672	SRP079058	SRR3934576	GBM cell 228	BT_S2	Core_tumour	BT_S2_CT	Neoplastic	Cancer	Unpanned	1657	cluster_3	cluster_11	Brain	diagnosis: glioblastoma; plate id: 1001000175; well: C6; tissue: Tumor; patient id: BT_S2; tsne cluster: 11; cell type: Neoplastic; neoplastic: Neoplastic; selection: Unpanned	NA	NA	single-cell sorting in 96-well plates followed by cDNA preparation using Smart-seq2; Smart-Seq2 for preparation of cDNA followed by library preparation using Nextera XT. Nextera tagmentation according to the standard protocol for single cell RNA-seq following Smart-Seq2	polyA RNA	transcriptomic	cDNA	RNA-Seq	1530482	74	GSE84465	Jul 20 2016	Public on Nov 01 2017	Nov 01 2017	9606	GPL18573	Illumina NextSeq 500	Single cell from Periphery; 1001000179.H1	Short read trimming: Prinseq to remove short reads (-min_len 30) trim the first 10 bp on the 5‰Ûª-end (-trim_left 10), trim reads with low quality on the 3‰Ûª-end (-trim_qual_right 25) and filter low complexity reads (-lc_method entropy \-lc_threshold 65). We used FASTQC to determine overrepresented sequences and removed those using cutadapt (-e 0.15 ‰ÛÒm 30). We then used Prinseq to remove orpha…	0	BioSample: https://www.ncbi.nlm.nih.gov/biosample/SAMN05422436; SRA: https://www.ncbi.nlm.nih.gov/sra?term=SRX1964174	SRA	1	Clark Center, E300	Stanford	USA	spyros.darmanis@gmail.com	Stanford University	Spyros,,Darmanis	California	94305	2017-11-02	2016-07-20 23:23:00	223522736	1740447
GSE84465	GSM2243673	SRP079058	SRR3934577	GBM cell 229	BT_S2	Core_tumour	BT_S2_CT	Neoplastic	Cancer	Unpanned	3170	cluster_2	cluster_11	Brain	diagnosis: glioblastoma; plate id: 1001000175; well: E12; tissue: Tumor; patient id: BT_S2; tsne cluster: 11; cell type: Neoplastic; neoplastic: Neoplastic; selection: Unpanned	NA	NA	single-cell sorting in 96-well plates followed by cDNA preparation using Smart-seq2; Smart-Seq2 for preparation of cDNA followed by library preparation using Nextera XT. Nextera tagmentation according to the standard protocol for single cell RNA-seq following Smart-Seq2	polyA RNA	transcriptomic	cDNA	RNA-Seq	2431955	118	GSE84465	Jul 20 2016	Public on Nov 01 2017	Nov 01 2017	9606	GPL18573	Illumina NextSeq 500	Single cell from Periphery; 1001000179.H10	Short read trimming: Prinseq to remove short reads (-min_len 30) trim the first 10 bp on the 5‰Ûª-end (-trim_left 10), trim reads with low quality on the 3‰Ûª-end (-trim_qual_right 25) and filter low complexity reads (-lc_method entropy \-lc_threshold 65). We used FASTQC to determine overrepresented sequences and removed those using cutadapt (-e 0.15 ‰ÛÒm 30). We then used Prinseq to remove orpha…	0	BioSample: https://www.ncbi.nlm.nih.gov/biosample/SAMN05422449; SRA: https://www.ncbi.nlm.nih.gov/sra?term=SRX1964187	SRA	1	Clark Center, E300	Stanford	USA	spyros.darmanis@gmail.com	Stanford University	Spyros,,Darmanis	California	94305	2017-11-02	2016-07-20 23:23:00	151842293	1183239
GSE84465	GSM2243674	SRP079058	SRR3934578	GBM cell 230	BT_S2	Core_tumour	BT_S2_CT	Neoplastic	Cancer	Unpanned	2433	cluster_3	cluster_11	Brain	diagnosis: glioblastoma; plate id: 1001000175; well: A12; tissue: Tumor; patient id: BT_S2; tsne cluster: 11; cell type: Neoplastic; neoplastic: Neoplastic; selection: Unpanned	NA	NA	single-cell sorting in 96-well plates followed by cDNA preparation using Smart-seq2; Smart-Seq2 for preparation of cDNA followed by library preparation using Nextera XT. Nextera tagmentation according to the standard protocol for single cell RNA-seq following Smart-Seq2	polyA RNA	transcriptomic	cDNA	RNA-Seq	2246877	110	GSE84465	Jul 20 2016	Public on Nov 01 2017	Nov 01 2017	9606	GPL18573	Illumina NextSeq 500	Single cell from Periphery; 1001000179.H11	Short read trimming: Prinseq to remove short reads (-min_len 30) trim the first 10 bp on the 5‰Ûª-end (-trim_left 10), trim reads with low quality on the 3‰Ûª-end (-trim_qual_right 25) and filter low complexity reads (-lc_method entropy \-lc_threshold 65). We used FASTQC to determine overrepresented sequences and removed those using cutadapt (-e 0.15 ‰ÛÒm 30). We then used Prinseq to remove orpha…	0	BioSample: https://www.ncbi.nlm.nih.gov/biosample/SAMN05422428; SRA: https://www.ncbi.nlm.nih.gov/sra?term=SRX1964166	SRA	1	Clark Center, E300	Stanford	USA	spyros.darmanis@gmail.com	Stanford University	Spyros,,Darmanis	California	94305	2017-11-02	2016-07-20 23:24:00	214824962	1673316
GSE84465	GSM2243675	SRP079058	SRR3934579	GBM cell 231	BT_S2	Core_tumour	BT_S2_CT	Immune_cell	Normal	Unpanned	2295	cluster_1	cluster_8	Brain	diagnosis: glioblastoma; plate id: 1001000175; well: A1; tissue: Tumor; patient id: BT_S2; tsne cluster: 8; cell type: Immune cell; neoplastic: Regular; selection: Unpanned	NA	NA	single-cell sorting in 96-well plates followed by cDNA preparation using Smart-seq2; Smart-Seq2 for preparation of cDNA followed by library preparation using Nextera XT. Nextera tagmentation according to the standard protocol for single cell RNA-seq following Smart-Seq2	polyA RNA	transcriptomic	cDNA	RNA-Seq	1507015	73	GSE84465	Jul 20 2016	Public on Nov 01 2017	Nov 01 2017	9606	GPL18573	Illumina NextSeq 500	Single cell from Periphery; 1001000179.H2	Short read trimming: Prinseq to remove short reads (-min_len 30) trim the first 10 bp on the 5‰Ûª-end (-trim_left 10), trim reads with low quality on the 3‰Ûª-end (-trim_qual_right 25) and filter low complexity reads (-lc_method entropy \-lc_threshold 65). We used FASTQC to determine overrepresented sequences and removed those using cutadapt (-e 0.15 ‰ÛÒm 30). We then used Prinseq to remove orpha…	0	BioSample: https://www.ncbi.nlm.nih.gov/biosample/SAMN05422506; SRA: https://www.ncbi.nlm.nih.gov/sra?term=SRX1964214	SRA	1	Clark Center, E300	Stanford	USA	spyros.darmanis@gmail.com	Stanford University	Spyros,,Darmanis	California	94305	2017-11-02	2016-07-20 23:24:00	255898309	1992678
GSE84465	GSM2243676	SRP079058	SRR3934580	GBM cell 232	BT_S2	Core_tumour	BT_S2_CT	Neoplastic	Cancer	Unpanned	1951	cluster_2	cluster_11	Brain	diagnosis: glioblastoma; plate id: 1001000175; well: A8; tissue: Tumor; patient id: BT_S2; tsne cluster: 11; cell type: Neoplastic; neoplastic: Neoplastic; selection: Unpanned	NA	NA	single-cell sorting in 96-well plates followed by cDNA preparation using Smart-seq2; Smart-Seq2 for preparation of cDNA followed by library preparation using Nextera XT. Nextera tagmentation according to the standard protocol for single cell RNA-seq following Smart-Seq2	polyA RNA	transcriptomic	cDNA	RNA-Seq	1766417	87	GSE84465	Jul 20 2016	Public on Nov 01 2017	Nov 01 2017	9606	GPL18573	Illumina NextSeq 500	Single cell from Periphery; 1001000179.H3	Short read trimming: Prinseq to remove short reads (-min_len 30) trim the first 10 bp on the 5‰Ûª-end (-trim_left 10), trim reads with low quality on the 3‰Ûª-end (-trim_qual_right 25) and filter low complexity reads (-lc_method entropy \-lc_threshold 65). We used FASTQC to determine overrepresented sequences and removed those using cutadapt (-e 0.15 ‰ÛÒm 30). We then used Prinseq to remove orpha…	0	BioSample: https://www.ncbi.nlm.nih.gov/biosample/SAMN05422353; SRA: https://www.ncbi.nlm.nih.gov/sra?term=SRX1964158	SRA	1	Clark Center, E300	Stanford	USA	spyros.darmanis@gmail.com	Stanford University	Spyros,,Darmanis	California	94305	2017-11-02	2016-07-20 23:23:00	238974585	1860359
GSE84465	GSM2243677	SRP079058	SRR3934581	GBM cell 233	BT_S2	Core_tumour	BT_S2_CT	Immune_cell	Normal	Microglia(CD45)	2519	cluster_1	cluster_8	Brain	diagnosis: glioblastoma; plate id: 1001000176; well: A7; tissue: Tumor; patient id: BT_S2; tsne cluster: 8; cell type: Immune cell; neoplastic: Regular; selection: Microglia(CD45)	NA	NA	single-cell sorting in 96-well plates followed by cDNA preparation using Smart-seq2; Smart-Seq2 for preparation of cDNA followed by library preparation using Nextera XT. Nextera tagmentation according to the standard protocol for single cell RNA-seq following Smart-Seq2	polyA RNA	transcriptomic	cDNA	RNA-Seq	2020234	95	GSE84465	Jul 20 2016	Public on Nov 01 2017	Nov 01 2017	9606	GPL18573	Illumina NextSeq 500	Single cell from Periphery; 1001000179.H4	Short read trimming: Prinseq to remove short reads (-min_len 30) trim the first 10 bp on the 5‰Ûª-end (-trim_left 10), trim reads with low quality on the 3‰Ûª-end (-trim_qual_right 25) and filter low complexity reads (-lc_method entropy \-lc_threshold 65). We used FASTQC to determine overrepresented sequences and removed those using cutadapt (-e 0.15 ‰ÛÒm 30). We then used Prinseq to remove orpha…	0	BioSample: https://www.ncbi.nlm.nih.gov/biosample/SAMN05422445; SRA: https://www.ncbi.nlm.nih.gov/sra?term=SRX1964183	SRA	1	Clark Center, E300	Stanford	USA	spyros.darmanis@gmail.com	Stanford University	Spyros,,Darmanis	California	94305	2017-11-02	2016-07-20 23:24:00	277293630	2159481
GSE84465	GSM2243678	SRP079058	SRR3934582	GBM cell 234	BT_S2	Core_tumour	BT_S2_CT	Immune_cell	Normal	Microglia(CD45)	2270	cluster_1	cluster_8	Brain	diagnosis: glioblastoma; plate id: 1001000176; well: B9; tissue: Tumor; patient id: BT_S2; tsne cluster: 8; cell type: Immune cell; neoplastic: Regular; selection: Microglia(CD45)	NA	NA	single-cell sorting in 96-well plates followed by cDNA preparation using Smart-seq2; Smart-Seq2 for preparation of cDNA followed by library preparation using Nextera XT. Nextera tagmentation according to the standard protocol for single cell RNA-seq following Smart-Seq2	polyA RNA	transcriptomic	cDNA	RNA-Seq	1724459	81	GSE84465	Jul 20 2016	Public on Nov 01 2017	Nov 01 2017	9606	GPL18573	Illumina NextSeq 500	Single cell from Periphery; 1001000179.H5	Short read trimming: Prinseq to remove short reads (-min_len 30) trim the first 10 bp on the 5‰Ûª-end (-trim_left 10), trim reads with low quality on the 3‰Ûª-end (-trim_qual_right 25) and filter low complexity reads (-lc_method entropy \-lc_threshold 65). We used FASTQC to determine overrepresented sequences and removed those using cutadapt (-e 0.15 ‰ÛÒm 30). We then used Prinseq to remove orpha…	0	BioSample: https://www.ncbi.nlm.nih.gov/biosample/SAMN05422343; SRA: https://www.ncbi.nlm.nih.gov/sra?term=SRX1964148	SRA	1	Clark Center, E300	Stanford	USA	spyros.darmanis@gmail.com	Stanford University	Spyros,,Darmanis	California	94305	2017-11-02	2016-07-20 23:23:00	271879217	2116674
GSE84465	GSM2243679	SRP079058	SRR3934583	GBM cell 235	BT_S2	Core_tumour	BT_S2_CT	Immune_cell	Normal	Microglia(CD45)	2053	cluster_1	cluster_8	Brain	diagnosis: glioblastoma; plate id: 1001000176; well: D9; tissue: Tumor; patient id: BT_S2; tsne cluster: 8; cell type: Immune cell; neoplastic: Regular; selection: Microglia(CD45)	NA	NA	single-cell sorting in 96-well plates followed by cDNA preparation using Smart-seq2; Smart-Seq2 for preparation of cDNA followed by library preparation using Nextera XT. Nextera tagmentation according to the standard protocol for single cell RNA-seq following Smart-Seq2	polyA RNA	transcriptomic	cDNA	RNA-Seq	1550577	74	GSE84465	Jul 20 2016	Public on Nov 01 2017	Nov 01 2017	9606	GPL18573	Illumina NextSeq 500	Single cell from Periphery; 1001000179.H6	Short read trimming: Prinseq to remove short reads (-min_len 30) trim the first 10 bp on the 5‰Ûª-end (-trim_left 10), trim reads with low quality on the 3‰Ûª-end (-trim_qual_right 25) and filter low complexity reads (-lc_method entropy \-lc_threshold 65). We used FASTQC to determine overrepresented sequences and removed those using cutadapt (-e 0.15 ‰ÛÒm 30). We then used Prinseq to remove orpha…	0	BioSample: https://www.ncbi.nlm.nih.gov/biosample/SAMN05422490; SRA: https://www.ncbi.nlm.nih.gov/sra?term=SRX1964194	SRA	1	Clark Center, E300	Stanford	USA	spyros.darmanis@gmail.com	Stanford University	Spyros,,Darmanis	California	94305	2017-11-02	2016-07-20 23:23:00	221740217	1726648
GSE84465	GSM2243680	SRP079058	SRR3934584	GBM cell 236	BT_S2	Core_tumour	BT_S2_CT	Immune_cell	Normal	Microglia(CD45)	2839	cluster_1	cluster_8	Brain	diagnosis: glioblastoma; plate id: 1001000176; well: G5; tissue: Tumor; patient id: BT_S2; tsne cluster: 8; cell type: Immune cell; neoplastic: Regular; selection: Microglia(CD45)	NA	NA	single-cell sorting in 96-well plates followed by cDNA preparation using Smart-seq2; Smart-Seq2 for preparation of cDNA followed by library preparation using Nextera XT. Nextera tagmentation according to the standard protocol for single cell RNA-seq following Smart-Seq2	polyA RNA	transcriptomic	cDNA	RNA-Seq	2134994	102	GSE84465	Jul 20 2016	Public on Nov 01 2017	Nov 01 2017	9606	GPL18573	Illumina NextSeq 500	Single cell from Periphery; 1001000179.H7	Short read trimming: Prinseq to remove short reads (-min_len 30) trim the first 10 bp on the 5‰Ûª-end (-trim_left 10), trim reads with low quality on the 3‰Ûª-end (-trim_qual_right 25) and filter low complexity reads (-lc_method entropy \-lc_threshold 65). We used FASTQC to determine overrepresented sequences and removed those using cutadapt (-e 0.15 ‰ÛÒm 30). We then used Prinseq to remove orpha…	0	BioSample: https://www.ncbi.nlm.nih.gov/biosample/SAMN05421004; SRA: https://www.ncbi.nlm.nih.gov/sra?term=SRX1964137	SRA	1	Clark Center, E300	Stanford	USA	spyros.darmanis@gmail.com	Stanford University	Spyros,,Darmanis	California	94305	2017-11-02	2016-07-20 23:24:00	248271334	1934589
GSE84465	GSM2243681	SRP079058	SRR3934585	GBM cell 237	BT_S2	Core_tumour	BT_S2_CT	Immune_cell	Normal	Microglia(CD45)	2152	cluster_1	cluster_8	Brain	diagnosis: glioblastoma; plate id: 1001000176; well: H3; tissue: Tumor; patient id: BT_S2; tsne cluster: 8; cell type: Immune cell; neoplastic: Regular; selection: Microglia(CD45)	NA	NA	single-cell sorting in 96-well plates followed by cDNA preparation using Smart-seq2; Smart-Seq2 for preparation of cDNA followed by library preparation using Nextera XT. Nextera tagmentation according to the standard protocol for single cell RNA-seq following Smart-Seq2	polyA RNA	transcriptomic	cDNA	RNA-Seq	1398784	65	GSE84465	Jul 20 2016	Public on Nov 01 2017	Nov 01 2017	9606	GPL18573	Illumina NextSeq 500	Single cell from Periphery; 1001000179.H8	Short read trimming: Prinseq to remove short reads (-min_len 30) trim the first 10 bp on the 5‰Ûª-end (-trim_left 10), trim reads with low quality on the 3‰Ûª-end (-trim_qual_right 25) and filter low complexity reads (-lc_method entropy \-lc_threshold 65). We used FASTQC to determine overrepresented sequences and removed those using cutadapt (-e 0.15 ‰ÛÒm 30). We then used Prinseq to remove orpha…	0	BioSample: https://www.ncbi.nlm.nih.gov/biosample/SAMN05422517; SRA: https://www.ncbi.nlm.nih.gov/sra?term=SRX1964225	SRA	1	Clark Center, E300	Stanford	USA	spyros.darmanis@gmail.com	Stanford University	Spyros,,Darmanis	California	94305	2017-11-02	2016-07-20 23:23:00	185414077	1443722
GSE84465	GSM2243682	SRP079058	SRR3934586	GBM cell 238	BT_S2	Core_tumour	BT_S2_CT	Immune_cell	Normal	Microglia(CD45)	2791	cluster_1	cluster_8	Brain	diagnosis: glioblastoma; plate id: 1001000176; well: A9; tissue: Tumor; patient id: BT_S2; tsne cluster: 8; cell type: Immune cell; neoplastic: Regular; selection: Microglia(CD45)	NA	NA	single-cell sorting in 96-well plates followed by cDNA preparation using Smart-seq2; Smart-Seq2 for preparation of cDNA followed by library preparation using Nextera XT. Nextera tagmentation according to the standard protocol for single cell RNA-seq following Smart-Seq2	polyA RNA	transcriptomic	cDNA	RNA-Seq	2426123	115	GSE84465	Jul 20 2016	Public on Nov 01 2017	Nov 01 2017	9606	GPL18573	Illumina NextSeq 500	Single cell from Periphery; 1001000179.H9	Short read trimming: Prinseq to remove short reads (-min_len 30) trim the first 10 bp on the 5‰Ûª-end (-trim_left 10), trim reads with low quality on the 3‰Ûª-end (-trim_qual_right 25) and filter low complexity reads (-lc_method entropy \-lc_threshold 65). We used FASTQC to determine overrepresented sequences and removed those using cutadapt (-e 0.15 ‰ÛÒm 30). We then used Prinseq to remove orpha…	0	BioSample: https://www.ncbi.nlm.nih.gov/biosample/SAMN05422434; SRA: https://www.ncbi.nlm.nih.gov/sra?term=SRX1964172	SRA	1	Clark Center, E300	Stanford	USA	spyros.darmanis@gmail.com	Stanford University	Spyros,,Darmanis	California	94305	2017-11-02	2016-07-20 23:23:00	174045668	1355991
GSE84465	GSM2243683	SRP079058	SRR3934587	GBM cell 239	BT_S2	Core_tumour	BT_S2_CT	Immune_cell	Normal	Microglia(CD45)	1600	cluster_1	cluster_8	Brain	diagnosis: glioblastoma; plate id: 1001000176; well: G2; tissue: Tumor; patient id: BT_S2; tsne cluster: 8; cell type: Immune cell; neoplastic: Regular; selection: Microglia(CD45)	NA	NA	single-cell sorting in 96-well plates followed by cDNA preparation using Smart-seq2; Smart-Seq2 for preparation of cDNA followed by library preparation using Nextera XT. Nextera tagmentation according to the standard protocol for single cell RNA-seq following Smart-Seq2	polyA RNA	transcriptomic	cDNA	RNA-Seq	1385365	65	GSE84465	Jul 20 2016	Public on Nov 01 2017	Nov 01 2017	9606	GPL18573	Illumina NextSeq 500	Single cell from Periphery; 1001000180.A10	Short read trimming: Prinseq to remove short reads (-min_len 30) trim the first 10 bp on the 5‰Ûª-end (-trim_left 10), trim reads with low quality on the 3‰Ûª-end (-trim_qual_right 25) and filter low complexity reads (-lc_method entropy \-lc_threshold 65). We used FASTQC to determine overrepresented sequences and removed those using cutadapt (-e 0.15 ‰ÛÒm 30). We then used Prinseq to remove orpha…	0	BioSample: https://www.ncbi.nlm.nih.gov/biosample/SAMN05422328; SRA: https://www.ncbi.nlm.nih.gov/sra?term=SRX1964248	SRA	1	Clark Center, E300	Stanford	USA	spyros.darmanis@gmail.com	Stanford University	Spyros,,Darmanis	California	94305	2017-11-02	2016-07-20 23:23:00	232162869	1805748
GSE84465	GSM2243684	SRP079058	SRR3934588	GBM cell 240	BT_S2	Core_tumour	BT_S2_CT	Immune_cell	Normal	Microglia(CD45)	2045	cluster_1	cluster_8	Brain	diagnosis: glioblastoma; plate id: 1001000176; well: F10; tissue: Tumor; patient id: BT_S2; tsne cluster: 8; cell type: Immune cell; neoplastic: Regular; selection: Microglia(CD45)	NA	NA	single-cell sorting in 96-well plates followed by cDNA preparation using Smart-seq2; Smart-Seq2 for preparation of cDNA followed by library preparation using Nextera XT. Nextera tagmentation according to the standard protocol for single cell RNA-seq following Smart-Seq2	polyA RNA	transcriptomic	cDNA	RNA-Seq	2022059	95	GSE84465	Jul 20 2016	Public on Nov 01 2017	Nov 01 2017	9606	GPL18573	Illumina NextSeq 500	Single cell from Periphery; 1001000180.A11	Short read trimming: Prinseq to remove short reads (-min_len 30) trim the first 10 bp on the 5‰Ûª-end (-trim_left 10), trim reads with low quality on the 3‰Ûª-end (-trim_qual_right 25) and filter low complexity reads (-lc_method entropy \-lc_threshold 65). We used FASTQC to determine overrepresented sequences and removed those using cutadapt (-e 0.15 ‰ÛÒm 30). We then used Prinseq to remove orpha…	0	BioSample: https://www.ncbi.nlm.nih.gov/biosample/SAMN05422313; SRA: https://www.ncbi.nlm.nih.gov/sra?term=SRX1964233	SRA	1	Clark Center, E300	Stanford	USA	spyros.darmanis@gmail.com	Stanford University	Spyros,,Darmanis	California	94305	2017-11-02	2016-07-20 23:24:00	326246101	2537502
GSE84465	GSM2243685	SRP079058	SRR3934589	GBM cell 241	BT_S2	Core_tumour	BT_S2_CT	Immune_cell	Normal	Microglia(CD45)	1864	cluster_1	cluster_8	Brain	diagnosis: glioblastoma; plate id: 1001000176; well: F1; tissue: Tumor; patient id: BT_S2; tsne cluster: 8; cell type: Immune cell; neoplastic: Regular; selection: Microglia(CD45)	NA	NA	single-cell sorting in 96-well plates followed by cDNA preparation using Smart-seq2; Smart-Seq2 for preparation of cDNA followed by library preparation using Nextera XT. Nextera tagmentation according to the standard protocol for single cell RNA-seq following Smart-Seq2	polyA RNA	transcriptomic	cDNA	RNA-Seq	2516298	119	GSE84465	Jul 20 2016	Public on Nov 01 2017	Nov 01 2017	9606	GPL18573	Illumina NextSeq 500	Single cell from Periphery; 1001000180.A12	Short read trimming: Prinseq to remove short reads (-min_len 30) trim the first 10 bp on the 5‰Ûª-end (-trim_left 10), trim reads with low quality on the 3‰Ûª-end (-trim_qual_right 25) and filter low complexity reads (-lc_method entropy \-lc_threshold 65). We used FASTQC to determine overrepresented sequences and removed those using cutadapt (-e 0.15 ‰ÛÒm 30). We then used Prinseq to remove orpha…	0	BioSample: https://www.ncbi.nlm.nih.gov/biosample/SAMN05422583; SRA: https://www.ncbi.nlm.nih.gov/sra?term=SRX1964261	SRA	1	Clark Center, E300	Stanford	USA	spyros.darmanis@gmail.com	Stanford University	Spyros,,Darmanis	California	94305	2017-11-02	2016-07-20 23:23:00	193939773	1509004
GSE84465	GSM2243686	SRP079058	SRR3934590	GBM cell 242	BT_S2	Core_tumour	BT_S2_CT	Immune_cell	Normal	Microglia(CD45)	1994	cluster_1	cluster_8	Brain	diagnosis: glioblastoma; plate id: 1001000176; well: D7; tissue: Tumor; patient id: BT_S2; tsne cluster: 8; cell type: Immune cell; neoplastic: Regular; selection: Microglia(CD45)	NA	NA	single-cell sorting in 96-well plates followed by cDNA preparation using Smart-seq2; Smart-Seq2 for preparation of cDNA followed by library preparation using Nextera XT. Nextera tagmentation according to the standard protocol for single cell RNA-seq following Smart-Seq2	polyA RNA	transcriptomic	cDNA	RNA-Seq	1367010	65	GSE84465	Jul 20 2016	Public on Nov 01 2017	Nov 01 2017	9606	GPL18573	Illumina NextSeq 500	Single cell from Periphery; 1001000180.A2	Short read trimming: Prinseq to remove short reads (-min_len 30) trim the first 10 bp on the 5‰Ûª-end (-trim_left 10), trim reads with low quality on the 3‰Ûª-end (-trim_qual_right 25) and filter low complexity reads (-lc_method entropy \-lc_threshold 65). We used FASTQC to determine overrepresented sequences and removed those using cutadapt (-e 0.15 ‰ÛÒm 30). We then used Prinseq to remove orpha…	0	BioSample: https://www.ncbi.nlm.nih.gov/biosample/SAMN05422602; SRA: https://www.ncbi.nlm.nih.gov/sra?term=SRX1964280	SRA	1	Clark Center, E300	Stanford	USA	spyros.darmanis@gmail.com	Stanford University	Spyros,,Darmanis	California	94305	2017-11-02	2016-07-20 23:23:00	199523337	1552421
GSE84465	GSM2243687	SRP079058	SRR3934591	GBM cell 243	BT_S2	Core_tumour	BT_S2_CT	Immune_cell	Normal	Microglia(CD45)	1464	cluster_1	cluster_8	Brain	diagnosis: glioblastoma; plate id: 1001000176; well: C9; tissue: Tumor; patient id: BT_S2; tsne cluster: 8; cell type: Immune cell; neoplastic: Regular; selection: Microglia(CD45)	NA	NA	single-cell sorting in 96-well plates followed by cDNA preparation using Smart-seq2; Smart-Seq2 for preparation of cDNA followed by library preparation using Nextera XT. Nextera tagmentation according to the standard protocol for single cell RNA-seq following Smart-Seq2	polyA RNA	transcriptomic	cDNA	RNA-Seq	1232004	58	GSE84465	Jul 20 2016	Public on Nov 01 2017	Nov 01 2017	9606	GPL18573	Illumina NextSeq 500	Single cell from Periphery; 1001000180.A4	Short read trimming: Prinseq to remove short reads (-min_len 30) trim the first 10 bp on the 5‰Ûª-end (-trim_left 10), trim reads with low quality on the 3‰Ûª-end (-trim_qual_right 25) and filter low complexity reads (-lc_method entropy \-lc_threshold 65). We used FASTQC to determine overrepresented sequences and removed those using cutadapt (-e 0.15 ‰ÛÒm 30). We then used Prinseq to remove orpha…	0	BioSample: https://www.ncbi.nlm.nih.gov/biosample/SAMN05422595; SRA: https://www.ncbi.nlm.nih.gov/sra?term=SRX1964273	SRA	1	Clark Center, E300	Stanford	USA	spyros.darmanis@gmail.com	Stanford University	Spyros,,Darmanis	California	94305	2017-11-02	2016-07-20 23:24:00	237665908	1848143
GSE84465	GSM2243688	SRP079058	SRR3934592	GBM cell 244	BT_S2	Core_tumour	BT_S2_CT	Immune_cell	Normal	Microglia(CD45)	2829	cluster_1	cluster_7	Brain	diagnosis: glioblastoma; plate id: 1001000176; well: B7; tissue: Tumor; patient id: BT_S2; tsne cluster: 7; cell type: Immune cell; neoplastic: Regular; selection: Microglia(CD45)	NA	NA	single-cell sorting in 96-well plates followed by cDNA preparation using Smart-seq2; Smart-Seq2 for preparation of cDNA followed by library preparation using Nextera XT. Nextera tagmentation according to the standard protocol for single cell RNA-seq following Smart-Seq2	polyA RNA	transcriptomic	cDNA	RNA-Seq	1872153	88	GSE84465	Jul 20 2016	Public on Nov 01 2017	Nov 01 2017	9606	GPL18573	Illumina NextSeq 500	Single cell from Periphery; 1001000180.A5	Short read trimming: Prinseq to remove short reads (-min_len 30) trim the first 10 bp on the 5‰Ûª-end (-trim_left 10), trim reads with low quality on the 3‰Ûª-end (-trim_qual_right 25) and filter low complexity reads (-lc_method entropy \-lc_threshold 65). We used FASTQC to determine overrepresented sequences and removed those using cutadapt (-e 0.15 ‰ÛÒm 30). We then used Prinseq to remove orpha…	0	BioSample: https://www.ncbi.nlm.nih.gov/biosample/SAMN05422319; SRA: https://www.ncbi.nlm.nih.gov/sra?term=SRX1964239	SRA	1	Clark Center, E300	Stanford	USA	spyros.darmanis@gmail.com	Stanford University	Spyros,,Darmanis	California	94305	2017-11-02	2016-07-20 23:23:00	235956455	1835430
GSE84465	GSM2243689	SRP079058	SRR3934593	GBM cell 245	BT_S2	Core_tumour	BT_S2_CT	Immune_cell	Normal	Microglia(CD45)	3547	cluster_1	cluster_7	Brain	diagnosis: glioblastoma; plate id: 1001000176; well: A5; tissue: Tumor; patient id: BT_S2; tsne cluster: 7; cell type: Immune cell; neoplastic: Regular; selection: Microglia(CD45)	NA	NA	single-cell sorting in 96-well plates followed by cDNA preparation using Smart-seq2; Smart-Seq2 for preparation of cDNA followed by library preparation using Nextera XT. Nextera tagmentation according to the standard protocol for single cell RNA-seq following Smart-Seq2	polyA RNA	transcriptomic	cDNA	RNA-Seq	2577379	122	GSE84465	Jul 20 2016	Public on Nov 01 2017	Nov 01 2017	9606	GPL18573	Illumina NextSeq 500	Single cell from Periphery; 1001000180.A8	Short read trimming: Prinseq to remove short reads (-min_len 30) trim the first 10 bp on the 5‰Ûª-end (-trim_left 10), trim reads with low quality on the 3‰Ûª-end (-trim_qual_right 25) and filter low complexity reads (-lc_method entropy \-lc_threshold 65). We used FASTQC to determine overrepresented sequences and removed those using cutadapt (-e 0.15 ‰ÛÒm 30). We then used Prinseq to remove orpha…	0	BioSample: https://www.ncbi.nlm.nih.gov/biosample/SAMN05422325; SRA: https://www.ncbi.nlm.nih.gov/sra?term=SRX1964245	SRA	1	Clark Center, E300	Stanford	USA	spyros.darmanis@gmail.com	Stanford University	Spyros,,Darmanis	California	94305	2017-11-02	2016-07-20 23:23:00	200995998	1563315
GSE84465	GSM2243690	SRP079058	SRR3934594	GBM cell 246	BT_S2	Core_tumour	BT_S2_CT	Immune_cell	Normal	Microglia(CD45)	1501	cluster_1	cluster_8	Brain	diagnosis: glioblastoma; plate id: 1001000176; well: D4; tissue: Tumor; patient id: BT_S2; tsne cluster: 8; cell type: Immune cell; neoplastic: Regular; selection: Microglia(CD45)	NA	NA	single-cell sorting in 96-well plates followed by cDNA preparation using Smart-seq2; Smart-Seq2 for preparation of cDNA followed by library preparation using Nextera XT. Nextera tagmentation according to the standard protocol for single cell RNA-seq following Smart-Seq2	polyA RNA	transcriptomic	cDNA	RNA-Seq	1377211	66	GSE84465	Jul 20 2016	Public on Nov 01 2017	Nov 01 2017	9606	GPL18573	Illumina NextSeq 500	Single cell from Periphery; 1001000180.A9	Short read trimming: Prinseq to remove short reads (-min_len 30) trim the first 10 bp on the 5‰Ûª-end (-trim_left 10), trim reads with low quality on the 3‰Ûª-end (-trim_qual_right 25) and filter low complexity reads (-lc_method entropy \-lc_threshold 65). We used FASTQC to determine overrepresented sequences and removed those using cutadapt (-e 0.15 ‰ÛÒm 30). We then used Prinseq to remove orpha…	0	BioSample: https://www.ncbi.nlm.nih.gov/biosample/SAMN05422603; SRA: https://www.ncbi.nlm.nih.gov/sra?term=SRX1964281	SRA	1	Clark Center, E300	Stanford	USA	spyros.darmanis@gmail.com	Stanford University	Spyros,,Darmanis	California	94305	2017-11-02	2016-07-20 23:23:00	170546098	1326603
GSE84465	GSM2243691	SRP079058	SRR3934595	GBM cell 247	BT_S2	Core_tumour	BT_S2_CT	Immune_cell	Normal	Microglia(CD45)	1989	cluster_1	cluster_8	Brain	diagnosis: glioblastoma; plate id: 1001000176; well: F2; tissue: Tumor; patient id: BT_S2; tsne cluster: 8; cell type: Immune cell; neoplastic: Regular; selection: Microglia(CD45)	NA	NA	single-cell sorting in 96-well plates followed by cDNA preparation using Smart-seq2; Smart-Seq2 for preparation of cDNA followed by library preparation using Nextera XT. Nextera tagmentation according to the standard protocol for single cell RNA-seq following Smart-Seq2	polyA RNA	transcriptomic	cDNA	RNA-Seq	1667739	85	GSE84465	Jul 20 2016	Public on Nov 01 2017	Nov 01 2017	9606	GPL18573	Illumina NextSeq 500	Single cell from Periphery; 1001000180.B1	Short read trimming: Prinseq to remove short reads (-min_len 30) trim the first 10 bp on the 5‰Ûª-end (-trim_left 10), trim reads with low quality on the 3‰Ûª-end (-trim_qual_right 25) and filter low complexity reads (-lc_method entropy \-lc_threshold 65). We used FASTQC to determine overrepresented sequences and removed those using cutadapt (-e 0.15 ‰ÛÒm 30). We then used Prinseq to remove orpha…	0	BioSample: https://www.ncbi.nlm.nih.gov/biosample/SAMN05422585; SRA: https://www.ncbi.nlm.nih.gov/sra?term=SRX1964263	SRA	1	Clark Center, E300	Stanford	USA	spyros.darmanis@gmail.com	Stanford University	Spyros,,Darmanis	California	94305	2017-11-02	2016-07-20 23:23:00	205604592	1599501
GSE84465	GSM2243692	SRP079058	SRR3934596	GBM cell 248	BT_S2	Core_tumour	BT_S2_CT	Immune_cell	Normal	Microglia(CD45)	2298	cluster_1	cluster_8	Brain	diagnosis: glioblastoma; plate id: 1001000176; well: A10; tissue: Tumor; patient id: BT_S2; tsne cluster: 8; cell type: Immune cell; neoplastic: Regular; selection: Microglia(CD45)	NA	NA	single-cell sorting in 96-well plates followed by cDNA preparation using Smart-seq2; Smart-Seq2 for preparation of cDNA followed by library preparation using Nextera XT. Nextera tagmentation according to the standard protocol for single cell RNA-seq following Smart-Seq2	polyA RNA	transcriptomic	cDNA	RNA-Seq	1962877	93	GSE84465	Jul 20 2016	Public on Nov 01 2017	Nov 01 2017	9606	GPL18573	Illumina NextSeq 500	Single cell from Periphery; 1001000180.B2	Short read trimming: Prinseq to remove short reads (-min_len 30) trim the first 10 bp on the 5‰Ûª-end (-trim_left 10), trim reads with low quality on the 3‰Ûª-end (-trim_qual_right 25) and filter low complexity reads (-lc_method entropy \-lc_threshold 65). We used FASTQC to determine overrepresented sequences and removed those using cutadapt (-e 0.15 ‰ÛÒm 30). We then used Prinseq to remove orpha…	0	BioSample: https://www.ncbi.nlm.nih.gov/biosample/SAMN05422331; SRA: https://www.ncbi.nlm.nih.gov/sra?term=SRX1964251	SRA	1	Clark Center, E300	Stanford	USA	spyros.darmanis@gmail.com	Stanford University	Spyros,,Darmanis	California	94305	2017-11-02	2016-07-20 23:24:00	285683027	2221849
GSE84465	GSM2243693	SRP079058	SRR3934597	GBM cell 249	BT_S2	Core_tumour	BT_S2_CT	Immune_cell	Normal	Microglia(CD45)	3005	cluster_1	cluster_8	Brain	diagnosis: glioblastoma; plate id: 1001000176; well: C2; tissue: Tumor; patient id: BT_S2; tsne cluster: 8; cell type: Immune cell; neoplastic: Regular; selection: Microglia(CD45)	NA	NA	single-cell sorting in 96-well plates followed by cDNA preparation using Smart-seq2; Smart-Seq2 for preparation of cDNA followed by library preparation using Nextera XT. Nextera tagmentation according to the standard protocol for single cell RNA-seq following Smart-Seq2	polyA RNA	transcriptomic	cDNA	RNA-Seq	2180730	103	GSE84465	Jul 20 2016	Public on Nov 01 2017	Nov 01 2017	9606	GPL18573	Illumina NextSeq 500	Single cell from Periphery; 1001000180.B3	Short read trimming: Prinseq to remove short reads (-min_len 30) trim the first 10 bp on the 5‰Ûª-end (-trim_left 10), trim reads with low quality on the 3‰Ûª-end (-trim_qual_right 25) and filter low complexity reads (-lc_method entropy \-lc_threshold 65). We used FASTQC to determine overrepresented sequences and removed those using cutadapt (-e 0.15 ‰ÛÒm 30). We then used Prinseq to remove orpha…	0	BioSample: https://www.ncbi.nlm.nih.gov/biosample/SAMN05422588; SRA: https://www.ncbi.nlm.nih.gov/sra?term=SRX1964266	SRA	1	Clark Center, E300	Stanford	USA	spyros.darmanis@gmail.com	Stanford University	Spyros,,Darmanis	California	94305	2017-11-02	2016-07-20 23:23:00	253702139	1972732
GSE84465	GSM2243694	SRP079058	SRR3934598	GBM cell 250	BT_S2	Core_tumour	BT_S2_CT	Immune_cell	Normal	Microglia(CD45)	2550	cluster_1	cluster_8	Brain	diagnosis: glioblastoma; plate id: 1001000176; well: G11; tissue: Tumor; patient id: BT_S2; tsne cluster: 8; cell type: Immune cell; neoplastic: Regular; selection: Microglia(CD45)	NA	NA	single-cell sorting in 96-well plates followed by cDNA preparation using Smart-seq2; Smart-Seq2 for preparation of cDNA followed by library preparation using Nextera XT. Nextera tagmentation according to the standard protocol for single cell RNA-seq following Smart-Seq2	polyA RNA	transcriptomic	cDNA	RNA-Seq	2548366	121	GSE84465	Jul 20 2016	Public on Nov 01 2017	Nov 01 2017	9606	GPL18573	Illumina NextSeq 500	Single cell from Periphery; 1001000180.B4	Short read trimming: Prinseq to remove short reads (-min_len 30) trim the first 10 bp on the 5‰Ûª-end (-trim_left 10), trim reads with low quality on the 3‰Ûª-end (-trim_qual_right 25) and filter low complexity reads (-lc_method entropy \-lc_threshold 65). We used FASTQC to determine overrepresented sequences and removed those using cutadapt (-e 0.15 ‰ÛÒm 30). We then used Prinseq to remove orpha…	0	BioSample: https://www.ncbi.nlm.nih.gov/biosample/SAMN05422308; SRA: https://www.ncbi.nlm.nih.gov/sra?term=SRX1964228	SRA	1	Clark Center, E300	Stanford	USA	spyros.darmanis@gmail.com	Stanford University	Spyros,,Darmanis	California	94305	2017-11-02	2016-07-20 23:24:00	222743513	1732426
GSE84465	GSM2243695	SRP079058	SRR3934599	GBM cell 251	BT_S2	Core_tumour	BT_S2_CT	Immune_cell	Normal	Microglia(CD45)	1868	cluster_1	cluster_8	Brain	diagnosis: glioblastoma; plate id: 1001000176; well: E8; tissue: Tumor; patient id: BT_S2; tsne cluster: 8; cell type: Immune cell; neoplastic: Regular; selection: Microglia(CD45)	NA	NA	single-cell sorting in 96-well plates followed by cDNA preparation using Smart-seq2; Smart-Seq2 for preparation of cDNA followed by library preparation using Nextera XT. Nextera tagmentation according to the standard protocol for single cell RNA-seq following Smart-Seq2	polyA RNA	transcriptomic	cDNA	RNA-Seq	1657502	79	GSE84465	Jul 20 2016	Public on Nov 01 2017	Nov 01 2017	9606	GPL18573	Illumina NextSeq 500	Single cell from Periphery; 1001000180.B7	Short read trimming: Prinseq to remove short reads (-min_len 30) trim the first 10 bp on the 5‰Ûª-end (-trim_left 10), trim reads with low quality on the 3‰Ûª-end (-trim_qual_right 25) and filter low complexity reads (-lc_method entropy \-lc_threshold 65). We used FASTQC to determine overrepresented sequences and removed those using cutadapt (-e 0.15 ‰ÛÒm 30). We then used Prinseq to remove orpha…	0	BioSample: https://www.ncbi.nlm.nih.gov/biosample/SAMN05422324; SRA: https://www.ncbi.nlm.nih.gov/sra?term=SRX1964244	SRA	1	Clark Center, E300	Stanford	USA	spyros.darmanis@gmail.com	Stanford University	Spyros,,Darmanis	California	94305	2017-11-02	2016-07-20 23:24:00	167261866	1300996
GSE84465	GSM2243696	SRP079058	SRR3934600	GBM cell 252	BT_S2	Core_tumour	BT_S2_CT	Immune_cell	Normal	Microglia(CD45)	1681	cluster_1	cluster_8	Brain	diagnosis: glioblastoma; plate id: 1001000176; well: F12; tissue: Tumor; patient id: BT_S2; tsne cluster: 8; cell type: Immune cell; neoplastic: Regular; selection: Microglia(CD45)	NA	NA	single-cell sorting in 96-well plates followed by cDNA preparation using Smart-seq2; Smart-Seq2 for preparation of cDNA followed by library preparation using Nextera XT. Nextera tagmentation according to the standard protocol for single cell RNA-seq following Smart-Seq2	polyA RNA	transcriptomic	cDNA	RNA-Seq	1539345	72	GSE84465	Jul 20 2016	Public on Nov 01 2017	Nov 01 2017	9606	GPL18573	Illumina NextSeq 500	Single cell from Periphery; 1001000180.B9	Short read trimming: Prinseq to remove short reads (-min_len 30) trim the first 10 bp on the 5‰Ûª-end (-trim_left 10), trim reads with low quality on the 3‰Ûª-end (-trim_qual_right 25) and filter low complexity reads (-lc_method entropy \-lc_threshold 65). We used FASTQC to determine overrepresented sequences and removed those using cutadapt (-e 0.15 ‰ÛÒm 30). We then used Prinseq to remove orpha…	0	BioSample: https://www.ncbi.nlm.nih.gov/biosample/SAMN05422309; SRA: https://www.ncbi.nlm.nih.gov/sra?term=SRX1964229	SRA	1	Clark Center, E300	Stanford	USA	spyros.darmanis@gmail.com	Stanford University	Spyros,,Darmanis	California	94305	2017-11-02	2016-07-20 23:23:00	149161157	1160445
GSE84465	GSM2243697	SRP079058	SRR3934601	GBM cell 253	BT_S2	Core_tumour	BT_S2_CT	Immune_cell	Normal	Microglia(CD45)	2479	cluster_1	cluster_8	Brain	diagnosis: glioblastoma; plate id: 1001000176; well: E11; tissue: Tumor; patient id: BT_S2; tsne cluster: 8; cell type: Immune cell; neoplastic: Regular; selection: Microglia(CD45)	NA	NA	single-cell sorting in 96-well plates followed by cDNA preparation using Smart-seq2; Smart-Seq2 for preparation of cDNA followed by library preparation using Nextera XT. Nextera tagmentation according to the standard protocol for single cell RNA-seq following Smart-Seq2	polyA RNA	transcriptomic	cDNA	RNA-Seq	1922524	90	GSE84465	Jul 20 2016	Public on Nov 01 2017	Nov 01 2017	9606	GPL18573	Illumina NextSeq 500	Single cell from Periphery; 1001000180.C12	Short read trimming: Prinseq to remove short reads (-min_len 30) trim the first 10 bp on the 5‰Ûª-end (-trim_left 10), trim reads with low quality on the 3‰Ûª-end (-trim_qual_right 25) and filter low complexity reads (-lc_method entropy \-lc_threshold 65). We used FASTQC to determine overrepresented sequences and removed those using cutadapt (-e 0.15 ‰ÛÒm 30). We then used Prinseq to remove orpha…	0	BioSample: https://www.ncbi.nlm.nih.gov/biosample/SAMN05422581; SRA: https://www.ncbi.nlm.nih.gov/sra?term=SRX1964255	SRA	1	Clark Center, E300	Stanford	USA	spyros.darmanis@gmail.com	Stanford University	Spyros,,Darmanis	California	94305	2017-11-02	2016-07-20 23:24:00	191006562	1486290
GSE84465	GSM2243698	SRP079058	SRR3934602	GBM cell 254	BT_S2	Core_tumour	BT_S2_CT	Immune_cell	Normal	Microglia(CD45)	1724	cluster_1	cluster_8	Brain	diagnosis: glioblastoma; plate id: 1001000176; well: E3; tissue: Tumor; patient id: BT_S2; tsne cluster: 8; cell type: Immune cell; neoplastic: Regular; selection: Microglia(CD45)	NA	NA	single-cell sorting in 96-well plates followed by cDNA preparation using Smart-seq2; Smart-Seq2 for preparation of cDNA followed by library preparation using Nextera XT. Nextera tagmentation according to the standard protocol for single cell RNA-seq following Smart-Seq2	polyA RNA	transcriptomic	cDNA	RNA-Seq	1500572	72	GSE84465	Jul 20 2016	Public on Nov 01 2017	Nov 01 2017	9606	GPL18573	Illumina NextSeq 500	Single cell from Periphery; 1001000180.C3	Short read trimming: Prinseq to remove short reads (-min_len 30) trim the first 10 bp on the 5‰Ûª-end (-trim_left 10), trim reads with low quality on the 3‰Ûª-end (-trim_qual_right 25) and filter low complexity reads (-lc_method entropy \-lc_threshold 65). We used FASTQC to determine overrepresented sequences and removed those using cutadapt (-e 0.15 ‰ÛÒm 30). We then used Prinseq to remove orpha…	0	BioSample: https://www.ncbi.nlm.nih.gov/biosample/SAMN05422582; SRA: https://www.ncbi.nlm.nih.gov/sra?term=SRX1964256	SRA	1	Clark Center, E300	Stanford	USA	spyros.darmanis@gmail.com	Stanford University	Spyros,,Darmanis	California	94305	2017-11-02	2016-07-20 23:23:00	179963530	1399681
GSE84465	GSM2243699	SRP079058	SRR3934603	GBM cell 255	BT_S2	Core_tumour	BT_S2_CT	Immune_cell	Normal	Microglia(CD45)	1937	cluster_1	cluster_8	Brain	diagnosis: glioblastoma; plate id: 1001000176; well: B5; tissue: Tumor; patient id: BT_S2; tsne cluster: 8; cell type: Immune cell; neoplastic: Regular; selection: Microglia(CD45)	NA	NA	single-cell sorting in 96-well plates followed by cDNA preparation using Smart-seq2; Smart-Seq2 for preparation of cDNA followed by library preparation using Nextera XT. Nextera tagmentation according to the standard protocol for single cell RNA-seq following Smart-Seq2	polyA RNA	transcriptomic	cDNA	RNA-Seq	1613176	76	GSE84465	Jul 20 2016	Public on Nov 01 2017	Nov 01 2017	9606	GPL18573	Illumina NextSeq 500	Single cell from Periphery; 1001000180.C5	Short read trimming: Prinseq to remove short reads (-min_len 30) trim the first 10 bp on the 5‰Ûª-end (-trim_left 10), trim reads with low quality on the 3‰Ûª-end (-trim_qual_right 25) and filter low complexity reads (-lc_method entropy \-lc_threshold 65). We used FASTQC to determine overrepresented sequences and removed those using cutadapt (-e 0.15 ‰ÛÒm 30). We then used Prinseq to remove orpha…	0	BioSample: https://www.ncbi.nlm.nih.gov/biosample/SAMN05422592; SRA: https://www.ncbi.nlm.nih.gov/sra?term=SRX1964270	SRA	1	Clark Center, E300	Stanford	USA	spyros.darmanis@gmail.com	Stanford University	Spyros,,Darmanis	California	94305	2017-11-02	2016-07-20 23:24:00	248093933	1929745
GSE84465	GSM2243700	SRP079058	SRR3934604	GBM cell 256	BT_S2	Core_tumour	BT_S2_CT	Immune_cell	Normal	Microglia(CD45)	2122	cluster_1	cluster_8	Brain	diagnosis: glioblastoma; plate id: 1001000176; well: D5; tissue: Tumor; patient id: BT_S2; tsne cluster: 8; cell type: Immune cell; neoplastic: Regular; selection: Microglia(CD45)	NA	NA	single-cell sorting in 96-well plates followed by cDNA preparation using Smart-seq2; Smart-Seq2 for preparation of cDNA followed by library preparation using Nextera XT. Nextera tagmentation according to the standard protocol for single cell RNA-seq following Smart-Seq2	polyA RNA	transcriptomic	cDNA	RNA-Seq	1578920	75	GSE84465	Jul 20 2016	Public on Nov 01 2017	Nov 01 2017	9606	GPL18573	Illumina NextSeq 500	Single cell from Periphery; 1001000180.C7	Short read trimming: Prinseq to remove short reads (-min_len 30) trim the first 10 bp on the 5‰Ûª-end (-trim_left 10), trim reads with low quality on the 3‰Ûª-end (-trim_qual_right 25) and filter low complexity reads (-lc_method entropy \-lc_threshold 65). We used FASTQC to determine overrepresented sequences and removed those using cutadapt (-e 0.15 ‰ÛÒm 30). We then used Prinseq to remove orpha…	0	BioSample: https://www.ncbi.nlm.nih.gov/biosample/SAMN05422315; SRA: https://www.ncbi.nlm.nih.gov/sra?term=SRX1964235	SRA	1	Clark Center, E300	Stanford	USA	spyros.darmanis@gmail.com	Stanford University	Spyros,,Darmanis	California	94305	2017-11-02	2016-07-20 23:23:00	178440333	1388879
GSE84465	GSM2243701	SRP079058	SRR3934605	GBM cell 257	BT_S2	Core_tumour	BT_S2_CT	Immune_cell	Normal	Microglia(CD45)	1751	cluster_1	cluster_8	Brain	diagnosis: glioblastoma; plate id: 1001000176; well: B10; tissue: Tumor; patient id: BT_S2; tsne cluster: 8; cell type: Immune cell; neoplastic: Regular; selection: Microglia(CD45)	NA	NA	single-cell sorting in 96-well plates followed by cDNA preparation using Smart-seq2; Smart-Seq2 for preparation of cDNA followed by library preparation using Nextera XT. Nextera tagmentation according to the standard protocol for single cell RNA-seq following Smart-Seq2	polyA RNA	transcriptomic	cDNA	RNA-Seq	1939945	92	GSE84465	Jul 20 2016	Public on Nov 01 2017	Nov 01 2017	9606	GPL18573	Illumina NextSeq 500	Single cell from Periphery; 1001000180.C8	Short read trimming: Prinseq to remove short reads (-min_len 30) trim the first 10 bp on the 5‰Ûª-end (-trim_left 10), trim reads with low quality on the 3‰Ûª-end (-trim_qual_right 25) and filter low complexity reads (-lc_method entropy \-lc_threshold 65). We used FASTQC to determine overrepresented sequences and removed those using cutadapt (-e 0.15 ‰ÛÒm 30). We then used Prinseq to remove orpha…	0	BioSample: https://www.ncbi.nlm.nih.gov/biosample/SAMN05422593; SRA: https://www.ncbi.nlm.nih.gov/sra?term=SRX1964271	SRA	1	Clark Center, E300	Stanford	USA	spyros.darmanis@gmail.com	Stanford University	Spyros,,Darmanis	California	94305	2017-11-02	2016-07-20 23:23:00	207232514	1612085
GSE84465	GSM2243702	SRP079058	SRR3934606	GBM cell 258	BT_S2	Core_tumour	BT_S2_CT	Immune_cell	Normal	Microglia(CD45)	749		cluster_8	Brain	diagnosis: glioblastoma; plate id: 1001000176; well: D11; tissue: Tumor; patient id: BT_S2; tsne cluster: 8; cell type: Immune cell; neoplastic: Regular; selection: Microglia(CD45)	NA	NA	single-cell sorting in 96-well plates followed by cDNA preparation using Smart-seq2; Smart-Seq2 for preparation of cDNA followed by library preparation using Nextera XT. Nextera tagmentation according to the standard protocol for single cell RNA-seq following Smart-Seq2	polyA RNA	transcriptomic	cDNA	RNA-Seq	914501	44	GSE84465	Jul 20 2016	Public on Nov 01 2017	Nov 01 2017	9606	GPL18573	Illumina NextSeq 500	Single cell from Periphery; 1001000180.D1	Short read trimming: Prinseq to remove short reads (-min_len 30) trim the first 10 bp on the 5‰Ûª-end (-trim_left 10), trim reads with low quality on the 3‰Ûª-end (-trim_qual_right 25) and filter low complexity reads (-lc_method entropy \-lc_threshold 65). We used FASTQC to determine overrepresented sequences and removed those using cutadapt (-e 0.15 ‰ÛÒm 30). We then used Prinseq to remove orpha…	0	BioSample: https://www.ncbi.nlm.nih.gov/biosample/SAMN05422587; SRA: https://www.ncbi.nlm.nih.gov/sra?term=SRX1964265	SRA	1	Clark Center, E300	Stanford	USA	spyros.darmanis@gmail.com	Stanford University	Spyros,,Darmanis	California	94305	2017-11-02	2016-07-20 23:24:00	228337977	1776373
GSE84465	GSM2243703	SRP079058	SRR3934607	GBM cell 259	BT_S2	Core_tumour	BT_S2_CT	Immune_cell	Normal	Microglia(CD45)	1846	cluster_1	cluster_8	Brain	diagnosis: glioblastoma; plate id: 1001000176; well: B12; tissue: Tumor; patient id: BT_S2; tsne cluster: 8; cell type: Immune cell; neoplastic: Regular; selection: Microglia(CD45)	NA	NA	single-cell sorting in 96-well plates followed by cDNA preparation using Smart-seq2; Smart-Seq2 for preparation of cDNA followed by library preparation using Nextera XT. Nextera tagmentation according to the standard protocol for single cell RNA-seq following Smart-Seq2	polyA RNA	transcriptomic	cDNA	RNA-Seq	1058805	50	GSE84465	Jul 20 2016	Public on Nov 01 2017	Nov 01 2017	9606	GPL18573	Illumina NextSeq 500	Single cell from Periphery; 1001000180.D11	Short read trimming: Prinseq to remove short reads (-min_len 30) trim the first 10 bp on the 5‰Ûª-end (-trim_left 10), trim reads with low quality on the 3‰Ûª-end (-trim_qual_right 25) and filter low complexity reads (-lc_method entropy \-lc_threshold 65). We used FASTQC to determine overrepresented sequences and removed those using cutadapt (-e 0.15 ‰ÛÒm 30). We then used Prinseq to remove orpha…	0	BioSample: https://www.ncbi.nlm.nih.gov/biosample/SAMN05422586; SRA: https://www.ncbi.nlm.nih.gov/sra?term=SRX1964264	SRA	1	Clark Center, E300	Stanford	USA	spyros.darmanis@gmail.com	Stanford University	Spyros,,Darmanis	California	94305	2017-11-02	2016-07-20 23:24:00	267584312	2080740
GSE84465	GSM2243704	SRP079058	SRR3934608	GBM cell 260	BT_S2	Core_tumour	BT_S2_CT	Immune_cell	Normal	Microglia(CD45)	2465	cluster_1	cluster_8	Brain	diagnosis: glioblastoma; plate id: 1001000176; well: E7; tissue: Tumor; patient id: BT_S2; tsne cluster: 8; cell type: Immune cell; neoplastic: Regular; selection: Microglia(CD45)	NA	NA	single-cell sorting in 96-well plates followed by cDNA preparation using Smart-seq2; Smart-Seq2 for preparation of cDNA followed by library preparation using Nextera XT. Nextera tagmentation according to the standard protocol for single cell RNA-seq following Smart-Seq2	polyA RNA	transcriptomic	cDNA	RNA-Seq	1765397	84	GSE84465	Jul 20 2016	Public on Nov 01 2017	Nov 01 2017	9606	GPL18573	Illumina NextSeq 500	Single cell from Periphery; 1001000180.D2	Short read trimming: Prinseq to remove short reads (-min_len 30) trim the first 10 bp on the 5‰Ûª-end (-trim_left 10), trim reads with low quality on the 3‰Ûª-end (-trim_qual_right 25) and filter low complexity reads (-lc_method entropy \-lc_threshold 65). We used FASTQC to determine overrepresented sequences and removed those using cutadapt (-e 0.15 ‰ÛÒm 30). We then used Prinseq to remove orpha…	0	BioSample: https://www.ncbi.nlm.nih.gov/biosample/SAMN05422320; SRA: https://www.ncbi.nlm.nih.gov/sra?term=SRX1964240	SRA	1	Clark Center, E300	Stanford	USA	spyros.darmanis@gmail.com	Stanford University	Spyros,,Darmanis	California	94305	2017-11-02	2016-07-20 23:24:00	317075082	2465753
GSE84465	GSM2243705	SRP079058	SRR3934609	GBM cell 261	BT_S2	Core_tumour	BT_S2_CT	Immune_cell	Normal	Microglia(CD45)	1594	cluster_1	cluster_8	Brain	diagnosis: glioblastoma; plate id: 1001000176; well: H7; tissue: Tumor; patient id: BT_S2; tsne cluster: 8; cell type: Immune cell; neoplastic: Regular; selection: Microglia(CD45)	NA	NA	single-cell sorting in 96-well plates followed by cDNA preparation using Smart-seq2; Smart-Seq2 for preparation of cDNA followed by library preparation using Nextera XT. Nextera tagmentation according to the standard protocol for single cell RNA-seq following Smart-Seq2	polyA RNA	transcriptomic	cDNA	RNA-Seq	2036722	97	GSE84465	Jul 20 2016	Public on Nov 01 2017	Nov 01 2017	9606	GPL18573	Illumina NextSeq 500	Single cell from Periphery; 1001000180.D3	Short read trimming: Prinseq to remove short reads (-min_len 30) trim the first 10 bp on the 5‰Ûª-end (-trim_left 10), trim reads with low quality on the 3‰Ûª-end (-trim_qual_right 25) and filter low complexity reads (-lc_method entropy \-lc_threshold 65). We used FASTQC to determine overrepresented sequences and removed those using cutadapt (-e 0.15 ‰ÛÒm 30). We then used Prinseq to remove orpha…	0	BioSample: https://www.ncbi.nlm.nih.gov/biosample/SAMN05422594; SRA: https://www.ncbi.nlm.nih.gov/sra?term=SRX1964272	SRA	1	Clark Center, E300	Stanford	USA	spyros.darmanis@gmail.com	Stanford University	Spyros,,Darmanis	California	94305	2017-11-02	2016-07-20 23:24:00	187223654	1456646
GSE84465	GSM2243706	SRP079058	SRR3934610	GBM cell 262	BT_S2	Core_tumour	BT_S2_CT	Immune_cell	Normal	Microglia(CD45)	1556	cluster_1	cluster_8	Brain	diagnosis: glioblastoma; plate id: 1001000176; well: E1; tissue: Tumor; patient id: BT_S2; tsne cluster: 8; cell type: Immune cell; neoplastic: Regular; selection: Microglia(CD45)	NA	NA	single-cell sorting in 96-well plates followed by cDNA preparation using Smart-seq2; Smart-Seq2 for preparation of cDNA followed by library preparation using Nextera XT. Nextera tagmentation according to the standard protocol for single cell RNA-seq following Smart-Seq2	polyA RNA	transcriptomic	cDNA	RNA-Seq	1559329	75	GSE84465	Jul 20 2016	Public on Nov 01 2017	Nov 01 2017	9606	GPL18573	Illumina NextSeq 500	Single cell from Periphery; 1001000180.D8	Short read trimming: Prinseq to remove short reads (-min_len 30) trim the first 10 bp on the 5‰Ûª-end (-trim_left 10), trim reads with low quality on the 3‰Ûª-end (-trim_qual_right 25) and filter low complexity reads (-lc_method entropy \-lc_threshold 65). We used FASTQC to determine overrepresented sequences and removed those using cutadapt (-e 0.15 ‰ÛÒm 30). We then used Prinseq to remove orpha…	0	BioSample: https://www.ncbi.nlm.nih.gov/biosample/SAMN05422326; SRA: https://www.ncbi.nlm.nih.gov/sra?term=SRX1964246	SRA	1	Clark Center, E300	Stanford	USA	spyros.darmanis@gmail.com	Stanford University	Spyros,,Darmanis	California	94305	2017-11-02	2016-07-20 23:24:00	297729175	2315183
GSE84465	GSM2243707	SRP079058	SRR3934611	GBM cell 263	BT_S2	Core_tumour	BT_S2_CT	Immune_cell	Normal	Microglia(CD45)	2245	cluster_1	cluster_8	Brain	diagnosis: glioblastoma; plate id: 1001000176; well: G8; tissue: Tumor; patient id: BT_S2; tsne cluster: 8; cell type: Immune cell; neoplastic: Regular; selection: Microglia(CD45)	NA	NA	single-cell sorting in 96-well plates followed by cDNA preparation using Smart-seq2; Smart-Seq2 for preparation of cDNA followed by library preparation using Nextera XT. Nextera tagmentation according to the standard protocol for single cell RNA-seq following Smart-Seq2	polyA RNA	transcriptomic	cDNA	RNA-Seq	2148427	102	GSE84465	Jul 20 2016	Public on Nov 01 2017	Nov 01 2017	9606	GPL18573	Illumina NextSeq 500	Single cell from Periphery; 1001000180.E1	Short read trimming: Prinseq to remove short reads (-min_len 30) trim the first 10 bp on the 5‰Ûª-end (-trim_left 10), trim reads with low quality on the 3‰Ûª-end (-trim_qual_right 25) and filter low complexity reads (-lc_method entropy \-lc_threshold 65). We used FASTQC to determine overrepresented sequences and removed those using cutadapt (-e 0.15 ‰ÛÒm 30). We then used Prinseq to remove orpha…	0	BioSample: https://www.ncbi.nlm.nih.gov/biosample/SAMN05422334; SRA: https://www.ncbi.nlm.nih.gov/sra?term=SRX1964257	SRA	1	Clark Center, E300	Stanford	USA	spyros.darmanis@gmail.com	Stanford University	Spyros,,Darmanis	California	94305	2017-11-02	2016-07-20 23:24:00	198317860	1542130
GSE84465	GSM2243708	SRP079058	SRR3934612	GBM cell 264	BT_S2	Core_tumour	BT_S2_CT	Immune_cell	Normal	Microglia(CD45)	2192	cluster_1	cluster_8	Brain	diagnosis: glioblastoma; plate id: 1001000176; well: D3; tissue: Tumor; patient id: BT_S2; tsne cluster: 8; cell type: Immune cell; neoplastic: Regular; selection: Microglia(CD45)	NA	NA	single-cell sorting in 96-well plates followed by cDNA preparation using Smart-seq2; Smart-Seq2 for preparation of cDNA followed by library preparation using Nextera XT. Nextera tagmentation according to the standard protocol for single cell RNA-seq following Smart-Seq2	polyA RNA	transcriptomic	cDNA	RNA-Seq	1410968	67	GSE84465	Jul 20 2016	Public on Nov 01 2017	Nov 01 2017	9606	GPL18573	Illumina NextSeq 500	Single cell from Periphery; 1001000180.E10	Short read trimming: Prinseq to remove short reads (-min_len 30) trim the first 10 bp on the 5‰Ûª-end (-trim_left 10), trim reads with low quality on the 3‰Ûª-end (-trim_qual_right 25) and filter low complexity reads (-lc_method entropy \-lc_threshold 65). We used FASTQC to determine overrepresented sequences and removed those using cutadapt (-e 0.15 ‰ÛÒm 30). We then used Prinseq to remove orpha…	0	BioSample: https://www.ncbi.nlm.nih.gov/biosample/SAMN05422318; SRA: https://www.ncbi.nlm.nih.gov/sra?term=SRX1964238	SRA	1	Clark Center, E300	Stanford	USA	spyros.darmanis@gmail.com	Stanford University	Spyros,,Darmanis	California	94305	2017-11-02	2016-07-20 23:23:00	164418846	1278904
GSE84465	GSM2243709	SRP079058	SRR3934613	GBM cell 265	BT_S2	Core_tumour	BT_S2_CT	Immune_cell	Normal	Microglia(CD45)	3104	cluster_1	cluster_8	Brain	diagnosis: glioblastoma; plate id: 1001000176; well: A12; tissue: Tumor; patient id: BT_S2; tsne cluster: 8; cell type: Immune cell; neoplastic: Regular; selection: Microglia(CD45)	NA	NA	single-cell sorting in 96-well plates followed by cDNA preparation using Smart-seq2; Smart-Seq2 for preparation of cDNA followed by library preparation using Nextera XT. Nextera tagmentation according to the standard protocol for single cell RNA-seq following Smart-Seq2	polyA RNA	transcriptomic	cDNA	RNA-Seq	2003997	94	GSE84465	Jul 20 2016	Public on Nov 01 2017	Nov 01 2017	9606	GPL18573	Illumina NextSeq 500	Single cell from Periphery; 1001000180.E11	Short read trimming: Prinseq to remove short reads (-min_len 30) trim the first 10 bp on the 5‰Ûª-end (-trim_left 10), trim reads with low quality on the 3‰Ûª-end (-trim_qual_right 25) and filter low complexity reads (-lc_method entropy \-lc_threshold 65). We used FASTQC to determine overrepresented sequences and removed those using cutadapt (-e 0.15 ‰ÛÒm 30). We then used Prinseq to remove orpha…	0	BioSample: https://www.ncbi.nlm.nih.gov/biosample/SAMN05422311; SRA: https://www.ncbi.nlm.nih.gov/sra?term=SRX1964231	SRA	1	Clark Center, E300	Stanford	USA	spyros.darmanis@gmail.com	Stanford University	Spyros,,Darmanis	California	94305	2017-11-02	2016-07-20 23:23:00	89834922	699223
GSE84465	GSM2243710	SRP079058	SRR3934614	GBM cell 266	BT_S2	Core_tumour	BT_S2_CT	Immune_cell	Normal	Microglia(CD45)	1979	cluster_1	cluster_8	Brain	diagnosis: glioblastoma; plate id: 1001000176; well: G10; tissue: Tumor; patient id: BT_S2; tsne cluster: 8; cell type: Immune cell; neoplastic: Regular; selection: Microglia(CD45)	NA	NA	single-cell sorting in 96-well plates followed by cDNA preparation using Smart-seq2; Smart-Seq2 for preparation of cDNA followed by library preparation using Nextera XT. Nextera tagmentation according to the standard protocol for single cell RNA-seq following Smart-Seq2	polyA RNA	transcriptomic	cDNA	RNA-Seq	2229690	105	GSE84465	Jul 20 2016	Public on Nov 01 2017	Nov 01 2017	9606	GPL18573	Illumina NextSeq 500	Single cell from Periphery; 1001000180.E12	Short read trimming: Prinseq to remove short reads (-min_len 30) trim the first 10 bp on the 5‰Ûª-end (-trim_left 10), trim reads with low quality on the 3‰Ûª-end (-trim_qual_right 25) and filter low complexity reads (-lc_method entropy \-lc_threshold 65). We used FASTQC to determine overrepresented sequences and removed those using cutadapt (-e 0.15 ‰ÛÒm 30). We then used Prinseq to remove orpha…	0	BioSample: https://www.ncbi.nlm.nih.gov/biosample/SAMN05422579; SRA: https://www.ncbi.nlm.nih.gov/sra?term=SRX1964260	SRA	1	Clark Center, E300	Stanford	USA	spyros.darmanis@gmail.com	Stanford University	Spyros,,Darmanis	California	94305	2017-11-02	2016-07-20 23:24:00	349589194	2718562
GSE84465	GSM2243711	SRP079058	SRR3934615	GBM cell 267	BT_S2	Core_tumour	BT_S2_CT	Immune_cell	Normal	Microglia(CD45)	1824	cluster_3	cluster_8	Brain	diagnosis: glioblastoma; plate id: 1001000176; well: C12; tissue: Tumor; patient id: BT_S2; tsne cluster: 8; cell type: Immune cell; neoplastic: Regular; selection: Microglia(CD45)	NA	NA	single-cell sorting in 96-well plates followed by cDNA preparation using Smart-seq2; Smart-Seq2 for preparation of cDNA followed by library preparation using Nextera XT. Nextera tagmentation according to the standard protocol for single cell RNA-seq following Smart-Seq2	polyA RNA	transcriptomic	cDNA	RNA-Seq	1045992	49	GSE84465	Jul 20 2016	Public on Nov 01 2017	Nov 01 2017	9606	GPL18573	Illumina NextSeq 500	Single cell from Periphery; 1001000180.E2	Short read trimming: Prinseq to remove short reads (-min_len 30) trim the first 10 bp on the 5‰Ûª-end (-trim_left 10), trim reads with low quality on the 3‰Ûª-end (-trim_qual_right 25) and filter low complexity reads (-lc_method entropy \-lc_threshold 65). We used FASTQC to determine overrepresented sequences and removed those using cutadapt (-e 0.15 ‰ÛÒm 30). We then used Prinseq to remove orpha…	0	BioSample: https://www.ncbi.nlm.nih.gov/biosample/SAMN05422580; SRA: https://www.ncbi.nlm.nih.gov/sra?term=SRX1964254	SRA	1	Clark Center, E300	Stanford	USA	spyros.darmanis@gmail.com	Stanford University	Spyros,,Darmanis	California	94305	2017-11-02	2016-07-20 23:24:00	236931125	1842724
GSE84465	GSM2243712	SRP079058	SRR3934616	GBM cell 268	BT_S2	Core_tumour	BT_S2_CT	Immune_cell	Normal	Microglia(CD45)	2641	cluster_1	cluster_7	Brain	diagnosis: glioblastoma; plate id: 1001000176; well: B3; tissue: Tumor; patient id: BT_S2; tsne cluster: 7; cell type: Immune cell; neoplastic: Regular; selection: Microglia(CD45)	NA	NA	single-cell sorting in 96-well plates followed by cDNA preparation using Smart-seq2; Smart-Seq2 for preparation of cDNA followed by library preparation using Nextera XT. Nextera tagmentation according to the standard protocol for single cell RNA-seq following Smart-Seq2	polyA RNA	transcriptomic	cDNA	RNA-Seq	1819184	86	GSE84465	Jul 20 2016	Public on Nov 01 2017	Nov 01 2017	9606	GPL18573	Illumina NextSeq 500	Single cell from Periphery; 1001000180.E4	Short read trimming: Prinseq to remove short reads (-min_len 30) trim the first 10 bp on the 5‰Ûª-end (-trim_left 10), trim reads with low quality on the 3‰Ûª-end (-trim_qual_right 25) and filter low complexity reads (-lc_method entropy \-lc_threshold 65). We used FASTQC to determine overrepresented sequences and removed those using cutadapt (-e 0.15 ‰ÛÒm 30). We then used Prinseq to remove orpha…	0	BioSample: https://www.ncbi.nlm.nih.gov/biosample/SAMN05422327; SRA: https://www.ncbi.nlm.nih.gov/sra?term=SRX1964247	SRA	1	Clark Center, E300	Stanford	USA	spyros.darmanis@gmail.com	Stanford University	Spyros,,Darmanis	California	94305	2017-11-02	2016-07-20 23:24:00	269746512	2097384
GSE84465	GSM2243713	SRP079058	SRR3934617	GBM cell 269	BT_S2	Core_tumour	BT_S2_CT	Immune_cell	Normal	Microglia(CD45)	2514	cluster_1	cluster_8	Brain	diagnosis: glioblastoma; plate id: 1001000176; well: A8; tissue: Tumor; patient id: BT_S2; tsne cluster: 8; cell type: Immune cell; neoplastic: Regular; selection: Microglia(CD45)	NA	NA	single-cell sorting in 96-well plates followed by cDNA preparation using Smart-seq2; Smart-Seq2 for preparation of cDNA followed by library preparation using Nextera XT. Nextera tagmentation according to the standard protocol for single cell RNA-seq following Smart-Seq2	polyA RNA	transcriptomic	cDNA	RNA-Seq	2107184	100	GSE84465	Jul 20 2016	Public on Nov 01 2017	Nov 01 2017	9606	GPL18573	Illumina NextSeq 500	Single cell from Periphery; 1001000180.E5	Short read trimming: Prinseq to remove short reads (-min_len 30) trim the first 10 bp on the 5‰Ûª-end (-trim_left 10), trim reads with low quality on the 3‰Ûª-end (-trim_qual_right 25) and filter low complexity reads (-lc_method entropy \-lc_threshold 65). We used FASTQC to determine overrepresented sequences and removed those using cutadapt (-e 0.15 ‰ÛÒm 30). We then used Prinseq to remove orpha…	0	BioSample: https://www.ncbi.nlm.nih.gov/biosample/SAMN05422599; SRA: https://www.ncbi.nlm.nih.gov/sra?term=SRX1964277	SRA	1	Clark Center, E300	Stanford	USA	spyros.darmanis@gmail.com	Stanford University	Spyros,,Darmanis	California	94305	2017-11-02	2016-07-20 23:23:00	128069100	996395
GSE84465	GSM2243714	SRP079058	SRR3934618	GBM cell 270	BT_S2	Core_tumour	BT_S2_CT	Immune_cell	Normal	Microglia(CD45)	1880	cluster_1	cluster_8	Brain	diagnosis: glioblastoma; plate id: 1001000176; well: G7; tissue: Tumor; patient id: BT_S2; tsne cluster: 8; cell type: Immune cell; neoplastic: Regular; selection: Microglia(CD45)	NA	NA	single-cell sorting in 96-well plates followed by cDNA preparation using Smart-seq2; Smart-Seq2 for preparation of cDNA followed by library preparation using Nextera XT. Nextera tagmentation according to the standard protocol for single cell RNA-seq following Smart-Seq2	polyA RNA	transcriptomic	cDNA	RNA-Seq	1954268	92	GSE84465	Jul 20 2016	Public on Nov 01 2017	Nov 01 2017	9606	GPL18573	Illumina NextSeq 500	Single cell from Periphery; 1001000180.E6	Short read trimming: Prinseq to remove short reads (-min_len 30) trim the first 10 bp on the 5‰Ûª-end (-trim_left 10), trim reads with low quality on the 3‰Ûª-end (-trim_qual_right 25) and filter low complexity reads (-lc_method entropy \-lc_threshold 65). We used FASTQC to determine overrepresented sequences and removed those using cutadapt (-e 0.15 ‰ÛÒm 30). We then used Prinseq to remove orpha…	0	BioSample: https://www.ncbi.nlm.nih.gov/biosample/SAMN05422598; SRA: https://www.ncbi.nlm.nih.gov/sra?term=SRX1964276	SRA	1	Clark Center, E300	Stanford	USA	spyros.darmanis@gmail.com	Stanford University	Spyros,,Darmanis	California	94305	2017-11-02	2016-07-20 23:24:00	250855109	1950609
[truncated: 3,319 more rows]
[truncated: 39 more columns]
