# Supplementary material for: Single-cell RNA-seq variant analysis for exploration of genetic heterogeneity in cancer
Source: Sci Rep. 2019 Jul 2;9:9524. doi: 10.1038/s41598-019-45934-1 (PMC6606766; doi:10.1038/s41598-019-45934-1)
Supplement: Supplementary file 7 — Supplementary information Gene Ontology enrichment analysis [file 41598_2019_45934_MOESM7_ESM.xls]

## Sheet: S1_C1
Single-cell RNA-seq variant analysis for exploration of genetic heterogeneity in cancer
Supplementary information S7
Erik Fasterius, Mathias Uhlén, Cristina Al-Khalili Szigyarto
ID	Description	GeneRatio	BgRatio	pvalue	p.adjust	qvalue	geneID	Count
GO:0042119	neutrophil activation	233/3819	496/16912	5.25372e-34	3.17587e-30	2.37358e-30	FGR/FUCA2/KMT2E/LAMP2/PSMB1/PLAUR/TYROBP/ALOX5/SLC11A1/SERPINB1/ERP44/RNASET2/CD44/TNFRSF1B/ATP6V0A1/TIMP2/AGA/HEXB/CYBA/GDI2/SLC2A3/CNN2/CDK13/PKM/RHOA/ATP11A/KCNAB2/RAB27A/FCGR2B/RAB7A/STXBP2/XRCC5/PSEN1/HSP90AA1/PTPRC/PPIE/RAB10/CD59/FCN1/SCAMP1/B4GALT1/HUWE1/DYNLL1/CMTM6/SNAP23/ADA2/HSP90AB1/SNAP29/MAPK1/CYB5R3/TOM1/ARSA/SYNGR1/PYGL/PYGB/CTSZ/CST3/VAPA/GLA/PSMD7/COTL1/CTSH/ATP8B4/GSDMD/ASAH1/…	233
GO:0043312	neutrophil degranulation	228/3819	484/16912	1.60929e-33	4.86409e-30	3.63531e-30	FGR/FUCA2/LAMP2/PSMB1/PLAUR/TYROBP/ALOX5/SLC11A1/SERPINB1/ERP44/RNASET2/CD44/TNFRSF1B/ATP6V0A1/TIMP2/AGA/HEXB/CYBA/GDI2/SLC2A3/CNN2/CDK13/PKM/RHOA/ATP11A/KCNAB2/RAB27A/RAB7A/STXBP2/XRCC5/PSEN1/HSP90AA1/PTPRC/PPIE/RAB10/CD59/FCN1/SCAMP1/B4GALT1/HUWE1/DYNLL1/CMTM6/SNAP23/ADA2/HSP90AB1/SNAP29/MAPK1/CYB5R3/TOM1/ARSA/SYNGR1/PYGL/PYGB/CTSZ/CST3/VAPA/GLA/PSMD7/COTL1/CTSH/ATP8B4/GSDMD/ASAH1/SIGLEC5/TSPAN…	228
GO:0002283	neutrophil activation involved in immune response	228/3819	487/16912	5.16001e-33	1.03974e-29	7.77079e-30	FGR/FUCA2/LAMP2/PSMB1/PLAUR/TYROBP/ALOX5/SLC11A1/SERPINB1/ERP44/RNASET2/CD44/TNFRSF1B/ATP6V0A1/TIMP2/AGA/HEXB/CYBA/GDI2/SLC2A3/CNN2/CDK13/PKM/RHOA/ATP11A/KCNAB2/RAB27A/RAB7A/STXBP2/XRCC5/PSEN1/HSP90AA1/PTPRC/PPIE/RAB10/CD59/FCN1/SCAMP1/B4GALT1/HUWE1/DYNLL1/CMTM6/SNAP23/ADA2/HSP90AB1/SNAP29/MAPK1/CYB5R3/TOM1/ARSA/SYNGR1/PYGL/PYGB/CTSZ/CST3/VAPA/GLA/PSMD7/COTL1/CTSH/ATP8B4/GSDMD/ASAH1/SIGLEC5/TSPAN…	228
GO:0002446	neutrophil mediated immunity	231/3819	499/16912	1.62857e-32	2.46118e-29	1.83943e-29	FGR/FUCA2/KMT2E/LAMP2/PSMB1/PLAUR/TYROBP/ALOX5/SLC11A1/SERPINB1/ERP44/RNASET2/CD44/TNFRSF1B/ATP6V0A1/TIMP2/AGA/HEXB/CYBA/GDI2/SLC2A3/CNN2/CDK13/PKM/RHOA/ATP11A/KCNAB2/RAB27A/WDR1/RAB7A/STXBP2/XRCC5/PSEN1/HSP90AA1/PTPRC/PPIE/RAB10/CD59/FCN1/SCAMP1/B4GALT1/HUWE1/DYNLL1/CMTM6/SNAP23/ADA2/HSP90AB1/SNAP29/MAPK1/CYB5R3/TOM1/ARSA/SYNGR1/PYGL/PYGB/CTSZ/CST3/VAPA/GLA/PSMD7/COTL1/CTSH/ATP8B4/GSDMD/ASAH1/SI…	231
GO:0006401	RNA catabolic process	162/3819	381/16912	1.56452e-18	1.8915e-15	1.41366e-15	PSMB1/RPS20/SLC11A1/RNASET2/TNFRSF1B/PSMA4/THRAP3/PUM2/YBX3/EIF4B/RPL18/ELAVL1/EXOSC5/TNRC6C/ZCCHC6/DIS3/PSMC5/RPLP0/HNRNPC/AGO1/CIRBP/RPL3/TNRC6B/PSMC6/PSMC1/APEX1/PSME2/PSMA7/PSMD7/GSPT1/RPS16/PPP2R1A/ZC3HAV1/LSM5/EXOSC3/CPEB3/RPL19/DDX5/RPL34/HSPA8/DDX6/PSMD9/MAGOHB/HBS1L/QKI/DROSHA/PPP2CA/PSMD14/SMG7/RPS25/SLIRP/ETF1/PAPD5/RPL21/RPL5/AGO2/RPS10/CNOT1/RPL23/PSMF1/AGO3/NUP214/ZFP36/PSMA1/FXR2/R…	162
GO:0002757	immune response-activating signal transduction	190/3819	497/16912	1.0982e-15	9.48376e-13	7.08795e-13	FGR/SKAP2/CREBBP/PSMB1/CD4/BIRC3/PRKCH/PSMA4/LCP2/CYBA/CUL1/TAB2/PUM2/ELMO2/CDC42/FCGR2B/FBXW11/ACTB/PAG1/ICAM3/ITCH/PSEN1/HSP90AA1/MEF2C/PTPRC/FYB1/FCN1/WDFY1/PSMC5/IRAK3/SPG21/ESR1/EZR/MAP3K1/HSP90AB1/MAPK1/EP300/PSMC6/LGMN/PSMC1/NFKBIA/PSME2/NFATC2/PSMA7/HCK/XIAP/MAPK3/PSMD7/RIPK2/PRKD2/NOP53/PTPRS/PIK3R2/WASL/RAPGEF1/ICAM2/DUSP3/NFKB1/UBE2D3/ELF2/LPXN/UNC93B1/PSMD9/EIF2B1/PTPN6/CLEC4A/DUSP22/…	190
GO:1903706	regulation of hemopoiesis	173/3819	444/16912	2.79201e-15	2.10972e-12	1.57675e-12	BAD/TMEM176A/CREBBP/KMT2E/SCIN/PSMB1/CD4/TYROBP/CD74/PSMA4/PRDM1/SPI1/RHOA/PRKCZ/ATP6AP1/TCF3/PDCD2/FCGR2B/IL4R/TNRC6C/ITCH/TP73/SENP1/MEF2C/PSMC5/GNAS/AGO1/IL12RB1/SETD1A/XBP1/TNRC6B/EP300/PSMC6/HIF1A/PSMC1/ACIN1/NFKBIA/PSME2/NFATC2/PSMA7/RASSF2/ATP11C/PSMD7/CA2/RIPK2/CLPTM1/LILRB1/TGFB1/CDK6/ZMIZ1/CSF3/FBXW7/ZBTB16/PSMD9/PTPN6/CD83/SMAP1/DROSHA/BCL6/CD86/FOXP1/PSMD14/LOXL3/STAT1/IL1RL2/ID2/NFE2…	173
GO:0022613	ribonucleoprotein complex biogenesis	180/3819	468/16912	3.24429e-15	2.17908e-12	1.6286e-12	RPS20/STRAP/TFB1M/LSG1/CELF2/NOP58/USP36/PUM2/RIOK2/SFSWAP/EIF4B/RPL18/DDX20/WDR18/THUMPD1/SART3/XAB2/EXOSC5/HSP90AA1/DIS3/NUFIP1/YTHDC1/WBP11/RRN3/NOP14/RPLP0/AGO1/HSP90AB1/SIRT1/CIRBP/SNRPD3/SNU13/DDX17/RPL3/PRMT5/SNW1/SRSF5/CRNKL1/NOP56/SUV39H1/PIH1D1/POP4/RPS16/NOP53/SETX/EXOSC3/EIF3A/GTPBP4/RPL19/NUP88/RPL34/FRG1/DDX6/KRR1/SRSF9/BYSL/DROSHA/USP4/PNO1/WDR77/RPF1/NSUN4/PTBP2/RPS25/HEATR1/PAPD5…	180
GO:0070972	protein localization to endoplasmic reticulum	68/3819	130/16912	1.26727e-13	6.96425e-11	5.20492e-11	SEC62/RPS20/SEC63/RPL18/RAB10/PPP1R15A/RPLP0/KDELR3/RPL3/SRP54/CHMP4B/VAPA/RPS16/GBF1/RPL19/RPL34/SSR3/SPCS1/RTN4/RPS25/RPL21/RPL5/RPS10/RPL23/SPCS3/RPL36/RPL27/UBAC2/KDELR2/RPL35/RPS6/RPLP1/RPS24/SRP14/PMM2/RPS2/RPS11/RPL13A/RPS3A/RPL10/RPL7/SEC16A/MIA2/RPL9/RPS14/PDIA3/RPL13/SRP68/RPSA/TAPT1/RPS21/RPS7/RPL4/RPLP2/SRPRA/RPS27/PDIA2/BCAP31/RPS23/RPL14/RPS26/RPL23A/RPL39/UBA52/RPL41/RPS28/RPL36A/C…	68
GO:0034976	response to endoplasmic reticulum stress	115/3819	273/16912	3.2888e-13	1.65673e-10	1.23821e-10	SEC62/ERP44/SEC63/JKAMP/CREB3L3/SEC61A2/WIPI1/ASNS/NCK2/SEL1L/FCGR2B/DERL2/MYDGF/PPP1R15A/PSMC5/ERP29/DNAJB11/SIRT1/KDELR3/XBP1/EP300/PSMC6/PSMC1/BFAR/UBXN8/PPP2CB/PIK3R2/TBL2/GOSR2/CCDC47/TMEM33/WFS1/CCND1/UBE4A/SELENOK/AUP1/NFE2L2/PARK7/EDEM3/ATF6/UFM1/SERP1/TNFRSF10B/SSR1/ATF4/EIF2AK4/POMT1/SESN2/SELENOS/SERINC3/EDEM1/UBAC2/UBQLN1/FAM129A/UGGT1/TOR1A/DERL1/TLN1/FLOT1/PARP16/SEC31A/TMBIM6/TMX1/…	115
GO:0009896	positive regulation of catabolic process	150/3819	388/16912	4.21579e-13	1.96034e-10	1.46511e-10	GCLC/BAD/OSBPL7/MYLIP/MLXIPL/TNFRSF1B/SNX1/PIAS1/GNAI3/VPS35/CHFR/RAB7A/NRDC/TNRC6C/ITCH/TP53INP2/PSEN1/HSP90AA1/PSMC5/P2RX7/SPTLC1/EZR/HDAC6/WAC/SIRT1/SH3GLB1/XBP1/TNRC6B/RBX1/PSMC6/SPTLC2/HIF1A/PSMC1/MAPK3/AXIN1/RIPK2/BNIP3L/FZR1/NOP53/GAPDHS/ZC3HAV1/DVL1/CPEB3/SMURF2/FBXW7/SH3D19/CTSC/CD81/USP5/QKI/TFEB/CSNK1A1/NFE2L2/PARK7/RNF19B/TNFAIP3/FBXL5/PTK2B/LRP1/PFKFB2/AGO2/CNOT1/GGA3/IL1B/BECN1/TICA…	150
GO:0031331	positive regulation of cellular catabolic process	132/3819	330/16912	6.14127e-13	2.65171e-10	1.98183e-10	GCLC/BAD/OSBPL7/MLXIPL/TNFRSF1B/PIAS1/GNAI3/VPS35/CHFR/NRDC/TNRC6C/ITCH/TP53INP2/PSEN1/HSP90AA1/PSMC5/P2RX7/SPTLC1/EZR/HDAC6/WAC/SIRT1/SH3GLB1/XBP1/TNRC6B/RBX1/PSMC6/SPTLC2/HIF1A/PSMC1/MAPK3/AXIN1/RIPK2/BNIP3L/NOP53/GAPDHS/ZC3HAV1/DVL1/CPEB3/FBXW7/SH3D19/CTSC/CD81/USP5/QKI/TFEB/CSNK1A1/NFE2L2/PARK7/RNF19B/TNFAIP3/FBXL5/PTK2B/LRP1/PFKFB2/AGO2/CNOT1/IL1B/BECN1/TICAM1/ZFP36/EIF2AK4/VPS13C/APOE/SNX9/…	132
GO:0006914	autophagy	175/3819	475/16912	7.02501e-13	2.65414e-10	1.98364e-10	BAD/POLDIP2/LAMP2/OSBPL7/VPS41/ATP6V0A1/DAPK2/TAB2/USP36/VMP1/GNAI3/VPS35/WIPI1/CSNK2A2/SREBF1/RAB7A/TIGAR/TP53INP2/PSEN1/HSP90AA1/ULK2/CHMP2B/WBP11/DNM1L/NSFL1C/DYNLL1/SNX5/SPTLC1/HDAC6/WAC/SIRT1/SH3GLB1/SNAP29/TOMM22/XBP1/TSPO/MTMR3/EP300/SPTLC2/HIF1A/CHMP4B/MAPK3/USP10/KAT8/HERC1/BMF/RIPK2/MTMR9/BNIP3L/PIK3R2/PRKAG2/MAPK8/ACBD5/TBC1D12/FBXW7/HSPA8/EIF4G2/TCIRG1/GAPDH/PRKAB1/TFEB/DAP/ARSB/ATP6V…	175
GO:0061919	process utilizing autophagic mechanism	175/3819	475/16912	7.02501e-13	2.65414e-10	1.98364e-10	BAD/POLDIP2/LAMP2/OSBPL7/VPS41/ATP6V0A1/DAPK2/TAB2/USP36/VMP1/GNAI3/VPS35/WIPI1/CSNK2A2/SREBF1/RAB7A/TIGAR/TP53INP2/PSEN1/HSP90AA1/ULK2/CHMP2B/WBP11/DNM1L/NSFL1C/DYNLL1/SNX5/SPTLC1/HDAC6/WAC/SIRT1/SH3GLB1/SNAP29/TOMM22/XBP1/TSPO/MTMR3/EP300/SPTLC2/HIF1A/CHMP4B/MAPK3/USP10/KAT8/HERC1/BMF/RIPK2/MTMR9/BNIP3L/PIK3R2/PRKAG2/MAPK8/ACBD5/TBC1D12/FBXW7/HSPA8/EIF4G2/TCIRG1/GAPDH/PRKAB1/TFEB/DAP/ARSB/ATP6V…	175
GO:0090150	establishment of protein localization to membrane	120/3819	295/16912	1.81231e-12	6.44437e-10	4.81637e-10	BAD/ARHGAP44/SEC62/RPS20/BID/ZDHHC6/SEC63/GOPC/VAMP3/RPL18/TRAM1/GRIPAP1/VPS35/TP73/HSP90AA1/RAB10/DYNLL1/RPLP0/STX1B/TIMM13/TOMM22/RPL3/SAMM50/TIMM9/SRP54/CHMP4B/BMF/ZDHHC2/PDCD5/RPS16/MAPK8/RPL19/YWHAE/RAB34/RPL34/GOLPH3/SSR3/GRIN3B/RPS25/ITGB1BP1/PPP3CC/RPL21/RPL5/RPS10/SSR1/RPL23/MACF1/YWHAH/RPL36/RPL27/EXOC4/INPP5K/REEP2/RPL35/RPS6/SDCBP/RPLP1/RPS24/SRP14/RPS2/RPS11/RPL13A/GOLPH3L/TP53BP2/GO…	120
GO:0048002	antigen processing and presentation of peptide antigen	85/3819	186/16912	2.21794e-12	7.44857e-10	5.56689e-10	AP2B1/PSMB1/SLC11A1/CD74/PSMA4/VAMP3/CYBA/FCGR2B/RAB7A/KIFAP3/CAPZB/ITGB5/PSMC5/DYNLL1/SNAP23/TREM2/PSMC6/LGMN/PSMC1/PSME2/SEC23A/PSMA7/PSMD7/PSMD9/LNPEP/ACTR1B/PSMD14/CAPZA1/NCF2/CLTA/PSMF1/KLC1/CANX/PSMA1/ACTR10/PSMB7/KIF23/ITGAV/SEC31A/TAPBPL/CLTC/PSMB6/PSMA5/ARF1/MARCH1/SEC24D/SAR1B/SEC13/FCER1G/PSMB4/PSMC2/CTSS/ERAP1/CYBB/B2M/AP1G1/PDIA3/TAP1/CTSF/TRAF6/SEC24C/CALR/AP2A2/PSMD13/BCAP31/HLA-DR…	85
GO:0019080	viral gene expression	86/3819	190/16912	3.14606e-12	9.77228e-10	7.30358e-10	POLR2J/RPS20/PTBP1/NUP160/POLR2B/RSF1/CTDP1/RPL18/SEH1L/RPLP0/NUP50/POLR2E/EIF3L/RPL3/EP300/SNW1/NELFCD/MON1B/RPS16/POLR2I/TRIM14/EIF3A/RPL19/NUP88/RPL34/RPS25/RPL21/RPL5/RPS10/NUP153/RPL23/NUP214/SMARCA4/ZFP36/EIF2AK4/RPL36/RPL27/INPP5K/DHX9/RPL35/RPS6/RPLP1/GTF2B/RPS24/SSB/NUP54/NUP58/FURIN/RPS2/IFITM3/RPS11/RPL13A/EIF2D/RPS3A/RPL10/RPL7/RANBP2/USF1/RPL9/RPS14/RPL13/RPSA/TRIM8/RPS21/RPS7/RPL4/E…	86
GO:0016482	cytosolic transport	70/3819	143/16912	3.58021e-12	9.9652e-10	7.44776e-10	SPAG9/HEATR5B/SNX1/VAMP3/MON2/VPS35/WIPI1/RAB7A/ERC1/MTMR2/SNX5/KIF16B/EZR/MAPK1/ZFYVE21/CLN5/MAPK3/TMEM87A/ANKRD27/WDR91/SNX8/RIC1/GBF1/GOSR2/PIKFYVE/CHMP3/RAB29/VPS26A/CCDC91/STX16/BECN1/MAP2K2/VPS13C/SNX6/TBC1D5/TBC1D14/SORT1/STX6/GCC2/SORL1/RDX/ACTR2/DNAJC13/VPS53/SGSM2/CLTC/VPS54/RAB5A/VPS26B/VTI1A/TGOLN2/DAB2/TRAPPC10/RHOBTB3/AP1G1/WDR81/MAP2K1/STX8/RAB6A/BET1L/GAK/LAMP1/SRSF10/LRRK2/SRC/SY…	70
GO:0009144	purine nucleoside triphosphate metabolic process	125/3819	314/16912	3.72533e-12	9.9652e-10	7.44776e-10	BAD/NDUFAF7/SLC25A13/MLXIPL/COX15/BID/NDUFS1/NUP160/ATP6V0A1/CTNS/GNAI3/PFKP/PKM/RHOA/SIRT6/TIGAR/SEH1L/DNM1L/P2RX7/DLD/NUP50/TSPO/HIF1A/SAMHD1/NME4/TGFB1/GAPDHS/OGDH/PRKAG2/AK1/NUP88/HSPA8/TCIRG1/GAPDH/TPI1/COX6A1/ATP6V1A/DGUOK/PARK7/ATP5PB/NDUFA8/RHOQ/PFKFB2/ATP5F1E/NUP153/ITPA/NUP214/COX7C/UQCR11/NDUFA10/COX4I1/NDUFA2/RAN/AMPD3/LDHA/ATP5MC2/UQCC2/NUP54/NUP58/NCOR1/PFKL/NIPSNAP2/ATP6V1B2/NDUFB9…	125
GO:0006909	phagocytosis	101/3819	237/16912	3.90628e-12	9.9652e-10	7.44776e-10	FGR/SLC11A1/MSR1/CYBA/ELMO2/ABCA7/RAB27A/CDC42/FCGR2B/SCARB1/ACTB/RAB7A/ICAM3/HSP90AA1/FCN1/P2RX7/TREM2/HSP90AB1/MAPK1/MYH9/HCK/TM9SF4/MAPK3/SPG11/TGFB1/ICAM5/PIK3R2/WASL/RAPGEF1/RAB34/CORO1C/BIN2/CSNK1A1/ACTR3/WIPF1/RAP1A/LEPR/NCF2/LRP1/IL1B/C3/CD93/BECN1/PRKCG/RAC2/PPARG/DOCK2/RAC1/TLR2/ACTR2/ITGAV/SCARB2/RAB20/FCGR2A/PDIA6/RAB5A/ATG3/PAK1/MERTK/ELMO1/NCK1/XKR8/WASF2/FCER1G/ABR/ITGB2/ARHGAP25/A…	101
GO:0009141	nucleoside triphosphate metabolic process	131/3819	334/16912	3.95641e-12	9.9652e-10	7.44776e-10	BAD/NDUFAF7/SLC25A13/MLXIPL/COX15/BID/NDUFS1/NUP160/ATP6V0A1/CTNS/GNAI3/PFKP/PKM/RHOA/SIRT6/TIGAR/SEH1L/DNM1L/P2RX7/DLD/NUP50/TSPO/HIF1A/SAMHD1/NME4/TGFB1/GAPDHS/OGDH/PRKAG2/AK1/NUP88/HSPA8/TCIRG1/GAPDH/TPI1/COX6A1/ATP6V1A/DGUOK/PARK7/ATP5PB/NDUFA8/RHOQ/PFKFB2/ATP5F1E/NUP153/ITPA/NUP214/COX7C/UQCR11/NDUFA10/UCK1/COX4I1/NDUFA2/RAN/AMPD3/LDHA/ATP5MC2/UQCC2/NUP54/NUP58/AK7/NCOR1/PFKL/NIPSNAP2/ATP6V1…	131
GO:0010498	proteasomal protein catabolic process	165/3819	452/16912	7.65274e-12	1.61717e-09	1.20863e-09	GCLC/FBXL3/OSBPL7/RHBDF1/PSMB1/UBR2/PIAS1/CUL3/PSMA4/ERCC8/JKAMP/CUL1/RNF4/BTBD1/SEL1L/CHFR/FBXW11/DERL2/UBE2A/PPP2R5C/ITCH/SENP1/PSEN1/PCNP/PSMC5/NSFL1C/RFFL/WAC/HSP90AB1/SIRT1/XBP1/RBX1/PSMC6/PSMC1/PSME2/PSMA7/N4BP1/PSMD7/AXIN1/FBXO31/BFAR/UBXN8/PPP2CB/FZR1/NOP53/UBE2R2/DVL1/UBE2S/CCDC47/SMURF2/UBE2D3/WFS1/FBXW7/UBE4A/PSMD9/USP5/SPSB2/CSNK1A1/CRBN/UBE3A/PSMD14/AUP1/NFE2L2/PARK7/EDEM3/RNF19B/FBX…	165
GO:0045047	protein targeting to ER	54/3819	101/16912	1.34446e-11	2.52407e-09	1.88643e-09	SEC62/RPS20/SEC63/RPL18/RPLP0/RPL3/SRP54/CHMP4B/RPS16/RPL19/RPL34/SSR3/SPCS1/RPS25/RPL21/RPL5/RPS10/RPL23/SPCS3/RPL36/RPL27/RPL35/RPS6/RPLP1/RPS24/SRP14/PMM2/RPS2/RPS11/RPL13A/RPS3A/RPL10/RPL7/RPL9/RPS14/RPL13/SRP68/RPSA/RPS21/RPS7/RPL4/RPLP2/SRPRA/RPS27/RPS23/RPL14/RPS26/RPL23A/RPL39/UBA52/RPL41/RPS28/RPL36A/CHMP4A	54
GO:0045088	regulation of innate immune response	156/3819	424/16912	1.42933e-11	2.54127e-09	1.89929e-09	FGR/CREBBP/PSMB1/MATR3/BIRC3/IFNGR1/PIAS1/PSMA4/CYBA/CUL1/TAB2/PUM2/FCGR2B/FBXW11/ICAM3/ITCH/XRCC5/FCN1/WDFY1/PSMC5/MMP2/MAVS/IRAK3/ESR1/MAP3K1/HSP90AB1/JAK2/EP300/PSMC6/LGMN/PSMC1/NFKBIA/PSME2/PSMA7/HCK/SAMHD1/XIAP/PSMD7/RIPK2/LILRB1/NOP53/PTPRS/ICAM2/NFKB1/UBE2D3/UNC93B1/PSMD9/PTPN6/CLEC4A/MAPKAPK3/PSMD14/STAT1/TNFAIP3/PSPC1/EREG/IRF1/PSMF1/TICAM1/PSMA1/SEC14L1/NECTIN2/RAF1/PPARG/TRIM5/ANKRD17/…	156
GO:0046034	ATP metabolic process	111/3819	278/16912	4.81411e-11	7.46484e-09	5.57905e-09	BAD/NDUFAF7/SLC25A13/MLXIPL/COX15/BID/NDUFS1/NUP160/ATP6V0A1/CTNS/PFKP/PKM/RHOA/SIRT6/TIGAR/SEH1L/DNM1L/P2RX7/DLD/NUP50/TSPO/HIF1A/TGFB1/GAPDHS/OGDH/PRKAG2/AK1/NUP88/HSPA8/TCIRG1/GAPDH/TPI1/COX6A1/ATP6V1A/PARK7/ATP5PB/NDUFA8/PFKFB2/ATP5F1E/NUP153/NUP214/COX7C/UQCR11/NDUFA10/COX4I1/NDUFA2/AMPD3/LDHA/ATP5MC2/UQCC2/NUP54/NUP58/NCOR1/PFKL/NIPSNAP2/ATP6V1B2/NDUFB9/SLC25A25/NDUFC2/RANBP2/PID1/ATP5MC3/H…	111
GO:0030099	myeloid cell differentiation	145/3819	392/16912	4.81603e-11	7.46484e-09	5.57905e-09	CREBBP/KMT2E/FARP2/SCIN/PAFAH1B1/CD4/TYROBP/CD74/SPI1/CDC42/WDR1/ATP6AP1/TFRC/TNRC6C/SENP1/PSEN1/MEF2C/KAT6A/GNAS/AGO1/SIRT1/JAK2/SETD1A/MYH9/TNRC6B/EP300/HIF1A/ACIN1/NFKBIA/RASSF2/KAT8/CA2/LILRB1/TGFB1/KLF1/DNASE2/CDK6/CSF3/FBXW7/ZBTB16/SOX6/SLC11A2/LTBR/PTPN6/SMAP1/VEGFA/BCL6/FOXP1/STAT1/ID2/RBBP5/CREB1/FOXO3/PTBP3/NR4A3/CSF3R/PTK2B/FAM213A/INHBA/AGO3/KLF2/ZFP36/NDFIP1/LGALS3/PPARG/H3F3B/ETS1/R…	145
GO:0016050	vesicle organization	146/3819	397/16912	6.71383e-11	9.66312e-09	7.222e-09	SNX11/VPS41/PAFAH1B1/SNX1/CUL3/ZFYVE16/VAMP3/TBC1D22A/GNAI3/TBC1D1/RAB27A/PICALM/LMAN1/RAB7A/SAR1A/STX7/CHMP2B/CD59/TMED2/RFX2/SNX5/P2RX7/SNAP23/TBC1D2/STX1B/SNAP29/SEC23A/CTSZ/CHMP4B/VAPA/SPG11/PPP6R1/ANKRD27/NAPA/BET1/SNX8/WASL/TBC1D13/HPS1/GBF1/TBC1D12/GOSR2/RAB34/TBC1D9/CTSC/PPP6R3/STX2/GOLPH3/TFG/CHMP3/RAB29/CREB1/LRMP/SNX19/SEC22A/SRGN/STX16/SNX6/NECTIN2/SNX9/CHMP1A/TBC1D5/TBC1D14/AP3B1/SOR…	146
GO:0034248	regulation of cellular amide metabolic process	167/3819	473/16912	1.20325e-10	1.6531e-08	1.23549e-08	POLR2J/NUP160/NSMAF/POLR2B/PUM2/YBX3/EIF4B/ABCA7/ELAVL1/RHOA/TCOF1/NCK2/PICALM/EIF4G3/TIGAR/TNRC6C/MKNK1/PUM3/SEH1L/PPP1R15A/SRRT/GCN1/ESR1/AGO1/NUP50/CIRBP/POLR2E/MAPK1/POLDIP3/TNRC6B/EIF5/UQCC1/RBM3/MAPK3/POLR2I/TGFB1/CPEB3/LARP4B/NUP88/DDX5/EIF4G2/DDX6/GAPDH/QKI/MRPS27/DROSHA/CPEB4/NFE2L2/NSUN4/RPS6KA1/FOXO3/ETF1/SERP1/PTK2B/ZC3H7A/RPL5/AGO2/NUP153/CNOT1/MIF4GD/AGO3/NUP214/MAP2K2/ZFP36/ATF4/OR…	167
GO:2001233	regulation of apoptotic signaling pathway	139/3819	376/16912	1.26961e-10	1.70551e-08	1.27466e-08	GCLC/BAD/CFLAR/SLC25A5/PLAUR/BID/CD74/CD44/DAPK2/CTNNA1/YBX3/SP100/MNT/NCK2/PTGS2/TP73/PSEN1/RRN3/DNAJA1/DNM1L/DYNLL1/ERP29/ICAM1/ZC3HC1/RFFL/SIRT1/JAK2/NRP1/XBP1/BIK/HIF1A/STK4/CTSH/BMF/TNFRSF10A/PIH1D1/PDCD5/PIAS4/PPP2R1A/GSDME/TGFBR1/MAPK8/UNC5B/YWHAE/SLC9A3R1/WFS1/FBXW7/CTSC/MADD/LTBR/SOD2/FAM162A/IL1A/HTRA2/BIRC6/NFE2L2/PARK7/IVNS1ABP/TNFAIP3/HSPH1/TNFRSF10B/PPP3CC/MAPK8IP1/INHBA/G0S2/IL1B/R…	139
GO:0019083	viral transcription	77/3819	176/16912	3.12024e-10	3.69841e-08	2.7641e-08	POLR2J/RPS20/NUP160/POLR2B/RSF1/CTDP1/RPL18/SEH1L/RPLP0/NUP50/POLR2E/RPL3/EP300/SNW1/NELFCD/MON1B/RPS16/POLR2I/TRIM14/RPL19/NUP88/RPL34/RPS25/RPL21/RPL5/RPS10/NUP153/RPL23/NUP214/SMARCA4/ZFP36/RPL36/RPL27/INPP5K/DHX9/RPL35/RPS6/RPLP1/GTF2B/RPS24/NUP54/NUP58/RPS2/IFITM3/RPS11/RPL13A/RPS3A/RPL10/RPL7/RANBP2/USF1/RPL9/RPS14/RPL13/RPSA/TRIM8/RPS21/RPS7/RPL4/RPLP2/JUN/POLR2L/RPS27/RPS23/RPL14/SUPT5H/R…	77
GO:0031349	positive regulation of defense response	161/3819	458/16912	3.76742e-10	4.21742e-08	3.152e-08	CREBBP/PSMB1/MATR3/BIRC3/PSMA4/CYBA/CUL1/TAB2/PUM2/CREB3L3/FBXW11/PTGS2/ICAM3/ITCH/XRCC5/MEF2C/FCN1/WDFY1/MGST2/PSMC5/MMP2/MAVS/IRAK3/ESR1/MAP3K1/JAK2/DDT/OSM/EP300/PSMC6/LGMN/PSMC1/NFKBIA/PSME2/PSMA7/HCK/XIAP/MAPK3/PSMD7/RIPK2/TGFB1/NOP53/PTPRS/PIK3CG/ICAM2/NFKB1/UBE2D3/UNC93B1/PSMD9/CLEC4A/MAPKAPK3/PSMD14/PARK7/TNFAIP3/PSPC1/EREG/IRF1/IL1B/C3/PSMF1/TICAM1/PSMA1/SEC14L1/NECTIN2/RAF1/TRIM5/ANKRD1…	161
GO:0043087	regulation of GTPase activity	167/3819	480/16912	4.33855e-10	4.68331e-08	3.5002e-08	ARHGAP44/PAFAH1B1/RABEP1/FAM13B/ARHGAP31/ARHGAP6/TBC1D22A/GDI2/TNK2/TBC1D1/MYO9A/ARHGAP10/PICALM/RASAL2/ARHGAP15/PLXNA2/SMAP2/TMED2/GNAO1/DNM1L/GMIP/ARHGAP4/RGS1/ICAM1/TBC1D2/NRP1/MYO9B/RANGAP1/RIN3/CD40/ARHGEF7/CCL22/AXIN1/ANKRD27/PIK3R2/ADAP1/CHN2/TBC1D13/RIC1/DOCK8/RAPGEF1/ARHGAP21/TBC1D12/TBC1D9/CORO1C/ARHGDIB/SMAP1/BCL6/ACAP2/RAP1A/SIPA1L2/ITGB1BP1/PTK2B/PREX1/RGS13/DOCK4/ARHGAP22/SNX9/PLXNA…	167
GO:0071900	regulation of protein serine/threonine kinase activity	170/3819	494/16912	7.79594e-10	7.89935e-08	5.90379e-08	MAP3K14/SPAG9/MAP4K3/CD74/MAP2K3/TAB2/ATP2B4/WNK1/RHOA/MAP4K4/EDN1/TP73/PSEN1/DNAJA1/P2RX7/ERP29/IRAK3/MAP3K1/HSP90AB1/SIRT1/JAK2/CRKL/MAPK1/PDGFB/CD40/STK4/STK24/FLT1/RGCC/MAPK3/AXIN1/RIPK2/TNFRSF10A/PIH1D1/TGFB1/PPP2R1A/CDK6/PIK3CG/PRKAG2/TGFBR1/TESK1/RAPGEF1/GTPBP4/MAP3K8/DUSP3/PRKAR1A/FAM20A/CCND1/CHORDC1/HIPK3/MADD/CD81/PTPN6/STK38/CCNC/CCND3/DUSP22/VEGFA/PPP2CA/MAPKAPK3/CNPPD1/STK25/RAP1A/T…	170
GO:0031647	regulation of protein stability	99/3819	250/16912	8.98932e-10	8.90827e-08	6.65783e-08	CREBBP/FBXL3/LAMP2/MYLIP/CUL3/PER3/USP36/VPS35/ATP1B3/PFN2/CDC42/SEL1L/SREBF1/CHFR/FBXW11/SIRT6/HSP90AA1/HDAC6/HSP90AB1/SIRT1/SH3GLB1/MAPK1/XBP1/EP300/STK4/RASSF2/CTSH/MTMR9/NOP53/TMEM147/CDC37L1/DVL1/GTPBP4/PFN1/WFS1/FBXW7/HSPA8/CD81/CREBL2/GAPDH/USP4/RTN4/CCT4/PARK7/CREB1/TCP1/RPL5/CDKN1A/RPL23/NCLN/HIP1R/FLOT2/KRAS/CDK7/VHL/MDM2/COG3/DPM2/DERL1/APTX/FLOT1/USP3/HSPD1/CCT6A/GOLGA7/CCT5/BAG3/GNAQ…	99
GO:0022618	ribonucleoprotein complex assembly	86/3819	208/16912	9.47811e-10	9.24116e-08	6.90663e-08	STRAP/CELF2/PUM2/SFSWAP/EIF4B/DDX20/WDR18/SART3/XAB2/HSP90AA1/NUFIP1/YTHDC1/AGO1/HSP90AB1/CIRBP/SNRPD3/SNU13/RPL3/PRMT5/SNW1/SRSF5/CRNKL1/PIH1D1/NOP53/SETX/EIF3A/DDX6/SRSF9/USP4/WDR77/RPF1/NSUN4/PTBP2/RPL5/AGO2/SRSF6/RPS10/CNOT1/MRPS7/SNRPD2/SNRPB/AGO3/LSM4/EIF2S3/DHX30/ERAL1/DHX9/TGS1/RSL24D1/G3BP2/CNOT6L/SCAF11/TXNL4A/RPL13A/EIF2D/EIF2A/NAF1/ABT1/LUC7L2/RPL10/C9orf72/CELF1/ATM/ADAR/RPS14/PRPF18…	86
GO:0007034	vacuolar transport	60/3819	128/16912	1.08432e-09	1.03343e-07	7.72359e-08	M6PR/LAMP2/VPS41/ZFYVE16/USE1/VPS35/RAB7A/CHMP2B/HMGXB4/CHMP4B/MGRN1/NAGPA/LEPROTL1/DENND3/GOSR2/HSPA8/ARSB/CHMP3/CCDC91/BECN1/VPS13C/CHMP1A/NDFIP1/AP3B1/SORT1/TGFBRAP1/GCC2/BIN1/SORL1/SCARB2/VPS53/TMEM50B/SNAPIN/LYST/ARF1/RHOB/VPS54/C9orf72/VTI1A/PINK1/VPS28/HGSNAT/AP1G1/UBXN6/STX8/GAK/TRAK1/TMEM50A/HGS/LAMP1/CLN3/LRRK2/SMURF1/LEPROT/AP4M1/VPS52/CHMP4A/CHMP1B/NCOA4/RAB7B	60
GO:0006417	regulation of translation	151/3819	429/16912	1.19747e-09	1.11365e-07	8.32315e-08	POLR2J/NUP160/POLR2B/PUM2/YBX3/EIF4B/ELAVL1/RHOA/TCOF1/NCK2/EIF4G3/TNRC6C/MKNK1/PUM3/SEH1L/PPP1R15A/SRRT/GCN1/ESR1/AGO1/NUP50/CIRBP/POLR2E/MAPK1/POLDIP3/TNRC6B/EIF5/UQCC1/RBM3/MAPK3/POLR2I/TGFB1/CPEB3/LARP4B/NUP88/DDX5/EIF4G2/DDX6/GAPDH/QKI/MRPS27/DROSHA/CPEB4/NSUN4/RPS6KA1/FOXO3/ETF1/SERP1/PTK2B/ZC3H7A/RPL5/AGO2/NUP153/CNOT1/MIF4GD/AGO3/NUP214/MAP2K2/ZFP36/ATF4/EIF2AK4/FXR2/ILF3/NGDN/SESN2/C12or…	151
GO:0019058	viral life cycle	117/3819	312/16912	1.38737e-09	1.2707e-07	9.49695e-08	CD4/CD74/NUP160/YTHDC2/CDC42/TFRC/SCARB1/RAB7A/ITCH/ITGB5/CHMP2B/PPIE/FCN1/SEH1L/MAVS/ICAM1/NUP50/HSP90AB1/CHMP4B/VAPA/KPNA3/SLC1A5/ZC3HAV1/KPNB1/NUP88/DDX5/HSPA8/DDX6/CD81/SELPLG/TRIM38/CD86/KPNA1/CHMP3/RAB29/CD46/CXCR4/NUP153/NUP214/APOBEC3A/EIF2AK4/ILF3/NECTIN2/APOE/BST2/CHMP1A/TRIM5/RAN/INPP5K/ROCK2/RAB1A/ITGAV/NUP54/SCARB2/NUP58/VPS37B/PML/FURIN/MVB12A/IFITM3/RAB5A/TNIP1/DYNLT1/STOM/USP6NL/I…	117
GO:1902532	negative regulation of intracellular signal transduction	169/3819	495/16912	1.70871e-09	1.519e-07	1.13526e-07	ARHGAP44/PAFAH1B1/PLAUR/BID/CD74/UBR2/CD44/TIMP2/CUL3/ATP2B4/YBX3/HDAC7/RHOA/PTGS2/SRI/RASAL2/MARK3/DLG1/PPP2R5C/ITCH/TP73/RRN3/DNAJA1/P2RX7/IGBP1/IRAK3/NLRP1/ESR1/EZR/RFFL/SIRT1/PIK3IP1/XBP1/HIF1A/RASSF2/MGRN1/USP10/PPP2CB/NOP53/CARD8/PPP2R1A/PIK3R2/RAPGEF1/EIF3A/DUSP3/SLC9A3R1/WFS1/HIPK3/ITFG2/PTPN6/OPRM1/STK38/SOD2/DUSP22/PPP2CA/BCL6/HTRA2/STAT1/PLEK/NFE2L2/PARK7/ASH1L/IVNS1ABP/KPTN/TNFAIP3/PK…	169
GO:0042176	regulation of protein catabolic process	128/3819	352/16912	2.26572e-09	1.98497e-07	1.48352e-07	GCLC/OSBPL7/RHBDF1/MYLIP/TNFRSF1B/SNX1/PIAS1/TIMP2/VPS35/CDC42/CHFR/DERL2/RAB7A/NRDC/ITCH/SENP1/PSEN1/HSP90AA1/PSMC5/IRAK3/EZR/WAC/HSP90AB1/XBP1/RBX1/PSMC6/PSMC1/PSME2/CST3/TIMP1/N4BP1/AXIN1/FZR1/NOP53/WDR91/RIC1/DVL1/SMURF2/FBXW7/SH3D19/CTSC/CD81/USP5/CSNK1A1/UBE3A/PSMD14/NFE2L2/PARK7/RNF19B/TNFAIP3/FBXL5/PTK2B/RPL5/LRP1/GGA3/IL1B/RPL23/PSMF1/PRKCG/APOE/DDA1/SNX9/LATS1/GFAP/NDFIP1/ARNTL/EDEM1/UB…	128
GO:1903320	regulation of protein modification by small protein conjugation or removal	85/3819	209/16912	3.06974e-09	2.52321e-07	1.88579e-07	GCLC/SPRTN/BIRC3/PIAS1/CUL3/RNF4/HMG20B/CHFR/SART3/ITCH/PSEN1/HSP90AA1/DNAJA1/FKBP1A/CAPN3/HSP90AB1/TSPO/XIAP/N4BP1/AXIN1/UBE2I/RIPK2/PIAS4/FZR1/NOP53/AIMP2/TGFBR1/GTPBP4/UBE2S/WFS1/FBXW7/ARRDC3/UBE3A/USP4/WDR48/PARK7/TNFAIP3/EGR1/RPL5/RWDD3/RPL23/PRKCG/AVPR2/TICAM1/NDFIP1/UBQLN1/TANK/DERL1/RAB1A/HMG20A/FANCI/RPS2/ARRB2/BCL10/SPOPL/TNIP1/TBC1D7-LOC100130357/TBC1D7/TRIP12/RNF111/PINK1/VPS28/GNL3/O…	85
GO:0071826	ribonucleoprotein complex subunit organization	88/3819	220/16912	4.28606e-09	3.36483e-07	2.5148e-07	STRAP/CELF2/PUM2/SFSWAP/EIF4B/DDX20/WDR18/SART3/XAB2/HSP90AA1/NUFIP1/YTHDC1/AGO1/HSP90AB1/CIRBP/SNRPD3/SNU13/RPL3/PRMT5/SNW1/SRSF5/CRNKL1/PIH1D1/NOP53/SETX/EIF3A/DDX6/SRSF9/USP4/WDR77/RPF1/NSUN4/PTBP2/MTIF3/RPL5/AGO2/SRSF6/RPS10/CNOT1/MRPS7/SNRPD2/SNRPB/AGO3/KLC1/LSM4/EIF2S3/DHX30/ERAL1/DHX9/TGS1/RSL24D1/G3BP2/CNOT6L/SCAF11/TXNL4A/RPL13A/EIF2D/EIF2A/NAF1/ABT1/LUC7L2/RPL10/C9orf72/CELF1/ATM/ADAR/R…	88
GO:0070498	interleukin-1-mediated signaling pathway	49/3819	100/16912	5.75317e-09	4.4587e-07	3.33233e-07	PSMB1/PSMA4/CUL1/TAB2/FBXW11/PSMC5/IRAK3/RBX1/PSMC6/PSMC1/NFKBIA/PSME2/PSMA7/MAPK3/PSMD7/RIPK2/MAP3K8/NFKB1/PSMD9/IL1A/PSMD14/IL1R2/IL1R1/IL1RL2/EGR1/IL1B/PSMF1/PSMA1/IRAK2/IL1RN/PSMB7/PSMB6/PSMA5/ST18/UBC/PSMB4/SQSTM1/PSMC2/OTUD4/MYD88/TRAF6/PSMD13/IL1RAP/PSMD12/PELI1/PSMB8/UBA52/PSMB9/UBE2V1	49
GO:0010506	regulation of autophagy	113/3819	305/16912	5.86727e-09	4.48957e-07	3.35541e-07	BAD/POLDIP2/OSBPL7/ATP6V0A1/DAPK2/TAB2/USP36/GNAI3/VPS35/CSNK2A2/SREBF1/TIGAR/TP53INP2/ULK2/WBP11/DNM1L/SNX5/SPTLC1/HDAC6/WAC/SIRT1/SH3GLB1/XBP1/TSPO/MTMR3/EP300/SPTLC2/HIF1A/CHMP4B/MAPK3/USP10/KAT8/HERC1/BMF/RIPK2/MTMR9/BNIP3L/PIK3R2/PRKAG2/MAPK8/TBC1D12/FBXW7/EIF4G2/GAPDH/PRKAB1/TFEB/DAP/ATP6V1A/PIKFYVE/HTRA2/QSOX1/PARK7/LEPR/RRAGC/ATP6V0B/VPS26A/CAPNS1/BECN1/TICAM1/EIF2AK4/VPS13C/SNX6/SESN2/GF…	113
GO:0070482	response to oxygen levels	132/3819	372/16912	7.47353e-09	5.64719e-07	4.22058e-07	BAD/CFLAR/CREBBP/PSMB1/PSMA4/CYBA/PKM/RHOA/ATP6AP1/PTGS2/TIGAR/GNB1/EDN1/PSMC5/MMP2/DNM1L/ICAM1/ALKBH5/SIRT1/TXN2/RBX1/EP300/PSMC6/HIF1A/PSMC1/PSME2/PSMA7/TM9SF4/CST3/SUV39H1/RGCC/PSMD7/PLAT/NDRG1/BNIP3L/TGFB1/NOP53/TBL2/UBE2D3/PSMD9/PPARD/VEGFA/CPEB4/FAM162A/ATP6V1A/PSMD14/NFE2L2/CREB1/FOXO3/DNMT3A/EGR1/PTK2B/CXCR4/RWDD3/PLAU/ITPR2/CDKN1A/PSMF1/BECN1/PSMA1/ACTN4/RAF1/PPARG/LOXL2/VHL/LDHA/ETS1/UB…	132
GO:0000377	RNA splicing, via transesterification reactions with bulged adenosine as nucleophile	118/3819	324/16912	8.59106e-09	6.25698e-07	4.67633e-07	POLR2J/PTBP1/AQR/STRAP/POLR2B/CELF2/THRAP3/SFSWAP/DDX20/CDK13/ELAVL1/SART3/XAB2/SNRPA/YTHDC1/PPIE/WBP11/SRRT/SF3B2/PAPOLA/HNRNPC/CDC5L/HNRNPM/POLR2E/SNRPD3/SNU13/DDX17/ZMAT5/PRMT5/SNW1/SRSF5/PNN/CSTF1/CRNKL1/POLR2I/HNRNPUL1/LSM5/SETX/DDX5/EFTUD2/FRG1/DHX15/HSPA8/PRPF40B/MAGOHB/SRSF9/SRSF3/PRPF4B/USP4/SF3B6/SRSF4/WDR77/BCAS2/PTBP2/PRDX6/CPSF3/SMNDC1/WBP4/PSPC1/SMU1/SRSF6/SNRNP27/SNRPD2/SNRPB/SNRPB…	118
GO:0000398	mRNA splicing, via spliceosome	118/3819	324/16912	8.59106e-09	6.25698e-07	4.67633e-07	POLR2J/PTBP1/AQR/STRAP/POLR2B/CELF2/THRAP3/SFSWAP/DDX20/CDK13/ELAVL1/SART3/XAB2/SNRPA/YTHDC1/PPIE/WBP11/SRRT/SF3B2/PAPOLA/HNRNPC/CDC5L/HNRNPM/POLR2E/SNRPD3/SNU13/DDX17/ZMAT5/PRMT5/SNW1/SRSF5/PNN/CSTF1/CRNKL1/POLR2I/HNRNPUL1/LSM5/SETX/DDX5/EFTUD2/FRG1/DHX15/HSPA8/PRPF40B/MAGOHB/SRSF9/SRSF3/PRPF4B/USP4/SF3B6/SRSF4/WDR77/BCAS2/PTBP2/PRDX6/CPSF3/SMNDC1/WBP4/PSPC1/SMU1/SRSF6/SNRNP27/SNRPD2/SNRPB/SNRPB…	118
GO:0043620	regulation of DNA-templated transcription in response to stress	57/3819	125/16912	9.8984e-09	7.05366e-07	5.27175e-07	CREBBP/PSMB1/PSMA4/CREB3L3/NCK2/PSMC5/GCN1/RBX1/EP300/PSMC6/HIF1A/PSMC1/PSME2/PSMA7/PSMD7/UBE2D3/PSMD9/VEGFA/PSMD14/NFE2L2/RPS6KA1/ATF6/EGR1/PSMF1/KLF2/ATF4/PSMA1/SESN2/DNAJB1/VHL/EGLN1/PSMB7/TMBIM6/PSMB6/PSMA5/UBC/BAG3/IMPACT/ELOC/BACH1/NCK1/PSMB4/PSMC2/ATF3/ANKRD2/RBPJ/CEBPB/RPS6KA3/JUN/HIGD1A/HSF1/PSMD13/PSMD12/PSMB8/UBA52/PSMB9/EGLN2	57
GO:0043618	regulation of transcription from RNA polymerase II promoter in response to stress	55/3819	119/16912	9.9183e-09	7.05366e-07	5.27175e-07	CREBBP/PSMB1/PSMA4/CREB3L3/NCK2/PSMC5/GCN1/RBX1/EP300/PSMC6/HIF1A/PSMC1/PSME2/PSMA7/PSMD7/UBE2D3/PSMD9/VEGFA/PSMD14/NFE2L2/ATF6/EGR1/PSMF1/KLF2/ATF4/PSMA1/SESN2/DNAJB1/VHL/EGLN1/PSMB7/TMBIM6/PSMB6/PSMA5/UBC/BAG3/IMPACT/ELOC/BACH1/NCK1/PSMB4/PSMC2/ATF3/ANKRD2/RBPJ/CEBPB/JUN/HIGD1A/HSF1/PSMD13/PSMD12/PSMB8/UBA52/PSMB9/EGLN2	55
GO:0043254	regulation of protein complex assembly	149/3819	435/16912	1.23411e-08	8.67461e-07	6.48321e-07	BAIAP2L1/FARP2/VPS41/SCIN/ERCC1/BID/TMSB10/CAPG/FNIP2/RNF4/RHOA/PRKCZ/NAV3/VPS35/PFN2/CDC42/NCK2/DLG1/CAPZB/HSP90AA1/RRN3/PSMC5/DNM1L/ICAM1/PLEKHG2/ESR1/HDAC6/SH3GLB1/STX1B/BIK/RBX1/EP300/PSMC6/PSMC1/HCK/MAPRE1/PIEZO1/BMF/PIH1D1/ANKRD27/TGFB1/NOP53/NAPA/WASL/SETX/CSF3/PFN1/SLAIN2/HSPA8/VEGFA/CRBN/ACTR3/WIPF1/PLEK/PARK7/CAPZA1/RPA2/CREB1/PTK2B/PREX1/CNOT1/NCLN/AKAP9/RAC2/APOE/SNX9/HIP1R/LATS1/GFAP…	149
GO:0006413	translational initiation	79/3819	195/16912	1.34087e-08	9.31672e-07	6.96311e-07	RPS20/EIF4B/RPL18/NCK2/EIF4G3/PPP1R15A/RPLP0/EIF3L/RPL3/EIF5/RPS16/EIF3A/RPL19/RPL34/EIF4G2/EIF2B1/RPS25/RPL21/MTIF3/RPL5/AGO2/RPS10/MIF4GD/RPL23/ATF4/EIF2AK4/RPL36/EIF2S3/RPL27/RPL35/RPS6/RPLP1/RPS24/RPS2/RPS11/RPL13A/EIF2D/EIF2A/RPS3A/RPL10/RPL7/EIF3H/EIF4EBP2/EIF4E/CDC123/UHMK1/IMPACT/LARP1/NCK1/EIF5B/EIF4A1/RPL9/ABCE1/RPS14/METTL3/RPL13/RPSA/RPS21/RPS7/EIF2AK3/EIF1/RPL4/EIF1AD/EIF3F/RPLP2/NPM…	79
GO:0042110	T cell activation	154/3819	455/16912	1.74225e-08	1.14255e-06	8.53914e-07	BAD/MAD1L1/MAP3K14/CD4/SLC11A1/CD74/PRDM1/RHOA/PRKCZ/RAB27A/CDC42/NCK2/TFRC/FCGR2B/DLG1/PAG1/IL4R/APBB1IP/ITCH/PSEN1/PTPRC/FKBP1A/P2RX7/ICAM1/IL12RB1/XBP1/MYH9/NFATC2/ELF4/TNFSF13B/RIPK2/CLPTM1/LILRB1/TGFB1/PIK3CG/TNFSF8/DOCK8/MAP3K8/ZMIZ1/DUSP3/PRKAR1A/ZBTB16/PTPN6/CD83/TREML2/CCND3/DUSP22/DROSHA/SELENOK/BCL6/CD86/FOXP1/LOXL3/IL1RL2/LEPR/RAB29/CD46/TNFSF18/HSPH1/EGR1/TMEM131L/PREX1/RUNX2/IRF1/IL…	154
GO:0051249	regulation of lymphocyte activation	140/3819	405/16912	1.77728e-08	1.14294e-06	8.5421e-07	BAD/MAD1L1/MAP3K14/CD4/CD74/PRDM1/RHOA/PRKCZ/CDC42/NCK2/TFRC/FCGR2B/DLG1/PAG1/IL4R/ITCH/RIF1/MEF2C/PTPRC/IL12RB1/XBP1/CD40/NFATC2/ATP11C/TNFSF13B/RIPK2/CLPTM1/LILRB1/TGFB1/AHR/DOCK8/EXOSC3/MAP3K8/ZMIZ1/DUSP3/PRKAR1A/ZBTB16/CD81/PTPN6/CD83/DUSP22/DROSHA/SELENOK/BCL6/CD86/LOXL3/IL1RL2/ID2/MSH6/CD46/TNFAIP3/TNFSF18/HSPH1/TMEM131L/INHBA/PKN1/CDKN1A/IRF1/IL1B/ZBTB1/TICAM1/RAC2/TWSG1/NDFIP1/LGALS3/FLOT…	140
GO:0006986	response to unfolded protein	73/3819	177/16912	1.94548e-08	1.23794e-06	9.25209e-07	SEC62/ERP44/SEC63/JKAMP/CREB3L3/TM7SF3/SEC61A2/WIPI1/ASNS/NCK2/DERL2/MYDGF/HSP90AA1/DNAJA1/PPP1R15A/DNAJB11/HSP90AB1/KDELR3/XBP1/EP300/BFAR/TBL2/GOSR2/TMEM33/WFS1/HSPA8/DNAJC4/CCND1/NFE2L2/EDEM3/ATF6/HSPH1/SERP1/SSR1/ATF4/SELENOS/DNAJB1/EDEM1/UGGT1/TOR1B/DERL1/TLN1/PARP16/SEC31A/TMBIM6/MBTPS1/CREB3L4/PDIA6/UBXN4/HSPD1/RNF175/NCK1/AMFR/UBE2J2/LMNA/DNAJB4/ATF3/STT3B/TPP1/CXCL8/EIF2AK3/HSPA6/CTDSP2/…	73
GO:0043547	positive regulation of GTPase activity	140/3819	406/16912	2.11719e-08	1.33317e-06	9.96381e-07	ARHGAP44/RABEP1/FAM13B/ARHGAP31/ARHGAP6/TBC1D22A/GDI2/TBC1D1/MYO9A/ARHGAP10/PICALM/RASAL2/ARHGAP15/SMAP2/GNAO1/DNM1L/GMIP/ARHGAP4/RGS1/ICAM1/TBC1D2/NRP1/MYO9B/RANGAP1/RIN3/CD40/ARHGEF7/CCL22/AXIN1/ANKRD27/PIK3R2/ADAP1/CHN2/TBC1D13/RIC1/DOCK8/RAPGEF1/ARHGAP21/TBC1D12/TBC1D9/CORO1C/ARHGDIB/SMAP1/ACAP2/RAP1A/SIPA1L2/PTK2B/PREX1/RGS13/DOCK4/ARHGAP22/SNX9/TBC1D5/TBC1D14/RIN2/STARD13/AGAP3/DOCK2/ADGRB3…	140
GO:0010256	endomembrane system organization	144/3819	421/16912	2.39542e-08	1.49281e-06	1.11569e-06	BAIAP2L1/PAFAH1B1/NUP160/VMP1/RAB27A/CDC42/LMAN1/RAB7A/EPB41L3/CHMP2B/RAB10/SEH1L/TMED2/RFX2/NSFL1C/P2RX7/NUP50/SH3GLB1/MAPK1/PACSIN2/SYNGR1/PRMT5/CHMP4B/ARHGEF7/MAPK3/COG4/ATP8B4/RAB2A/NDRG1/PPP2R1A/WASL/GBF1/ARHGAP21/NUP88/CCDC47/TMEM33/BIN2/STX2/GOLPH3/PPP2CA/CSNK1A1/RTN4/CHMP3/STK25/GORASP2/RAB29/TMED5/CREB1/NEK6/SNX19/SERP1/CXCR4/SRGN/CIT/STX16/NUP153/NUP214/MAP2K2/AKAP9/NECTIN2/SNX9/CHMP1A/…	144
GO:0006900	vesicle budding from membrane	46/3819	95/16912	2.6662e-08	1.61172e-06	1.20456e-06	CUL3/LMAN1/RAB7A/SAR1A/CD59/TMED2/P2RX7/SEC23A/CTSZ/VAPA/PPP6R1/NAPA/BET1/WASL/GBF1/GOSR2/CTSC/PPP6R3/GOLPH3/TFG/RAB1A/SEC31A/USO1/CSNK1D/GOLPH3L/ARF1/SEC16A/ARFGAP2/SEC24D/SAR1B/SEC13/TRAPPC10/TRAPPC9/CNIH2/RAB1B/SEC24C/TRAPPC5/ANXA2/MYO18A/TRAPPC4/SERPINA1/S100A10/DNM3/ARFGAP3/PDCD6/CHMP4A	46
GO:0001819	positive regulation of cytokine production	139/3819	407/16912	4.64488e-08	2.62414e-06	1.96122e-06	FGR/CREBBP/CD4/SLC11A1/CD74/BIRC3/CYBA/PUM2/POLR3E/PRKCZ/PTGS2/NFKB2/IL4R/XRCC5/FCN1/MAVS/P2RX7/NLRP1/JAK2/IL12RB1/POLR2E/DDT/XBP1/EP300/HIF1A/CD40/RGCC/MAPK3/RIPK2/GSDMD/PRKD2/TGFB1/NOP53/CARD8/NFKB1/PANX1/GAPDH/CD83/SELENOK/CD86/IL1A/STAT1/IL1RL2/PARK7/CD58/CD46/CREB1/NR4A3/EGR1/LRRFIP1/EREG/IRF1/IL1B/C3/TICAM1/ATF4/SEC14L1/ANKRD17/IL6ST/PUM1/HAVCR2/AKIRIN2/DHX9/FLOT1/TLR2/CASP1/BCL10/HSPD1/POL…	139
GO:0070555	response to interleukin-1	76/3819	192/16912	7.98718e-08	4.38932e-06	3.28048e-06	GCLC/PSMB1/PSMA4/YTHDC2/CYBA/CUL1/TAB2/FBXW11/EDN1/PSMC5/IGBP1/ICAM1/IRAK3/RBX1/PSMC6/HIF1A/PSMC1/NFKBIA/PSME2/CD40/PSMA7/MAPK3/CCL22/PSMD7/USP10/RIPK2/AES/MAP3K8/NFKB1/PSMD9/IL1A/PSMD14/IL1R2/IL1R1/IL1RL2/EGR1/IL1B/PSMF1/KLF2/PSMA1/CHI3L1/IRAK2/ETS1/TANK/IL1RN/PSMB7/PSMB6/PSMA5/ST18/UBC/PRKCA/PSMB4/SQSTM1/PSMC2/OTUD4/CXCL8/CEBPB/MYD88/TRAF6/MTHFR/MAPK11/PSMD13/IL1RAP/SRC/PSMD12/PELI1/PSMB8/UBA52…	76
GO:0034341	response to interferon-gamma	75/3819	189/16912	8.58934e-08	4.67771e-06	3.49601e-06	SLC11A1/CD44/IFNGR1/PIAS1/VAMP3/SP100/CDC42/STXBP2/EDN1/KIF16B/ICAM1/HSP90AB1/JAK2/IL12RB1/CD40/HCK/CCL22/GAPDH/TRIM38/ACTR3/STAT1/KYNU/STXBP3/CD58/IRF1/BST2/PPARG/TRIM5/TRIM22/SYNCRIP/FLNB/EPRS/CASP1/ACTR2/PARP9/RAB20/PML/NLRC5/IFITM3/RPL13A/CAMK2D/VPS26B/IFNGR2/CXCL16/JAK1/GBP2/PRKCD/TLR3/B2M/STX8/TRIM8/PARP14/PTPN2/CIITA/IFITM2/HLA-DRB1/HLA-DRB5/AIF1/HLA-C/HLA-E/HLA-G/HLA-F/HLA-A/IFI30/HLA-DPB…	75
GO:0043900	regulation of multi-organism process	132/3819	386/16912	9.24862e-08	4.99178e-06	3.73074e-06	FUCA2/BAD/POLR2J/CD4/CD74/BIRC3/YTHDC2/POLR2B/RSF1/CYBA/PUM2/TRAF3IP2/PRDM1/CTDP1/RAB7A/ITCH/CHMP2B/PPIE/FCN1/B4GALT1/MAVS/P2RX7/IL12RB1/POLR2E/EP300/SNW1/NELFCD/CHMP4B/VAPA/TIMP1/MAPK3/RIPK2/LILRB1/POLR2I/NOP53/CARD8/PPP2R1A/ZC3HAV1/TRIM14/DDX5/SMURF2/HSPA8/ARHGDIB/GAPDH/TRIM38/EXOC2/SELENOK/FOXP1/STAT1/CHMP3/TNFAIP3/INHBA/AGO2/IL1B/SMARCA4/ZFP36/APOBEC3A/EIF2AK4/ILF3/SEC14L1/NECTIN2/APOE/BST2/T…	132
GO:0060627	regulation of vesicle-mediated transport	160/3819	489/16912	1.16842e-07	6.0889e-06	4.5507e-06	FGR/CFTR/AP2B1/RALA/VPS41/SYN1/SLC11A1/ZFYVE16/GOPC/CYBA/TBC1D22A/TNK2/ABCA7/TBC1D1/CD84/RAB27A/PFN2/ATP6AP1/FCGR2B/SCARB1/PICALM/RAB7A/STXBP2/IL4R/RAB10/MTMR2/DNM1L/EZR/TBC1D2/NRP1/STX1B/MAPK1/PACSIN2/HCK/MIB1/MAPK3/EHD4/LILRB1/ANKRD27/TGFB1/NAPA/WASL/TBC1D13/RAPGEF1/TBC1D12/UNC119/TBC1D9/SMAP1/VEGFA/CHMP3/STXBP3/RAP1A/RAB29/LRP1/IL1B/C3/PRKCG/MAP2K2/ADGRE2/RAC2/RAB2B/APOE/APOC1/ACTN4/HIP1R/TBC1…	160
GO:0007159	leukocyte cell-cell adhesion	113/3819	320/16912	1.18377e-07	6.11614e-06	4.57106e-06	BAD/MAD1L1/MAP3K14/CD4/CD74/CD44/RHOA/PRKCZ/CDC42/NCK2/TFRC/FCGR2B/DLG1/PAG1/IL4R/ITCH/PTPRC/ICAM1/EZR/IL12RB1/XBP1/TNFSF13B/RIPK2/TSTA3/LILRB1/TGFB1/DOCK8/MAP3K8/ZMIZ1/DUSP3/PRKAR1A/ZBTB16/SELPLG/PTPN6/CD83/DUSP22/GOLPH3/SELENOK/BCL6/CD86/LOXL3/IL1RL2/CD46/NR4A3/HSPH1/TMEM131L/IRF1/IL1B/ZBTB1/RAC2/TWSG1/NDFIP1/LGALS3/FLOT2/AP3B1/IL6ST/ETS1/HAVCR2/DTX1/RAC1/MARCH7/PDE5A/BCL10/DUSP10/ITPKB/HSPD1/T…	113
GO:0000209	protein polyubiquitination	106/3819	297/16912	1.57817e-07	8.01682e-06	5.99159e-06	FBXL3/MYLIP/PSMB1/UBE3C/UBR2/CUL3/PSMA4/ERCC8/CUL1/RNF4/CHFR/FBXW11/UBE2A/ITCH/HUWE1/PSMC5/HECTD1/RFFL/HDAC6/RBX1/PSMC6/PSMC1/PSME2/PSMA7/XIAP/MGRN1/PSMD7/FBXO31/BFAR/FZR1/UBE2R2/UBE2S/SMURF2/WSB1/UBE2D3/FBXW7/UBE4A/PSMD9/LNPEP/UBE3A/PSMD14/RNF19B/TNFAIP3/RNF146/FBXL5/PSMF1/RBCK1/RNF6/PSMA1/TRIM5/UBE2G1/MKRN1/TPP2/LMO7/PSMB7/RNF144B/BARD1/HECW2/UBE2Q2/ANAPC11/PSMB6/PSMA5/MARCH1/MARCH6/UBC/TRIM36/…	106
GO:0051656	establishment of organelle localization	147/3819	446/16912	2.32528e-07	1.14775e-05	8.57802e-06	FGR/MAD1L1/PAFAH1B1/SYN1/STARD3NL/CUL3/RIPOR1/KIF1B/CROCC/RIOK2/CD84/PRKCZ/RAB27A/PFN2/WIPI1/CDC42/ATP6AP1/LMAN1/DLG1/KIFAP3/STXBP2/IL4R/PCM1/PSEN1/NDC80/CHMP2B/CD59/SEH1L/TMED2/DNM1L/P2RX7/SNAP23/EZR/STX1B/SNAP29/MYH9/HIF1A/SEC23A/CTSZ/CHMP4B/SPG11/PPP6R1/NOP53/NAPA/BET1/PIK3CG/WASL/GBF1/ARHGAP21/KPNB1/GOSR2/NUP88/SLC9A3R1/CTSC/PPP6R3/STX2/TFG/TTL/ACTR3/CENPA/STK25/RAP1A/LRMP/NR4A3/BECN1/ADGRE2/…	147
GO:0010324	membrane invagination	33/3819	63/16912	2.37145e-07	1.14775e-05	8.57802e-06	MSR1/ABCA7/RHOA/CDC42/FCGR2B/TREM2/MYH9/BIN2/C3/BECN1/RAC2/SNX9/PPARG/SPIRE1/RAC1/SCARB2/ARF1/ELMO1/XKR8/FCER1G/ITGB2/ARHGAP25/ABCA1/ARHGAP12/CD300A/RHOH/ITGAM/RHOG/ANO6/HGS/SMURF1/AIF1/CHMP4A	33
GO:0099024	plasma membrane invagination	30/3819	55/16912	2.59869e-07	1.23694e-05	9.24457e-06	MSR1/ABCA7/RHOA/CDC42/FCGR2B/TREM2/MYH9/BIN2/C3/BECN1/RAC2/SNX9/PPARG/SPIRE1/RAC1/SCARB2/ARF1/ELMO1/XKR8/FCER1G/ITGB2/ARHGAP25/ABCA1/ARHGAP12/CD300A/RHOH/ITGAM/RHOG/ANO6/AIF1	30
GO:0031532	actin cytoskeleton reorganization	46/3819	101/16912	2.67367e-07	1.26268e-05	9.43698e-06	RALA/BAIAP2L1/FARP2/ATP2C1/RHOA/PRKCZ/CDC42/FRYL/CASS4/EZR/NRP1/MYH9/HCK/TGFB1/CSF3/GAB1/ARHGDIB/NEDD9/PHACTR1/PLEK/PTK2B/RAC2/MKLN1/RAC1/PARVG/GPR65/BCAS3/ARHGDIA/ABL2/HAX1/PAK1/EPS8/CXADR/AUTS2/F11R/RHOH/RHOG/HCLS1/FES/CSF1R/PARVB/PTPN1/FLNA/SIPA1L1/CD2AP/S1PR2	46
GO:0042542	response to hydrogen peroxide	55/3819	129/16912	2.89639e-07	1.33654e-05	9.989e-06	BAD/GLRX2/PDE8A/GNAO1/HDAC6/SIRT1/APEX1/CST3/STK24/PPP2CB/SETX/STAT1/STK25/NFE2L2/PARK7/TNFAIP3/FOXO3/NR4A3/DUSP1/HSPH1/PTK2B/BECN1/KLF2/LDHA/ETS1/MDM2/APTX/IL18BP/RHOB/IMPACT/PINK1/PRKCD/CASP3/PRDX3/STAT6/CRK/AXL/EEF2/ADAM9/BCL2/NET1/FOSL1/JUN/NQO1/SLC8A1/HSF1/LRRK2/HDAC2/SRC/MAP3K5/PSAP/ND6/ND5/GPX1/TXNIP	55
GO:0071496	cellular response to external stimulus	107/3819	305/16912	3.67568e-07	1.64589e-05	1.2301e-05	GCLC/BAD/PDK4/LAMP2/MAP3K14/GLRX2/RIPOR1/CYBA/CNN2/ASNS/ATP2B1/SREBF1/PTGS2/NCOA1/SEH1L/DNM1L/P2RX7/GCN1/ICAM1/COMT/MAP3K1/SIRT1/SH3GLB1/MAPK1/XBP1/MTMR3/TXN2/SNW1/CD40/ADNP/STK24/MAPK3/PIEZO1/GSDMD/TNFRSF10A/AES/TGFB1/TBL2/ENG/MAPK8/NFKB1/HSPA8/ITFG2/LTBR/DAP/CPEB4/NFE2L2/RRAGC/KPTN/TNFRSF10B/CDKN1A/IRF1/IL1B/MAX/BECN1/ATF4/EIF2AK4/SESN2/PPARG/RRP8/WNT2B/SLC38A2/P2RX4/MDM2/GLUL/RAC1/CASP1/CASP5/…	107
GO:0050863	regulation of T cell activation	109/3819	313/16912	4.35582e-07	1.88078e-05	1.40565e-05	BAD/MAD1L1/MAP3K14/CD4/CD74/PRDM1/RHOA/PRKCZ/CDC42/NCK2/TFRC/FCGR2B/DLG1/PAG1/IL4R/ITCH/PTPRC/IL12RB1/XBP1/NFATC2/TNFSF13B/RIPK2/CLPTM1/LILRB1/TGFB1/DOCK8/MAP3K8/ZMIZ1/DUSP3/PRKAR1A/ZBTB16/PTPN6/CD83/DUSP22/DROSHA/SELENOK/BCL6/CD86/LOXL3/IL1RL2/CD46/TNFSF18/HSPH1/TMEM131L/IRF1/IL1B/ZBTB1/RAC2/TWSG1/NDFIP1/LGALS3/FLOT2/AP3B1/IL6ST/HAVCR2/DTX1/RAC1/MARCH7/PDE5A/BCL10/DUSP10/ITPKB/HSPD1/PAK1/IL18/AD…	109
GO:0071453	cellular response to oxygen levels	81/3819	216/16912	4.52876e-07	1.92791e-05	1.44088e-05	BAD/CFLAR/CREBBP/PSMB1/PSMA4/ATP6AP1/PTGS2/TIGAR/GNB1/EDN1/PSMC5/DNM1L/ICAM1/SIRT1/RBX1/EP300/PSMC6/HIF1A/PSMC1/PSME2/PSMA7/SUV39H1/RGCC/PSMD7/NDRG1/BNIP3L/NOP53/TBL2/UBE2D3/PSMD9/PPARD/VEGFA/CPEB4/FAM162A/ATP6V1A/PSMD14/NFE2L2/FOXO3/DNMT3A/EGR1/RWDD3/PSMF1/PSMA1/PPARG/VHL/UBQLN1/MDM2/EGLN1/CCDC115/PSMB7/TMBIM6/PSMB6/PSMA5/KCNMB1/UBC/ADAM8/ELOC/BACH1/PINK1/PSMB4/LMNA/PSMC2/CYBB/RBPJ/PRKCE/BCL2/PT…	81
GO:0048194	Golgi vesicle budding	38/3819	79/16912	5.24471e-07	2.1865e-05	1.63414e-05	CUL3/LMAN1/SAR1A/CD59/TMED2/SEC23A/CTSZ/VAPA/PPP6R1/NAPA/BET1/GBF1/GOSR2/CTSC/PPP6R3/GOLPH3/TFG/RAB1A/SEC31A/USO1/CSNK1D/GOLPH3L/SEC16A/ARFGAP2/SEC24D/SAR1B/SEC13/TRAPPC10/TRAPPC9/CNIH2/RAB1B/SEC24C/TRAPPC5/MYO18A/TRAPPC4/SERPINA1/ARFGAP3/PDCD6	38
GO:0034620	cellular response to unfolded protein	60/3819	147/16912	5.28519e-07	2.18829e-05	1.63547e-05	SEC62/SEC63/CREB3L3/TM7SF3/SEC61A2/WIPI1/ASNS/NCK2/DERL2/MYDGF/PPP1R15A/DNAJB11/KDELR3/XBP1/EP300/BFAR/TBL2/GOSR2/TMEM33/WFS1/HSPA8/CCND1/NFE2L2/EDEM3/ATF6/HSPH1/SERP1/SSR1/ATF4/SELENOS/EDEM1/UGGT1/DERL1/TLN1/PARP16/SEC31A/TMBIM6/MBTPS1/CREB3L4/PDIA6/RNF175/NCK1/AMFR/LMNA/ATF3/TPP1/CXCL8/EIF2AK3/HSPA6/CTDSP2/PTPN2/ERN1/CALR/SRPRA/HSF1/PTPN1/ERO1A/FICD/HSPA1B/PLA2G4B	60
GO:0032943	mononuclear cell proliferation	93/3819	259/16912	6.5366e-07	2.65193e-05	1.98199e-05	MAD1L1/CD4/SLC11A1/CD74/PRDM1/NCK2/TFRC/FCGR2B/DLG1/ITCH/MEF2C/PTPRC/FKBP1A/P2RX7/IL12RB1/CD40/NFATC2/ELF4/TNFSF13B/RIPK2/LILRB1/TGFB1/PIK3CG/AHR/DOCK8/PRKAR1A/CD81/PTPN6/CCND3/SELENOK/BCL6/CD86/CD46/TNFSF18/TMEM131L/PKN1/CDKN1A/IRF1/IL1B/TICAM1/RAC2/TWSG1/NDFIP1/LGALS3/CD180/IL6ST/DOCK2/HAVCR2/MARCH7/RPS6/PDE5A/HSPD1/IFNK/ATM/IL18/PLCL2/NCK1/CHRNB2/TGFBR2/MNDA/PRKCD/CASP3/SYK/CD300A/CTNNB1/CCDC8…	93
GO:0030968	endoplasmic reticulum unfolded protein response	54/3819	129/16912	7.4854e-07	2.97692e-05	2.22489e-05	SEC62/SEC63/CREB3L3/SEC61A2/WIPI1/ASNS/NCK2/DERL2/MYDGF/PPP1R15A/DNAJB11/KDELR3/XBP1/EP300/BFAR/TBL2/GOSR2/TMEM33/WFS1/CCND1/NFE2L2/EDEM3/ATF6/SERP1/SSR1/ATF4/SELENOS/EDEM1/UGGT1/DERL1/TLN1/PARP16/SEC31A/TMBIM6/MBTPS1/CREB3L4/PDIA6/RNF175/NCK1/AMFR/LMNA/ATF3/TPP1/CXCL8/EIF2AK3/CTDSP2/PTPN2/ERN1/CALR/SRPRA/PTPN1/ERO1A/FICD/PLA2G4B	54
GO:0009615	response to virus	107/3819	309/16912	7.55542e-07	2.98513e-05	2.23102e-05	FGR/BAD/MAP3K14/BIRC3/IFNGR1/PUM2/TRAF3IP2/POLR3E/EXOSC5/ITCH/PTPRC/AGBL5/MAVS/IRAK3/IL12RB1/DDX17/CD40/SAMHD1/CCL22/BNIP3L/LILRB1/HNRNPUL1/NOP53/CDK6/GSDME/ZC3HAV1/GBF1/UNC93B1/SELENOK/STAT1/IVNS1ABP/LGALS8/TNFAIP3/IFIT2/CXCR4/IRF1/IL1B/BECN1/TICAM1/APOBEC3A/EIF2AK4/ILF3/SEC14L1/BST2/TRIM5/TRIM22/ANKRD17/SERINC3/PUM1/DHX9/HMGA1/PPM1B/PARP9/PML/NLRC5/IFITM3/IFNAR1/LYST/ARF1/IFNK/POLR3A/TKFC/CCT5/…	107
GO:0043487	regulation of RNA stability	66/3819	168/16912	7.65496e-07	2.99947e-05	2.24173e-05	PSMB1/SLC11A1/TNFRSF1B/PSMA4/THRAP3/PUM2/YBX3/ELAVL1/EXOSC5/DIS3/PSMC5/HNRNPC/CIRBP/PSMC6/PSMC1/APEX1/PSME2/PSMA7/PSMD7/EXOSC3/CPEB3/HSPA8/PSMD9/QKI/PSMD14/SMG7/PSMF1/NUP214/ZFP36/PSMA1/FXR2/DKC1/PUM1/SYNCRIP/DHX9/TBRG4/PSMB7/HNRNPD/CNOT6L/PSMB6/PSMA5/NAF1/UBC/PRKCA/LARP1/PSMB4/PSMC2/TNFSF13/MAPKAPK2/PRKCD/YWHAZ/METTL3/YWHAB/MYD88/DHX36/NPM1/PSMD13/ZFP36L1/YTHDF3/PSMD12/YTHDF2/SMG5/PSMB8/UBA52/PS…	66
GO:0022900	electron transport chain	69/3819	178/16912	7.76346e-07	2.99947e-05	2.24173e-05	SLC25A13/COX15/BID/NDUFS1/GLRX2/CYBA/ME2/DLD/TSTA3/GLRX3/COX6A1/COX7A2/GPD2/PARK7/NCF2/SDHB/AKR1A1/NDUFA8/NQO2/COX7C/UQCR11/POR/NDUFA10/COX4I1/NDUFA2/LOXL2/ETFA/SH3BGRL3/DEGS1/NDUFB9/PTGES2/NDUFC2/PINK1/NDUFS2/NDUFV3/COX7A1/DHRS3/NDUFAF2/NDUFS4/CYBB/COQ7/SDHAF2/COA6/UQCRFS1/GLRX/NDUFV2/COX5A/CYC1/GLRX5/UQCR10/NDUFA6/TXNRD1/ND6/COX2/CYTB/ND2/ND5/COX1/ND3/ND4/ND1/COX3/SDHD/ETFRF1/ND4L/POLG2/NDUFC2-…	69
GO:0006457	protein folding	89/3819	246/16912	7.78891e-07	2.99947e-05	2.24173e-05	NUDCD3/CD74/ERP44/GNAI3/NFYC/CSNK2A2/LMAN1/GNB1/HSP90AA1/PPIE/DNAJA1/ERO1B/GNAO1/FKBP1A/ERP29/LTBP4/NUDC/DNAJB11/FKBP5/HSP90AB1/PSMC1/PDCD5/DNAJC2/DNAJB6/CDC37L1/BAG1/WFS1/GRPEL1/HSPA8/DNAJC4/CHORDC1/AIP/MLEC/PFDN1/GNB4/PIKFYVE/CCT4/QSOX1/ATF6/TCP1/HSPH1/PFDN5/CANX/EMC4/MPDU1/DNAJB1/UGGT1/TOR1B/TOR1A/DERL1/PPIG/TMX1/DNAJA4/PDIA6/HSPD1/CCT6A/CCT5/UBC/BAG3/TXNDC11/RANBP2/VBP1/CCT8/AMFR/TOR2A/DNAJB4…	89
GO:0032386	regulation of intracellular transport	130/3819	392/16912	7.89173e-07	3.00035e-05	2.24239e-05	FGR/SYN1/ZC3H3/RIPOR1/USP36/PPP1R12A/RIOK2/CD84/SP100/PFN2/CSNK2A2/CDC42/SREBF1/DERL2/PTGS2/STXBP2/IL4R/PCM1/PSEN1/STARD7/WBP11/HUWE1/MTMR2/DNM1L/MAVS/EZR/HSP90AB1/SIRT1/JAK2/SH3GLB1/STX1B/MAPK1/RANGAP1/TM9SF4/MAPK3/BNIP3L/NUCB1/PDCD5/TGFB1/NAPA/YWHAE/UBE2D3/FBXW7/CPSF6/TMEM30A/OGG1/DNAJC27/HTRA2/CHMP3/SCP2/FAM20B/PARK7/RAP1A/RAB29/ITGB1BP1/CDKN1A/NUP153/IL1B/NUP214/MAP2K2/ADGRE2/RAC2/INPP5K/REEP…	130
GO:0008637	apoptotic mitochondrial changes	51/3819	120/16912	8.68032e-07	3.27213e-05	2.44552e-05	GCLC/BAD/SLC25A5/GGCT/PLAUR/BID/NDUFS1/VPS35/TP73/DNM1L/DYNLL1/BIK/BMF/PPP2CB/BNIP3L/PDCD5/MAPK8/YWHAE/SOD2/FAM162A/IFIT2/PPP3CC/YWHAH/HIP1R/CIDEB/BCL2A1/RHOT2/ARRB2/MCL1/TP53BP2/JTB/HSPD1/ATG3/PINK1/HK2/THEM4/LMNA/YWHAZ/MOAP1/YWHAB/MFF/PRELID1/TRIAP1/BCL2/JUN/PLA2G6/MLLT11/SLC35F6/PPP3R1/GPX1/DYNLL2	51
GO:0031330	negative regulation of cellular catabolic process	83/3819	226/16912	8.97267e-07	3.32759e-05	2.48697e-05	POLDIP2/SLC11A1/TIMP2/THRAP3/TAB2/ATP2B4/YBX3/ELAVL1/VPS35/DERL2/SIRT6/TIGAR/SENP1/PSEN1/MTMR2/HNRNPC/WAC/HSP90AB1/CIRBP/TSPO/CHMP4B/CST3/TIMP1/N4BP1/HERC1/BMF/MTMR9/NOP53/PIK3CG/RIC1/EIF4G2/DAP/HTRA2/QSOX1/PARK7/LEPR/SLIRP/RPL5/RPL23/PSMF1/BECN1/PRKCG/ZFP36/APOC1/DKC1/TBC1D14/UBAC2/SYNCRIP/EGLN1/DHX9/SDCBP/ATRAID/HNRNPD/PML/FURIN/TOB1/MCL1/NAF1/NBAS/LARP1/PINK1/MAPKAPK2/FBP1/DDIT4/STAT3/PTK2/FEZ…	83
GO:0032944	regulation of mononuclear cell proliferation	75/3819	199/16912	9.50635e-07	3.48278e-05	2.60295e-05	MAD1L1/CD4/CD74/PRDM1/NCK2/TFRC/FCGR2B/DLG1/ITCH/MEF2C/PTPRC/IL12RB1/CD40/NFATC2/TNFSF13B/RIPK2/LILRB1/TGFB1/AHR/PRKAR1A/CD81/PTPN6/SELENOK/BCL6/CD86/CD46/TNFSF18/TMEM131L/PKN1/CDKN1A/IRF1/IL1B/TICAM1/RAC2/TWSG1/NDFIP1/LGALS3/IL6ST/HAVCR2/MARCH7/PDE5A/ATM/IL18/NCK1/CHRNB2/TGFBR2/MNDA/CASP3/SYK/CD300A/CTNNB1/CCDC88B/INPP5D/GPR183/BCL2/CEBPB/IL20RB/TRAF6/CSF1/IRS2/HMGB1/CD55/SLC39A10/IL27/PELI1/PDC…	75
GO:0042326	negative regulation of phosphorylation	145/3819	449/16912	1.05914e-06	3.85693e-05	2.88258e-05	IBTK/PAFAH1B1/MLXIPL/STRAP/WNK1/PPP2R5A/RHOA/PRKCZ/NCK2/DLG1/SIRT6/TIGAR/ITCH/TP73/PSEN1/PTPRC/DNAJA1/FKBP1A/DYNLL1/P2RX7/IGBP1/IRAK3/EZR/SIRT1/PPM1F/PIK3IP1/GSKIP/RASSF2/TGFB1/PPP2R1A/PIK3R2/CDK6/PRKAG2/ENG/TESK1/RAPGEF1/DVL1/EIF3A/DUSP3/PRKAR1A/SLC9A3R1/SNX25/CHORDC1/HIPK3/CORO1C/PTPN6/STK38/DUSP22/PPP2CA/CBLB/PARK7/ASH1L/TNFAIP3/ITGB1BP1/DUSP1/HSPH1/MAPK8IP1/INHBA/PKN1/PREX1/CDKN1A/IL1B/SNX6/A…	145
GO:0071216	cellular response to biotic stimulus	76/3819	203/16912	1.08929e-06	3.94297e-05	2.94689e-05	TNFRSF1B/PRDM1/RHOA/FCGR2B/SCARB1/TIGAR/MEF2C/ICAM1/TREM2/MAPK1/XBP1/TSPO/NFKBIA/CD40/HCK/MAPK3/RIPK2/NFKBIB/LILRB1/AKAP8/TGFB1/CARD8/MAPK8/CSF3/CCDC47/HDAC5/NFKB1/WFS1/PPARD/CD86/TNFAIP3/IL1B/TICAM1/ZFP36/SELENOS/TRIM5/CD180/IRAK2/HAVCR2/TLR2/CASP1/SCARB2/TMCO1/TNIP1/PDCD4/IL18/ATG10/PRKCA/LY96/EME1/CCR5/NLRP3/SYK/ABCA1/AXL/CX3CR1/ADAM9/CXCL8/PRKCE/EIF2AK3/CEBPB/TRIB1/PRPF8/TRAF6/PDE4B/HSF1/LITA…	76
GO:0000045	autophagosome assembly	41/3819	90/16912	1.16318e-06	4.13613e-05	3.09125e-05	WIPI1/RAB7A/TP53INP2/PSEN1/ULK2/NSFL1C/SH3GLB1/MTMR3/CHMP4B/TBC1D12/PIKFYVE/BECN1/TBC1D14/UBQLN1/STX17/RAB1A/GABARAPL1/ULK3/MAP1LC3B/WDR45B/RAB5A/ATG3/ATG12/C9orf72/PIP4K2A/TRAPPC8/WIPI2/PINK1/ATG16L2/ATG4B/FEZ2/RAB1B/ATG13/UBQLN2/LRRK2/WDR45/ATG7/SMURF1/UBXN2B/CHMP4A/MAP1LC3B2	41
GO:0022407	regulation of cell-cell adhesion	124/3819	373/16912	1.22224e-06	4.29559e-05	3.21042e-05	BAD/MAD1L1/MAP3K14/CD9/CD4/CD74/CD44/RHOA/PRKCZ/CDC42/NCK2/TFRC/FCGR2B/DLG1/KIFAP3/PAG1/IL4R/ITCH/PTPRC/FXYD5/ICAM1/JAK2/IL12RB1/XBP1/TNFSF13B/RGCC/PIEZO1/RIPK2/LILRB1/TGFB1/DOCK8/GTPBP4/MAP3K8/ZMIZ1/ALOX12/DUSP3/PRKAR1A/ZBTB16/PTPN6/CD83/DUSP22/SELENOK/BCL6/CD86/LOXL3/IL1RL2/CD46/NR4A3/HSPH1/TMEM131L/IRF1/IL1B/ZBTB1/TWSG1/NDFIP1/LGALS3/FLOT2/AP3B1/IL6ST/ETS1/HAVCR2/DTX1/RAC1/MARCH7/IL1RN/FLOT1/R…	124
GO:0071347	cellular response to interleukin-1	66/3819	170/16912	1.25426e-06	4.35748e-05	3.25668e-05	PSMB1/PSMA4/CUL1/TAB2/FBXW11/EDN1/PSMC5/ICAM1/IRAK3/RBX1/PSMC6/HIF1A/PSMC1/NFKBIA/PSME2/CD40/PSMA7/MAPK3/CCL22/PSMD7/USP10/RIPK2/MAP3K8/NFKB1/PSMD9/IL1A/PSMD14/IL1R2/IL1R1/IL1RL2/EGR1/IL1B/PSMF1/KLF2/PSMA1/CHI3L1/IRAK2/TANK/IL1RN/PSMB7/PSMB6/PSMA5/ST18/UBC/PSMB4/SQSTM1/PSMC2/OTUD4/CXCL8/CEBPB/MYD88/TRAF6/MAPK11/PSMD13/IL1RAP/PSMD12/PELI1/PSMB8/UBA52/PSMB9/UBE2V1/CCL4/CCL4L1/CCL3L3/CCL3L1/CCL3	66
GO:0002697	regulation of immune effector process	115/3819	344/16912	2.16988e-06	7.0521e-05	5.27058e-05	FGR/CD74/BIRC3/PUM2/TRAF3IP2/CD84/PRKCZ/TFRC/FCGR2B/STXBP2/IL4R/ITCH/STX7/RIF1/CPB2/PTPRC/CD59/MAVS/P2RX7/IRAK3/IL12RB1/XBP1/CD40/MAPK3/RIPK2/LILRB1/TGFB1/NOP53/RAPGEF1/EXOSC3/CUEDC2/CD81/PTPN6/DUSP22/C9/SELENOK/BCL6/CD86/LOXL3/STAT1/MSH6/RAP1A/CD46/TNFAIP3/NR4A3/PKN1/IL1B/C3/ZBTB1/ADGRE2/RAC2/EIF2AK4/SEC14L1/NECTIN2/BST2/NDFIP1/LGALS3/ANKRD17/PRAM1/PUM1/C5AR2/HAVCR2/DHX9/GYPC/PPM1B/PARP9/TMBIM6/…	115
GO:0006403	RNA localization	83/3819	231/16912	2.478e-06	7.88396e-05	5.89229e-05	ZC3H3/NUP160/NOP58/ZC3H11A/RIOK2/SEH1L/ALKBH5/NUP50/POLDIP3/SRSF5/NXT2/PIH1D1/NOP53/EXOSC3/NUP88/MAGOHB/CPSF6/SRSF9/SRSF3/MRPL18/QKI/CCT4/SRSF4/SMG7/CPSF3/TCP1/ENY2/FYTTD1/SRSF6/NUP153/NUP214/ZFP36/DKC1/RAN/EIF5A/DHX9/WDR33/FLOT1/SSB/NUP54/G3BP2/NUP58/DHX38/NAF1/CCT6A/ATM/SIDT2/CCT5/EIF4E/RANBP2/CCT8/SEC13/SMG1/MCM3AP/SRSF2/ZNF385A/NXF1/IWS1/TGFBR2/SLBP/ABCE1/NOL6/PRPF18/CPSF2/CCT2/RPSA/DDX19A/UP…	83
GO:0002683	negative regulation of immune system process	135/3819	419/16912	2.82748e-06	8.81036e-05	6.58466e-05	MAD1L1/TMEM176A/CD74/PRDM1/CD84/FCGR2B/DLG1/PAG1/IL4R/ITCH/PTPRC/CD59/IRAK3/EZR/DDT/NFKBIA/LILRB1/TGFB1/PTPRS/CDK6/WASL/CUEDC2/DUSP3/PRKAR1A/FBXW7/ZBTB16/LPXN/PTPN6/DUSP22/BCL6/CD86/LOXL3/ID2/NFE2L2/PADI2/TNFAIP3/ELF1/PTK2B/TMEM131L/INHBA/PKN1/IRF1/TICAM1/ZFP36/TWSG1/SEC14L1/BST2/NDFIP1/SELENOS/LGALS3/PPARG/C5AR2/UBQLN1/HAVCR2/DTX1/LRCH1/MARCH7/PPM1B/PDE5A/TAPBPL/TMBIM6/CUL4A/WDR61/NLRC5/ARRB2/BC…	135
GO:0006979	response to oxidative stress	136/3819	423/16912	2.94892e-06	9.14165e-05	6.83226e-05	GCLC/RAD52/BAD/CFLAR/ERCC1/GLRX2/PNKP/ERCC8/CYBA/PDE8A/PTGS2/IPCEF1/EDN1/PSEN1/SLC25A24/GNAO1/SLC23A2/HDAC6/PTGS1/SIRT1/JAK2/MAPK1/TXN2/HIF1A/GSKIP/APEX1/CST3/ADNP2/STK24/MAPK3/PPP2CB/SETX/MAPK8/FBXW7/STX2/SOD2/SELENOK/OGG1/HTRA2/STAT1/STK25/NFE2L2/PARK7/NCF2/PRDX6/TNFAIP3/FOXO3/PKD2/NR4A3/DUSP1/HSPH1/PTK2B/PYROXD1/PRDX5/BECN1/KLF2/ATF4/APOE/SESN2/SELENOS/BTG1/ARNTL/LDHA/ETS1/UBQLN1/MDM2/EGLN1/TO…	136
GO:1904951	positive regulation of establishment of protein localization	145/3819	457/16912	3.18149e-06	9.76249e-05	7.29626e-05	FGR/CFTR/BAD/BID/RIPOR1/NNAT/USP36/RIOK2/TM7SF3/PRKCZ/VPS35/CSNK2A2/CDC42/PTGS2/SRI/IL4R/PCM1/TP73/PSEN1/STARD7/WBP11/FCN1/HUWE1/DNM1L/MAVS/DYNLL1/P2RX7/NLRP1/EZR/HSP90AB1/JAK2/SH3GLB1/MAPK1/XBP1/HIF1A/TM9SF4/RGCC/MAPK3/BMF/RIPK2/GSDMD/PDCD5/TGFB1/CARD8/MAPK8/YWHAE/UBE2D3/FBXW7/PANX1/PSMD9/GAPDH/PPARD/TMEM30A/GOLPH3/SELENOK/IL1A/HTRA2/CCT4/FAM20B/CD58/RAB29/ITGB1BP1/TCP1/SERP1/PPP3CC/LRP1/PFKFB2/…	145
GO:1905037	autophagosome organization	41/3819	93/16912	3.28179e-06	9.91922e-05	7.4134e-05	WIPI1/RAB7A/TP53INP2/PSEN1/ULK2/NSFL1C/SH3GLB1/MTMR3/CHMP4B/TBC1D12/PIKFYVE/BECN1/TBC1D14/UBQLN1/STX17/RAB1A/GABARAPL1/ULK3/MAP1LC3B/WDR45B/RAB5A/ATG3/ATG12/C9orf72/PIP4K2A/TRAPPC8/WIPI2/PINK1/ATG16L2/ATG4B/FEZ2/RAB1B/ATG13/UBQLN2/LRRK2/WDR45/ATG7/SMURF1/UBXN2B/CHMP4A/MAP1LC3B2	41
GO:1900034	regulation of cellular response to heat	36/3819	78/16912	3.52969e-06	0.000104348	7.79871e-05	CREBBP/NUP160/HSP90AA1/SEH1L/NUP50/HSP90AB1/SIRT1/MAPK1/EP300/MAPK3/DNAJC2/DNAJB6/BAG1/NUP88/YWHAE/HSPA8/CHORDC1/RPA2/HSPH1/NUP153/NUP214/DNAJB1/RPA1/NUP54/NUP58/RPTOR/CAMK2D/ATM/BAG3/RANBP2/MAPKAPK2/ATR/HSF1/HSPA1B/NUP62/HSBP1	36
GO:0051607	defense response to virus	80/3819	223/16912	3.99953e-06	0.000117365	8.77158e-05	MAP3K14/BIRC3/PUM2/TRAF3IP2/POLR3E/EXOSC5/ITCH/PTPRC/AGBL5/MAVS/IL12RB1/DDX17/CD40/SAMHD1/BNIP3L/LILRB1/NOP53/ZC3HAV1/UNC93B1/SELENOK/STAT1/TNFAIP3/IFIT2/IRF1/IL1B/BECN1/TICAM1/APOBEC3A/EIF2AK4/ILF3/SEC14L1/BST2/TRIM5/TRIM22/ANKRD17/SERINC3/PUM1/DHX9/PPM1B/PARP9/PML/NLRC5/IFITM3/LYST/IFNK/POLR3A/TKFC/MX1/ADAR/ABCF3/POLR3K/NLRP3/IFI16/SERINC5/TLR3/HTRA1/TRIM44/DDIT4/RNASE6/BCL2/ISG20/RNF26/SETD2/N…	80
GO:0009895	negative regulation of catabolic process	92/3819	266/16912	4.63487e-06	0.000133418	9.97135e-05	POLDIP2/SLC11A1/TIMP2/THRAP3/TAB2/ATP2B4/YBX3/ELAVL1/VPS35/DERL2/SIRT6/TIGAR/SENP1/PSEN1/MTMR2/IRAK3/HNRNPC/WAC/HSP90AB1/CIRBP/TSPO/CHMP4B/CST3/TIMP1/N4BP1/HERC1/BMF/MTMR9/NOP53/PIK3CG/RIC1/EIF4G2/DAP/HTRA2/QSOX1/PARK7/LEPR/SLIRP/RPL5/IL1B/RPL23/PSMF1/BECN1/PRKCG/ZFP36/APOC1/DKC1/TBC1D14/UBAC2/SYNCRIP/EGLN1/DHX9/SDCBP/ATRAID/HNRNPD/PML/FURIN/TOB1/MCL1/NAF1/NBAS/PDE3B/AZIN1/LARP1/PINK1/MAPKAPK2/FB…	92
GO:0006091	generation of precursor metabolites and energy	155/3819	498/16912	4.99717e-06	0.000142241	0.000106308	SLC25A13/MLXIPL/COX15/BID/NDUFS1/GLRX2/NUP160/CYBA/PFKP/PKM/RHOA/PYGM/SIRT6/TIGAR/ME2/SEH1L/GNAS/P2RX7/DLD/NUP50/PYGL/HIF1A/PYGB/TSTA3/NOP53/GAPDHS/OGDH/PRKAG2/GLRX3/NUP88/GAPDH/TPI1/COX6A1/PPARD/COX7A2/GNPDA1/POMC/GPD2/PARK7/ATP5PB/LEPR/NCF2/SDHB/AKR1A1/NDUFA8/NR4A3/PFKFB2/ATP5F1E/NQO2/NUP153/CHCHD5/PANK2/NUP214/COX7C/UQCR11/POR/NDUFA10/COX4I1/NDUFA2/PDHA1/SELENOS/INPP5K/LOXL2/LDHA/IL6ST/ATP5MC2…	155
GO:0071222	cellular response to lipopolysaccharide	65/3819	173/16912	5.52066e-06	0.000154502	0.000115471	TNFRSF1B/PRDM1/RHOA/SCARB1/MEF2C/ICAM1/MAPK1/XBP1/TSPO/NFKBIA/CD40/HCK/MAPK3/RIPK2/NFKBIB/LILRB1/AKAP8/TGFB1/CARD8/MAPK8/CSF3/HDAC5/NFKB1/PPARD/CD86/TNFAIP3/IL1B/TICAM1/ZFP36/SELENOS/TRIM5/CD180/IRAK2/HAVCR2/TLR2/CASP1/SCARB2/TNIP1/PDCD4/IL18/PRKCA/LY96/CCR5/NLRP3/ABCA1/AXL/CX3CR1/ADAM9/CXCL8/PRKCE/CEBPB/TRIB1/PRPF8/TRAF6/PDE4B/HSF1/LITAF/CD55/SRC/PDCD1LG2/TNF/TICAM2/LYN/MRC1/CCL3	65
GO:0030335	positive regulation of cell migration	140/3819	443/16912	5.90371e-06	0.000163706	0.00012235	FGR/SPAG9/PIK3C2A/CD74/MAP2K3/DAPK2/RIPOR1/HDAC7/RHOA/ELP1/SCARB1/PTGS2/EDN1/PTPRC/TRIP6/ICAM1/ZNF268/LAMB1/SEMA6A/HDAC6/SIRT1/JAK2/NRP1/MAPK1/PPM1F/XBP1/PDGFB/HIF1A/CD40/MAPRE1/ARHGEF7/FLT1/MAPK3/FBXO31/CTSH/PRKD2/TGFB1/TGFBR1/DOCK8/PFN1/SMURF2/GAB1/WNT5B/SOD2/VEGFA/SELENOK/FOXP1/IL1A/RTN4/FN1/IL1R1/NFE2L2/AKT3/NRP2/ITGB1BP1/TNFSF18/PTK2B/GLIPR2/PLAU/AGO2/PREX1/IL1B/STAT5A/AAMP/RAC2/DOCK4/PLVAP/…	140
GO:0022604	regulation of cell morphogenesis	146/3819	466/16912	6.31784e-06	0.00017439	0.000130335	FGR/IFRD1/ARHGAP44/PAFAH1B1/ZRANB1/PLEKHO1/CD44/HEXB/RHOA/CDC42/WDR1/DLG1/ARHGAP15/PLXNA2/CAPZB/PSEN1/EPB41L3/ULK2/DNM1L/ARHGAP4/ICAM1/EZR/DPYSL2/NRP1/CRKL/MYH9/ADNP/HCK/ARHGEF7/METRN/FBXO31/ANKRD27/PTPRS/WASL/DVL1/SLC9A3R1/SH3D19/CORO1C/UST/VEGFA/CSNK1A1/TBCCD1/TTL/RTN4/FN1/STK25/WIPF1/SPP1/ITGB1BP1/RHOQ/GNA13/PTK2B/ZMYM2/PREX1/MACF1/RNF6/YWHAH/MKLN1/FXR2/APOE/ACTN4/ZSWIM6/PLXNA3/MYH10/SPART/WDR…	146
GO:0009267	cellular response to starvation	54/3819	137/16912	6.65177e-06	0.000181126	0.000135369	PDK4/LAMP2/RIPOR1/ASNS/SREBF1/SEH1L/GCN1/COMT/SIRT1/SH3GLB1/MAPK1/XBP1/MTMR3/STK24/MAPK3/TBL2/MAPK8/HSPA8/ITFG2/DAP/CPEB4/NFE2L2/RRAGC/KPTN/CDKN1A/MAX/BECN1/ATF4/EIF2AK4/SESN2/RRP8/WNT2B/SLC38A2/GLUL/GABARAPL1/MAP1LC3B/RPTOR/IMPACT/KLF10/ATF3/IFI16/MIOS/FBXO22/BCL2/EIF2AK3/PLEKHF2/JUN/UPP1/LRRK2/MAP3K5/ATG7/SREBF2/FNIP1/MAP1LC3B2	54
GO:0045454	cell redox homeostasis	33/3819	71/16912	7.37847e-06	0.000195007	0.000145743	GCLC/SLC11A1/ERP44/GLRX2/CYBA/ERO1B/DLD/TXN2/APEX1/GLRX3/NFE2L2/QSOX1/NCF2/PRDX6/PRDX5/SCO2/SELENOS/TMX1/SH3BGRL3/PDIA6/PTGES2/TXNDC11/CYBB/PRDX3/PDIA3/GLRX/GLRX5/PDIA2/ERO1A/TXNRD1/SELENOT/GPX1/EGLN2	33
GO:0032956	regulation of actin cytoskeleton organization	107/3819	323/16912	7.6411e-06	0.000200828	0.000150094	BAIAP2L1/ARHGAP44/SCIN/TMSB10/CAPG/ARHGAP6/RHOA/PFN2/CDC42/NCK2/WDR1/DLG1/CAPZB/EDN1/MEF2C/ICAM1/PLEKHG2/NRP1/PPM1F/HCK/RGCC/TGFB1/WASL/TGFBR1/TESK1/CSF3/PFN1/ARHGDIB/ACTR3/CCDC88A/WIPF1/PLEK/ALMS1/CAPZA1/ITGB1BP1/RHOQ/SORBS3/PTK2B/CIT/LRP1/PREX1/RAC2/BST2/HIP1R/LATS1/PPFIA1/INPP5K/SPIRE1/ROCK2/AVIL/RAC1/FCHSD2/RDX/ACTR2/ABI2/TMOD3/GPR65/SSH2/BCAS3/ARHGDIA/ABL2/HAX1/ARF1/RHOB/IQGAP2/RASA1/ARHGAP1…	107
GO:0046434	organophosphate catabolic process	79/3819	223/16912	7.84401e-06	0.000204384	0.000152752	MTMR7/GDE1/MLXIPL/NUP160/PFKP/PKM/SCARB1/PDE8A/SIRT6/TIGAR/SEH1L/MTMR2/P2RX7/NUP50/HIF1A/ABHD12/SAMHD1/GDPD3/PLA2G15/GAPDHS/OGDH/PRKAG2/NUP88/GAPDH/TPI1/OGG1/PLA2G4A/PRDX6/PFKFB2/NUP153/NT5C/GPCPD1/ITPA/NUP214/MBD4/APOC1/INPP5K/IMPA1/AMPD3/LDHA/PNPLA8/EGLN1/IDH1/PDE5A/NUP54/TDG/NUP58/NCOR1/PFKL/INPP5E/PDE3B/RANBP2/HK1/SYNJ1/ADPGK/HK2/NAPEPLD/PRKCD/PGAM2/FBP1/NUDT5/LIPC/DDIT4/STAT3/PFKFB3/INSR/PTE…	79
GO:0006754	ATP biosynthetic process	55/3819	141/16912	7.91278e-06	0.000205291	0.00015343	SLC25A13/MLXIPL/NUP160/ATP6V0A1/PFKP/PKM/SIRT6/TIGAR/SEH1L/P2RX7/NUP50/HIF1A/TGFB1/GAPDHS/OGDH/PRKAG2/NUP88/TCIRG1/GAPDH/TPI1/ATP5PB/PFKFB2/ATP5F1E/NUP153/NUP214/LDHA/ATP5MC2/NUP54/NUP58/NCOR1/PFKL/NIPSNAP2/RANBP2/PID1/ATP5MC3/HK1/PINK1/ATP5MC1/ADPGK/HK2/PGAM2/FBP1/STOML2/ATP5F1C/ATP5MG/DDIT4/STAT3/PFKFB3/INSR/CYC1/DHTKD1/ATP6/NUP62/ATP8/ACTN3	55
GO:0030168	platelet activation	60/3819	158/16912	8.47461e-06	0.000218927	0.000163621	CD9/PRKCH/LCP2/DGKG/GNA15/RHOA/ACTB/GNB1/GNAS/GP6/MAPK1/PDGFB/MYH9/CD40/MYL12A/MAPK3/PIK3CG/ALOX12/PTPN6/PLEK/STXBP3/GNA13/ITPR2/PRKCG/RAC2/APOE/RAF1/RAC1/TLN1/ARRB2/PIK3R5/RHOB/GNA12/FERMT3/MERTK/UBASH3B/PRKCA/GNAQ/DGKI/FCER1G/PDPN/PRKCD/METAP1/YWHAZ/SYK/CLEC1B/ILK/PRKCB/AXL/P2RY12/PRKCE/RHOG/THBD/GNG2/PLSCR1/FLNA/SRC/PDGFA/CLIC1/LYN	60
GO:0006090	pyruvate metabolic process	53/3819	135/16912	9.23167e-06	0.000235466	0.000175982	PDK4/MLXIPL/NUP160/MPC1/HAGH/PFKP/PKM/SIRT6/TIGAR/ME2/SEH1L/P2RX7/PDPR/DLD/NUP50/SLC16A8/HIF1A/GAPDHS/OGDH/PRKAG2/NUP88/PDHX/GAPDH/TPI1/LDHB/NR4A3/PFKFB2/NUP153/NUP214/PDHA1/LDHA/SDS/NUP54/NUP58/NCOR1/PFKL/RANBP2/SLC16A1/HK1/ADPGK/HK2/PGAM2/PDP1/FBP1/DDIT4/PDHB/STAT3/PFKFB3/INSR/BSG/DHTKD1/NUP62/ACTN3	53
GO:1901990	regulation of mitotic cell cycle phase transition	124/3819	387/16912	9.54482e-06	0.00024243	0.000181187	MAD1L1/KMT2E/PAFAH1B1/PSMB1/BID/CUL3/PSMA4/FOXN3/SDCCAG8/CUL1/MTA3/RIOK2/PCM1/TP73/HSP90AA1/NDC80/PSMC5/DYNLL1/RBX1/EP300/PSMC6/PSMC1/APEX1/PSME2/PSMA7/MAPRE1/CEP192/RGCC/PSMD7/FBXO31/TGFB1/NOP53/PPP2R1A/CDK6/YWHAE/CCND1/PSMD9/PTPN6/IK/PSMD14/ID2/ARID3A/ALMS1/RPA2/PKD2/CCND2/NEK6/DUSP1/TEX14/CDKN1A/CNOT1/PSMF1/AKAP9/PSMA1/ANKRD17/TAOK3/MDM2/HUS1/CDK5RAP2/PSMB7/RDX/HECW2/TMOD3/CNOT6L/RB1/CUL4A/PML…	124
GO:0016241	regulation of macroautophagy	61/3819	162/16912	9.76637e-06	0.000245991	0.000183848	POLDIP2/ATP6V0A1/GNAI3/VPS35/TIGAR/SNX5/SPTLC1/HDAC6/WAC/SIRT1/SH3GLB1/MTMR3/SPTLC2/HIF1A/CHMP4B/MAPK3/RIPK2/BNIP3L/PRKAG2/MAPK8/TBC1D12/GAPDH/PRKAB1/ATP6V1A/PIKFYVE/HTRA2/QSOX1/RRAGC/ATP6V0B/VPS26A/CAPNS1/BECN1/VPS13C/SNX6/SESN2/EXOC4/TBC1D14/RPTOR/ATP6V1C2/RAB5A/ATP6V1B2/C9orf72/PIP4K2A/VPS26B/ATP6V1C1/LARP1/PINK1/GPSM1/CASP3/FEZ2/RAB1B/ATG13/ERN1/TBK1/UBQLN2/LAMTOR4/LRRK2/SUPT5H/SMURF1/TRIM13/…	61
GO:0051701	interaction with host	74/3819	208/16912	1.2639e-05	0.000307513	0.000229828	FUCA2/BAD/CD4/CD74/TFRC/SCARB1/RAB7A/ITCH/ITGB5/CHMP2B/FCN1/ICAM1/CHMP4B/VAPA/KPNA3/SLC1A5/TGFB1/KPNB1/CD81/SELPLG/GAPDH/TRIM38/EXOC2/C9/CD86/KPNA1/CHMP3/CD46/TCP1/CXCR4/NUP153/EIF2AK4/NECTIN2/TRIM5/ITGAV/SCARB2/VPS37B/PML/IFITM3/TNIP1/DYNLT1/ITGB1/UBC/CXADR/F11R/CCR5/ITGA5/CTSB/SMAD3/AXL/RPSA/CTNNB1/CXCL8/SERPINB9/INSR/TRIM8/IST1/KPNA2/ALYREF/SIVA1/IFITM2/LAMP1/PPIA/CD55/SRC/ATG7/CTNND1/HSPA1B/M…	74
GO:0050900	leukocyte migration	129/3819	408/16912	1.31815e-05	0.000316199	0.00023632	CD74/CD44/DAPK2/CD84/RHOA/ATP1B3/CDC42/WDR1/EDN1/B4GALT1/GP6/SLC8B1/ICAM1/GLG1/HSD3B7/DDT/SLC16A8/PDGFB/MYH9/HCK/FLT1/MAPK3/CCL22/SLC7A6/TNFRSF10A/TGFB1/PIK3R2/PIK3CG/WASL/DOCK8/GBF1/SELPLG/PTPN6/VEGFA/GOLPH3/SELENOK/IL1A/FN1/IL1R1/CD58/PADI2/CSF3R/TNFSF18/TNFRSF10B/PTK2B/CXCR4/PREX1/TREM1/IL1B/ADGRE2/RAC2/MTUS1/PLVAP/MPP1/LGALS3/KRAS/C5AR2/LRCH1/RAC1/GYPC/ADAM10/ITGAV/ITGAX/ECM1/LYST/PLA2G7/ITGB…	129
GO:0002819	regulation of adaptive immune response	51/3819	130/16912	1.38207e-05	0.000327979	0.000245124	CD4/SLC11A1/PRKCZ/TFRC/FCGR2B/IL4R/STX7/RIF1/MEF2C/PTPRC/P2RX7/SIRT1/IL12RB1/CD40/TNFSF13B/RIPK2/LILRB1/TGFB1/EXOSC3/PTPN6/DUSP22/BCL6/LOXL3/MSH6/TNFAIP3/PKN1/IRF1/IL1B/C3/ZBTB1/EIF2AK4/NECTIN2/NDFIP1/IL6ST/HAVCR2/DUSP10/HSPD1/FAM49B/SAMSN1/FCER1G/TNFSF13/NLRP3/B2M/STAT6/MALT1/IL20RB/TRAF6/HMGB1/IL27/HLA-E/TNF	51
GO:1901653	cellular response to peptide	113/3819	349/16912	1.38898e-05	0.000327983	0.000245127	GCLC/CFLAR/PDK4/BAIAP2L1/PIK3C2A/ATP6V0A1/CYBA/PKM/PRKCZ/ATP6AP1/SREBF1/FCGR2B/GNB1/EDN1/PSEN1/RAB10/CDC5L/SIRT1/JAK2/MAPK1/XBP1/RANGAP1/SRSF5/APEX1/MAPK3/ZNF106/CA2/RIPK2/TGFB1/KLF1/PIK3R2/HDAC5/PRKAR1A/NFKB1/GAB1/KLF3/TCIRG1/CCND3/GNB4/ATP6V1A/STAT1/NFE2L2/ATP6V0B/CREB1/FOXO3/NR4A3/RHOQ/ADCY7/NR4A1/LRP1/IL1B/RPL23/MAX/STAT5A/RAP1B/KLF2/POR/ATP6V1F/SELENOS/PPARG/PTPRE/INPP5K/MDM2/TBC1D4/DENND4C/…	113
GO:0033108	mitochondrial respiratory chain complex assembly	41/3819	98/16912	1.57144e-05	0.00035893	0.000268256	NDUFAF7/TTC19/NDUFS1/SAMM50/UQCC1/COA1/FOXRED1/TIMMDC1/NDUFA8/NDUFAF4/CHCHD5/NDUFA10/SCO2/NDUFA2/COX16/DMAC1/UQCC2/NDUFB9/NDUFC2/OXA1L/NDUFS2/NDUFV3/NDUFAF2/NDUFS4/SDHAF2/TMEM126B/NDUFAF3/NDUFV2/COA4/UQCR10/NDUFA6/SDHAF3/ND6/ND2/ND5/ND3/ND4/ND1/SDHAF1/COX19/NDUFA7	41
GO:0009108	coenzyme biosynthetic process	83/3819	241/16912	1.58477e-05	0.00035893	0.000268256	PDK4/MLXIPL/NUP160/MPC1/PFKP/PKM/PTGS2/SIRT6/TIGAR/SEH1L/P2RX7/PDPR/DLD/NUP50/SCD/HIF1A/QPRT/ACSBG1/GCDH/GAPDHS/NAMPT/OGDH/PRKAG2/NMRK1/NUP88/PDHX/GAPDH/TPI1/KYNU/AKR1A1/COQ6/PANK3/MTHFD1L/SLC25A16/PFKFB2/NUP153/PANK2/NUP214/ACLY/PDHA1/LDHA/RFK/PARP9/PARP16/NUP54/NUP58/NCOR1/PFKL/SCD5/CBR4/NAPRT/HSD17B12/ACSL1/RANBP2/HK1/GART/ADPGK/HK2/PDXK/NAXE/PGAM2/PDP1/FBP1/PCBD1/COQ4/COQ7/DDIT4/MMADHC/PDHB/S…	83
GO:0060759	regulation of response to cytokine stimulus	65/3819	178/16912	1.61768e-05	0.000364883	0.000272705	SPPL2B/PAFAH1B1/CD74/BIRC3/IFNGR1/PIAS1/EDN1/PTPRC/MAVS/IRAK3/RFFL/TREM2/HSP90AB1/JAK2/HIF1A/RIPK2/AES/PIAS4/CARD8/MADD/PTPN6/STAT1/IL1R2/IL1R1/PADI2/TNFAIP3/ELF1/RBCK1/PPARG/IRAK2/DHX9/IL1RN/CASP1/PARP9/SPPL2A/NLRC5/IFNAR1/ECM1/UBC/ADAM17/OTULIN/IFNGR2/RUNX1/ADAR/JAK1/HIPK1/ABCE1/OTUD4/SYK/TRIM44/AXL/PARP14/PTPN2/SPHK1/SHARPIN/CSF1/CD300LF/PTPN1/CASP4/CNOT7/HSPA1B/UBA52/TNF/TICAM2/TAF9	65
GO:0072524	pyridine-containing compound metabolic process	64/3819	175/16912	1.77334e-05	0.000394113	0.000294551	MLXIPL/NUP160/MPC1/PFKP/PKM/KCNAB2/PTGS2/SIRT6/TIGAR/ME2/SEH1L/P2RX7/DLD/NUP50/HIF1A/QPRT/GAPDHS/NAMPT/OGDH/PRKAG2/NMRK1/NUP88/PDHX/GAPDH/TPI1/LDHB/TP53I3/GPD2/KYNU/PFKFB2/NUP153/NUP214/PGLS/PDHA1/LDHA/IDH1/PARP9/PARP16/NUP54/NUP58/NCOR1/PFKL/MDH2/NAPRT/RANBP2/HK1/ADPGK/HK2/PDXK/NAXE/PGAM2/FBP1/DDIT4/PDHB/STAT3/DCXR/PFKFB3/INSR/NMNAT1/TALDO1/DHTKD1/PNP/NUP62/ACTN3	64
GO:0032970	regulation of actin filament-based process	117/3819	366/16912	1.89146e-05	0.000414271	0.000309617	BAIAP2L1/ARHGAP44/SCIN/TMSB10/CAPG/ARHGAP6/CNN2/RHOA/PFN2/CDC42/NCK2/WDR1/SRI/DLG1/CAPZB/EDN1/MEF2C/ICAM1/PLEKHG2/NRP1/PPM1F/MYH9/HCK/RGCC/TGFB1/WASL/TGFBR1/TESK1/CSF3/PFN1/ARHGDIB/ACTR3/CCDC88A/WIPF1/PLEK/ALMS1/CAPZA1/ITGB1BP1/RHOQ/SORBS3/PTK2B/CIT/LRP1/PREX1/AKAP9/RAC2/BST2/HIP1R/LATS1/PPFIA1/INPP5K/SPIRE1/ROCK2/MYBPC3/AVIL/RAC1/FCHSD2/RDX/ACTR2/ABI2/TMOD3/GPR65/SSH2/BCAS3/ARHGDIA/ABL2/HAX1/ARF…	117
GO:1902903	regulation of supramolecular fiber organization	106/3819	326/16912	2.07139e-05	0.000442457	0.000330682	BAIAP2L1/SCIN/TMSB10/CAPG/ARHGAP6/RHOA/NAV3/PFN2/CDC42/NCK2/WDR1/DLG1/CAPZB/EDN1/PSEN1/MEF2C/ICAM1/PLEKHG2/HDAC6/NRP1/PPM1F/CHADL/HCK/MAPRE1/RGCC/WASL/TGFBR1/TESK1/CSF3/PFN1/SLAIN2/HSPA8/ACTR3/WIPF1/PLEK/ALMS1/PARK7/CAPZA1/ITGB1BP1/SORBS3/PTK2B/CIT/PREX1/AKAP9/RAC2/APOE/COLGALT1/HIP1R/LATS1/PPFIA1/INPP5K/PSRC1/SPIRE1/ROCK2/AVIL/RAC1/CDK5RAP2/FCHSD2/NUMA1/RDX/ACTR2/ABI2/TMOD3/GPR65/SSH2/HAX1/ARF1/…	106
GO:0007568	aging	95/3819	286/16912	2.13908e-05	0.000453711	0.000339093	GCLC/ERCC1/GLRX2/SEC63/TNFRSF1B/TIMP2/CTNNA1/MNT/ATP2B1/SREBF1/PTGS2/PICALM/NFKB2/EDN1/PSEN1/KAT6A/GNAO1/ICAM1/DLD/SIRT1/TSPO/APEX1/TIMP1/FZR1/TGFB1/CDK6/ENG/ZMIZ1/CTSC/SOD2/BCL6/OGG1/HTRA2/ID2/NFE2L2/MSH6/CACYBP/AKT3/CREB1/FOXO3/NEK6/DNMT3A/SERP1/LRP1/CDKN1A/BECN1/CANX/JUND/SERPINF1/KRAS/ARNTL/LOXL2/HMGA1/BRCA2/PML/ULK3/POLG/SIRT3/CISD2/KCNMB1/CDKN2A/ATM/PDCD4/NSMCE2/AMFR/ITGB2/LMNA/NAPEPLD/TGFB…	95
GO:0043281	regulation of cysteine-type endopeptidase activity involved in apoptotic process	74/3819	211/16912	2.22255e-05	0.000469767	0.000351093	BAD/CASP10/CFLAR/PLAUR/BID/BIRC3/CD44/TNFRSF1B/RHOA/PDCD2/PTGS2/GRAMD4/SENP1/IGBP1/NLRP1/RFFL/SIRT1/JAK2/PPM1F/XIAP/CTSH/TNFRSF10A/PIH1D1/PDCD5/CARD8/DNAJB6/YWHAE/VEGFA/DAP/FAM162A/HTRA2/BIRC6/PARK7/RPS6KA1/TNFRSF10B/PRDX5/POR/HIP1R/RAF1/PPARG/MDM2/CASP1/CASP5/PML/ARRB2/BCL10/HSPD1/ARL6IP5/ST18/NODAL/NLRP3/CASP3/PRDX3/SMAD3/USP47/ARL6IP1/SERPINB9/TRIAP1/EIF2AK3/TNFRSF10D/RPS6KA3/PAK2/DIABLO/RPS27…	74
GO:1903829	positive regulation of cellular protein localization	110/3819	343/16912	2.84525e-05	0.000585019	0.00043723	BAD/AP2B1/BID/PRKCH/RIPOR1/USP36/CROCC/RIOK2/CSNK2A2/CDC42/PTGS2/DLG1/PCM1/TP73/EPB41L2/PSEN1/NDC80/STARD7/WBP11/HUWE1/MAVS/DYNLL1/EZR/TREM2/HSP90AB1/JAK2/SH3GLB1/MAPK1/TM9SF4/BMF/PDCD5/TGFB1/MAPK8/YWHAE/UBE2D3/FBXW7/TMEM30A/RTN4/HTRA2/CCDC88A/CCT4/FAM20B/PARK7/RAB29/ITGB1BP1/TCP1/PPP3CC/LRP1/IL1B/YWHAH/RAC2/SESN2/DKC1/PEMT/CAMK1/EDEM1/ROCK2/MDM2/PSMB7/NUMA1/SORL1/RDX/PARP9/IQGAP1/ITGAX/BCAS3/TP5…	110
GO:0032606	type I interferon production	48/3819	123/16912	2.86951e-05	0.000588007	0.000439463	CREBBP/POLR3E/NFKB2/ITCH/XRCC5/MAVS/POLR2E/EP300/RIPK2/LILRB1/PTPRS/NFKB1/DTX4/STAT1/TNFAIP3/LRRFIP1/IRF1/TICAM1/HAVCR2/DHX9/FLOT1/TLR2/PPM1B/NLRC5/HSPD1/POLR3A/UBC/POLR3K/REL/IFI16/TLR3/SYK/STAT6/CTNNB1/MYD88/RNF26/DHX36/POLR2L/SETD2/ZBTB20/UBA7/NPLOC4/DDX41/TBK1/ISG15/PCBP2/TREX1/UBA52	48
GO:0018105	peptidyl-serine phosphorylation	95/3819	288/16912	2.91178e-05	0.00059285	0.000443082	MLXIPL/CD44/PRKCH/DAPK2/FNIP2/ATP2B4/PRKCZ/PFN2/CDC42/NCK2/PTGS2/MKNK1/MAST2/HDAC6/MAST3/OSM/MAPK1/PPM1F/PDGFB/STK4/RASSF2/MAPK3/AXIN1/RIPK2/PRKD2/TGFB1/TGFBR1/MAPK8/CSF3/HIPK3/CREBL2/STK38/VEGFA/CSNK1A1/MAPKAPK3/PARK7/AKT3/SGK1/NEK6/MASTL/PKN1/PRKCG/MAP2K2/AKAP9/LATS1/RAF1/INPP5K/CAMK1/ROCK2/PWP1/SPRY2/MAP3K12/ARRB2/CSNK1D/RPTOR/HAX1/CAMK2D/IFNK/PAK1/ATM/UHMK1/CNKSR3/PRKCA/PLCL2/PHKG2/SMG1/DYRK1…	95
GO:0009991	response to extracellular stimulus	149/3819	490/16912	2.91276e-05	0.00059285	0.000443082	GCLC/PDK4/LAMP2/ADIPOR2/CD4/ERCC1/GLRX2/RIPOR1/CYBA/PKM/ASNS/ATP2B1/SREBF1/PTGS2/SIRT6/BCKDHB/ULK2/NCOA1/SEH1L/DNM1L/P2RX7/GCN1/ICAM1/COMT/SIRT1/SH3GLB1/MAPK1/XBP1/TSPO/MTMR3/TXN2/SNW1/CD40/ADNP/CST3/STK24/MAPK3/GSDMD/AES/TGFB1/TBL2/MAPK8/HSPA8/CCND1/PANX1/ITFG2/PPARD/OPRM1/DAP/ARSB/CPEB4/OGG1/POMC/STAT1/KYNU/NFE2L2/GNPAT/RRAGC/NENF/KPTN/CREB1/FOXO3/SPP1/DNMT3A/CDKN1A/IL1B/MAX/BECN1/PRKCG/POR/ZFP…	149
GO:0042113	B cell activation	78/3819	228/16912	3.65615e-05	0.00072702	0.000543358	BAD/SKAP2/ERCC1/CD74/PRDM1/KLF6/TCF3/TFRC/FCGR2B/RIF1/MEF2C/PTPRC/IGBP1/BLNK/XBP1/EP300/CD40/NFATC2/ATP11C/TNFSF13B/TGFB1/AHR/EXOSC3/HDAC5/CD81/ITFG2/PTPN6/BCL6/ID2/MSH6/TNFAIP3/PTK2B/INHBA/POLM/PKN1/CDKN1A/ZBTB1/TICAM1/BST2/NDFIP1/CD180/DOCK10/LRRC8A/HSPD1/IFNK/ATM/ITGB1/ADAM17/CMTM7/CEBPG/PLCL2/SAMSN1/MMP14/CXCR5/CHRNB2/TNFSF13/MNDA/PRKCD/RNF168/CASP3/SYK/PRKCB/STAT6/CD300A/RBPJ/INPP5D/GPR183/B…	78
GO:0043331	response to dsRNA	40/3819	98/16912	3.93233e-05	0.000776827	0.000580583	PUM2/SRRT/MAVS/P2RX7/IRAK3/ESR1/AGO1/MAPK1/NFKBIA/MAPK3/RIPK2/TGFB1/DDX5/NFKB1/DROSHA/TSNAX/ZC3H7A/AGO2/AGO3/MAP2K2/TICAM1/PUM1/ZC3H10/DHX9/MRPL44/FLOT1/NCOR1/IFNK/ADAR/TLR3/DDX21/METTL3/SMAD3/MAP2K1/DHX36/SMAD2/NPM1/CARD9/NCOR2/PELI1	40
GO:0071166	ribonucleoprotein complex localization	50/3819	131/16912	3.94632e-05	0.000777053	0.000580751	ZC3H3/NUP160/ZC3H11A/RIOK2/SEH1L/ALKBH5/NUP50/POLDIP3/SRSF5/NOP53/NUP88/MAGOHB/SRSF9/SRSF3/SRSF4/SMG7/CPSF3/ENY2/FYTTD1/SRSF6/NUP153/NUP214/RAN/EIF5A/WDR33/SSB/NUP54/NUP58/DHX38/EIF4E/RANBP2/SMG1/SRSF2/NXF1/IWS1/SLBP/ABCE1/NOL6/CPSF2/RPSA/DDX19A/AGFG1/NPM1/SETD2/ALYREF/XPOT/SRSF10/SMG5/SARNP/NUP62	50
GO:0040017	positive regulation of locomotion	148/3819	489/16912	4.0103e-05	0.000787087	0.000588251	FGR/SPAG9/PIK3C2A/CD74/MAP2K3/DAPK2/RIPOR1/HDAC7/RHOA/VPS35/ELP1/SCARB1/PTGS2/EDN1/PTPRC/CHMP2B/TRIP6/ICAM1/ZNF268/LAMB1/SEMA6A/HDAC6/SIRT1/JAK2/NRP1/MAPK1/PPM1F/XBP1/PDGFB/HIF1A/CD40/MAPRE1/CHMP4B/VAPA/ARHGEF7/FLT1/MAPK3/FBXO31/CTSH/PRKD2/TGFB1/TGFBR1/DOCK8/PFN1/SMURF2/GAB1/WNT5B/SOD2/VEGFA/SELENOK/FOXP1/IL1A/RTN4/FN1/CHMP3/IL1R1/NFE2L2/AKT3/NRP2/ITGB1BP1/TNFSF18/PTK2B/GLIPR2/PLAU/AGO2/PREX1/IL1…	148
GO:0045931	positive regulation of mitotic cell cycle	52/3819	138/16912	4.18614e-05	0.000811065	0.000606172	POLDIP2/KMT2E/PAFAH1B1/CUL3/MTA3/ASNS/EDN1/NDC80/PDGFB/APEX1/RGCC/TGFB1/DUSP3/CCND1/TTL/IL1A/CCND2/USP22/EREG/IL1B/BECN1/ANKRD17/MDM2/NUMA1/RDX/TMOD3/BRCA2/RB1/CUL4A/ANAPC11/RPTOR/PHIP/EIF4E/RANBP2/PRKCA/LSM11/NSMCE2/TAL1/DYNLT3/INSR/PLRG1/SPHK1/SH2B1/RCC2/LSM10/RAD51B/UBE2E2/HSF1/CDK10/SMC5/AIF1/NUP62	52
GO:0035194	posttranscriptional gene silencing by RNA	54/3819	145/16912	4.38539e-05	0.000838913	0.000626985	POLR2J/NUP160/POLR2B/PUM2/ELAVL1/TNRC6C/SEH1L/SRRT/ESR1/AGO1/NUP50/POLR2E/TNRC6B/POLR2I/TGFB1/NUP88/DDX5/DROSHA/TSNAX/ZC3H7A/AGO2/NUP153/CNOT1/AGO3/NUP214/MAP2K2/ZFP36/PPARG/RAN/H3F3B/PUM1/ZC3H10/DHX9/MRPL44/NUP54/NUP58/NCOR1/CELF1/RANBP2/MOV10/ADAR/H3F3A/METTL3/SMAD3/STAT3/MAP2K1/SMAD2/POLR2L/NCOR2/HIST1H4J/HIST4H4/CNOT7/NUP62/HIST1H3A	54
GO:0051193	regulation of cofactor metabolic process	41/3819	102/16912	4.82922e-05	0.000912269	0.000681809	PDK4/MLXIPL/NUP160/CTNS/SIRT6/TIGAR/ME2/SEH1L/P2RX7/PDPR/DLD/NUP50/HDAC6/HIF1A/GAPDHS/PRKAG2/NUP88/PDHX/NFE2L2/PFKFB2/NUP153/CLYBL/NUP214/RAC2/PDHA1/RAC1/NUP54/NUP58/NCOR1/RANBP2/PINK1/PGAM2/PDP1/FBP1/DDIT4/PDHB/STAT3/PFKFB3/INSR/NUP62/ACTN3	41
GO:0071236	cellular response to antibiotic	50/3819	132/16912	4.97457e-05	0.000936799	0.000700142	CFTR/SPI1/PDE8A/MEF2C/HDAC6/SIRT1/PDGFB/APEX1/CST3/AHR/SETX/STK25/NFE2L2/PARK7/PLA2G4A/TNFAIP3/FOXO3/NR4A3/DNMT3A/HSPH1/EGR1/ADCY7/ITPR2/RPL23/BECN1/KLF2/ETS1/MDM2/IL18BP/ADCY3/ACTR2/RHOB/KCNMB1/IMPACT/LARP1/PINK1/PRKCD/CYBB/STAT6/AXL/PRKCE/PTEN/NET1/NQO1/HSF1/LRRK2/HDAC2/MAP3K5/PSAP/CRIP1	50
GO:0034446	substrate adhesion-dependent cell spreading	36/3819	86/16912	4.99105e-05	0.000936985	0.000700281	VAMP3/CDC42/LAMB1/NRP1/CRKL/ARHGEF7/CORO1C/FN1/ITGB1BP1/PREX1/ACTN4/RAC1/RAB1A/ITGAV/PARVG/FERMT3/MERTK/BRAF/PDPN/ARPC2/MELTF/ILK/CRK/AXL/PTK2/LIMS1/PEAK1/NET1/RCC2/CALR/MYADM/PARVB/FLNA/SRC/S100A10/SRGAP2	36
GO:0110053	regulation of actin filament organization	83/3819	248/16912	5.1063e-05	0.000952703	0.000712029	BAIAP2L1/SCIN/TMSB10/CAPG/ARHGAP6/RHOA/PFN2/CDC42/NCK2/WDR1/DLG1/CAPZB/ICAM1/PLEKHG2/NRP1/PPM1F/HCK/RGCC/WASL/TGFBR1/TESK1/CSF3/PFN1/ACTR3/WIPF1/PLEK/ALMS1/CAPZA1/ITGB1BP1/SORBS3/PTK2B/CIT/PREX1/RAC2/HIP1R/LATS1/PPFIA1/INPP5K/SPIRE1/ROCK2/AVIL/RAC1/FCHSD2/RDX/ACTR2/ABI2/TMOD3/GPR65/SSH2/HAX1/ARF1/IQGAP2/RASA1/ARHGAP18/C9orf72/PAK1/EPS8/BRAF/NCK1/WASF2/TMOD4/CDC42EP3/LMOD3/ARPC2/CLASP2/PRKCD/ARF6/…	83
GO:0000422	autophagy of mitochondrion	35/3819	83/16912	5.26205e-05	0.000962229	0.000719148	USP36/WIPI1/CSNK2A2/SREBF1/TIGAR/WBP11/DNM1L/HDAC6/TSPO/HIF1A/BNIP3L/FBXW7/HTRA2/PARK7/BECN1/VPS13C/GABARAPL1/MAP1LC3B/WDR45B/HAX1/ATG3/CISD2/ATG12/WIPI2/PINK1/HK2/SQSTM1/ATG4B/ATG13/WDR45/ATG7/SMURF1/SREBF2/VDAC1/MAP1LC3B2	35
GO:0061726	mitochondrion disassembly	35/3819	83/16912	5.26205e-05	0.000962229	0.000719148	USP36/WIPI1/CSNK2A2/SREBF1/TIGAR/WBP11/DNM1L/HDAC6/TSPO/HIF1A/BNIP3L/FBXW7/HTRA2/PARK7/BECN1/VPS13C/GABARAPL1/MAP1LC3B/WDR45B/HAX1/ATG3/CISD2/ATG12/WIPI2/PINK1/HK2/SQSTM1/ATG4B/ATG13/WDR45/ATG7/SMURF1/SREBF2/VDAC1/MAP1LC3B2	35
GO:0034101	erythrocyte homeostasis	44/3819	113/16912	6.44726e-05	0.00113958	0.000851696	KMT2E/SPI1/SENP1/JAK2/HIF1A/ACIN1/KLF1/DNASE2/CDK6/SOX6/SLC11A2/SMAP1/VEGFA/BCL6/STAT1/ID2/FOXO3/PTBP3/INHBA/KLF2/ZFP36/AMPD3/ETS1/RPS6/RPS24/TMOD3/RB1/CEBPG/ADAR/TAL1/CASP3/RPS14/B2M/AXL/STAT3/INPP5D/KLF13/PTPN2/HCLS1/ZFP36L1/IKZF1/LDB1/HSPA1B/LYN	44
GO:0032801	receptor catabolic process	18/3819	33/16912	6.57655e-05	0.00115905	0.000866244	AP2B1/MYLIP/ITCH/MTMR2/KIF16B/SH3GLB1/LGMN/TGFB1/SNX25/CLTA/BECN1/APOE/FURIN/CLTC/ANXA2/AP2A2/PTPN1/SMURF1	18
GO:0030518	intracellular steroid hormone receptor signaling pathway	51/3819	137/16912	7.13387e-05	0.0012392	0.000926152	MED24/PIAS1/THRAP3/RNF4/PLPP1/RHOA/NCOA1/ESR1/HDAC6/SIRT1/JAK2/DDX17/EP300/AXIN1/DDX5/UFSP2/NR3C1/UBE3A/FOXP1/PARK7/PADI2/UFM1/CRY2/NCOA3/CNOT1/SMARCA4/RNF6/YWHAH/LATS1/RAN/ARNTL/CDK7/CLOCK/RB1/ARRB2/PAK1/DAB2/NODAL/RUNX1/PRMT2/CRIPAK/MED30/CTNNB1/TAF7/PER1/CALR/NRIP1/SRC/NCOA6/NCOA4/EGLN2	51
GO:0002831	regulation of response to biotic stimulus	48/3819	127/16912	7.4281e-05	0.00128662	0.000961587	BIRC3/CYBA/PUM2/TRAF3IP2/PRDM1/TIGAR/ITCH/MAVS/IL12RB1/MAPK3/RIPK2/LILRB1/NOP53/CARD8/SELENOK/FOXP1/STAT1/TNFAIP3/IL1B/EIF2AK4/SEC14L1/NECTIN2/TRIM5/ANKRD17/CD180/PUM1/HAVCR2/DHX9/GYPC/PPM1B/PARP9/SCARB2/HSPD1/TKFC/PRKCA/LY96/HTRA1/TRIM44/TRIB1/RNF26/TRAF6/NPLOC4/TBK1/IFNLR1/HMGB1/CD55/PCBP2/IL27	48
GO:1901652	response to peptide	146/3819	487/16912	7.49714e-05	0.00129486	0.000967751	GCLC/CFLAR/PDK4/BAIAP2L1/PIK3C2A/ATP6V0A1/CYBA/PKM/PRKCZ/ATP6AP1/SREBF1/FCGR2B/PTGS2/GNB1/EDN1/PSEN1/RAB10/HADHA/ICAM1/NLRP1/CDC5L/SIRT1/JAK2/MAPK1/XBP1/RANGAP1/SRSF5/APEX1/NFKBIA/CD40/TIMP1/MAPK3/ZNF106/CA2/RIPK2/TGFB1/KLF1/PIK3R2/HDAC5/PRKAR1A/NFKB1/GAB1/KLF3/TCIRG1/EIF2B1/CCND3/GNB4/ATP6V1A/STAT1/NFE2L2/CACYBP/STXBP3/SRSF4/ATP6V0B/CREB1/TNFAIP3/FOXO3/NR4A3/RHOQ/EGR1/ADCY7/FABP3/EGR2/NR4A1/LRP1…	146
GO:0051651	maintenance of location in cell	38/3819	94/16912	7.77317e-05	0.00132062	0.000987003	SCIN/PAFAH1B1/CD4/TMSB10/SP100/SRI/EPB41L3/EZR/KDELR3/TSPO/RANGAP1/ARHGAP21/GOLPH3/TBCCD1/PARK7/SRGN/AKAP9/VPS13C/APOE/FLNB/KDELR2/TLN1/TAF8/SORL1/BARD1/PML/HK1/PINK1/HK2/SUN1/TAF3/PDIA3/FTH1/TAPT1/GAA/TLN2/PDIA2/ARL2	38
GO:0030260	entry into host cell	50/3819	134/16912	7.79921e-05	0.00132062	0.000987003	FUCA2/CD4/CD74/TFRC/SCARB1/ITCH/ITGB5/FCN1/ICAM1/KPNA3/SLC1A5/CD81/SELPLG/TRIM38/EXOC2/CD86/CD46/CXCR4/NUP153/NECTIN2/TRIM5/ITGAV/SCARB2/IFITM3/DYNLT1/ITGB1/UBC/CXADR/F11R/CCR5/ITGA5/CTSB/AXL/RPSA/CTNNB1/CXCL8/TRIM8/SIVA1/IFITM2/LAMP1/PPIA/CD55/SRC/CTNND1/HSPA1B/MOG/UBA52/TRIM26/CLEC5A/MRC1	50
GO:0044409	entry into host	50/3819	134/16912	7.79921e-05	0.00132062	0.000987003	FUCA2/CD4/CD74/TFRC/SCARB1/ITCH/ITGB5/FCN1/ICAM1/KPNA3/SLC1A5/CD81/SELPLG/TRIM38/EXOC2/CD86/CD46/CXCR4/NUP153/NECTIN2/TRIM5/ITGAV/SCARB2/IFITM3/DYNLT1/ITGB1/UBC/CXADR/F11R/CCR5/ITGA5/CTSB/AXL/RPSA/CTNNB1/CXCL8/TRIM8/SIVA1/IFITM2/LAMP1/PPIA/CD55/SRC/CTNND1/HSPA1B/MOG/UBA52/TRIM26/CLEC5A/MRC1	50
GO:0051806	entry into cell of other organism involved in symbiotic interaction	50/3819	134/16912	7.79921e-05	0.00132062	0.000987003	FUCA2/CD4/CD74/TFRC/SCARB1/ITCH/ITGB5/FCN1/ICAM1/KPNA3/SLC1A5/CD81/SELPLG/TRIM38/EXOC2/CD86/CD46/CXCR4/NUP153/NECTIN2/TRIM5/ITGAV/SCARB2/IFITM3/DYNLT1/ITGB1/UBC/CXADR/F11R/CCR5/ITGA5/CTSB/AXL/RPSA/CTNNB1/CXCL8/TRIM8/SIVA1/IFITM2/LAMP1/PPIA/CD55/SRC/CTNND1/HSPA1B/MOG/UBA52/TRIM26/CLEC5A/MRC1	50
GO:0051828	entry into other organism involved in symbiotic interaction	50/3819	134/16912	7.79921e-05	0.00132062	0.000987003	FUCA2/CD4/CD74/TFRC/SCARB1/ITCH/ITGB5/FCN1/ICAM1/KPNA3/SLC1A5/CD81/SELPLG/TRIM38/EXOC2/CD86/CD46/CXCR4/NUP153/NECTIN2/TRIM5/ITGAV/SCARB2/IFITM3/DYNLT1/ITGB1/UBC/CXADR/F11R/CCR5/ITGA5/CTSB/AXL/RPSA/CTNNB1/CXCL8/TRIM8/SIVA1/IFITM2/LAMP1/PPIA/CD55/SRC/CTNND1/HSPA1B/MOG/UBA52/TRIM26/CLEC5A/MRC1	50
GO:0098927	vesicle-mediated transport between endosomal compartments	20/3819	39/16912	8.33569e-05	0.00138927	0.00103831	RAB7A/MTMR2/KIF16B/EZR/MAPK1/MAPK3/ANKRD27/WDR91/CHMP3/BECN1/MAP2K2/SORL1/RDX/DNAJC13/RAB5A/DAB2/WDR81/MAP2K1/STX8/SRC	20
GO:0090174	organelle membrane fusion	60/3819	169/16912	8.56617e-05	0.0014187	0.0010603	VPS41/VAMP3/TBC1D22A/GNAI3/TBC1D1/RAB7A/STX7/CHMP2B/SNAP23/TBC1D2/STX1B/SNAP29/SPG11/ANKRD27/BET1/TBC1D13/TBC1D12/GOSR2/RAB34/TBC1D9/STX2/CHMP3/LRMP/SEC22A/STX16/TBC1D5/TBC1D14/STX11/DYSF/STX6/TGFBRAP1/TBC1D4/STX17/USO1/RAB20/GRTP1/SGSM2/RAB13/SNAPIN/USP6NL/VTI1A/RABGAP1L/SYTL3/RAB8B/TBC1D2B/PRRT2/TAP1/STX8/MFN1/SAMD9L/CALR/ANXA2/TBC1D28/TBC1D9B/RUNDC1/TBC1D8/TAPBP/TBC1D3B/TBC1D3C/RAB7B	60
GO:0006509	membrane protein ectodomain proteolysis	21/3819	42/16912	8.96922e-05	0.00146538	0.00109519	SPPL2B/TNFRSF1B/TIMP2/NRDC/PSEN1/P2RX7/MYH9/TIMP1/SH3D19/IL1B/APOE/SNX9/ADAM10/SPPL2A/FURIN/ADAM8/ADAM17/ERAP1/ADAM9/BACE1/TNF	21
GO:0071359	cellular response to dsRNA	29/3819	66/16912	9.30953e-05	0.0015007	0.00112159	PUM2/SRRT/MAVS/P2RX7/ESR1/AGO1/TGFB1/DDX5/NFKB1/DROSHA/TSNAX/ZC3H7A/AGO2/AGO3/MAP2K2/PUM1/ZC3H10/DHX9/MRPL44/FLOT1/NCOR1/ADAR/TLR3/METTL3/SMAD3/MAP2K1/SMAD2/NPM1/NCOR2	29
GO:0051348	negative regulation of transferase activity	95/3819	296/16912	9.35927e-05	0.00150359	0.00112375	IBTK/WNK1/PPP2R5A/TP73/PSEN1/PTPRC/DNAJA1/IRAK3/SIRT1/PPM1F/PIK3IP1/GSKIP/PPP2R1A/CDK6/PRKAG2/TESK1/DVL1/DUSP3/PRKAR1A/CHORDC1/HIPK3/CORO1C/PTPN6/STK38/DUSP22/PPP2CA/CBLB/PARK7/TNFAIP3/ITGB1BP1/DUSP1/MAPK8IP1/RPL5/PKN1/PREX1/CDKN1A/IL1B/RPL23/ZFP36/SNX6/APOE/CEP85/LATS1/SH3BP5/PPARG/INPP5K/GPS2/TAOK3/PKIB/SPRY2/SORL1/DUSP5/DUSP6/RB1/WARS/RPTOR/DUSP10/NIPSNAP2/CDKN2A/PTPRJ/PDCD4/UBASH3B/GNAQ/DUSP2…	95
GO:0031050	dsRNA fragmentation	22/3819	45/16912	9.43884e-05	0.00150359	0.00112375	PUM2/SRRT/ESR1/AGO1/TGFB1/DDX5/DROSHA/TSNAX/ZC3H7A/AGO2/AGO3/MAP2K2/PUM1/ZC3H10/MRPL44/NCOR1/ADAR/METTL3/SMAD3/MAP2K1/SMAD2/NCOR2	22
GO:0070918	production of small RNA involved in gene silencing by RNA	22/3819	45/16912	9.43884e-05	0.00150359	0.00112375	PUM2/SRRT/ESR1/AGO1/TGFB1/DDX5/DROSHA/TSNAX/ZC3H7A/AGO2/AGO3/MAP2K2/PUM1/ZC3H10/MRPL44/NCOR1/ADAR/METTL3/SMAD3/MAP2K1/SMAD2/NCOR2	22
GO:0070997	neuron death	100/3819	315/16912	9.92693e-05	0.00155769	0.00116418	GCLC/BAD/CRLF1/AP2B1/BID/RHOA/VPS35/CDC42/FCGR2B/PICALM/TIGAR/TP73/PSEN1/MEF2C/KDM2B/NLRP1/HSP90AB1/SIRT1/JAK2/NRP1/LGMN/HIF1A/PSMC1/ADNP/CTSZ/CHMP4B/AIMP2/UNC5B/CSF3/WFS1/FBXW7/GAPDH/ATN1/SOD2/CPEB4/FAM162A/HTRA2/PARK7/RAB29/CREB1/FOXO3/NR4A3/EGR1/PTK2B/CIT/LRP1/PIGT/STAMBP/MAX/PRKCG/ATF4/APOE/SERPINF1/KRAS/EGLN1/SORL1/MAP3K12/RB1/MCL1/TP53BP2/USP53/RASA1/SIGMAR1/BTBD10/ATM/ADAM8/NR4A2/BRAF/PINK…	100
GO:1903391	regulation of adherens junction organization	26/3819	57/16912	9.9337e-05	0.00155769	0.00116418	ARHGAP6/SLK/RHOA/NRP1/PPM1F/CORO1C/VEGFA/ITGB1BP1/MACF1/ROCK2/RAC1/RDX/IQGAP1/BCAS3/PTPRJ/MMP14/CLASP2/SMAD3/PTK2/LIMS1/PTEN/RCC2/SRC/S100A10/LDB1/FMN1	26
GO:0051893	regulation of focal adhesion assembly	25/3819	54/16912	9.98524e-05	0.00155769	0.00116418	ARHGAP6/SLK/RHOA/NRP1/PPM1F/CORO1C/VEGFA/ITGB1BP1/MACF1/ROCK2/RAC1/IQGAP1/BCAS3/PTPRJ/MMP14/CLASP2/SMAD3/PTK2/LIMS1/PTEN/RCC2/SRC/S100A10/LDB1/FMN1	25
GO:0090109	regulation of cell-substrate junction assembly	25/3819	54/16912	9.98524e-05	0.00155769	0.00116418	ARHGAP6/SLK/RHOA/NRP1/PPM1F/CORO1C/VEGFA/ITGB1BP1/MACF1/ROCK2/RAC1/IQGAP1/BCAS3/PTPRJ/MMP14/CLASP2/SMAD3/PTK2/LIMS1/PTEN/RCC2/SRC/S100A10/LDB1/FMN1	25
GO:0045766	positive regulation of angiogenesis	56/3819	156/16912	0.000103289	0.00159688	0.00119347	PIK3C2A/HDAC7/PTGS2/MYDGF/SIRT6/SIRT1/NRP1/XBP1/HIF1A/CD40/FLT1/CTSH/PRKD2/ITGB8/ENG/GAB1/VEGFA/IL1A/NFE2L2/AKT3/PTK2B/AGO2/IL1B/C3/RRAS/ZNF304/CHI3L1/BTG1/ETS1/ECM1/RHOB/ITGB1/PRKCA/NODAL/GHRL/RUNX1/HK2/ITGB2/ITGA5/JAK1/HIPK1/TGFBR2/ERAP1/TLR3/CYBB/PRKCB/ANGPTL4/CX3CR1/STAT3/CXCL8/C3AR1/SPHK1/CCR3/C5AR1/TNFSF12/PDCD6	56
GO:0045185	maintenance of protein location	41/3819	105/16912	0.000104718	0.00161075	0.00120383	SCIN/CD4/TMSB10/GOPC/SP100/SRI/EPB41L3/EZR/KDELR3/TSPO/RANGAP1/NFKBIA/GOLPH3/PARK7/PKD2/MXI1/SRGN/VPS13C/LATS1/FLNB/KDELR2/TLN1/TAF8/SORL1/BARD1/G3BP2/PML/NFKBIE/HK1/PINK1/HK2/SUN1/TAF3/YWHAB/PDIA3/TAPT1/TLN2/PDIA2/FLNA/ARL2/GET4	41
GO:0036473	cell death in response to oxidative stress	33/3819	79/16912	0.000106243	0.00162593	0.00121518	PDE8A/HDAC6/SIRT1/JAK2/HIF1A/GSKIP/STK24/FBXW7/SOD2/HTRA2/STK25/NFE2L2/PARK7/FOXO3/NR4A3/HSPH1/ATF4/UBQLN1/PML/MCL1/ARL6IP5/PINK1/PRKCD/OXR1/CTNNB1/BCL2/DIABLO/PDIA2/LRRK2/MAP3K5/ATG7/PSAP/GPX1	33
GO:0050657	nucleic acid transport	67/3819	195/16912	0.000107865	0.00164242	0.00122751	ZC3H3/NUP160/ZC3H11A/RIOK2/SEH1L/ALKBH5/NUP50/POLDIP3/SRSF5/NXT2/NOP53/NUP88/MAGOHB/CPSF6/SRSF9/SRSF3/MRPL18/QKI/SRSF4/SMG7/CPSF3/ENY2/FYTTD1/SRSF6/NUP153/NUP214/ZFP36/RAN/EIF5A/DHX9/WDR33/FLOT1/SSB/NUP54/G3BP2/NUP58/DHX38/SIDT2/EIF4E/RANBP2/SEC13/SMG1/MCM3AP/SRSF2/NXF1/IWS1/TGFBR2/SLBP/ABCE1/NOL6/CPSF2/RPSA/DDX19A/UPF3A/AGFG1/CKAP5/NPM1/SETD2/MX2/ALYREF/XPOT/HSF1/ZFP36L1/SRSF10/SMG5/SARNP/NUP62	67
GO:0050658	RNA transport	67/3819	195/16912	0.000107865	0.00164242	0.00122751	ZC3H3/NUP160/ZC3H11A/RIOK2/SEH1L/ALKBH5/NUP50/POLDIP3/SRSF5/NXT2/NOP53/NUP88/MAGOHB/CPSF6/SRSF9/SRSF3/MRPL18/QKI/SRSF4/SMG7/CPSF3/ENY2/FYTTD1/SRSF6/NUP153/NUP214/ZFP36/RAN/EIF5A/DHX9/WDR33/FLOT1/SSB/NUP54/G3BP2/NUP58/DHX38/SIDT2/EIF4E/RANBP2/SEC13/SMG1/MCM3AP/SRSF2/NXF1/IWS1/TGFBR2/SLBP/ABCE1/NOL6/CPSF2/RPSA/DDX19A/UPF3A/AGFG1/CKAP5/NPM1/SETD2/MX2/ALYREF/XPOT/HSF1/ZFP36L1/SRSF10/SMG5/SARNP/NUP62	67
GO:0006644	phospholipid metabolic process	138/3819	460/16912	0.000112593	0.00169309	0.00126538	FGR/MTMR7/GDE1/PAFAH1B1/PIGQ/PIK3C2A/PLAUR/AGPAT4/SH3YL1/INPP4A/HEXB/SPHK2/MTMR1/PLPP1/IP6K2/SLC44A1/CSNK2A2/CDC42/SCARB1/FDFT1/STARD7/EFR3B/HADHA/MTMR2/LPCAT2/SPTLC1/ESR1/PIK3IP1/PDGFB/MTMR3/PIGH/SPTLC2/ZFYVE21/ABHD12/LPIN2/FLT1/GDPD3/PLA2G15/CDIPT/MTMR9/TGFB1/PLEKHA4/PIK3R2/PIK3CG/WDR91/GAB1/CD81/CHKA/CHPT1/SERINC1/PPARD/CD86/PIKFYVE/PLEK/PLA2G4A/GNPAT/PRDX6/DHDDS/PTK2B/PLBD1/FABP3/PLA2G12A/PIG…	138
GO:0001952	regulation of cell-matrix adhesion	40/3819	102/16912	0.000113249	0.00169873	0.00126959	ARHGAP6/SLK/RHOA/PRKCZ/NRP1/PPM1F/CDK6/CORO1C/VEGFA/BCL6/ITGB1BP1/PTK2B/PLAU/MACF1/NINJ1/ROCK2/RAC1/IQGAP1/BCAS3/RASA1/CASK/CDKN2A/PTPRJ/MMP14/CLASP2/ILK/SMAD3/PTK2/PLEKHA2/LIMS1/BCL2/PTEN/RCC2/CSF1/NF2/NF1/SRC/S100A10/LDB1/FMN1	40
GO:0007599	hemostasis	108/3819	346/16912	0.000113958	0.00170514	0.00127439	CD9/PLAUR/PRKCH/LCP2/DGKG/GNA15/HMG20B/RHOA/RAB27A/CDC42/LMAN1/ACTB/CAPZB/GNB1/EDN1/CPB2/CD59/GNAS/GP6/P2RX7/CBX5/JAK2/MAPK1/PDGFB/MYH9/CD40/MYL12A/MAPK3/PLAT/PIK3CG/DOCK8/ALOX12/PRKAR1A/HPS5/PTPN6/ADTRP/PLEK/NFE2L2/STXBP3/CAPZA1/GNA13/PLAU/ITPR2/IRF1/PRKCG/AVPR2/RAC2/APOE/RAF1/H3F3B/AP3B1/P2RX4/RAC1/TLN1/PRCP/ENTPD1/ANXA7/ARRB2/PIK3R5/PRKACB/RHOB/RAB5A/GNA12/AK3/FERMT3/FLI1/MERTK/UBASH3B/PRKCA/G…	108
GO:0032535	regulation of cellular component size	110/3819	354/16912	0.000120902	0.00177994	0.00133028	BAIAP2L1/IFRD1/SCIN/PAFAH1B1/CLCN6/TMSB10/CAPG/RHOA/PFN2/NCK2/WDR1/PICALM/DLG1/PLXNA2/CAPZB/EDN1/ULK2/PPP1R15A/P2RX7/ARHGAP4/ICAM1/PLEKHG2/EZR/DPYSL2/HSP90AB1/NRP1/ADNP/HCK/PTPRS/WASL/CSF3/PFN1/SLC9A3R1/VEGFA/TTL/ACTR3/RTN4/FN1/WIPF1/PLEK/CAPZA1/AKT3/CREB1/SPP1/PTK2B/CIT/PREX1/MACF1/RNF6/RAC2/APOE/HIP1R/PLXNA3/LATS1/SPART/SPIRE1/WDR36/AVIL/RAC1/LRRC8A/FCHSD2/RDX/ACTR2/ANXA7/ABI2/TMOD3/SLC12A6/SSH…	110
GO:0072525	pyridine-containing compound biosynthetic process	49/3819	133/16912	0.000131707	0.00189564	0.00141676	MLXIPL/NUP160/PFKP/PKM/PTGS2/SIRT6/TIGAR/SEH1L/P2RX7/NUP50/HIF1A/QPRT/GAPDHS/NAMPT/OGDH/PRKAG2/NMRK1/NUP88/GAPDH/TPI1/KYNU/PFKFB2/NUP153/NUP214/LDHA/PARP9/PARP16/NUP54/NUP58/NCOR1/PFKL/NAPRT/RANBP2/HK1/ADPGK/HK2/PDXK/NAXE/PGAM2/FBP1/DDIT4/STAT3/PFKFB3/INSR/NMNAT1/DHTKD1/PNP/NUP62/ACTN3	49
GO:0032329	serine transport	8/3819	10/16912	0.000193582	0.0026179	0.00195656	SLC38A7/SLC1A5/SERINC1/SLC1A4/SERINC3/NFKBIE/SERINC5/SERINC4	8
GO:0051403	stress-activated MAPK cascade	83/3819	257/16912	0.000199391	0.00267569	0.00199975	PAFAH1B1/SPAG9/MAP4K3/MAP2K3/CUL1/TAB2/CDC42/MAP4K4/FCGR2B/FBXW11/DLG1/EDN1/ITCH/TP73/DNAJA1/IGBP1/EZR/SH2D3C/CRKL/MAPK1/RASSF2/MAPK3/AXIN1/RIPK2/RAPGEF1/MAPK8/MAP3K8/DUSP3/NFKB1/HIPK3/LTBR/DUSP22/VEGFA/IL1A/STK25/HSPH1/PTK2B/MAPK8IP1/PKN1/IL1B/MAP2K2/ZFP36/GPS2/IRAK2/TAOK3/ANKRD6/DBNL/CCM2/SDCBP/MAP3K12/NCOR1/DUSP10/ARL6IP5/FGD2/PAK1/PDCD4/UBC/TIAM1/PINK1/TAOK1/MAPKAPK2/TLR3/SYK/ULK4/MAP2K1/ZEB2…	83
GO:0045453	bone resorption	25/3819	56/16912	0.000204887	0.00272807	0.0020389	PDK4/ATP6AP1/TFRC/RAB7A/P2RX7/CA2/TNFAIP3/SPP1/PTK2B/RAC2/RAC1/ADAM8/UBASH3B/PRKCA/LRRK1/TNFRSF11B/DCSTAMP/SYK/TPP1/CTNNB1/INPP5D/TRAF6/CSF1R/NF1/SRC	25
GO:0070897	DNA-templated transcriptional preinitiation complex assembly	21/3819	44/16912	0.000208474	0.00275165	0.00205652	BAZ2A/RRN3/PSMC5/ESR1/PSMC6/PSMC1/TAF1C/PIH1D1/TAF6/TBP/CREB1/SMARCA4/GTF2B/GTF2A2/BDP1/PSMC2/TAF6L/ATF7IP/TAF7/HMGB1/TAF9	21
GO:0046677	response to antibiotic	99/3819	317/16912	0.000210224	0.00276864	0.00206922	CFTR/BAD/GLRX2/SPI1/RHOA/PDE8A/EDN1/SLC1A3/HSP90AA1/MEF2C/GNAO1/ICAM1/HDAC6/SIRT1/JAK2/PDGFB/APEX1/CST3/STK24/PPP2CB/AHR/SETX/CSF3/CCND1/OPRM1/OGG1/PSMD14/STAT1/STK25/NFE2L2/PARK7/PLA2G4A/TNFAIP3/FOXO3/NR4A3/DNMT3A/DUSP1/HSPH1/EGR1/PTK2B/ADCY7/ITPR2/GOT2/RPL23/BECN1/KLF2/PEMT/LDHA/ETS1/MDM2/APTX/IL18BP/ADCY3/ACTR2/HNRNPD/SETDB1/RHOB/KCNMB1/EPS8/IMPACT/LARP1/PINK1/CHRNB2/JAK1/PRKCD/CASP3/CYBB/PRDX…	99
GO:0045930	negative regulation of mitotic cell cycle	93/3819	295/16912	0.00022402	0.00290099	0.00216813	MAD1L1/PSMB1/TIMP2/PSMA4/FOXN3/CUL1/CHFR/DLG1/TOP2B/TP73/NDC80/ATRX/PSMC5/RBX1/EP300/PSMC6/PSMC1/PSME2/PSMA7/RGCC/PSMD7/FBXO31/TGFB1/NOP53/SLC9A3R1/CCND1/PSMD9/HECA/IK/BCL6/PSMD14/ARID3A/RPA2/PKD2/DUSP1/TEX14/CDKN1A/CNOT1/PSMF1/PSMA1/BTG1/TAOK3/MDM2/HUS1/CDK5RAP2/PSMB7/RPS6/CNOT6L/RB1/PML/FANCI/PSMB6/PSMA5/CTDSP1/ATM/ORAOV1/UBC/XPC/EME1/CNOT11/DONSON/PSMB4/BTG2/PRMT2/TAOK1/PSMC2/ZNF385A/RAD21/BRD…	93
GO:0050715	positive regulation of cytokine secretion	43/3819	115/16912	0.000226628	0.00292728	0.00218778	FGR/PRKCZ/IL4R/FCN1/MAVS/P2RX7/NLRP1/XBP1/RGCC/MAPK3/RIPK2/GSDMD/CARD8/PANX1/GAPDH/SELENOK/IL1A/CD58/IL1B/HAVCR2/DHX9/TLR2/CASP1/HK1/NLRP3/SYK/CLEC4E/PTGER4/DHX36/IL17RA/CSF1R/CADM1/MAPK11/LRRK2/HMGB1/IL1RAP/SRC/MBP/CLEC9A/ORM2/TNF/CLEC5A/CCL3	43
GO:0033157	regulation of intracellular protein transport	83/3819	258/16912	0.000229826	0.00295595	0.00220921	ZC3H3/RIPOR1/USP36/RIOK2/SP100/CSNK2A2/CDC42/SREBF1/DERL2/PTGS2/PCM1/PSEN1/STARD7/WBP11/HUWE1/MAVS/HSP90AB1/SIRT1/JAK2/SH3GLB1/MAPK1/RANGAP1/TM9SF4/BNIP3L/NUCB1/PDCD5/TGFB1/YWHAE/UBE2D3/FBXW7/TMEM30A/OGG1/DNAJC27/HTRA2/FAM20B/PARK7/RAB29/ITGB1BP1/CDKN1A/IL1B/RAC2/INPP5K/PEMT/CAMK1/EDEM1/UBAC2/MDM2/GCC2/LCP1/PSMB7/SORL1/BARD1/NUP54/NUP58/ITGAX/BCAS3/HAX1/STOM/SEC16A/TCF7L2/PAK1/BAG3/PTPN14/UHMK1/P…	83
GO:0090132	epithelium migration	83/3819	258/16912	0.000229826	0.00295595	0.00220921	PIK3C2A/STRAP/MAP2K3/HDAC7/SP100/RHOA/PFN2/SCARB1/PTGS2/EDN1/MEF2C/HDAC6/SIRT1/NRP1/PPM1F/PDGFB/MYH9/HIF1A/CD40/RGCC/CTSH/PRKD2/TGFB1/TGFBR1/PFN1/HDAC5/CORO1C/PPARD/VEGFA/ARSB/FOXP1/RTN4/NFE2L2/LGALS8/AKT3/NRP2/ITGB1BP1/PTK2B/GLIPR2/PKN1/NR4A1/STAT5A/MACF1/AAMP/APOE/CAPN7/PPARG/SERPINF1/STARD13/LOXL2/ROCK2/ETS1/P2RX4/PRCP/BCAS3/DUSP10/RAB13/RHOB/ITGB1/ADAM17/PRKCA/ITGB2/TGFBR2/CLASP2/SPRED1/ADAM9…	83
GO:0006278	RNA-dependent DNA biosynthetic process	29/3819	69/16912	0.000239872	0.00305268	0.00228151	PNKP/XRCC5/HSP90AA1/HNRNPC/HSP90AB1/MAPK1/MAPK3/STN1/CCT4/SMG7/TCP1/PAPD5/DKC1/NAT10/PKIB/NAF1/CCT6A/HMBOX1/ATM/CCT5/CCT8/CCT2/CTNNB1/EXOSC10/ATR/PPIA/SRC/SMG5/PINX1	29
GO:0032103	positive regulation of response to external stimulus	89/3819	281/16912	0.000253636	0.0032076	0.00239729	CD74/DAPK2/CYBA/PUM2/CREB3L3/PTGS2/EDN1/CPB2/MGST2/JAK2/NRP1/DDT/OSM/PPM1F/PDGFB/SNW1/NFKBIA/MAPK3/RIPK2/PRKD2/TGFB1/PIK3CG/OPRM1/VEGFA/RTN4/PARK7/PTK2B/IL1B/C3/TICAM1/RAC2/ANKRD17/CD180/IL6ST/PUM1/CLOCK/ETS1/HAVCR2/P2RX4/DHX9/RAC1/TLR2/ADAM10/TNIP1/PLA2G7/PDCD4/IL18/ADAM8/ADAM17/PRKCA/LY96/TIAM1/GHRL/BRAF/USF1/FCER1G/IL6R/CCR1/TLR3/NDEL1/SMAD3/CXCL8/ADORA2B/PTGER4/DSCAM/C3AR1/IL16/MYD88/CMKLR1/T…	89
GO:1901214	regulation of neuron death	89/3819	281/16912	0.000253636	0.0032076	0.00239729	GCLC/BAD/CRLF1/AP2B1/RHOA/VPS35/CDC42/FCGR2B/PICALM/TIGAR/TP73/PSEN1/MEF2C/KDM2B/HSP90AB1/SIRT1/JAK2/NRP1/LGMN/HIF1A/PSMC1/ADNP/CTSZ/CHMP4B/AIMP2/UNC5B/CSF3/WFS1/FBXW7/SOD2/CPEB4/HTRA2/PARK7/RAB29/CREB1/FOXO3/NR4A3/EGR1/PTK2B/LRP1/STAMBP/PRKCG/ATF4/APOE/SERPINF1/KRAS/EGLN1/SORL1/MAP3K12/MCL1/TP53BP2/RASA1/SIGMAR1/BTBD10/ATM/ADAM8/NR4A2/BRAF/PINK1/BTG2/REL/CASP3/OXR1/ILK/AXL/CTNNB1/DDIT4/STAT3/ITG…	89
GO:1905898	positive regulation of response to endoplasmic reticulum stress	18/3819	36/16912	0.000283476	0.00352596	0.00263522	NCK2/FCGR2B/PPP1R15A/SIRT1/XBP1/TMEM33/NFE2L2/ATF6/SERINC3/EDEM1/UBQLN1/NCK1/PTPN2/ERN1/TMEM259/BCAP31/UBQLN2/PTPN1	18
GO:0035690	cellular response to drug	102/3819	331/16912	0.000293262	0.00363272	0.00271501	GCLC/CFTR/BAD/CFLAR/CTNNA1/CYBA/KCNQ1/PPP1R12A/GNA15/SPI1/TFRC/PDE8A/PTGS2/ACTB/GNB1/EDN1/MEF2C/NCOA1/ATRX/ICAM1/HDAC6/HSP90AB1/SIRT1/MAPK1/PPM1F/PDGFB/APEX1/CST3/MAPK3/RIPK2/TGFB1/AHR/SETX/EFTUD2/NFKB1/CD69/OPRM1/NR3C1/STK25/NFE2L2/PARK7/RAP1A/TNFAIP3/FOXO3/NR4A3/DNMT3A/HSPH1/EGR1/ADCY7/ITPR2/IL1B/BECN1/RAP1B/KLF2/ATF4/SERPINF1/ETS1/P2RX4/MDM2/IL18BP/ADCY3/USP8/HNRNPD/RHOB/KCNMB1/RGS10/EIF4E/IMP…	102
GO:0071402	cellular response to lipoprotein particle stimulus	14/3819	25/16912	0.000298148	0.00367068	0.00274339	CD9/CD81/TICAM1/APOE/PPARG/ITGB1/ADAM17/FCER1G/ABCG1/ITGB2/SYK/ABCA1/MYD88/SREBF2	14
GO:0061912	selective autophagy	20/3819	42/16912	0.000305105	0.00369611	0.00276239	RAB7A/TIGAR/SPTLC1/HDAC6/SPTLC2/MAPK3/RIPK2/HTRA2/LGALS8/BECN1/VPS13C/SESN2/UBQLN1/WIPI2/PINK1/SQSTM1/WDR81/ATG13/TBK1/SMURF1	20
GO:0016358	dendrite development	71/3819	216/16912	0.00031344	0.00378949	0.00283218	ARHGAP44/PAFAH1B1/RHOA/MEF2A/MAPK6/CDC42/NCK2/PICALM/PSEN1/MEF2C/DNM1L/HDAC6/NRP1/FBXO31/ANKRD27/PTPRS/WASL/DVL1/CPEB3/SLC11A2/KLF7/PREX1/YWHAH/FXR2/APOE/RTN4IP1/BTBD3/CAMK1/KIDINS220/ADGRB3/CAPRIN1/DOCK10/KIAA0319/ACTR2/ZNF365/HECW2/IQGAP1/RERE/CELSR2/ARF1/DYNLT1/SDK1/ITGB1/FARP1/TIAM1/GHRL/CHRNB2/ARF6/ILK/ARF4/DSCAM/PTEN/CFL1/DAB1/ANAPC2/PAK2/TRAK1/CAMK1D/SS18L1/SEMA4D/LRRK2/IL1RAP/HDAC2/TRAPPC…	71
GO:0007006	mitochondrial membrane organization	46/3819	127/16912	0.000325689	0.00390633	0.0029195	BAD/SLC25A5/BID/TP73/HSP90AA1/DYNLL1/TIMM13/TOMM22/SAMM50/TIMM9/BMF/BNIP3L/PDCD5/MAPK8/YWHAE/ATP5PB/PPP3CC/ATP5F1E/YWHAH/HIP1R/IMMT/ATP5MC2/RHOT2/TP53BP2/DYNLT1/ATP5MC3/PINK1/ATP5MC1/HK2/THEM4/OMA1/YWHAZ/ATP5F1C/MOAP1/YWHAB/ATP5MG/STAT3/MFN1/BCL2/TIMM22/APOO/ATP6/SLC35F6/PPP3R1/ATP8/DYNLL2	46
GO:0046174	polyol catabolic process	12/3819	20/16912	0.000342548	0.00407618	0.00304644	MTMR7/MTMR2/TPI1/GPD2/INPP5K/IMPA1/INPP5E/TKFC/SYNJ1/PTEN/GK/NUDT3	12
GO:1905897	regulation of response to endoplasmic reticulum stress	31/3819	77/16912	0.00037331	0.00437337	0.00326855	NCK2/FCGR2B/DERL2/PPP1R15A/ERP29/SIRT1/XBP1/BFAR/TMEM33/WFS1/NFE2L2/PARK7/ATF6/SELENOS/SERINC3/EDEM1/UBAC2/UBQLN1/TMBIM6/NCK1/EIF2AK3/PTPN2/ERN1/GRINA/TMEM259/UBE2G2/BCAP31/UBQLN2/LRRK2/PTPN1/FICD	31
GO:0006520	cellular amino acid metabolic process	110/3819	364/16912	0.000394965	0.00457388	0.00341841	GCLC/PSMB1/SARS/CTNS/PSMA4/ATP2B4/ALDH18A1/BCAT1/OAT/ASNS/SLC1A3/BCKDHB/ERO1B/PSMC5/DLD/COMT/PSMC6/PSMC1/PSME2/PSMA7/PSMD7/SLC7A6/BCKDK/FAH/PYCR3/IL4I1/GCDH/OGDH/GARS/AIMP2/CARS/PSMD9/TARS/RARS/PSMD14/GLS/KYNU/FARSB/PARK7/MTRR/PEPD/GOT2/PSMF1/STAT5A/ATF4/IVD/PSMA1/SLC6A6/MCCC2/SCLY/SERINC3/PEMT/DGLUCY/NARS/SDS/EGLN1/GLUL/EPRS/PSMB7/NARS2/KYAT3/SLC3A1/ASNSD1/YARS2/WARS/GCSH/PSMB6/PSMA5/TARS2/PYCR2…	110
GO:0034260	negative regulation of GTPase activity	21/3819	46/16912	0.000447524	0.00500978	0.00374419	TNK2/TMED2/GMIP/GPS2/LRCH1/SPRY2/RDX/IQGAP1/BCAS3/ARRB2/IQGAP2/PTPRN2/DGKI/F11R/GPSM1/RHOH/RCC2/LRRK2/CDC42SE1/FICD/ARL2	21
GO:0050772	positive regulation of axonogenesis	32/3819	81/16912	0.000451354	0.00503402	0.00376231	PAFAH1B1/RHOA/PLXNA2/NRP1/ADNP/METRN/VEGFA/RTN4/FN1/STK25/MACF1/PLXNA3/SKIL/ARHGDIA/GOLGA4/PAK1/TIAM1/BRAF/ILK/NDEL1/MAP2K1/ZEB2/DSCAM/ANAPC2/IST1/TRAK1/SHTN1/TRPV2/SEMA4D/PLXNB2/L1CAM/CYFIP1	32
GO:0070202	regulation of establishment of protein localization to chromosome	8/3819	11/16912	0.00056845	0.00612527	0.00457789	CCT4/TCP1/DKC1/CCT6A/CCT5/CCT8/SPIDR/CCT2	8
GO:0030865	cortical cytoskeleton organization	22/3819	50/16912	0.000619603	0.00652527	0.00487683	PAFAH1B1/CDC42/WDR1/DLG1/EPB41L2/EPB41L3/EZR/WASL/WIPF1/PLEK/RHOQ/ROCK2/TLN1/KIF23/RAB13/FMNL2/EPB41/RHOBTB3/ARF6/PDCD6IP/CALR/TNF	22
GO:1903428	positive regulation of reactive oxygen species biosynthetic process	21/3819	47/16912	0.000638376	0.00666136	0.00497854	CYBA/RAB27A/PTGS2/EDN1/HSP90AA1/ICAM1/HSP90AB1/JAK2/PARK7/FOXO3/PKD2/PTK2B/IL1B/KLF2/TICAM1/P2RX4/ITGB2/SMAD3/INSR/AIF1/TNF	21
GO:0016311	dephosphorylation	133/3819	458/16912	0.00066334	0.00681954	0.00509677	MTMR7/PNKP/INPP4A/PPP1R12A/CTDP1/WNK1/MTMR1/PPP2R5A/PLPP1/FBXW11/DLG1/TIGAR/PPP2R5C/MEF2C/PTPRC/MTMR2/PPP1R15A/FKBP1A/NSFL1C/IGBP1/PDPR/HSP90AB1/JAK2/PPM1F/MTMR3/APEX1/LPIN2/CEP192/MTMR9/PPP2CB/PPP6R1/TGFB1/PTPRS/PPP2R1A/PALD1/SHOC2/DUSP3/YWHAE/PPP6R3/CSRNP2/PTPN6/PHACTR1/DUSP22/PPP2CA/PPP1R7/PLEK/SMG7/RCAN3/FKBP15/PTPA/DUSP1/MASTL/PPP3CC/CRY2/PFKFB2/NT5C/STYXL1/PTPRE/INPP5K/IMPA1/ROCK2/NTPCR/APT…	133
GO:0051098	regulation of binding	104/3819	346/16912	0.000688343	0.00701897	0.00524582	SPAG9/PLAUR/RSF1/WAPL/BTBD1/SP100/CDC42/SRI/ACTB/PSEN1/MEF2C/FKBP1A/BTAF1/HSP90AB1/JAK2/NRP1/PDGFB/EP300/NFKBIA/STK4/ADNP/CTSZ/MAPRE1/ARHGEF7/CLN5/MAPK3/RIPK2/PPP2CB/AES/TGFB1/TGFBR1/DVL1/MAPK8/GTPBP4/CSF3/HDAC5/PPP2CA/CSNK1A1/CRBN/ID2/PARK7/ITGB1BP1/IFIT2/TEX14/LRP1/TICAM1/APOE/HIP1R/ZNF304/PPARG/RAN/CAMK1/DHX9/DERL1/FLOT1/SORL1/GTF2B/PARP9/TDG/TMBIM6/RB1/ARRB2/PEX14/SNAPIN/HMBOX1/TCF7L2/DAB2/CE…	104
GO:0042866	pyruvate biosynthetic process	38/3819	103/16912	0.000689286	0.00701897	0.00524582	MLXIPL/NUP160/PFKP/PKM/SIRT6/TIGAR/SEH1L/P2RX7/NUP50/HIF1A/GAPDHS/OGDH/PRKAG2/NUP88/GAPDH/TPI1/PFKFB2/NUP153/NUP214/LDHA/SDS/NUP54/NUP58/NCOR1/PFKL/RANBP2/HK1/ADPGK/HK2/PGAM2/FBP1/DDIT4/STAT3/PFKFB3/INSR/DHTKD1/NUP62/ACTN3	38
GO:0050663	cytokine secretion	63/3819	193/16912	0.000808651	0.00797438	0.00595987	FGR/LCP2/PRKCZ/FCGR2B/IL4R/FCN1/MAVS/P2RX7/NLRP1/EZR/XBP1/RGCC/MAPK3/RIPK2/GSDMD/LILRB1/CARD8/PANX1/GAPDH/SELENOK/FOXP1/IL1A/FN1/IL1R2/CD58/SRGN/IL1B/CHI3L1/C5AR2/HAVCR2/DHX9/TLR2/CASP1/RAB1A/ITGAV/PML/HK1/GHRL/NLRP3/SYK/ABCA1/CLEC4E/RBPJ/PTGER4/DHX36/IL17RA/CSF1R/CADM1/MAPK11/LRRK2/HMGB1/IL1RAP/SRC/MBP/CLEC9A/CARD11/PNP/PPP1R11/ORM2/TNF/LYN/CLEC5A/CCL3	63
GO:0016570	histone modification	130/3819	449/16912	0.000859907	0.00841123	0.00628636	CREBBP/KMT2E/JARID2/UBR2/USP36/MTA3/HDAC7/HMG20B/SPI1/SREBF1/SART3/BAZ2A/SIRT6/UBE2A/RIF1/SRCAP/KAT6A/NCOA1/ATRX/HUWE1/KDM2B/HDAC6/WAC/SIRT1/JAK2/SETD1A/PPM1F/EP300/PRMT5/SNW1/SUV39H1/MAPK3/SETD6/KAT8/PIH1D1/AKAP8/PRKD2/TGFB1/KDM4C/MAPK8/HDAC5/PHC1/VEGFA/BCL6/KANSL3/ASH1L/RLF/PADI2/RBBP5/DR1/ENY2/EPC1/KDM3B/NAA50/NAA60/PKN1/MORF4L2/NCOA3/USP22/IL1B/KDM4B/HAT1/DNMT1/ZNF304/CLOCK/USP15/PWP1/BRCA2/K…	130
GO:0016052	carbohydrate catabolic process	59/3819	179/16912	0.000890744	0.00862908	0.00644918	BAD/MLXIPL/NUP160/HEXB/PFKP/PKM/PYGM/SIRT6/TIGAR/SEH1L/P2RX7/NUP50/PYGL/HIF1A/PYGB/GAPDHS/OGDH/PRKAG2/NUP88/MANBA/GAPDH/TPI1/GPD2/AKR1A1/PFKFB2/NUP153/NUP214/LDHA/NUP54/NUP58/NCOR1/PFKL/GALM/ABHD10/TKFC/RANBP2/HK1/PHKG2/ADPGK/HK2/PGAM2/FBP1/CRYL1/NUDT5/DDIT4/STAT3/DCXR/GLB1/PFKFB3/INSR/GAA/DHTKD1/GM2A/GK/NAGA/NUP62/GALT/ACTN3/MGAM	59
GO:0002285	lymphocyte activation involved in immune response	54/3819	161/16912	0.000914112	0.00878507	0.00656576	ERCC1/SLC11A1/PRKCZ/RAB27A/TFRC/FCGR2B/IL4R/APBB1IP/RIF1/PSEN1/ICAM1/IL12RB1/XBP1/CD40/RIPK2/LILRB1/TGFB1/EXOSC3/ITFG2/BCL6/CD86/FOXP1/LOXL3/MSH6/CD46/TNFSF18/PTK2B/EIF2AK4/NDFIP1/LGALS3/CD180/HAVCR2/DOCK10/LCP1/RPS6/HSPD1/IFNK/IL18/PLCL2/FCER1G/TNFSF13/NLRP3/RNF168/CLEC4E/AP1G1/STAT6/STAT3/GPR183/PTGER4/LAMP1/HMGB1/SEMA4A/IL27/HLA-DMB	54
GO:0015988	energy coupled proton transmembrane transport, against electrochemical gradient	16/3819	33/16912	0.000944137	0.00898788	0.00671734	ATP6V0A1/ATP6AP1/ATP4A/TCIRG1/ATP6V1A/ATP6V0B/ATP6V1F/ATP5MC2/ATP6V1C2/ATP6V1B2/ATP5MC3/ATP6V1C1/ATP5MC1/COX1/ND4/ATP6AP1L	16
GO:0051645	Golgi localization	9/3819	14/16912	0.000983183	0.00922859	0.00689724	RIPOR1/CDC42/ARCN1/ARHGAP21/SLC9A3R1/TBCCD1/STK25/YWHAZ/DAB1	9
GO:0097286	iron ion import	9/3819	14/16912	0.000983183	0.00922859	0.00689724	TFRC/PICALM/SLC11A2/STEAP3/SLC25A37/SLC25A28/MELTF/B2M/ARHGAP1	9
GO:0030833	regulation of actin filament polymerization	53/3819	158/16912	0.00101072	0.00942868	0.00704678	BAIAP2L1/SCIN/TMSB10/CAPG/RHOA/PFN2/NCK2/DLG1/CAPZB/ICAM1/PLEKHG2/HCK/WASL/CSF3/PFN1/ACTR3/WIPF1/CAPZA1/PTK2B/PREX1/RAC2/HIP1R/LATS1/SPIRE1/AVIL/RAC1/FCHSD2/RDX/ACTR2/ABI2/TMOD3/HAX1/ARF1/IQGAP2/RASA1/ARHGAP18/EPS8/NCK1/TMOD4/CDC42EP3/LMOD3/ARPC2/PRKCD/ARF6/RHOH/PRKCE/RHOG/MYADM/HCLS1/KANK3/CAPZA2/FMN1/CYFIP1	53
GO:0000082	G1/S transition of mitotic cell cycle	77/3819	247/16912	0.00105845	0.00981341	0.00733432	KMT2E/BID/PIAS1/CUL3/CUL1/BCAT1/TP73/EP300/APEX1/PSME2/RGCC/FBXO31/GSPT1/CDK6/CCND1/PTPN6/ID2/ORC4/ARID3A/RPA2/PKD2/CCND2/INHBA/CDKN1A/CNOT1/MAX/LATS1/RPA1/ANKRD17/NASP/CDK7/MDM2/RPS6/RDX/CNOT6L/RB1/CUL4A/PML/RPTOR/CTDSP1/CDKN2A/ATM/ITGB1/UBC/EIF4E/ADAM17/RANBP2/PID1/LSM11/BACH1/CNOT11/BTG2/PRMT2/ZNF385A/SPDYA/BRD7/CUL5/TAF10/E2F6/TRIAP1/PLRG1/BCL2/PTEN/KLF11/CTDSP2/CRLF3/NPM1/LSM10/UBE2E2/GPR132…	77

## Sheet: S1_C2
ID	Description	GeneRatio	BgRatio	pvalue	p.adjust	qvalue	geneID	Count
GO:0006401	RNA catabolic process	86/2011	381/16912	2.28879e-09	1.18112e-05	1.06102e-05	PSMB1/THRAP3/ELAVL1/MLH1/EXOSC5/TNRC6C/TNPO1/PSMC5/RPLP0/PCBP4/HNRNPC/CIRBP/GTPBP1/TNRC6B/PSMC6/PSMC1/PSMA7/PSMD7/GSPT1/RPS16/PPP2R1A/PSMA2/RPL28/PSMD9/MAGOHB/CNOT2/RPS12/HBS1L/QKI/PPP2CA/NCBP2/PSMD14/SLIRP/RPL5/TRIR/AGO2/RPS10/PSMF1/NUP214/LSM4/RPL27/PRR5L/DHX9/PSMB7/RPS6/LRPPRC/PSMB6/PNLDC1/RPL7/SIDT2/UBC/CARHSP1/LARP1/SMG1/PSMB4/PSMC2/EIF4A1/YWHAZ/PRPF18/METTL3/YWHAB/DIS3L/RPL13/POLR2G/FEN1/UP…	86
GO:0006605	protein targeting	91/2011	416/16912	4.14718e-09	1.18112e-05	1.06102e-05	LAMP2/SEC62/SEC63/ZFYVE16/TRAM1/TIMM21/HSP90AA1/STARD7/WBP11/RPLP0/SH3GLB1/TIMM13/HPS4/FBXO7/TSPO/TIMM9/SRP54/CEMIP/ZDHHC2/SNX16/BNIP3L/NUCB1/TIMM44/PDCD5/RPS16/PITRM1/RPL28/GOSR2/UBE2D3/RPS12/ERBIN/PEX5L/SSR3/SPCS1/RHOU/DNAJC15/RPL5/RPS10/PLAGL2/RAB3IP/PEX1/RPL27/PRKAA1/YWHAQ/PSMB7/RPS6/SDCBP/SELENOI/NUP54/SCARB2/SRP14/PMM2/TMEM50B/HAX1/SRP9/ATG3/GOLGA7/RPL7/ANK3/AKAP6/RABGEF1/PEX13/PEX2/YWHAZ/Y…	91
GO:0006289	nucleotide-excision repair	37/2011	115/16912	6.93054e-09	1.29186e-05	1.1605e-05	RAD52/POLR2J/LIG3/SLC30A9/RFC1/ERCC8/XAB2/PPIE/POLR2E/POLR2F/UBE2I/POLR2I/LIG1/COPS7A/CHD1L/RPA1/CDK7/CCNH/ERCC5/HUS1/XPA/BRCA2/PARP1/COPS7B/UBC/XPC/RNF111/COPS2/POLR2G/POLR2L/SUMO3/RAD51D/COPS8/FAN1/ZNF830/HMGN1/UBA52	37
GO:0022604	regulation of cell morphogenesis	98/2011	466/16912	9.07202e-09	1.29186e-05	1.1605e-05	IFRD1/RUFY3/ZRANB1/VRK2/RHOA/FERMT2/SEMA3C/DLG1/PSEN1/EPB41L3/ULK2/CTTN/DPYSL2/ARHGEF7/FBXO31/MYH14/PTPRS/MAG/HPN/PTN/WASL/KANK1/SLC9A3R1/SH3D19/SPARC/TTL/RTN4/WIPF1/RHOU/MYL12B/SPP1/SEPT7/WIPF3/MACF1/YWHAH/TTBK2/ACTN4/PLXNA3/MAP1B/SPART/LRP4/ADGRB3/RAC1/ENPP2/RDX/ACTR2/ANXA7/HECW2/ARHGDIA/GOLGA4/SLIT2/MYO10/RASA1/PHIP/DOCK5/GAS2/LRRC4C/DOCK1/PTPRD/TNIK/FMNL2/C21orf2/S100B/CHRNB2/ARPC2/RHOBTB3/DL…	98
GO:0070972	protein localization to endoplasmic reticulum	36/2011	130/16912	7.42411e-07	0.000528597	0.00047485	SEC62/SEC63/RAB10/RPLP0/KDELR3/SRP54/VAPA/RPS16/RPL28/RPS12/SSR3/SPCS1/RTN4/RPL5/RPS10/RPL27/RPS6/SRP14/PMM2/SRP9/ANK2/RPL7/MIA2/PDIA3/RPL13/RPS7/RPL15/SRPRA/RPS27/BCAP31/RPL14/RPS26/RPL12/RPS4X/UBA52/CHMP4A	36
GO:0006099	tricarboxylic acid cycle	14/2011	30/16912	2.45281e-06	0.000890432	0.000799895	MDH1/SDHA/IDH3B/SDHB/PDHA1/SUCLA2/MDH2/SUCLG1/IDH3A/SDHAF2/PDHB/SUCLG2/DHTKD1/SDHD	14
GO:0006101	citrate metabolic process	15/2011	34/16912	2.5862e-06	0.000890432	0.000799895	MDH1/SDHA/IDH3B/SDHB/STAT5A/PDHA1/SUCLA2/MDH2/SUCLG1/IDH3A/SDHAF2/PDHB/SUCLG2/DHTKD1/SDHD	15
GO:0061418	regulation of transcription from RNA polymerase II promoter in response to hypoxia	25/2011	79/16912	2.62842e-06	0.000890432	0.000799895	CREBBP/PSMB1/PSMC5/PSMC6/PSMC1/PSMA7/PSMD7/PSMA2/UBE2D3/PSMD9/PSMD14/NFE2L2/EGR1/PSMF1/EGLN3/EGLN1/PSMB7/PSMB6/UBC/PSMB4/PSMC2/RBPJ/HIGD1A/UBA52/EGLN2	25
GO:0007272	ensheathment of neurons	32/2011	115/16912	2.68341e-06	0.000890432	0.000799895	CLDN11/DLG1/EPB41L3/SOX10/SLC8A3/DICER1/FA2H/ARHGEF10/MAG/ASPA/PMP22/QKI/PIKFYVE/MYRF/AFG3L2/ANK2/NKX6-2/S100B/NFASC/JAM3/ILK/KLK6/MAL/ZNF24/UGT8/KCNJ10/CNTN2/NF1/MYO5A/MBP/LPAR1/OLIG2	32
GO:0008366	axon ensheathment	32/2011	115/16912	2.68341e-06	0.000890432	0.000799895	CLDN11/DLG1/EPB41L3/SOX10/SLC8A3/DICER1/FA2H/ARHGEF10/MAG/ASPA/PMP22/QKI/PIKFYVE/MYRF/AFG3L2/ANK2/NKX6-2/S100B/NFASC/JAM3/ILK/KLK6/MAL/ZNF24/UGT8/KCNJ10/CNTN2/NF1/MYO5A/MBP/LPAR1/OLIG2	32
GO:0009141	nucleoside triphosphate metabolic process	69/2011	334/16912	2.73699e-06	0.000890432	0.000799895	BAD/CTNS/PFKP/RHOA/SDHA/P2RX7/AAAS/GTPBP1/TSPO/PGK1/AK1/COX6A1/DGUOK/NDUFS7/ATP5F1E/NUP214/NDUFA10/UCK1/COX4I1/NUP210/PRKAA1/AMPD3/NUP54/NUP58/NCOR1/PFKL/PARP1/SNCA/NIPSNAP2/AK3/MBIP/NDUFC2/AK5/ATP5MC3/NDUFS2/ATP5MC1/CMPK1/SUCLG1/NDUFS4/FXN/STOML2/NUDT5/ATP5F1C/SDHAF2/DDIT4/DTYMK/STAT3/UQCRFS1/NMNAT1/NDUFV2/COX5A/CYC1/DHTKD1/ENO4/POM121/ND6/COX2/CYTB/ND2/ND5/COX1/OPA1/ND4/ND1/ATP6/SDHD/ATP5PO/ACT…	69
GO:0046034	ATP metabolic process	60/2011	278/16912	2.8286e-06	0.000890432	0.000799895	BAD/CTNS/PFKP/RHOA/SDHA/P2RX7/AAAS/TSPO/PGK1/AK1/COX6A1/NDUFS7/ATP5F1E/NUP214/NDUFA10/COX4I1/NUP210/PRKAA1/AMPD3/NUP54/NUP58/NCOR1/PFKL/PARP1/SNCA/NIPSNAP2/NDUFC2/AK5/ATP5MC3/NDUFS2/ATP5MC1/NDUFS4/FXN/STOML2/NUDT5/ATP5F1C/SDHAF2/DDIT4/STAT3/UQCRFS1/NMNAT1/NDUFV2/COX5A/CYC1/DHTKD1/ENO4/POM121/ND6/COX2/CYTB/ND2/ND5/COX1/ND4/ND1/ATP6/SDHD/ATP5PO/ACTN3/NDUFC2-KCTD14	60
GO:0009167	purine ribonucleoside monophosphate metabolic process	67/2011	322/16912	2.93629e-06	0.000890432	0.000799895	BAD/CTNS/PFKP/RHOA/SDHA/DLG1/P2RX7/AAAS/PRTFDC1/TSPO/PGK1/AK1/LHPP/MPP2/COX6A1/NDUFS7/ATP5F1E/NUP214/NDUFA10/COX4I1/NUP210/PRKAA1/AMPD3/ATIC/NUP54/NUP58/NCOR1/PFKL/PARP1/SNCA/NIPSNAP2/AK3/DLG2/NDUFC2/AK5/ATP5MC3/NDUFS2/ATP5MC1/NDUFS4/FXN/STOML2/NUDT5/ATP5F1C/SDHAF2/DDIT4/STAT3/UQCRFS1/NMNAT1/NDUFV2/COX5A/CYC1/DHTKD1/ENO4/POM121/ND6/COX2/CYTB/ND2/ND5/COX1/ND4/ND1/ATP6/SDHD/ATP5PO/ACTN3/NDUFC2-KCTD…	67
GO:0009161	ribonucleoside monophosphate metabolic process	69/2011	335/16912	3.0543e-06	0.000890432	0.000799895	BAD/CTNS/PFKP/RHOA/SDHA/DLG1/P2RX7/AAAS/PRTFDC1/TSPO/PGK1/AK1/LHPP/MPP2/COX6A1/NDUFS7/ATP5F1E/NUP214/NDUFA10/UCK1/COX4I1/NUP210/PRKAA1/AMPD3/ATIC/NUP54/NUP58/NCOR1/PFKL/PARP1/SNCA/NIPSNAP2/AK3/DLG2/NDUFC2/AK5/ATP5MC3/NDUFS2/ATP5MC1/CMPK1/NDUFS4/FXN/STOML2/NUDT5/ATP5F1C/SDHAF2/DDIT4/STAT3/UQCRFS1/NMNAT1/NDUFV2/COX5A/CYC1/DHTKD1/ENO4/POM121/ND6/COX2/CYTB/ND2/ND5/COX1/ND4/ND1/ATP6/SDHD/ATP5PO/ACTN3/…	69
GO:0016482	cytosolic transport	37/2011	143/16912	3.12261e-06	0.000890432	0.000799895	HEATR5B/SNX1/VAMP3/MON2/VPS35/MAPK1/ZFYVE21/TMEM87A/SNX16/STX10/GOSR2/PIKFYVE/CHMP3/VPS26A/CCDC91/STX16/HEATR5A/SNX6/TBC1D5/SORT1/RDX/ACTR2/CLTC/TGOLN2/SNF8/RHOBTB3/LMTK2/MAP2K1/STX8/RAB6A/MYO1D/BET1L/DENND5A/ANKFY1/LAMP1/SRSF10/RAB6C	37
GO:0006119	oxidative phosphorylation	35/2011	132/16912	3.14031e-06	0.000890432	0.000799895	RHOA/SDHA/COX6A1/NDUFS7/ATP5F1E/NDUFA10/COX4I1/SNCA/NIPSNAP2/NDUFC2/ATP5MC3/NDUFS2/ATP5MC1/NDUFS4/FXN/STOML2/ATP5F1C/SDHAF2/UQCRFS1/NDUFV2/COX5A/CYC1/ND6/COX2/CYTB/ND2/ND5/COX1/ND4/ND1/ATP6/SDHD/ATP5PO/ACTN3/NDUFC2-KCTD14	35
GO:0009126	purine nucleoside monophosphate metabolic process	67/2011	323/16912	3.28284e-06	0.000890432	0.000799895	BAD/CTNS/PFKP/RHOA/SDHA/DLG1/P2RX7/AAAS/PRTFDC1/TSPO/PGK1/AK1/LHPP/MPP2/COX6A1/NDUFS7/ATP5F1E/NUP214/NDUFA10/COX4I1/NUP210/PRKAA1/AMPD3/ATIC/NUP54/NUP58/NCOR1/PFKL/PARP1/SNCA/NIPSNAP2/AK3/DLG2/NDUFC2/AK5/ATP5MC3/NDUFS2/ATP5MC1/NDUFS4/FXN/STOML2/NUDT5/ATP5F1C/SDHAF2/DDIT4/STAT3/UQCRFS1/NMNAT1/NDUFV2/COX5A/CYC1/DHTKD1/ENO4/POM121/ND6/COX2/CYTB/ND2/ND5/COX1/ND4/ND1/ATP6/SDHD/ATP5PO/ACTN3/NDUFC2-KCTD…	67
GO:0048193	Golgi vesicle transport	72/2011	357/16912	4.14493e-06	0.000996446	0.000895129	SPAST/SNX1/CUL3/VAMP3/MON2/LMAN1/RAB10/CD59/SCAMP1/TMED2/DYNLL1/SNAP23/ARCN1/KDELR3/CTSZ/VAPA/VPS35L/NAPA/COPE/BET1/GOSR2/COPZ1/TFG/SPTBN1/CAPZA1/BLZF1/TMED5/COPA/CCDC91/ACSL3/ATP8A1/BBS2/C16orf70/TBC1D20/MACF1/ACTR10/SORT1/NAPG/STX17/KIF13A/PREB/ACTR1A/GOLGA4/ANK2/GOLGA7/ARFGAP2/MIA2/ANK3/TGOLN2/SAR1B/SEC13/DYNC1I1/PEF1/KIF15/TMED3/COG1/STXBP6/TRAPPC12/GOLGB1/RAB6A/BET1L/CREB3L2/COPB2/ANKFY1/BCA…	72
GO:0038093	Fc receptor signaling pathway	44/2011	186/16912	5.10248e-06	0.00103623	0.000930867	PSMB1/ELMO2/MAP2K4/ACTB/HSP90AA1/PSMC5/MAPK1/PSMC6/PSMC1/NFKBIA/PSMA7/PSMD7/WASL/PSMA2/MAPK10/PSMD9/ACTR3/PSMD14/WIPF1/WIPF3/PSMF1/KRAS/RAC1/PSMB7/ACTR2/PSMB6/BCL10/FCGR2A/MYO10/DOCK1/UBC/ELMO1/WASF2/PSMB4/PSMC2/ARPC2/CRK/PTK2/FOS/BAIAP2/JUN/ACTG1/CALM1/UBA52	44
GO:0010256	endomembrane system organization	81/2011	421/16912	7.07502e-06	0.00134331	0.00120673	ALS2/BAIAP2L1/SPAST/INTS13/LMAN1/EPB41L3/CHMP2B/RAB10/TMED2/P2RX7/OSBPL8/AAAS/SH3GLB1/MAPK1/SUN2/PACSIN2/ARHGEF7/FA2H/RAB2A/PPP2R1A/WASL/ARHGAP21/CLCN3/PPP2CA/SPTBN1/RTN4/CHMP3/GORASP2/BLZF1/TMED5/STX16/MYRF/TBC1D20/NUP214/AKAP9/NUP210/MTSS1L/SYT11/RTN3/STX17/RAB30/NUP54/SCARB2/NUP58/VPS37B/KIFC3/BCAS3/TOR1AIP1/TMEFF2/TMF1/ANK2/ANO7/GSN/ANK3/ANO4/VPS37A/SNF8/LMNA/VPS28/SQSTM1/CLASP2/YWHAZ/TMED3/C…	81
GO:0045333	cellular respiration	43/2011	183/16912	7.79487e-06	0.00138749	0.00124641	MDH1/SDHA/IDH3B/COX6A1/NDUFS7/SDHB/CAT/TRAP1/NDUFA10/COX4I1/PDHA1/SUCLA2/ETFA/SNCA/MDH2/NDUFC2/NDUFS2/SUCLG1/NDUFAF2/NDUFS4/FXN/IDH3A/SDHAF2/PDHB/UQCRFS1/PRELID1/SUCLG2/NDUFV2/COX5A/CYC1/DHTKD1/ND6/COX2/CYTB/ND2/ND5/COX1/ND4/ND1/SDHD/ETFRF1/ACTN3/NDUFC2-KCTD14	43
GO:0006414	translational elongation	34/2011	132/16912	8.57697e-06	0.00148044	0.00132991	MRPL43/MRPS33/GTPBP1/EEF1D/MRPL32/SEPSECS/MRPL18/HBS1L/MRPL37/MRPS14/MRPS7/MRPS26/C12orf65/EIF5A/MRPL44/MRPS9/CPEB2/SECISBP2L/MRPL24/MRPL9/SRP9/NEMF/MRPL13/MRPL52/MRPL48/TUFM/PSTK/MRPL42/SELENOT/MRPL38/MRPL53/MRPL20/EEF1G/MRPS21	34
GO:0010977	negative regulation of neuron projection development	35/2011	138/16912	9.20154e-06	0.00149748	0.00134522	IFRD1/RUFY3/RHOA/MAP4K4/SEMA3C/PSEN1/ULK2/CTSZ/PTPRS/MAG/KANK1/PMP22/DGUOK/RTN4/SPP1/YWHAH/PLXNA3/SPART/LRP4/ARHGDIA/CERS2/SLIT2/SPOCK1/PAQR3/B2M/EFNA1/PTK2/NLGN1/DAB1/CDK5R1/DENND5A/SEMA4D/HDAC2/DNM3/LPAR1	35
GO:0016055	Wnt signaling pathway	91/2011	494/16912	1.22406e-05	0.00188438	0.00169278	ITGA3/PSMB1/ZRANB1/VRK2/CUL3/AP2S1/DKK3/WNK1/FGFR2/RHOA/VPS35/FERMT2/TNRC6C/PSEN1/PSMC5/GNAO1/ANKRD10/LRRFIP2/SOX10/HMGXB4/TNRC6B/PSMC6/PSMC1/PSMA7/PSMD7/AES/PPP2R1A/HBP1/PSMA2/TLE4/KANK1/CCNY/SLC9A3R1/PSMD9/PPP2CA/AMOTL2/PSMD14/USP34/HDAC1/RNF146/FOXO3/EGR1/VPS26A/AGO2/SOX9/PSMF1/MACF1/LATS1/PRKAA1/ARNTL/LRP4/ANKRD6/RAC1/PSMB7/LGR5/CLTC/APP/PSMB6/CELSR2/ATP6V1C2/UBC/NR4A2/TNIK/MOV10/PSMB4/PSMC2/…	91
GO:1903829	positive regulation of cellular protein localization	68/2011	343/16912	1.376e-05	0.00195942	0.00176019	BAD/ITGA3/RUFY3/CENPQ/CROCC/RIOK2/DLG1/PCM1/PSEN1/STARD7/WBP11/DYNLL1/JAK2/SH3GLB1/MAPK1/HPS4/CEMIP/PDCD5/CLIP3/PTN/ABHD17B/UBE2D3/TMEM30A/TFDP2/SPTBN1/RTN4/CCDC88A/RHOU/TCP1/GPSM2/ACSL3/PLAGL2/GNAI1/YWHAH/PRKAA1/SYT11/YWHAQ/LRP4/PRR5L/KAT7/PSMB7/NUMA1/RDX/SELENOI/IQGAP1/BCAS3/TP53BP2/CCT6A/ITGB1/CCT5/ANK3/BAG3/CCT8/VPS28/SQSTM1/GNL3/YWHAZ/YWHAB/MFF/TRAPPC12/ATG13/CDK5R1/RHOG/OAZ2/BCAP31/MAPT/CHP…	68
GO:0198738	cell-cell signaling by wnt	91/2011	496/16912	1.44169e-05	0.00200289	0.00179924	ITGA3/PSMB1/ZRANB1/VRK2/CUL3/AP2S1/DKK3/WNK1/FGFR2/RHOA/VPS35/FERMT2/TNRC6C/PSEN1/PSMC5/GNAO1/ANKRD10/LRRFIP2/SOX10/HMGXB4/TNRC6B/PSMC6/PSMC1/PSMA7/PSMD7/AES/PPP2R1A/HBP1/PSMA2/TLE4/KANK1/CCNY/SLC9A3R1/PSMD9/PPP2CA/AMOTL2/PSMD14/USP34/HDAC1/RNF146/FOXO3/EGR1/VPS26A/AGO2/SOX9/PSMF1/MACF1/LATS1/PRKAA1/ARNTL/LRP4/ANKRD6/RAC1/PSMB7/LGR5/CLTC/APP/PSMB6/CELSR2/ATP6V1C2/UBC/NR4A2/TNIK/MOV10/PSMB4/PSMC2/…	91
GO:0070482	response to oxygen levels	72/2011	372/16912	1.82531e-05	0.0024179	0.00217205	BAD/CFLAR/CREBBP/PSMB1/RHOA/FUNDC1/PSMC5/ALKBH5/TXN2/PSMC6/SLC8A3/PSMC1/PSMA7/CST3/PGK1/RGCC/PSMD7/BNIP3L/PTN/PSMA2/UBE2D3/CRYAB/CBL/PSMD9/CPEB4/PSMD14/NFE2L2/HDAC1/FOXO3/EGR1/CAT/ITPR2/PSMF1/EGLN3/ACTN4/RAF1/PRKAA1/EGLN1/SLC2A8/PSMB7/CPEB2/PSMB6/UBC/NR4A2/PSMB4/S100B/CHRNB2/LMNA/PSMC2/CYGB/CAPN2/ITGA2/CASP3/HSP90B1/ANGPTL4/DDIT4/RBPJ/USP19/ARNT2/AGTRAP/HIGD1A/ABAT/HDAC2/NF1/LPAR1/CYTB/ND5/OPA1/N…	72
GO:0034248	regulation of cellular amide metabolic process	87/2011	473/16912	2.00408e-05	0.00259438	0.00233059	POLR2J/NSMAF/ELAVL1/RHOA/PICALM/TNRC6C/AAAS/CIRBP/POLR2E/MAPK1/POLR2F/TNRC6B/EIF5/DICER1/RBM3/POLR2I/LARP4B/SEPSECS/EIF4G2/CNOT2/QKI/CPEB4/NCBP2/EIF1B/NFE2L2/RGS2/FOXO3/ZNF706/RPL5/AGO2/PAIP2B/MIF4GD/TRAP1/NUP214/ATF4/ORMDL1/ILF3/NGDN/C12orf65/HABP4/NUP210/PRKAA1/H3F3B/UNK/EIF5A/DHX9/MRPL44/CPEB2/LRPPRC/SECISBP2L/NUP54/NUP58/NCOR1/APP/SRP9/SNCA/MTG1/CDC123/MOV10/LARP1/EIF5B/ADAR/ITGA2/NEMF/METTL3…	87
GO:0006457	protein folding	52/2011	246/16912	2.32269e-05	0.0028761	0.00258366	NUDCD3/LMAN1/DNAJC10/HSP90AA1/PPIE/DNAJA1/ERO1B/GNAO1/FKBP1A/NUDC/ST13/PSMC1/PFDN4/EMC2/PDCD5/CDC37L1/BAG1/CRYAB/CHORDC1/HSPA9/PFDN1/PIKFYVE/HSPE1/TCP1/HSPH1/TRAP1/HSPA2/CANX/GNAI1/DNAJB1/PPIG/TMX1/DNAJA4/PDIA6/CCT6A/CCT5/UBC/BAG3/VBP1/CCT8/HSP90B1/B2M/PDIA3/DNAJC7/DNAJC21/HSPA6/FKBP2/CALR/TTC32/SGTB/CSNK2B/UBA52	52
GO:0006091	generation of precursor metabolites and energy	90/2011	498/16912	2.90516e-05	0.00330955	0.00297305	MDH1/AKR7A2/PFKP/RHOA/PYGM/SDHA/P2RX7/PHGDH/AAAS/IDH3B/PGK1/COX6A1/COX7A2/GNPDA1/NDUFS7/LEPR/SDHB/HMGCL/AKR1A1/CAT/ATP5F1E/TRAP1/NUP214/NDUFA10/COX4I1/PDHA1/NUP210/PRKAA1/SUCLA2/NUP54/ETFBKMT/NUP58/ETFA/NCOR1/PFKL/DEGS1/SNCA/MDH2/NIPSNAP2/UBC/NDUFC2/QDPR/ATP5MC3/NDUFS2/ATP5MC1/COX7A1/SUCLG1/GYG1/BDH2/NDUFAF2/NDUFS4/FXN/STOML2/ATP5F1C/IDH3A/SDHAF2/DDIT4/PDHB/STAT3/UQCRFS1/PRELID1/SUCLG2/PPP1CA/NDU…	90
GO:0016126	sterol biosynthetic process	22/2011	74/16912	3.09629e-05	0.00345486	0.00310358	CFTR/IDI1/FDFT1/SCD/SQLE/KPNB1/SC5D/FGF1/DHCR24/NFYB/HSD17B7/PRKAA1/MBTPS1/LBR/NSDHL/IDI2/TM7SF2/ABCG1/CYB5R2/CNBP/FAXDC2/DHCR7	22
GO:0031345	negative regulation of cell projection organization	38/2011	164/16912	3.57415e-05	0.0038412	0.00345064	ITGA3/IFRD1/RUFY3/RHOA/PFN2/MAP4K4/SEMA3C/PSEN1/ULK2/CTSZ/CCP110/PTPRS/MAG/KANK1/PMP22/DGUOK/RTN4/SPP1/YWHAH/PLXNA3/SPART/LRP4/ARHGDIA/CERS2/SLIT2/SPOCK1/PAQR3/B2M/EFNA1/PTK2/NLGN1/DAB1/CDK5R1/DENND5A/SEMA4D/HDAC2/DNM3/LPAR1	38
GO:1902532	negative regulation of intracellular signal transduction	89/2011	495/16912	3.90822e-05	0.00397522	0.00357103	ITGA3/UBR2/CUL3/PREX2/HDAC7/RHOA/SRI/RASAL2/DLG1/ITCH/PHLPP1/PIBF1/DNAJA1/P2RX7/RFFL/PIK3IP1/RASSF2/RNF125/PPP2R1A/KANK1/PLEKHA1/SLC9A3R1/DUSP16/PTPN6/ERBIN/PPP2CA/NFE2L2/IVNS1ABP/RGS2/STMN1/KPTN/PKD2/DUSP1/HSPH1/STAMBP/TRAP1/BCL2L2/PRKAA1/GPS2/ARNTL/TAOK3/PPM1B/NCOR1/DUSP10/SLIT2/RASA1/LRRC4C/PGAP2/ITGB1/MBIP/DEPTOR/THEM4/PAQR3/DUSP7/DLC1/VDAC2/NDRG2/DDIT4/LMBRD1/EFNA1/OTUD7A/USP47/RASA4B/TRIAP1…	89
GO:0006417	regulation of translation	79/2011	429/16912	4.55421e-05	0.00455102	0.00408828	POLR2J/ELAVL1/RHOA/TNRC6C/AAAS/CIRBP/POLR2E/MAPK1/POLR2F/TNRC6B/EIF5/DICER1/RBM3/POLR2I/LARP4B/SEPSECS/EIF4G2/CNOT2/QKI/CPEB4/NCBP2/EIF1B/RGS2/FOXO3/ZNF706/RPL5/AGO2/PAIP2B/MIF4GD/TRAP1/NUP214/ATF4/ILF3/NGDN/C12orf65/HABP4/NUP210/H3F3B/UNK/EIF5A/DHX9/MRPL44/CPEB2/LRPPRC/SECISBP2L/NUP54/NUP58/NCOR1/APP/SRP9/MTG1/CDC123/MOV10/LARP1/EIF5B/ADAR/ITGA2/NEMF/METTL3/LARP6/POLR2G/STAT3/MAP2K1/UPF3A/PPP1CA…	79
GO:0043312	neutrophil degranulation	87/2011	484/16912	4.80048e-05	0.00471441	0.00423506	FUCA2/ENPP4/LAMP2/PSMB1/AGA/GDI2/CNN2/RHOA/ATP11A/PLD1/XRCC5/PSEN1/HSP90AA1/PPIE/RAB10/CD59/SCAMP1/DYNLL1/SNAP23/MAPK1/CTSZ/CST3/VAPA/PSMD7/CPPED1/VPS35L/ASAH1/PSMA2/KPNB1/CAND1/PTPN6/TMEM30A/PSMD14/STXBP3/PADI2/PRDX6/CTSD/YPEL5/CYSTM1/CAT/ATP8A1/SLC44A2/CAP1/ACTR10/AMPD3/OSTF1/GNS/RAC1/PSMB7/SDCBP/ADAM10/ACTR2/SLC15A4/SRP14/IQGAP1/TMC6/PFKL/CREG1/FCGR2A/DEGS1/DOK3/GOLGA7/GSN/NDUFC2/CCT8/PSMC2/NF…	87
GO:0002474	antigen processing and presentation of peptide antigen via MHC class I	25/2011	93/16912	6.0233e-05	0.00554353	0.00497987	PSMB1/VAMP3/PSMC5/SNAP23/PSMC6/PSMC1/PSMA7/PSMD7/PSMA2/PSMD9/PSMD14/PSMF1/CANX/PSMB7/PSMB6/SAR1B/SEC13/PSMB4/PSMC2/B2M/PDIA3/CALR/BCAP31/HLA-F/HLA-A	25
GO:0002283	neutrophil activation involved in immune response	87/2011	487/16912	6.03403e-05	0.00554353	0.00497987	FUCA2/ENPP4/LAMP2/PSMB1/AGA/GDI2/CNN2/RHOA/ATP11A/PLD1/XRCC5/PSEN1/HSP90AA1/PPIE/RAB10/CD59/SCAMP1/DYNLL1/SNAP23/MAPK1/CTSZ/CST3/VAPA/PSMD7/CPPED1/VPS35L/ASAH1/PSMA2/KPNB1/CAND1/PTPN6/TMEM30A/PSMD14/STXBP3/PADI2/PRDX6/CTSD/YPEL5/CYSTM1/CAT/ATP8A1/SLC44A2/CAP1/ACTR10/AMPD3/OSTF1/GNS/RAC1/PSMB7/SDCBP/ADAM10/ACTR2/SLC15A4/SRP14/IQGAP1/TMC6/PFKL/CREG1/FCGR2A/DEGS1/DOK3/GOLGA7/GSN/NDUFC2/CCT8/PSMC2/NF…	87
GO:0022613	ribonucleoprotein complex biogenesis	84/2011	468/16912	6.78979e-05	0.00594994	0.00534496	UTP18/WDR37/RIOK2/THUMPD1/XAB2/EXOSC5/HSP90AA1/WBP11/RPLP0/CIRBP/SNRPD3/DDX17/SRSF5/DICER1/CRNKL1/NOP56/PIH1D1/RPS16/GTPBP4/RPL28/UTP6/FRG1/CNOT2/RPS12/PNO1/ZNHIT6/EBNA1BP2/PTBP2/GTF3A/RPL5/AGO2/RPS10/MRPS7/NGDN/LSM4/RPL27/RRP8/KHDC4/DHX9/MRPS9/TEX10/RPS6/TGS1/RSL24D1/WDR12/SCAF11/PELP1/RRNAD1/ISG20L2/SNRPG/RPL7L1/RPL7/UTP23/MTG1/ADAR/GNL3/SLU7/PSIP1/PRPF18/DDX21/DIS3L/RPL13/SF1/LSM3/RSL1D1/RPS7/…	84
GO:0031647	regulation of protein stability	51/2011	250/16912	7.36025e-05	0.00616529	0.00553841	CREBBP/LAMP2/CUL3/PER3/ISOC2/VPS35/ATP1B3/PFN2/SEL1L/HSP90AA1/TF/SH3GLB1/MAPK1/HPS4/FBXO7/RASSF2/CDC37L1/GTPBP4/CRYAB/RTN4/TCP1/RPL5/TRIM24/QRSL1/HIP1R/KRAS/CDK7/NAPG/CCNH/DPM2/APTX/SNCA/ANK2/CCT6A/GOLGA7/GSN/CCT5/BAG3/GNAQ/CCT8/MORC3/PEX2/EFNA1/RPS7/USP19/CALR/LAMP1/TAF9B/CHP1/ASPH/GPIHBP1	51
GO:0048813	dendrite morphogenesis	32/2011	134/16912	7.77641e-05	0.00641949	0.00576677	PREX2/PICALM/FBXO31/WASL/TMEM106B/SLC11A2/YWHAH/BTBD3/LRP4/ADGRB3/DOCK10/ACTR2/HECW2/RERE/CELSR2/ITGB1/PTPRD/TNIK/CHRNB2/ILK/EFNA1/IL1RAPL1/NLGN1/BAIAP2/ANAPC2/CDK5R1/MAP6D1/SS18L1/SEMA4D/DNM3/OPA1/SRCIN1	32
GO:0019083	viral transcription	39/2011	176/16912	8.09693e-05	0.00658858	0.00591867	POLR2J/RSF1/CTDP1/NUCKS1/RPLP0/AAAS/POLR2E/POLR2F/NELFCD/RPS16/POLR2I/HPN/RPL28/RPS12/HDAC1/RPL5/RPS10/NUP214/RPL27/NUP210/DHX9/RPS6/NUP54/NUP58/RPL7/RPL13/POLR2G/RPS7/RPL15/JUN/POLR2L/RPS27/RPL14/POM121/RPS26/RPL12/RPS4X/TRIM13/UBA52	39
GO:0002479	antigen processing and presentation of exogenous peptide antigen via MHC class I, TAP-dependent	21/2011	74/16912	9.85199e-05	0.00768725	0.00690563	PSMB1/VAMP3/PSMC5/SNAP23/PSMC6/PSMC1/PSMA7/PSMD7/PSMA2/PSMD9/PSMD14/PSMF1/PSMB7/PSMB6/PSMB4/PSMC2/B2M/PDIA3/CALR/HLA-F/HLA-A	21
GO:0032886	regulation of microtubule-based process	42/2011	197/16912	0.000111301	0.00822991	0.00739311	STMN4/PHLDB1/RHOA/CHMP2B/KLHL42/TUBB4A/CLIP3/DNAH11/SMC3/TRIM37/CHORDC1/CHMP3/RGS2/STMN1/GPSM2/BBS2/EML2/MACF1/AKAP9/GNAI1/TTBK2/CEP85/MAP1B/PSRC1/RAC1/ATAT1/NUMA1/CLTC/PRUNE1/SNCA/FEZ1/CCSAP/TAOK1/CLASP2/CDK5R1/MAP6D1/SKA2/LAMP1/MAPT/ARL2/RAB6C/CHMP1B	42
GO:0042119	neutrophil activation	87/2011	496/16912	0.000117033	0.00833273	0.00748548	FUCA2/ENPP4/LAMP2/PSMB1/AGA/GDI2/CNN2/RHOA/ATP11A/PLD1/XRCC5/PSEN1/HSP90AA1/PPIE/RAB10/CD59/SCAMP1/DYNLL1/SNAP23/MAPK1/CTSZ/CST3/VAPA/PSMD7/CPPED1/VPS35L/ASAH1/PSMA2/KPNB1/CAND1/PTPN6/TMEM30A/PSMD14/STXBP3/PADI2/PRDX6/CTSD/YPEL5/CYSTM1/CAT/ATP8A1/SLC44A2/CAP1/ACTR10/AMPD3/OSTF1/GNS/RAC1/PSMB7/SDCBP/ADAM10/ACTR2/SLC15A4/SRP14/IQGAP1/TMC6/PFKL/CREG1/FCGR2A/DEGS1/DOK3/GOLGA7/GSN/NDUFC2/CCT8/PSMC2/NF…	87
GO:0048524	positive regulation of viral process	26/2011	103/16912	0.000135357	0.00928911	0.00834461	POLR2J/YTHDC2/RSF1/CTDP1/NUCKS1/CHMP2B/PPIE/POLR2E/POLR2F/NELFCD/VAPA/POLR2I/HPN/SMC3/CHMP3/TBC1D20/DHX9/VPS37B/LARP1/ADAR/POLR2G/JUN/POLR2L/IFIT1/CNOT7/DDX3X	26
GO:0002446	neutrophil mediated immunity	87/2011	499/16912	0.000144832	0.00970544	0.00871861	FUCA2/ENPP4/LAMP2/PSMB1/AGA/GDI2/CNN2/RHOA/ATP11A/PLD1/XRCC5/PSEN1/HSP90AA1/PPIE/RAB10/CD59/SCAMP1/DYNLL1/SNAP23/MAPK1/CTSZ/CST3/VAPA/PSMD7/CPPED1/VPS35L/ASAH1/PSMA2/KPNB1/CAND1/PTPN6/TMEM30A/PSMD14/STXBP3/PADI2/PRDX6/CTSD/YPEL5/CYSTM1/CAT/ATP8A1/SLC44A2/CAP1/ACTR10/AMPD3/OSTF1/GNS/RAC1/PSMB7/SDCBP/ADAM10/ACTR2/SLC15A4/SRP14/IQGAP1/TMC6/PFKL/CREG1/FCGR2A/DEGS1/DOK3/GOLGA7/GSN/NDUFC2/CCT8/PSMC2/NF…	87
GO:0051188	cofactor biosynthetic process	57/2011	296/16912	0.000150214	0.00994909	0.00893749	PDK4/PDK2/ELOVL5/CTNS/MPC1/HAGH/PFKP/CPOX/P2RX7/AAAS/SCD/TSPO/PGK1/GCDH/PDHX/SLC11A2/TMEM14C/ABCB6/NFE2L2/AKR1A1/COQ6/PANK3/ACSL3/NUP214/PPT1/PDHA1/NUP210/PRKAA1/CNDP2/PSAT1/SUCLA2/ATIC/NUP54/NUP58/NCOR1/PFKL/SCD5/SNCA/MBIP/QDPR/ACSL1/COQ8A/NAXE/BDH2/FXN/COQ4/DDIT4/MMADHC/PDHB/STAT3/NADSYN1/NMNAT1/DHTKD1/ENO4/POM121/HACD2/ACTN3	57

## Sheet: S1_C3
ID	Description	GeneRatio	BgRatio	pvalue	p.adjust	qvalue	geneID	Count
GO:0022613	ribonucleoprotein complex biogenesis	339/7760	468/16912	3.4383e-32	2.11111e-28	1.73507e-28	LUC7L/TSR3/RPS20/STRAP/TFB1M/MTREX/LSG1/WDR37/CELF2/MRTO4/PUM2/RIOK2/TARBP1/SFSWAP/EIF4B/RPL18/DDX20/WDR18/THUMPD1/RPL31/BUD23/SART3/XAB2/EXOSC5/DDX1/HSP90AA1/XPO1/DIS3/RPS5/YTHDC1/NOA1/WBP11/RRN3/DIMT1/RBM22/OGFOD1/NOP14/XRN2/RPL6/RPLP0/GEMIN2/AGO1/SRPK1/HSP90AB1/SIRT1/CIRBP/SF3A1/SNRPD3/SNU13/DDX17/RPL3/PRMT5/SNW1/SRSF5/DICER1/CRNKL1/NOP56/CELF4/RBFA/RIOK3/ERI1/PIH1D1/POP4/RPS16/RPS19/NOP53/GTP…	339
GO:0006401	RNA catabolic process	275/7760	381/16912	6.63026e-26	2.03549e-22	1.67292e-22	PSMB1/RPS20/CSDE1/PSMC4/SLC11A1/SAMD4A/VIM/RNASET2/TNFRSF1B/MTREX/PSMA4/MRTO4/THRAP3/PUM2/YBX3/EIF4B/RPL18/ELAVL1/PSME4/SMG6/PABPC1/RPL31/MLH1/EXOSC5/TNRC6C/CNOT4/XPO1/ZCCHC6/TNPO1/DIS3/RPS5/PSMC5/XRN2/RPL6/RPLP0/HNRNPC/AGO1/PSMD5/CIRBP/GTPBP1/RPL3/TNRC6B/PSMC6/ZC3H14/PSMC1/PSMB5/APEX1/PSMA6/PSME2/PSMA7/PSMD7/GSPT1/EIF3E/RPS16/RPS19/PPP2R1A/ZC3HAV1/HSPB1/LSM5/PSMA2/EXOSC3/RPL28/RPL19/PSMD3/DDX5/R…	275
GO:0016072	rRNA metabolic process	214/7760	295/16912	7.13735e-21	7.67862e-18	6.31087e-18	TSR3/RPS20/DDX11/TFB1M/MTREX/WDR37/MRTO4/RIOK2/TARBP1/RPL18/WDR18/THUMPD1/RPL31/BUD23/GTF3C1/EXOSC5/DIS3/RPS5/WBP11/DIMT1/NOP14/XRN2/RPL6/RPLP0/SIRT1/H2AFY2/SMARCB1/SNU13/DDX17/RPL3/NOP56/RBFA/RIOK3/ERI1/PIH1D1/POP4/RPS16/RPS19/NOP53/SPIN1/EXOSC3/NPM3/GTPBP4/RPL28/RPL19/FTSJ3/UTP6/RPL34/FRG1/RPS13/KRR1/MDN1/RPS12/BYSL/DROSHA/H2AFY/RPL24/NCL/WDR75/TAF1B/NOL10/PNO1/RPF1/NSUN4/DIEXF/RPS25/HEATR1/RCL…	214
GO:0006605	protein targeting	281/7760	416/16912	1.58957e-19	1.39043e-16	1.14276e-16	LAMP2/VPS41/SEC62/RPS20/BID/ZDHHC6/SEC63/MIPEP/PEX3/ZFYVE16/SEC61A1/RPL18/AP3D1/TRAM1/NEDD4/RAB27A/CSNK2A2/RPL31/TIMM21/RAB7A/HSP90AA1/AP4E1/RPS5/STARD7/WBP11/ZFAND6/HUWE1/RPL6/RPLP0/GNPTG/RNF31/SH3GLB1/TIMM13/ZDHHC8/HPS4/MICALL1/TOMM22/FBXO7/TSPO/RPL3/SYNGR1/MIEF1/SAMM50/AP4S1/VTI1B/TIMM9/SRP54/ZDHHC15/LONP2/NAGPA/CEMIP/ZDHHC2/GDAP1/SNX16/BNIP3L/NUCB1/TIMM44/PDCD5/RPS16/TIMM50/RPS19/PITRM1/RPL28…	281
GO:0009205	purine ribonucleoside triphosphate metabolic process	216/7760	307/16912	1.89525e-18	1.21221e-15	9.96287e-16	NDUFAF7/NDUFAB1/SLC25A13/COX10/NADK/MLXIPL/COX15/BID/ATP1A2/NDUFS1/NUP160/ATP6V0A1/CTNS/TPR/NDC1/GNAI3/PFKP/PKM/RHOA/HDAC4/NUP133/SDHA/ENO1/VPS9D1/SIRT6/TIGAR/PGM1/SEH1L/DNM1L/COQ9/P2RX7/NDUFB2/DLD/NUP50/AAAS/NUP188/ATP5F1D/NDUFB7/GTPBP1/TSPO/HIF1A/PGK1/NUP93/NME3/NME4/GPI/TGFB1/OGDH/PRKAG2/AK1/GALK1/NUP88/MYH3/NDUFC1/PPARGC1A/HSPA8/NUP98/NDUFS8/ATP5F1B/NUP107/GAPDH/TPI1/ENO2/COX6A1/NUP155/ATP6V1…	216
GO:0046034	ATP metabolic process	199/7760	278/16912	1.97429e-18	1.21221e-15	9.96287e-16	NDUFAF7/NDUFAB1/SLC25A13/COX10/NADK/MLXIPL/COX15/BID/ATP1A2/NDUFS1/NUP160/ATP6V0A1/CTNS/TPR/NDC1/PFKP/PKM/RHOA/HDAC4/NUP133/SDHA/ENO1/VPS9D1/SIRT6/TIGAR/PGM1/SEH1L/DNM1L/COQ9/P2RX7/NDUFB2/DLD/NUP50/AAAS/NUP188/ATP5F1D/NDUFB7/TSPO/HIF1A/PGK1/NUP93/GPI/TGFB1/OGDH/PRKAG2/AK1/GALK1/NUP88/MYH3/NDUFC1/PPARGC1A/HSPA8/NUP98/NDUFS8/ATP5F1B/NUP107/GAPDH/TPI1/ENO2/COX6A1/NUP155/ATP6V1A/COX7A2L/PARK7/ATP5PB/…	199
GO:0019080	viral gene expression	144/7760	190/16912	3.01933e-17	1.02993e-14	8.46472e-15	POLR2J/RPS20/PTBP1/NUP160/POLR2B/TPR/RSF1/NDC1/CTDP1/RPL18/NUP133/NUCKS1/RPL31/RPS5/REST/SEH1L/RPL6/RPLP0/NUP50/AAAS/NUP188/POLR2E/SMARCB1/EIF3L/POLR2F/RPL3/EP300/SNW1/NELFCD/NUP93/POLR2C/MON1B/RPS16/POLR2I/RPS19/EIF3B/EIF3A/RPL28/RPL19/NUP88/RPL34/RPS13/NUP98/NUP107/RPS12/NUP155/RPL24/HDAC1/RPS25/TARDBP/RPL21/RPL5/RPS10/NUP153/NUP85/RPL23/NUP214/SMARCA4/ZFP36/EIF2AK4/CCNT1/RPL36/RPL27/TRIM21/NUP…	144
GO:0043161	proteasome-mediated ubiquitin-dependent protein catabolic process	266/7760	402/16912	9.27465e-17	2.99718e-14	2.46331e-14	GCLC/ANKIB1/HECW1/CDC27/FBXL3/PSMB1/RNF216/PSMC4/NUB1/RNF14/UFL1/WWTR1/UBR2/PIAS1/CUL3/PSMA4/HSPA5/ERCC8/NEDD4L/JKAMP/HERPUD1/ANAPC4/RNF4/BTBD1/ATXN3/PSME4/SIRT2/NEDD4/UFD1/RNF126/TRIB2/CHFR/DERL2/DNAJC10/UBE2A/PPP2R5C/ITCH/PSEN1/PCNP/GSK3B/PSMC5/KLHL42/NSFL1C/ANAPC5/MAEA/RFFL/PSMD5/WAC/HSP90AB1/SIRT1/FBXL19/CDC34/TRIM9/PSMC6/PSMC1/PSMB5/DCAF11/PSMA6/PSME2/PSMA7/RNF24/USP14/TBL1X/N4BP1/PSMD7/AXIN…	266
GO:0071826	ribonucleoprotein complex subunit organization	161/7760	220/16912	1.2603e-16	3.86911e-14	3.17993e-14	LUC7L/STRAP/CELF2/MRTO4/PUM2/SFSWAP/EIF4B/DDX20/WDR18/SART3/XAB2/DDX1/HSP90AA1/RPS5/YTHDC1/MTIF2/RBM22/OGFOD1/RPL6/GEMIN2/AGO1/SRPK1/HSP90AB1/CIRBP/SF3A1/SNRPD3/TFIP11/SNU13/RPL3/PRMT5/SNW1/SRSF5/DICER1/CRNKL1/CELF4/PIH1D1/RPS19/NOP53/EIF4H/SETX/EIF3A/C1QBP/LUC7L3/DDX6/PTGES3/CNOT2/SRSF9/MDN1/CNOT6/USP4/RPL24/SF3B1/RPF1/ZNHIT6/PRPF3/NSUN4/PTBP2/FASTKD2/MTIF3/MTERF4/RPL5/AGO2/SRSF6/RPS10/CNOT1/MRP…	161
GO:0033108	mitochondrial respiratory chain complex assembly	84/7760	98/16912	2.2183e-16	5.67514e-14	4.66426e-14	NDUFAF7/NDUFAB1/TTC19/NDUFS1/TIMM21/NDUFB2/NDUFB7/SAMM50/UQCC1/NDUFAF5/DMAC2/COA1/TFAM/NDUFC1/FOXRED1/NDUFS8/NDUFA8/NDUFAF4/FASTKD3/AARS2/NDUFA1/CHCHD5/NDUFA5/NDUFA10/SCO2/NDUFA2/COX16/DMAC1/UQCC2/NDUFAF1/COX17/NDUFA9/NDUFB10/NDUFS6/NDUFB11/NDUFB9/SURF1/IMMP1L/NDUFC2/NUBPL/OXA1L/NDUFAF6/UQCRB/NDUFV3/COX18/NDUFAF2/NDUFS4/NDUFB6/NDUFB8/NDUFV1/SDHAF2/NDUFS5/NDUFA3/TMEM126B/NDUFA11/ACAD9/NDUFAF3/NDUF…	84
GO:0022618	ribonucleoprotein complex assembly	153/7760	208/16912	3.35264e-16	8.23408e-14	6.76739e-14	LUC7L/STRAP/CELF2/MRTO4/PUM2/SFSWAP/EIF4B/DDX20/WDR18/SART3/XAB2/DDX1/HSP90AA1/RPS5/YTHDC1/RBM22/OGFOD1/RPL6/GEMIN2/AGO1/SRPK1/HSP90AB1/CIRBP/SF3A1/SNRPD3/SNU13/RPL3/PRMT5/SNW1/SRSF5/DICER1/CRNKL1/CELF4/PIH1D1/RPS19/NOP53/EIF4H/SETX/EIF3A/C1QBP/LUC7L3/DDX6/PTGES3/CNOT2/SRSF9/MDN1/CNOT6/USP4/RPL24/SF3B1/RPF1/ZNHIT6/PRPF3/NSUN4/PTBP2/FASTKD2/MTERF4/RPL5/AGO2/SRSF6/RPS10/CNOT1/MRPS7/SNRPD2/SNRPB/AGO…	153
GO:0019083	viral transcription	133/7760	176/16912	7.43668e-16	1.69116e-13	1.38992e-13	POLR2J/RPS20/NUP160/POLR2B/TPR/RSF1/NDC1/CTDP1/RPL18/NUP133/NUCKS1/RPL31/RPS5/REST/SEH1L/RPL6/RPLP0/NUP50/AAAS/NUP188/POLR2E/SMARCB1/POLR2F/RPL3/EP300/SNW1/NELFCD/NUP93/POLR2C/MON1B/RPS16/POLR2I/RPS19/RPL28/RPL19/NUP88/RPL34/RPS13/NUP98/NUP107/RPS12/NUP155/RPL24/HDAC1/RPS25/TARDBP/RPL21/RPL5/RPS10/NUP153/NUP85/RPL23/NUP214/SMARCA4/ZFP36/CCNT1/RPL36/RPL27/TRIM21/NUP210/INPP5K/RPS15A/MDFIC/DHX9/NUP…	133
GO:0045333	cellular respiration	137/7760	183/16912	1.04572e-15	2.29312e-13	1.88466e-13	NDUFAB1/SLC25A13/COX10/COX15/BID/NDUFS1/AIFM2/CS/IDH3G/SDHA/NOA1/COQ9/NDUFB2/DLD/NDUFB7/ACO2/HIF1A/IDH3B/SLC25A14/NOP53/OGDH/NDUFC1/PPARGC1A/NDUFS8/COX6A1/ALDH5A1/GPD2/COQ10B/SLC25A12/COX7A2L/PARK7/SDHB/MTFR1L/FASTKD2/NDUFA8/NR4A3/CAT/PIK3CA/ACO1/FASTKD3/NDUFA1/CHCHD5/SLC25A23/PANK2/COX6B1/TRAP1/COX7C/UQCR11/NDUFA5/NDUFA10/COX4I1/NDUFA2/PDHA1/CCNB1/AFG1L/COX5B/SUCLA2/TBRG4/NDUFAF1/PNPT1/FASTKD1/I…	137
GO:0070972	protein localization to endoplasmic reticulum	104/7760	130/16912	1.17775e-15	2.41046e-13	1.9811e-13	SEC62/RPS20/SEC63/HSPA5/SEC61A1/RPL18/RPL31/BCAP29/RPS5/RAB10/PPP1R15A/RPL6/RPLP0/KDELR3/RPL3/SRP54/VAPA/RPS16/RPS19/KDELR1/GBF1/RPL28/RPL19/RPL34/RPS13/RPS12/RPL24/SSR3/SPCS1/RTN4/RPS25/SPCS2/RPL21/RPL5/RPS10/RPL23/SPCS3/RPL36/RPL27/SEC61G/RPS15A/UBAC2/KDELR2/RPS6/RPLP1/SRP14/PMM2/RPS2/RPS11/RPL13A/RPL11/RPS8/SRP9/RPS27A/RPL32/ANK2/RPS3A/RPL37/RPL10/RPL7/RPL7A/SEC16A/RPS3/HYOU1/MIA2/RPL30/RER1/R…	104
GO:0034248	regulation of cellular amide metabolic process	302/7760	473/16912	1.26343e-15	2.50241e-13	2.05667e-13	POLR2J/SAMD4A/VIM/NUP160/NSMAF/POLR2B/TPR/CYFIP2/EIF2AK2/PUM2/NDC1/YBX3/EIF4B/CTSA/ELAVL1/RHOA/ROCK1/NUP133/BCL3/PABPC1/TCOF1/NCK2/PICALM/EIF4G3/TIGAR/TNRC6C/MKNK1/DDX1/PUM3/SEH1L/MTIF2/PPP1R15A/OGFOD1/GCN1/TNRC6A/ESR1/AGO1/NUP50/AAAS/NUP188/CIRBP/POLR2E/MKNK2/MAPK1/POLR2F/POLDIP3/TNRC6B/EIF5/DICER1/UQCC1/CELF4/RBM3/DNAJC3/MAPK3/NUP93/POLR2C/EIF3E/SNRNP70/POLR2I/TGFB1/HSPB1/EIF3B/EIF4H/LARP4B/NEU…	302
GO:0006417	regulation of translation	277/7760	429/16912	2.47379e-15	4.60275e-13	3.78288e-13	POLR2J/SAMD4A/VIM/NUP160/POLR2B/TPR/CYFIP2/EIF2AK2/PUM2/NDC1/YBX3/EIF4B/ELAVL1/RHOA/NUP133/BCL3/PABPC1/TCOF1/NCK2/EIF4G3/TNRC6C/MKNK1/DDX1/PUM3/SEH1L/MTIF2/PPP1R15A/OGFOD1/GCN1/TNRC6A/ESR1/AGO1/NUP50/AAAS/NUP188/CIRBP/POLR2E/MKNK2/MAPK1/POLR2F/POLDIP3/TNRC6B/EIF5/DICER1/UQCC1/CELF4/RBM3/DNAJC3/MAPK3/NUP93/POLR2C/EIF3E/POLR2I/TGFB1/HSPB1/EIF3B/EIF4H/LARP4B/NEURL1/RPS6KB1/NUP88/C1QBP/DDX5/DPH1/SEPS…	277
GO:0006413	translational initiation	143/7760	195/16912	4.77659e-15	8.62597e-13	7.08947e-13	DHX33/RPS20/TPR/EIF2AK2/EIF4B/RPL18/DHX29/PABPC1/NCK2/RPL31/EIF4G3/DDX1/RPS5/EIF3I/MTIF2/PPP1R15A/RPL6/RPLP0/EIF3L/RPL3/EIF5/DNAJC3/EIF3J/EIF3E/RPS16/RPS19/HSPB1/EIF3B/EIF4H/EIF3A/RPL28/RPL19/RPS6KB1/RPL34/EIF4G2/RPS13/EIF2B1/RPS12/RPL24/NCBP2/EIF1B/EIF4G1/RPS25/EIF2B2/PAIP2/COPS5/KHDRBS1/RPL21/MTIF3/RPL5/AGO2/PAIP2B/RPS10/MIF4GD/RPL23/EIF2S2/ATF4/EIF2AK4/RPL36/EIF2S3/RPL27/EIF2S1/RPS15A/NCBP1/RP…	143
GO:0051169	nuclear transport	231/7760	348/16912	5.84115e-15	1.0247e-12	8.42179e-13	AKAP8L/KPNA6/NUP160/LSG1/TPR/THOC3/PPP1R12A/ZC3H11A/RIOK2/NDC1/U2AF2/TNPO3/DDX20/POU1F1/SP100/HYAL2/NUP133/BCL3/NEDD4/SMG6/PTGS2/THOC1/PSEN1/FYB1/STRADB/GSK3B/XPO1/TNPO1/SEH1L/RBM22/MT3/ALKBH5/GEMIN2/NUP50/AAAS/NUP188/HSP90AB1/SIRT1/JAK2/RAB18/RANBP1/SNRPD3/MAPK1/ANKRD54/POLDIP3/THOC5/RANGAP1/SRSF5/PABPN1/NFKBIA/NXT2/FGF9/KPNA3/NUP93/TRPS1/UBR5/TGFB1/NOP53/TNPO2/GLI3/KPNB1/NUP88/YWHAE/TMEM33/DDX2…	231
GO:0006091	generation of precursor metabolites and energy	312/7760	498/16912	1.76612e-14	2.78051e-12	2.28523e-12	NDUFAB1/SLC25A13/CROT/COX10/CYB561/AASS/MLXIPL/COX15/BID/NDUFS1/RB1CC1/NUP160/AIFM2/TPR/CYBA/GYG2/NDC1/CS/FECH/PFKP/PKM/RHOA/IDH3G/HDAC4/PYGM/ADGRF5/NUP133/SDHA/ENO1/SIRT6/TIGAR/PGM1/ME2/GSK3B/OXCT1/SLC27A5/NOA1/SEH1L/AKR1B1/NOX4/MT3/GNAS/COQ9/P2RX7/NDUFB2/DLD/PHGDH/NUP50/XYLB/AAAS/NUP188/SORBS1/ATP5F1D/NDUFB7/ACO2/PYGL/HIF1A/PYGB/IDH3B/SLC25A14/PGK1/PHKB/NUP93/TSTA3/GYS1/GPI/NOP53/OGDH/NRF1/PRKA…	312
GO:0000209	protein polyubiquitination	195/7760	297/16912	3.571e-12	4.56791e-10	3.75425e-10	ANKIB1/HECW1/CDC27/FBXL3/MYLIP/PSMB1/UBE3C/RNF216/PSMC4/RNF14/UBR2/CUL3/PSMA4/ERCC8/NEDD4L/ANAPC4/UNKL/RNF4/PSME4/NEDD4/RNF126/CHFR/UBE2T/UBE2A/ITCH/UBE2D4/HUWE1/PSMC5/KLHL42/ANAPC5/RNF31/HECTD1/RFFL/PSMD5/FBXL19/CDC34/PPIL2/FBXO7/PSMC6/PSMC1/PSMB5/PSMA6/PSME2/PSMA7/RNF24/XIAP/MGRN1/PSMD7/FBXO31/STUB1/BFAR/RNF40/UBR5/PSMA2/UBE2R2/FBXW4/UBE2S/FBXL20/PSMD3/BLMH/WSB1/UBE2D3/UBE4A/CBL/PSMD9/SASH1/LNP…	195
GO:1900034	regulation of cellular response to heat	65/7760	78/16912	8.2979e-12	9.80503e-10	8.05852e-10	CREBBP/NUP160/TPR/NDC1/NUP133/HSP90AA1/GSK3B/SEH1L/NUP50/AAAS/NUP188/HSP90AB1/SIRT1/MAPK1/EP300/MAPK3/NUP93/DNAJC2/DNAJB6/RPA3/BAG1/NUP88/YWHAE/CRYAB/HSPA8/CHORDC1/NUP98/PTGES3/NUP107/BAG2/NUP155/RPA2/HSPH1/NUP153/NUP85/NUP214/DNAJB1/NUP210/RPA1/NUPL2/NUP54/NUP58/RPTOR/CAMK2D/CAMK2G/HIKESHI/ATM/BAG3/RANBP2/NUP205/CCAR2/IER5/MAPKAPK2/NUP35/DNAJC7/CD34/ATR/HSF1/MAPT/POM121/MTOR/HSPA1B/NUP62/HSBP1/P…	65
GO:0048193	Golgi vesicle transport	226/7760	357/16912	1.72274e-11	1.92321e-09	1.58064e-09	ARF5/COPZ2/CYTH3/EHD3/OSBPL5/SNX1/GABARAPL2/CUL3/GOPC/VAMP3/USE1/ATP9A/MON2/AP3D1/GOLGA5/KIF2A/EXOC5/NSF/LMAN1/BCAP29/SEC31B/KIFAP3/DYNC1I2/CAPZB/SAR1A/KIF22/DOPEY1/KIF3C/RAB10/CD59/SCAMP1/DDHD2/EPS15/TMED2/ERGIC2/DYNLL1/KIF16B/GOLGA3/SNAP23/ARCN1/KDELR3/VTI1B/SEC23A/CTSZ/ARFRP1/VAPA/COG4/VPS35L/DCTN6/PPP6R1/NAPA/KDELR1/BET1/SNX8/SEC23IP/GBF1/GOSR2/GOSR1/CHIC2/CTSC/PPP6R3/COPZ1/EXOC2/GOLPH3/TFG/G…	226
GO:0032984	protein-containing complex disassembly	198/7760	313/16912	3.36805e-10	3.39014e-08	2.78627e-08	LAMP2/SCIN/STMN4/GABARAPL2/PHF23/CAPG/MRPS10/LIMA1/MRPL43/MRPS35/MRPS24/SMARCD1/NAV3/TBC1D25/KIF2A/LRP6/WDR1/SMARCE1/NSF/CLASP1/MRPS34/TSG101/ACTN2/CAPZB/CARMIL1/SMARCD3/GSK3B/CHMP2B/MTIF2/OGFOD1/ADD1/MRPS33/SUPT16H/SMARCB1/SH3BP1/TFIP11/MAP1LC3A/MID1/MRPS31/AXIN1/GSPT1/NAPA/GRWD1/CAV1/MRPL32/SETX/DVL1/SMARCD2/MRPL27/HSPA8/MRPL51/MTRF1L/MRPL18/SEMA5A/MRPS30/MRPS27/CSNK1A1/SPTBN1/CHMP3/PLEK/MRPL37…	198
GO:0031503	protein-containing complex localization	159/7760	244/16912	8.03089e-10	7.82693e-08	6.43277e-08	AP2B1/ARHGAP44/AKAP8L/NUP160/IFT88/TPR/THOC3/ZC3H11A/RIOK2/NDC1/U2AF2/AP3D1/GRIPAP1/NUP133/VPS35/SMG6/CACNG4/DLG1/KIFAP3/PCM1/THOC1/STX7/RABL2B/XPO1/TNPO1/KIF3C/SEH1L/DYNLL1/BIRC5/ALKBH5/NUP50/AAAS/NUP188/STX1B/POLDIP3/THOC5/SRSF5/TRIP11/PABPN1/IFT52/NUP93/NOP53/WASL/NUP88/DDX25/NUP98/MAGOHB/NUP107/SRSF9/SRSF3/NUP155/IFT57/NCBP2/SRSF7/SRSF4/SMG7/SRSF11/SSX2IP/WDR35/WDR34/IFT43/FYTTD1/TTC21B/SRSF6…	159
GO:0034976	response to endoplasmic reticulum stress	174/7760	273/16912	1.70145e-09	1.60722e-07	1.32093e-07	SEC62/POMT2/PSMC4/DDX11/UFL1/ERP44/SEC63/HSPA5/JKAMP/HERPUD1/EIF2AK2/SEC61A1/SEC61A2/ATXN3/UFD1/ASNS/NCK2/FCGR2B/DERL2/DNAJC10/GSK3B/PPP1R15A/BAX/PSMC5/ADD1/ERP29/DNAJB11/SIRT1/KDELR3/EP300/PSMC6/PSMC1/HM13/USP14/SRPX/DNAJC3/UGGT2/STUB1/BFAR/UBXN8/PPP2CB/PIK3R2/CAV1/FKBP14/TBL2/ERLIN1/GOSR2/CDK5RAP3/CCDC47/TMEM33/WFS1/CCND1/UBE4A/FAF2/THBS4/SELENOK/AUP1/NFE2L2/PARK7/EDEM3/FBXO2/ZBTB17/TXNDC12/ATF…	174
GO:0000819	sister chromatid segregation	154/7760	237/16912	1.99605e-09	1.85693e-07	1.52616e-07	MAD1L1/CDC27/PAFAH1B1/ZNF207/NCAPD2/AKAP8L/DDX11/TACC3/MRE11/NUP160/CENPQ/CUL3/TUBG2/SPDL1/PHF23/TPR/ANAPC4/RIOK2/WAPL/KIF2A/NUP133/SMC1A/NDE1/CLASP1/TOP2B/DYNC1I2/SMC1B/CDC14A/KIF22/NDC80/CDC14B/XPO1/PIBF1/PDS5B/CHMP2B/ATRX/SEH1L/DYNLL1/ANAPC5/BIRC5/NUDC/HIRA/CENPM/RANGAP1/REC8/MAPRE1/STAG2/NAA10/AKAP8/AURKC/PPP2R1A/SMC3/KPNB1/NCAPG/NUP98/NUP107/IK/H2AFY/CENPA/SFPQ/CDC20/NEK2/NSL1/CENPF/STAG1/KI…	154
GO:0044766	multi-organism transport	59/7760	74/16912	2.33355e-09	2.10706e-07	1.73174e-07	NUP160/TPR/THOC3/NDC1/NUP133/TSG101/RAB7A/THOC1/XPO1/SEH1L/EPS15/NUP50/AAAS/NUP188/THOC5/KPNA3/NUP93/CAV1/KPNB1/NUP88/NUP98/NUP107/NUP155/KPNA1/RAB29/TCP1/NUP153/NUP85/THOC2/NUP214/BST2/NUP210/NUPL2/NUP54/NUP58/VPS37B/MVB12A/RPS27A/DYNLT1/UBC/NMT2/RANBP2/NUP205/VPS37A/VPS28/NUP35/THOC7/UBAP1/UBB/KPNA2/ALYREF/IFIT1/KPNA4/POM121/MVB12B/DDX39B/NUP62/UBA52/POM121C	59
GO:1902579	multi-organism localization	59/7760	74/16912	2.33355e-09	2.10706e-07	1.73174e-07	NUP160/TPR/THOC3/NDC1/NUP133/TSG101/RAB7A/THOC1/XPO1/SEH1L/EPS15/NUP50/AAAS/NUP188/THOC5/KPNA3/NUP93/CAV1/KPNB1/NUP88/NUP98/NUP107/NUP155/KPNA1/RAB29/TCP1/NUP153/NUP85/THOC2/NUP214/BST2/NUP210/NUPL2/NUP54/NUP58/VPS37B/MVB12A/RPS27A/DYNLT1/UBC/NMT2/RANBP2/NUP205/VPS37A/VPS28/NUP35/THOC7/UBAP1/UBB/KPNA2/ALYREF/IFIT1/KPNA4/POM121/MVB12B/DDX39B/NUP62/UBA52/POM121C	59
GO:0043487	regulation of RNA stability	115/7760	168/16912	2.49049e-09	2.18451e-07	1.7954e-07	PSMB1/PSMC4/SLC11A1/SAMD4A/VIM/TNFRSF1B/PSMA4/THRAP3/PUM2/YBX3/ELAVL1/PSME4/SMG6/PABPC1/EXOSC5/XPO1/TNPO1/DIS3/PSMC5/HNRNPC/PSMD5/CIRBP/PSMC6/ZC3H14/PSMC1/PSMB5/APEX1/PSMA6/PSME2/PSMA7/PSMD7/HSPB1/PSMA2/EXOSC3/PSMD3/HSPA8/PSMD9/MAPK14/QKI/FXR1/EIF4G1/PSMD14/SMG7/SET/EXOSC8/TARDBP/FASTKD3/PSMF1/HNRNPR/PSMB2/NUP214/METTL16/ZFP36/PSMA1/FXR2/DKC1/PUM1/SYNCRIP/RNASEL/DHX9/RC3H1/IGF2BP3/TBRG4/PSMB7/FAS…	115
GO:0006403	RNA localization	150/7760	231/16912	3.45435e-09	2.98399e-07	2.45247e-07	AKAP8L/NUP160/TPR/THOC3/ZC3H11A/RIOK2/NDC1/U2AF2/NUP133/SMG6/RBFOX1/THOC1/XPO1/SEH1L/RTRAF/ALKBH5/NUP50/AAAS/NUP188/RANBP1/POLDIP3/THOC5/SRSF5/YY1/PABPN1/NXT2/NUP93/PIH1D1/NOP53/EXOSC3/NUP88/DDX25/NUP98/MAGOHB/NUP107/CPSF6/SRSF9/SRSF3/MRPL18/QKI/NUP155/NCBP2/SRSF7/SRSF4/SMG7/SRSF11/ZNHIT6/TCP1/KHDRBS1/FYTTD1/SRSF6/NUP153/UPF3B/NUP85/THOC2/NUP214/ZFP36/XPO7/DKC1/NUP210/EIF5A/SRRM1/HNRNPA1/DHX9/IGF…	150
GO:0007059	chromosome segregation	217/7760	355/16912	4.02781e-09	3.29743e-07	2.71008e-07	MAD1L1/CDC27/SLC25A5/PAFAH1B1/ZNF207/NCAPD2/AKAP8L/DDX11/TACC3/MRE11/NUP160/CENPQ/CUL3/TUBG2/SPDL1/PHF23/TPR/ANAPC4/PUM2/RIOK2/NDC1/WAPL/STAG3/KIF2A/SIRT2/NUP133/CSNK2A2/CDC42/RAD18/SMC1A/NDE1/CLASP1/MLH1/TOP2B/DYNC1I2/SMC1B/CDC14A/KIF22/NDC80/CDC14B/XPO1/PIBF1/PDS5B/CHMP2B/ATRX/SEH1L/DYNLL1/ANAPC5/BIRC5/NUDC/SRPK1/HIRA/CENPM/RANGAP1/REC8/MAPRE1/RIOK3/STAG2/NAA10/BEX4/UBE2I/OIP5/AKAP8/AURKC/PPP2R…	217
GO:0071166	ribonucleoprotein complex localization	93/7760	131/16912	4.67045e-09	3.77323e-07	3.10112e-07	AKAP8L/NUP160/TPR/THOC3/ZC3H11A/RIOK2/NDC1/U2AF2/NUP133/SMG6/THOC1/XPO1/SEH1L/ALKBH5/NUP50/AAAS/NUP188/POLDIP3/THOC5/SRSF5/PABPN1/NUP93/NOP53/NUP88/DDX25/NUP98/MAGOHB/NUP107/SRSF9/SRSF3/NUP155/NCBP2/SRSF7/SRSF4/SMG7/SRSF11/FYTTD1/SRSF6/NUP153/UPF3B/NUP85/THOC2/NUP214/NUP210/EIF5A/SRRM1/NUPL2/SRSF1/WDR33/NCBP1/BUD13/SSB/NUP54/NUP58/DHX38/EIF4A3/ZNF593/POLR2D/FIP1L1/EIF4E/RANBP2/NUP205/SMG1/DDX19B/…	93
GO:0016236	macroautophagy	181/7760	289/16912	5.87596e-09	4.5098e-07	3.70649e-07	POLDIP2/LAMP2/DCN/RB1CC1/RRAGD/IFT88/ATP6V0A1/GABARAPL2/PHF23/ATG5/VMP1/GNAI3/TBC1D25/VPS35/FUNDC1/NEDD4/CSNK2A2/TSG101/RAB7A/PIK3C3/TIGAR/TP53INP2/PSEN1/ULK2/RRAGB/CHMP2B/ATG16L1/NSFL1C/DYNLL1/SNX5/SPTLC1/WAC/SIRT1/SH3GLB1/TOMM22/MTMR3/SPTLC2/HIF1A/MAP1LC3A/MAPK3/NPRL3/BNIP3L/RHEB/PRKAG2/MAPK8/LAMTOR3/GAPDH/PRKAB1/NPRL2/ATP6V1A/PIKFYVE/STAM2/HTRA2/CHMP3/LAMTOR2/RRAGC/LGALS8/ATP6V0B/STBD1/PIK3CA/…	181
GO:0010256	endomembrane system organization	251/7760	421/16912	7.09515e-09	5.31271e-07	4.36639e-07	ALS2/BAIAP2L1/PAFAH1B1/AKAP8L/EHD3/NUP160/TPR/FAM160A2/SYNE2/SEC61A1/NDC1/VMP1/INTS13/AP3D1/TRAM2/GOLGA5/NUP133/RAB27A/CDC42/CLASP1/TSG101/LMAN1/RAB7A/SEC31B/PIK3C3/EPB41L3/CHMP2B/ZMPSTE24/RAB10/SEH1L/SNX10/TMED2/RFX2/NSFL1C/P2RX7/OSBPL8/TGFB2/NUP50/AAAS/HOOK2/NUP188/SH3GLB1/RAB18/MAPK1/MICALL1/SUN2/PACSIN2/SYNGR1/PRMT5/VRK1/TRIP11/ARHGEF7/MAPK3/NUP93/COG4/FA2H/LAPTM4B/RAB2A/PPP2R1A/CAV1/WASL/SEC…	251
GO:0006289	nucleotide-excision repair	83/7760	115/16912	8.96444e-09	6.55258e-07	5.3854e-07	RAD52/POLR2J/LIG3/ERCC1/SLC30A9/MNAT1/AQR/RFC1/PNKP/POLR2B/ERCC8/RFC2/ATXN3/XRCC1/XAB2/POLD3/PPIE/SIRT1/POLR2E/POLR2F/EP300/RBBP8/POLR2C/UBE2I/POLR2I/RPA3/NEIL3/GTF2H1/GTF2H3/RFC5/COPS7A/OGG1/RPA2/RAD23B/COPS5/USP45/CHD1L/RPA1/CDK7/CCNH/ERCC5/HUS1/XPA/BRCA2/TP53/PARP1/RPS27A/POLR2D/COPS7B/ORAOV1/UBC/NEIL2/XPC/MMS19/RNF111/FANCC/POLR2H/UVSSA/POLL/COPS2/DDB1/POLR2G/UBE2V2/GPS1/UBB/ERCC4/POLE/POLR2L…	83
GO:0006457	protein folding	157/7760	246/16912	9.15795e-09	6.61527e-07	5.43693e-07	RPAP3/NUDCD3/ERP44/HSPA5/GNAI3/NFYC/CSNK2A2/LMAN1/DNAJC10/GNB1/HSP90AA1/PPIE/DNAJA1/ERO1B/GNAO1/FKBP1A/ERP29/NUDC/DNAJB11/SUCO/FKBP5/HSP90AB1/PPIL2/ST13/FKBP3/PSMC1/UGGT2/DNAJA3/SPAG1/SNRNP70/PDCD5/DNAJC2/DNAJB6/FKBP14/HSPB1/CDC37L1/BAG1/WFS1/GRPEL1/CRYAB/HSPA8/DNAJC4/CHORDC1/AIP/MLEC/PTGES3/GNB3/BAG2/HSPA9/PFDN1/TTC1/GNAI2/GNB4/NKTR/PIKFYVE/PDCL3/HSPE1/P3H1/ATF6/RAD23B/FKBP1B/TCP1/HSPH1/SIL1/CLU…	157
GO:0006900	vesicle budding from membrane	71/7760	95/16912	9.37051e-09	6.69011e-07	5.49843e-07	CUL3/AP3D1/NSF/LMAN1/RAB7A/SEC31B/SAR1A/CD59/TMED2/P2RX7/SEC23A/CTSZ/VAPA/PPP6R1/NAPA/BET1/WASL/SEC23IP/GBF1/GOSR2/CTSC/PPP6R3/GOLPH3/TFG/GORASP1/KLHL12/PPP6C/TBC1D20/FNBP1L/RAB1A/PREB/SEC31A/USO1/SEC24B/CSNK1D/GOLPH3L/ARF1/CNIH3/SEC16A/ARFGAP2/SEC24D/SAR1B/MIA3/SEC13/TRAPPC10/PEF1/TGFA/PRKCI/TRAPPC9/TRAPPC1/TMED10/CNIH2/RAB1B/SEC24C/MCFD2/TRAPPC5/TRAPPC6B/ANXA2/TMED9/F8/PRKN/INSIG1/TRAPPC4/SERPI…	71
GO:0006754	ATP biosynthetic process	98/7760	141/16912	1.08657e-08	7.58128e-07	6.23087e-07	SLC25A13/MLXIPL/NUP160/ATP6V0A1/TPR/NDC1/PFKP/PKM/HDAC4/NUP133/ENO1/VPS9D1/SIRT6/TIGAR/PGM1/SEH1L/P2RX7/NUP50/AAAS/NUP188/ATP5F1D/HIF1A/PGK1/NUP93/GPI/TGFB1/OGDH/PRKAG2/GALK1/NUP88/PPARGC1A/NUP98/ATP5F1B/NUP107/GAPDH/TPI1/ENO2/NUP155/ATP5PB/MYOG/ECD/ATP5F1E/NUP153/ATP5S/NUP85/NUP214/NUP210/PRKAA1/LDHA/ATP5MC2/COX5B/NUPL2/NUP54/NUP58/NCOR1/PFKL/ARNT/PARP1/NIPSNAP2/SURF1/ALDOA/ATP5F1A/PFKM/RANBP2/P…	98
GO:1903320	regulation of protein modification by small protein conjugation or removal	136/7760	209/16912	1.50822e-08	9.85157e-07	8.09676e-07	GCLC/KDM1A/CRY1/SPRTN/UFL1/PIAS1/CUL3/PHF23/DCUN1D1/HSPA5/HERPUD1/ATG5/U2AF2/RNF4/HMG20B/HDAC4/CHFR/SART3/ITCH/TOLLIP/PSEN1/HSP90AA1/CDC14B/WDR70/DNAJA1/FKBP1A/MUL1/CAPN3/HSP90AB1/ABL1/TSPO/XIAP/N4BP1/AXIN1/STUB1/UBE2I/RNF40/UBR5/PIAS4/NOP53/CAV1/AIMP2/TGFBR1/GTPBP4/UBE2S/SEPT4/CDK5RAP3/DCUN1D4/WFS1/SASH1/FBXO5/UBE3A/USP4/WDR48/GORASP1/PARK7/FBXO2/CDC20/EGR1/RPL5/RWDD3/SOX4/RPL23/PRKCG/PIN1/TICAM…	136
GO:0031647	regulation of protein stability	158/7760	250/16912	2.20385e-08	1.40955e-06	1.15847e-06	CREBBP/FBXL3/LAMP2/MYLIP/ZNF207/WIZ/CUL3/PER3/ISOC2/CTSA/VPS35/ATP1B3/PFN2/CDC42/CHFR/SIRT6/HSP90AA1/MT3/TESC/MUL1/TF/HSP90AB1/SIRT1/SH3GLB1/MAPK1/HPS4/FBXO7/EP300/STK4/RASSF2/STUB1/CTSH/STK3/MTMR9/NOP53/CDC37L1/DVL1/GTPBP4/WFS1/PPARGC1A/CRYAB/HSPA8/PTGES3/CREBL2/GAPDH/USP4/RTN4/AAK1/EPHA4/PARK7/P3H1/CREB1/TCP1/CLU/RPL5/TRIM24/GIPC1/PEX6/CDKN1A/SOX4/RPL23/BMP2/NCLN/PIN1/HIP1/SMO/ATP1B2/QRSL1/HIP1…	158
GO:0017038	protein import	128/7760	196/16912	2.88128e-08	1.80521e-06	1.48366e-06	LAMP2/KPNA6/PEX3/TPR/TNPO3/HYAL2/NUP133/BCL3/PTGS2/TIMM21/PSEN1/HSP90AA1/FYB1/TNPO1/RBM22/MT3/NUP50/NUP188/HSP90AB1/SIRT1/JAK2/TIMM13/RANBP1/MAPK1/TOMM22/SAMM50/TIMM9/NFKBIA/NXT2/FGF9/KPNA3/NUP93/TRPS1/UBR5/TIMM44/PDCD5/TIMM50/TGFB1/TNPO2/GLI3/KPNB1/NUP88/PEX12/GRPEL1/ZPR1/HSPA8/NUP98/NUP107/MAPK14/TMCO6/NUP155/BCL6/OGG1/KPNA1/ECT2/CBLB/PEX5L/IPO13/CLU/CSE1L/PEX6/CDKN1A/NUP153/NUP85/RPL23/NUP214/…	128
GO:0061919	process utilizing autophagic mechanism	276/7760	475/16912	4.02141e-08	2.36711e-06	1.94547e-06	POLDIP2/LAMP2/OSBPL7/VPS41/DCN/RB1CC1/RRAGD/IFT88/ATP6V0A1/GABARAPL2/DAPK2/PHF23/PIK3CB/TAB2/ATG5/VMP1/CTSA/GNAI3/ROCK1/TBC1D25/SIRT2/VPS35/FUNDC1/NEDD4/CSNK2A2/TSG101/RAB7A/PIK3C3/TIGAR/TP53INP2/TOLLIP/PSEN1/HSP90AA1/ULK2/RRAGB/CHMP2B/WBP11/CTTN/ATG16L1/MT3/DNM1L/NSFL1C/DYNLL1/SNX5/SPTLC1/MUL1/WAC/SIRT1/ABL1/SH3GLB1/ZDHHC8/TOMM22/FBXO7/TSPO/MTMR3/EP300/SPTLC2/HIF1A/TM9SF1/MAP1LC3A/SRPX/SUPT20H/M…	276
GO:0038093	Fc receptor signaling pathway	122/7760	186/16912	4.15741e-08	2.36711e-06	1.94547e-06	FGR/PSMB1/PSMC4/GAB2/PSMA4/LCP2/PIK3CB/CYFIP2/TAB2/NCKAP1/ELMO2/MAP2K4/PSME4/CDC42/FCGR2B/ACTB/HSP90AA1/LAT2/PSMC5/MAP3K1/PSMD5/HSP90AB1/ABL1/MAPK1/PSMC6/PSMC1/PSMB5/PSMA6/NFKBIA/PSME2/NFATC2/PSMA7/MAPK3/PSMD7/IKBKB/PIK3R2/WASL/PSMA2/RAPGEF1/MAPK8/PSMD3/NFKB1/MAPK10/PSMD9/ARPC3/ITK/SKP1/ACTR3/PSMD14/SOS1/WIPF1/RAP1A/NR4A3/PIK3CA/WIPF3/PLCG1/PSMF1/PSMB2/PSMA1/NFATC1/KRAS/VAV3/MAP3K7/RAC1/MYO1G/PSM…	122
GO:0048194	Golgi vesicle budding	60/7760	79/16912	4.78717e-08	2.67211e-06	2.19614e-06	CUL3/NSF/LMAN1/SEC31B/SAR1A/CD59/TMED2/SEC23A/CTSZ/VAPA/PPP6R1/NAPA/BET1/SEC23IP/GBF1/GOSR2/CTSC/PPP6R3/GOLPH3/TFG/GORASP1/KLHL12/PPP6C/TBC1D20/RAB1A/PREB/SEC31A/USO1/SEC24B/CSNK1D/GOLPH3L/CNIH3/SEC16A/ARFGAP2/SEC24D/SAR1B/MIA3/SEC13/TRAPPC10/PEF1/TGFA/PRKCI/TRAPPC9/TRAPPC1/TMED10/CNIH2/RAB1B/SEC24C/MCFD2/TRAPPC5/TRAPPC6B/TMED9/F8/INSIG1/TRAPPC4/SERPINA1/ANKRD28/ARFGAP3/PDCD6/SEC22B	60
GO:1901796	regulation of signal transduction by p53 class mediator	116/7760	176/16912	5.95584e-08	3.29449e-06	2.70766e-06	KDM1A/MRE11/CD44/RFC2/TAF2/HIPK2/CSNK2A2/MBD3/TP73/KAT6A/RRN3/SUPT16H/RFFL/SIRT1/EP300/PRMT5/RBBP8/RBBP7/NOP53/TAF6/RPA3/PRKAG2/CDK5RAP3/DDX5/RFC5/CHD4/PRKAB1/PAK1IP1/MAPK14/TBP/RAD1/RAD50/HDAC1/RPA2/TAF12/RPL5/TRIM24/RPL23/DYRK2/PIN1/ELL3/PRKAB2/PRKAA1/RPA1/MDM2/HUS1/TTC5/BRIP1/BARD1/TP53/PMAIP1/RPL11/SMYD2/TP53BP2/RPS27A/SSRP1/ATM/CHEK1/UBC/RAD9B/JMY/RAD17/SETD9/DYRK1A/HIPK4/RPL26/PRKAA2/RBBP4/…	116
GO:0022604	regulation of cell morphogenesis	270/7760	466/16912	8.02811e-08	4.36218e-06	3.58517e-06	FGR/HECW1/SARM1/IFRD1/ARHGAP44/CDKL3/PAFAH1B1/SEMA3B/RUFY3/ZRANB1/PLEKHO1/CD44/VRK2/NEDD4L/HEXB/NTN1/RHOA/NEDD4/CDC42/WDR1/FERMT2/DLG1/ARHGAP15/PLXNA2/PAK3/CAPZB/FBLN1/MAP2/CARMIL1/PSEN1/EPB41L3/ULK2/SSH1/CTTN/MT3/DNM1L/LZTS3/ICAM1/MUL1/NRCAM/DPYSL2/SEMA4G/BAMBI/ABL1/CDC7/NRP1/MYH9/VRK1/ADNP/ARHGEF7/METRN/FBXO31/SYT17/PTPRS/PTN/WASL/KANK1/DVL1/C1QBP/EFNB3/SLC9A3R1/SH3D19/RAPGEF2/CORO1C/CAPRIN2/US…	270
GO:0016570	histone modification	261/7760	449/16912	8.90739e-08	4.67448e-06	3.84184e-06	KDM1A/CREBBP/KMT2E/PAF1/BAZ1B/AKAP8L/PPP5C/UBR2/ARID4A/HDAC9/ARID4B/KMT2C/ATG5/HDAC7/EYA2/HMG20B/SPI1/HDAC4/SIRT2/JMJD6/ING3/MBD3/KDM5A/EED/SART3/BAZ2A/SIRT6/UBE2A/RIF1/SRCAP/WDR70/KAT6A/REST/NCOA1/ATRX/HUWE1/ATXN7L3/MT3/NOS1/RCOR1/WAC/BRPF3/SIRT1/JAK2/SETD1A/SMARCB1/EP300/PRMT5/SNW1/VRK1/RPS6KA5/TBL1X/RBBP7/MAPK3/SETD6/SALL1/KAT8/RNF40/UBR5/PIH1D1/AKAP8/AURKC/PRKD2/TGFB1/ZNHIT1/EZH2/KDM4C/MAPK8/…	261
GO:0030397	membrane disassembly	40/7760	48/16912	9.3281e-08	4.81298e-06	3.95567e-06	PAFAH1B1/AKAP8L/NUP160/TPR/NDC1/NUP133/SEH1L/NUP50/AAAS/NUP188/VRK1/NUP93/NUP88/NUP98/NUP107/NUP155/NEK6/NEK9/NUP153/NUP85/NUP214/NUP210/CCNB1/LPIN1/NUPL2/NUP54/NUP58/RANBP2/PRKCA/NUP205/LMNA/NUP35/NDEL1/BANF1/CTDNEP1/POM121/DCTN1/CNEP1R1/NUP62/POM121C	40
GO:0051081	nuclear envelope disassembly	40/7760	48/16912	9.3281e-08	4.81298e-06	3.95567e-06	PAFAH1B1/AKAP8L/NUP160/TPR/NDC1/NUP133/SEH1L/NUP50/AAAS/NUP188/VRK1/NUP93/NUP88/NUP98/NUP107/NUP155/NEK6/NEK9/NUP153/NUP85/NUP214/NUP210/CCNB1/LPIN1/NUPL2/NUP54/NUP58/RANBP2/PRKCA/NUP205/LMNA/NUP35/NDEL1/BANF1/CTDNEP1/POM121/DCTN1/CNEP1R1/NUP62/POM121C	40
GO:0043254	regulation of protein complex assembly	253/7760	435/16912	1.31261e-07	6.49952e-06	5.3418e-06	DHX33/BAIAP2L1/FARP2/VPS41/SCIN/ERCC1/PSMC4/BID/TMSB10/CAPG/FNIP2/EIF2AK2/NCKAP1/RNF4/RHOA/NAV3/SIRT2/VPS35/PFN2/CDC42/NCK2/CLASP1/FSCN1/DLG1/PAK3/CAPZB/MAP2/CARMIL1/HSP90AA1/GSK3B/RRN3/CTTN/BAX/PSMC5/ADD1/DNM1L/ARHGAP28/ICAM1/PLEKHG2/ESR1/ABL1/SH3GLB1/STX1B/TFIP11/BIK/EP300/TRIM9/PSMC6/PSMC1/MAPRE1/RIOK3/STUB1/PIEZO1/TUBB4A/PIH1D1/MED25/CLIP3/TGFB1/NOP53/NAPA/STX1A/WASL/RPA3/KANK1/SETX/CSF3/SLAI…	253
GO:0046794	transport of virus	48/7760	61/16912	1.57559e-07	7.7393e-06	6.36074e-06	NUP160/TPR/NDC1/NUP133/TSG101/XPO1/SEH1L/EPS15/NUP50/AAAS/NUP188/KPNA3/NUP93/CAV1/KPNB1/NUP88/NUP98/NUP107/NUP155/KPNA1/NUP153/NUP85/NUP214/BST2/NUP210/NUPL2/NUP54/NUP58/VPS37B/MVB12A/RPS27A/DYNLT1/UBC/NMT2/RANBP2/NUP205/VPS37A/VPS28/NUP35/UBAP1/UBB/KPNA2/KPNA4/POM121/MVB12B/NUP62/UBA52/POM121C	48
GO:0061418	regulation of transcription from RNA polymerase II promoter in response to hypoxia	59/7760	79/16912	1.74482e-07	8.38753e-06	6.8935e-06	CREBBP/PSMB1/PSMC4/PSMA4/PSME4/SIRT2/PSMC5/PSMD5/EP300/PSMC6/HIF1A/PSMC1/PSMB5/PSMA6/PSME2/PSMA7/PSMD7/ELOB/PSMA2/PSMD3/UBE2D3/PSMD9/VEGFA/PSMD14/EPAS1/NFE2L2/EGR1/HIF3A/PSMF1/PSMB2/PSMA1/VHL/EGLN1/PSMB7/PSMB6/PSMA5/ARNT/RPS27A/LIMD1/NOTCH1/UBC/BACH1/PSMD4/PSMB4/PSMC2/STOX1/PSMC3/HIF1AN/RBPJ/UBB/PSMD2/HIGD1A/PSMD13/PSMD12/PSMB8/UBA52/PSMB9/EGLN2/PSMB3	59
GO:0140053	mitochondrial gene expression	103/7760	155/16912	1.74709e-07	8.38753e-06	6.8935e-06	ELAC2/LARS2/TRIT1/MRPS10/MRPL43/MRPS35/MRPS24/TRNT1/MRPS34/NOA1/MTIF2/MRPS33/UQCC1/MRPS31/EARS2/GARS/MRPL32/TWNK/TFAM/C1QBP/MRPL27/MRPL51/MTRF1L/MRPL18/MRPS30/MRPS27/MRPL37/WARS2/MRPS15/NSUN4/DARS2/MRPS14/MTRF1/MTERF2/MTIF3/MTERF4/MRPS2/TSFM/FASTKD3/AARS2/MRPS7/MRPS26/MTERF1/QRSL1/C12orf65/MRPS25/PTCD3/PRKAA1/DAP3/MRPS36/MRPL44/MRPS9/TBRG4/MRPL50/UQCC2/MRPL15/PNPT1/LRPPRC/YARS2/MRPL24/TARS2/MRPL9…	103
GO:0045930	negative regulation of mitotic cell cycle	179/7760	295/16912	1.87806e-07	8.8025e-06	7.23456e-06	MAD1L1/PSMB1/ZNF207/PSMC4/MRE11/FHL1/TIMP2/PSMA4/MYO16/TPR/FOXN3/PSME4/CHFR/TIPIN/DLG1/TOP2B/TP73/CDC14A/CNOT4/NDC80/CDC14B/ATRX/BAX/PSMC5/MAP3K20/PSMD5/ABL1/FBXO7/EP300/PSMC6/PSMC1/PSMB5/PSMA6/PSME2/BMP7/PSMA7/NAA10/RGCC/PSMD7/FBXO31/FZD3/TGFB1/NOP53/EZH2/PSMA2/PSMD3/CDK5RAP3/SLC9A3R1/CCND1/PSMD9/CNOT2/HECA/IK/CNOT6/SKP1/BCL6/NEK11/PSMD14/MIIP/GADD45A/SYF2/CENPF/RPA2/PKD2/DUSP1/TEX14/ZWINT/CDKN1…	179
GO:0098732	macromolecule deacylation	76/7760	108/16912	2.1214e-07	9.86773e-06	8.11004e-06	KDM1A/LYPLA2/AKAP8L/ARID4A/HDAC9/ARID4B/HDAC7/HMG20B/HDAC4/SIRT2/MBD3/KDM5A/FRY/BAZ2A/SIRT6/REST/RCOR1/SIRT1/EP300/ABHD12/TBL1X/RBBP7/BEX4/SALL1/AKAP8/PRKD2/TGFB1/ZNHIT1/ABHD17B/MAPK8/HDAC5/CHD4/SUDS3/VEGFA/BCL6/HDAC1/SFPQ/MORF4L2/SIRT5/SIN3B/ABHD17A/PPT1/PHF21A/NEK3/ABHD17C/ABHD13/JDP2/TP53/SIRT3/LYPLAL1/CAMK2D/HDAC8/NACC2/SAP18/DYRK1A/ELK4/PINK1/CCAR2/CTBP1/RBBP4/SMARCAD1/SPRED1/ING2/TADA3/HDAC…	76
GO:0016569	covalent chromatin modification	266/7760	463/16912	2.74569e-07	1.23491e-05	1.01495e-05	KDM1A/CREBBP/KMT2E/PAF1/BAZ1B/AKAP8L/PPP5C/UBR2/ARID4A/HDAC9/ARID4B/KMT2C/ATG5/HDAC7/EYA2/HMG20B/SPI1/HDAC4/SIRT2/JMJD6/ING3/MBD3/KDM5A/EED/SART3/BAZ2A/SIRT6/UBE2A/RIF1/SRCAP/WDR70/KAT6A/REST/NCOA1/ATRX/HUWE1/ATXN7L3/MT3/NOS1/RCOR1/WAC/BRPF3/SIRT1/JAK2/SETD1A/SMARCB1/EP300/PRMT5/SNW1/VRK1/RPS6KA5/TBL1X/RBBP7/MAPK3/SETD6/SALL1/KAT8/RNF40/UBR5/PIH1D1/AKAP8/AURKC/PRKD2/TGFB1/ZNHIT1/EZH2/KDM4C/MAPK8/…	266
GO:0009108	coenzyme biosynthetic process	149/7760	241/16912	3.99995e-07	1.70688e-05	1.40284e-05	PDK4/PDK2/NADK/MLXIPL/ELOVL5/NUP160/MAT2B/TPR/NDC1/MPC1/PFKP/PKM/HDAC4/ACSL4/NUP133/PTGS2/ENO1/SIRT6/TIGAR/PGM1/SEH1L/COQ9/P2RX7/PDPR/DLD/NUP50/AAAS/NUP188/SCD/HIF1A/MTHFD1/PGK1/NUP93/QPRT/ACSBG1/GPI/GCDH/NAMPT/OGDH/PRKAG2/NMRK1/PNPO/GALK1/NUP88/PPARGC1A/PDHX/NUP98/COQ5/NUP107/GAPDH/TPI1/ENO2/NUDT12/NUP155/COQ10B/KYNU/KMO/AKR1A1/COQ6/PANK3/MTHFD1L/LIAS/MYOG/ECD/ACSL3/MOCS3/NUP153/NUP85/PANK2/NUP2…	149
GO:0051493	regulation of cytoskeleton organization	283/7760	498/16912	4.34033e-07	1.8379e-05	1.51053e-05	BAIAP2L1/ARHGAP44/SCIN/PAFAH1B1/TACC3/STMN4/PHLDB1/TMSB10/PARP3/CAPG/GPM6B/TPR/LIMA1/NCKAP1/RNF4/RHOA/NAV3/ROCK1/PFN2/CDC42/NCK2/WDR1/SMC1A/CLASP1/ARHGEF10L/FSCN1/DLG1/PAK3/ACTN2/CAPZB/MAP2/EDN1/CARMIL1/MEF2C/GSK3B/XPO1/CHMP2B/SSH1/CTTN/NOX4/ADD1/ASAP3/ARHGAP28/P2RX7/PXN/SLC9A1/ICAM1/PLEKHG2/ABL1/NRP1/RASSF7/RANBP1/MAPK1/SH3BP1/MAPRE1/MID1/STAG2/RGCC/MAPK3/NUBP1/ARHGEF10/TUBB4A/FSD1/CLIP3/TGFB1/W…	283
GO:0042176	regulation of protein catabolic process	207/7760	352/16912	6.00028e-07	2.44216e-05	2.00715e-05	GCLC/ANKIB1/HECW1/OSBPL7/RHBDF1/MYLIP/PSMC4/NUB1/RNF14/UFL1/TNFRSF1B/SNX1/PIAS1/GABARAPL2/TIMP2/NEDD4L/HERPUD1/HIPK2/CTSA/ATXN3/ROCK1/SIRT2/VPS35/NEDD4/CDC42/TRIB2/CHFR/DERL2/NSF/RAB7A/NRDC/ITCH/OPHN1/PSEN1/HSP90AA1/GSK3B/XPO1/PSMC5/WAC/HSP90AB1/TIMP3/PSMC6/PSMC1/PSME2/CST3/USP14/TIMP1/N4BP1/AXIN1/STUB1/RNF40/LAPTM4B/SNRNP70/OAZ1/NOP53/WDR91/CAV1/RIC1/DVL1/SUFU/CDK5RAP3/SH3D19/CTSC/USP5/GPLD1/CSN…	207
GO:0043038	amino acid activation	42/7760	53/16912	6.69031e-07	2.70253e-05	2.22115e-05	LARS2/SARS/KARS/AARS/EARS2/SARS2/GARS/AIMP2/CARS/TARS/RARS/DARS/FARSB/WARS2/DARS2/AARS2/QRSL1/LRRC47/NARS/YARS/CARS2/EPRS/NARS2/PPA2/YARS2/WARS/TARS2/FARS2/RARS2/MRPL39/AASDH/AIMP1/MARS/QARS/DALRD3/FARSA/PPA1/TARSL2/FDXACB1/POLG2/GATC/AARSD1	42
GO:0010972	negative regulation of G2/M transition of mitotic cell cycle	66/7760	93/16912	8.09012e-07	3.14388e-05	2.58388e-05	PSMB1/PSMC4/MRE11/FHL1/PSMA4/FOXN3/PSME4/PSMC5/PSMD5/PSMC6/PSMC1/PSMB5/PSMA6/PSME2/PSMA7/PSMD7/NOP53/PSMA2/PSMD3/CDK5RAP3/PSMD9/SKP1/PSMD14/MIIP/SYF2/PSMF1/PSMB2/PSMA1/TAOK3/HUS1/PSMB7/FANCI/PSMB6/PSMA5/RPS27A/ATM/ORAOV1/TAOK2/UBC/RAD17/DONSON/PSMD4/PSMB4/NAE1/TAOK1/MRNIP/PSMC2/TOPBP1/RAD21/PSMC3/ZFYVE19/USP47/UBB/MUS81/PSMD2/AURKB/FBXL7/PSMD13/PSMD12/BLM/ZNF830/PSMB8/UBA52/PSMB9/PINX1/PSMB3	66
GO:0006986	response to unfolded protein	113/7760	177/16912	1.03015e-06	3.81032e-05	3.13161e-05	SEC62/DDX11/ERP44/SEC63/HSPA5/JKAMP/HERPUD1/EIF2AK2/SEC61A1/SEC61A2/ASNS/NCK2/DERL2/HSP90AA1/DNAJA1/PPP1R15A/BAX/ADD1/DNAJB11/HSP90AB1/KDELR3/EP300/DNAJC3/UGGT2/STUB1/BFAR/FKBP14/HSPB1/TBL2/GOSR2/CDK5RAP3/TMEM33/WFS1/HSPA8/DNAJC4/CCND1/PACRG/HSPA9/FAF2/THBS4/HSPE1/NFE2L2/EDEM3/ZBTB17/ATF6/HSPH1/SERP1/COPS5/HERPUD2/SSR1/ATF4/DNAJB9/SELENOS/DNAJB1/SEC61G/EIF2S1/EDEM1/UGGT1/TOR1B/DERL1/TLN1/DNAJB5/R…	113
GO:0016241	regulation of macroautophagy	104/7760	162/16912	1.86958e-06	6.59724e-05	5.42211e-05	POLDIP2/DCN/RB1CC1/RRAGD/IFT88/ATP6V0A1/PHF23/GNAI3/TBC1D25/VPS35/NEDD4/TIGAR/RRAGB/SNX5/SPTLC1/WAC/SIRT1/SH3GLB1/MTMR3/SPTLC2/HIF1A/MAPK3/NPRL3/BNIP3L/RHEB/PRKAG2/MAPK8/LAMTOR3/GAPDH/PRKAB1/NPRL2/ATP6V1A/PIKFYVE/HTRA2/LAMTOR2/RRAGC/ATP6V0B/PIK3CA/VPS26A/ATG101/CAPNS1/BECN1/VPS13C/SNX6/SESN2/ATP6V1E1/EXOC4/PRKAB2/PRKAA1/TBC1D14/LAMTOR5/USP30/MAP3K7/ATP6V1G1/NPC1/RPTOR/RALB/RAB5A/ATP6V1B2/C9orf72/…	104
GO:0016441	posttranscriptional gene silencing	95/7760	146/16912	2.15748e-06	7.34586e-05	6.03738e-05	POLR2J/NUP160/POLR2B/TPR/PUM2/NDC1/ELAVL1/NUP133/TNRC6C/SEH1L/TNRC6A/ESR1/AGO1/NUP50/AAAS/NUP188/POLR2E/POLR2F/TNRC6B/DICER1/NUP93/POLR2C/POLR2I/TGFB1/NUP88/DDX5/NUP98/NUP107/CNOT6/DROSHA/NUP155/FXR1/EIF4G1/TSNAX/ZC3H7A/AGO2/NUP153/CNOT1/NUP85/AGO3/NUP214/MAP2K2/ZFP36/NUP210/H3F3B/IPO8/PUM1/AGO4/ZCCHC11/ZC3H10/DHX9/MRPL44/NUPL2/NCBP1/NUP54/PPP3CA/NUP58/NCOR1/POLR2D/LIMD1/EGFR/CELF1/RANBP2/MOV10/C…	95
GO:0009267	cellular response to starvation	90/7760	137/16912	2.16547e-06	7.34586e-05	6.03738e-05	PDK4/LAMP2/RRAGD/FAS/GABARAPL2/HSPA5/EIF2AK2/ATG5/ASNS/PIK3C3/CADPS2/RRAGB/SEH1L/GCN1/COMT/SIRT1/SH3GLB1/MAPK1/MTMR3/MAP1LC3A/STK24/MAPK3/WDR59/NPRL3/TBL2/MAPK8/HSPA8/ITFG2/DAP/CPEB4/NPRL2/NFE2L2/RRAGC/SLC2A1/KPTN/CDKN1A/MAX/BECN1/ATF4/EIF2AK4/SESN2/RRP8/PRKAA1/PIK3C2B/EIF2S1/WNT2B/SLC38A2/HNRNPA1/GLUL/GABARAPL1/SLC39A5/MAP1LC3B/TP53/RPTOR/PMAIP1/RALB/SRD5A1/FOXO1/IMPACT/KLF10/RRAGA/PRKAA2/ATF3/I…	90
GO:0044839	cell cycle G2/M phase transition	158/7760	263/16912	2.24079e-06	7.55959e-05	6.21304e-05	PAFAH1B1/PSMB1/AKAP8L/PSMC4/MNAT1/MRE11/FHL1/PSMA4/OFD1/FOXN3/SDCCAG8/CDK14/PPP1R12A/TAF2/PSME4/NDE1/CLASP1/DYNC1I2/PCM1/HSP90AA1/CDC14B/SMARCD3/PSMC5/DYNLL1/HAUS4/PSMD5/CDC7/PSMC6/PSMC1/PSMB5/PSMA6/PSME2/PSMA7/MAPRE1/PSMD7/CCP110/TUBB4A/AKAP8/NOP53/BABAM1/PPP2R1A/CDK6/CEP41/PSMA2/CCNY/PSMD3/CDK5RAP3/YWHAE/CCND1/PSMD9/SKP1/H2AFY/CEP70/PSMD14/ALMS1/MIIP/SYF2/NEK2/CENPF/KIF14/CNTRL/KHDRBS1/CIT/CDKN…	158
GO:0002474	antigen processing and presentation of peptide antigen via MHC class I	65/7760	93/16912	2.32075e-06	7.78655e-05	6.39957e-05	PSMB1/PSMC4/PSMA4/VAMP3/CYBA/PSME4/PSMC5/SNAP23/PSMD5/PSMC6/PSMC1/PSMB5/PSMA6/PSME2/SEC23A/PSMA7/PSMD7/IKBKB/PSMA2/PSMD3/PSMD9/LNPEP/PSMD14/NCF2/PSMF1/PSMB2/CANX/PSMA1/PSMB7/ITGAV/SEC31A/SEC24B/TAPBPL/PSMB6/PSMA5/SEC24D/SAR1B/MR1/SEC13/PSMD4/PSMB4/PSMC2/ERAP1/PSMC3/B2M/PDIA3/TAP1/PSMD2/SEC24C/PSMD13/BCAP31/PSMD12/FCGR1B/PSMB8/HLA-C/HLA-E/HLA-G/HLA-F/HLA-A/CHUK/TAPBP/HLA-B/PSMB9/SEC22B/PSMB3	65
GO:0016050	vesicle organization	227/7760	397/16912	3.22944e-06	0.00010274	8.44391e-05	SNX11/ALS2/VPS41/PAFAH1B1/RABGAP1/SNX1/CUL3/ZFYVE16/VAMP3/FAM160A2/TBC1D22A/AP3D1/GNAI3/TBC1D1/EVI5/TBC1D25/RAB27A/AP1M1/PICALM/NSF/TSG101/LMAN1/RAB7A/SEC31B/PIK3C3/SAR1A/STX7/CHMP2B/CD59/EPS15/SNX10/TMED2/RFX2/SNX5/P2RX7/SNAP23/HOOK2/TBC1D2/STX1B/HPS4/TRIM9/VTI1B/SEC23A/CTSZ/VAPA/SRPX/SYTL4/ZDHHC15/SYT17/SPG11/BLOC1S6/LAPTM4B/STX10/PPP6R1/NAPA/RAB3A/BET1/CAV1/STX1A/SNX8/WASL/TBC1D13/HPS1/SEC23IP…	227
GO:0043312	neutrophil degranulation	271/7760	484/16912	3.86799e-06	0.000121171	9.95873e-05	FGR/FUCA2/ENPP4/LAMP2/ALDH3B1/PSMB1/MGST1/MMP25/PLAUR/TYROBP/SLC11A1/SERPINB1/ERP44/RNASET2/CD44/TNFRSF1B/LRRC7/ATP6V0A1/VCL/TIMP2/AGA/HEXB/CYBA/GDI2/ATP11B/SLC2A3/ACAA1/CTSA/CNN2/CDK13/PKM/RHOA/ROCK1/ATP11A/RAB27A/AP1M1/RAB7A/STXBP2/TOLLIP/XRCC5/PGM1/PSEN1/HSP90AA1/PPIE/GSTP1/RAB10/CD59/SCAMP1/CPNE3/B4GALT1/HUWE1/FTL/DYNLL1/LYZ/CMTM6/SNAP23/HSP90AB1/RAB18/MAPK1/CYB5R3/TOM1/ARSA/SYNGR1/PYGL/PYGB/…	271
GO:0010506	regulation of autophagy	179/7760	305/16912	4.02603e-06	0.000125481	0.00010313	POLDIP2/OSBPL7/DCN/RB1CC1/RRAGD/IFT88/ATP6V0A1/DAPK2/PHF23/PIK3CB/TAB2/CTSA/GNAI3/ROCK1/TBC1D25/SIRT2/VPS35/NEDD4/CSNK2A2/TIGAR/TP53INP2/ULK2/RRAGB/WBP11/CTTN/MT3/DNM1L/SNX5/SPTLC1/MUL1/WAC/SIRT1/ABL1/SH3GLB1/ZDHHC8/FBXO7/TSPO/MTMR3/EP300/SPTLC2/HIF1A/MAPK3/NPRL3/USP10/KAT8/HERC1/MTMR9/BNIP3L/SNRNP70/PIK3R2/HSPB1/RHEB/PRKAG2/MAPK8/LAMTOR3/EIF4G2/GAPDH/PRKAB1/DAP/NPRL2/ATP6V1A/EIF4G1/PIKFYVE/HTRA2…	179
GO:0072525	pyridine-containing compound biosynthetic process	87/7760	133/16912	4.13608e-06	0.000127616	0.000104884	NADK/MLXIPL/NUP160/TPR/NDC1/PFKP/PKM/HDAC4/NUP133/PTGS2/ENO1/SIRT6/TIGAR/PGM1/SEH1L/P2RX7/NUP50/AAAS/NUP188/HIF1A/PGK1/NUP93/QPRT/GPI/NAMPT/OGDH/PRKAG2/NMRK1/PNPO/GALK1/NUP88/PPARGC1A/NUP98/NUP107/GAPDH/TPI1/ENO2/NUDT12/NUP155/KYNU/KMO/MYOG/ECD/NUP153/NUP85/NUP214/NUP210/PRKAA1/LDHA/PSAT1/NUPL2/PARP9/NUP54/NUP58/NCOR1/PFKL/ARNT/NAPRT/ALDOA/PFKM/NADK2/RANBP2/NUP205/HK1/ADPGK/PDXK/PRKAA2/HAAO/NUP35…	87
GO:0071453	cellular response to oxygen levels	132/7760	216/16912	4.32984e-06	0.00013161	0.000108167	CFLAR/CREBBP/PSMB1/PSMC4/FAS/PSMA4/HIPK2/PSME4/SIRT2/RORA/ATP6AP1/PTGS2/ENO1/TIGAR/GNB1/EDN1/PSMC5/MT3/DNM1L/SLC9A1/ICAM1/PSMD5/SIRT1/EP300/PSMC6/HIF1A/PSMC1/PSMB5/PSMA6/PSME2/BMP7/PSMA7/PGK1/RGCC/PSMD7/STUB1/ELOB/BNIP3L/NOP53/PTN/CAV1/CHCHD2/PSMA2/TBL2/PSMD3/UBE2D3/PPARGC1A/CBL/PSMD9/PPARD/VEGFA/CPEB4/FAM162A/ATP6V1A/PSMD14/EPAS1/NFE2L2/EGR1/RWDD3/HIF3A/PSMF1/PSMB2/HP1BP3/GNGT1/PSMA1/PRKAA1/CCNB…	132
GO:0006090	pyruvate metabolic process	88/7760	135/16912	4.52484e-06	0.00013686	0.000112482	PDK4/PDK2/MLXIPL/NUP160/TPR/NDC1/MPC1/HAGH/PFKP/PKM/HDAC4/NUP133/ENO1/SIRT6/TIGAR/PGM1/ME2/SEH1L/P2RX7/PDPR/DLD/NUP50/AAAS/NUP188/HIF1A/PCK2/PGK1/NUP93/GPI/OGDH/PRKAG2/GALK1/NUP88/PPARGC1A/PDHX/NUP98/NUP107/GAPDH/TPI1/ENO2/LDHB/NUP155/NR4A3/MYOG/ECD/GLO1/NUP153/NUP85/NUP214/PDHA1/NUP210/PRKAA1/LDHA/SDS/NUPL2/NUP54/NUP58/NCOR1/SLC16A3/PFKL/MPC2/ARNT/ALDOA/ME3/PFKM/RANBP2/SLC16A1/NUP205/HK1/ADPGK/P…	88
GO:0070482	response to oxygen levels	213/7760	372/16912	5.64527e-06	0.000167449	0.000137622	CFLAR/CREBBP/PSMB1/PSMC4/FAS/PSMA4/CYBA/HIPK2/PKM/RHOA/PSME4/SIRT2/FUNDC1/RORA/ATP6AP1/XRCC1/PTGS2/ENO1/TIGAR/GNB1/EDN1/PLOD1/NOX4/PSMC5/MMP2/MT3/DNM1L/NOS1/SLC9A1/ICAM1/ALKBH5/ANGPT2/TGFB2/PSMD5/SIRT1/TXN2/EP300/PSMC6/HIF1A/PSMC1/PSMB5/PSMA6/PSME2/BMP7/PSMA7/TM9SF4/CST3/PGK1/RGCC/PSMD7/STUB1/ELOB/HMOX2/PLAT/BNIP3L/TGFB1/NOP53/PTN/CAV1/CHCHD2/PSMA2/TBL2/PDLIM1/PSMD3/COL1A1/UBE2D3/PPARGC1A/CRYAB/C…	213
GO:0019058	viral life cycle	182/7760	312/16912	5.67527e-06	0.00016753	0.000137689	CD4/NUP160/YTHDC2/TPR/NEDD4L/EIF2AK2/ATG5/NDC1/PKN2/HYAL2/NUP133/NUCKS1/PABPC1/CDC42/TFRC/PVR/SCARB1/TSG101/HACD3/RAB7A/ITCH/XPO1/CHMP2B/PPIE/SEH1L/EPS15/ATG16L1/CCNK/ICAM1/TYRO3/NUP50/AAAS/NUP188/SRPK1/HSP90AB1/PCSK5/SMARCB1/LGALS1/VAPA/KPNA3/NUP93/SLC1A5/ZC3HAV1/CAV1/SMC3/KPNB1/NUP88/DDX5/EFNB3/HSPA8/DDX6/NUP98/NUP107/HAVCR1/NUP155/CD86/KPNA1/ITGB6/CHMP3/RAB29/CD46/IDE/CXCR4/WWP1/NUP153/DEK/EFN…	182
GO:0002283	neutrophil activation involved in immune response	271/7760	487/16912	7.38506e-06	0.000209927	0.000172534	FGR/FUCA2/ENPP4/LAMP2/ALDH3B1/PSMB1/MGST1/MMP25/PLAUR/TYROBP/SLC11A1/SERPINB1/ERP44/RNASET2/CD44/TNFRSF1B/LRRC7/ATP6V0A1/VCL/TIMP2/AGA/HEXB/CYBA/GDI2/ATP11B/SLC2A3/ACAA1/CTSA/CNN2/CDK13/PKM/RHOA/ROCK1/ATP11A/RAB27A/AP1M1/RAB7A/STXBP2/TOLLIP/XRCC5/PGM1/PSEN1/HSP90AA1/PPIE/GSTP1/RAB10/CD59/SCAMP1/CPNE3/B4GALT1/HUWE1/FTL/DYNLL1/LYZ/CMTM6/SNAP23/HSP90AB1/RAB18/MAPK1/CYB5R3/TOM1/ARSA/SYNGR1/PYGL/PYGB/…	271
GO:0070997	neuron death	183/7760	315/16912	7.59229e-06	0.000214823	0.000176558	GCLC/SARM1/CRLF1/AP2B1/PPP5C/BID/HSPA5/HIPK2/MAP2K4/RHOA/ROCK1/HDAC4/VPS35/CDC42/FCGR2B/PICALM/PAK3/TIGAR/TP73/PSEN1/MEF2C/GSK3B/SSH1/BAX/MT3/SLC9A1/AARS/NLRP1/TYRO3/TGFB2/HSP90AB1/SIRT1/JAK2/ABL1/NRP1/CDC34/FBXO7/LGMN/HIF1A/PSMC1/ADNP/CTSZ/TOX3/GPI/AIMP2/MEOX2/FGF8/CSF3/WFS1/TRIM2/PPARGC1A/ZPR1/CBL/MDK/GAPDH/ATN1/NCOA7/SOD2/CPEB4/FAM162A/EIF4G1/HTRA2/DHCR24/PARK7/HDAC1/RAB29/KIF14/CREB1/SET/NR4A…	183
GO:0016311	dephosphorylation	256/7760	458/16912	8.43969e-06	0.000237705	0.000195364	MTMR7/PPP5C/SLC7A14/PNKP/PHLPP2/INPP4A/EIF2AK2/PPP1R12A/CTDP1/WNK1/MTMR1/EYA2/PLPP1/ROCK1/SMG6/PPP2R3A/DLG1/NT5C2/TIGAR/SYNJ2/PPP2R5C/CDC14A/MEF2C/CDC14B/PHLPP1/GSK3B/SSH1/MTMR2/PPP1R15A/PHACTR3/PTPN4/FKBP1A/NSFL1C/IGBP1/PDPR/TGFB2/GPATCH2/HSP90AB1/JAK2/CABIN1/MTMR3/ITPK1/APEX1/PCIF1/RPRD1B/LPIN2/CPPED1/IMPAD1/IKBKB/MTMR9/PPP2CB/PPP6R1/URI1/TIMM50/TGFB1/PTPRS/PPP2R1A/PON3/PTN/PTPRZ1/SHOC2/CDK5RAP…	256
GO:0042119	neutrophil activation	275/7760	496/16912	9.2653e-06	0.000259767	0.000213496	FGR/FUCA2/ENPP4/KMT2E/LAMP2/ALDH3B1/PSMB1/MGST1/MMP25/PLAUR/TYROBP/SLC11A1/SERPINB1/ERP44/RNASET2/CD44/TNFRSF1B/LRRC7/ATP6V0A1/VCL/TIMP2/AGA/HEXB/CYBA/GDI2/ATP11B/SLC2A3/ACAA1/CTSA/CNN2/CDK13/PKM/RHOA/ROCK1/ATP11A/RAB27A/FCGR2B/AP1M1/RAB7A/STXBP2/TOLLIP/XRCC5/PGM1/PSEN1/HSP90AA1/PPIE/GSTP1/RAB10/CD59/SCAMP1/CPNE3/B4GALT1/HUWE1/FTL/DYNLL1/LYZ/CMTM6/SNAP23/HSP90AB1/RAB18/MAPK1/CYB5R3/TOM1/ARSA/SYNG…	275
GO:1902903	regulation of supramolecular fiber organization	188/7760	326/16912	1.07792e-05	0.000298128	0.000245024	BAIAP2L1/SCIN/TMSB10/CAPG/LIMA1/NCKAP1/RHOA/NAV3/ROCK1/PFN2/CDC42/NCK2/WDR1/CLASP1/ARHGEF10L/DLG1/PAK3/ACTN2/CAPZB/MAP2/EDN1/CARMIL1/PSEN1/MEF2C/SSH1/CTTN/NOX4/ADD1/ASAP3/ARHGAP28/PXN/SLC9A1/ICAM1/PLEKHG2/ABL1/NRP1/SH3BP1/CHADL/MAPRE1/MID1/RGCC/ARHGEF10/TUBB4A/CLIP3/WASL/TGFBR1/KANK1/TESK1/CSF3/SLAIN2/CRYAB/HSPA8/ARPC3/WASF1/SEMA5A/ACTR3/SPTBN1/WIPF1/PLEK/ALMS1/PARK7/CAPZA1/STMN1/CAMSAP2/ITGB1BP1…	188
GO:0010718	positive regulation of epithelial to mesenchymal transition	35/7760	45/16912	1.25001e-05	0.000336625	0.000276664	WWTR1/TGFB2/BAMBI/BMP7/RGCC/TGFB1/EZH2/TGFBR1/ENG/COL1A1/EPB41L5/ACVR1/GLIPR2/IL1B/BMP2/OLFM1/LOXL2/SDCBP/LEF1/TGFB1I1/SMAD4/CRB2/NOTCH1/TCF7L2/DAB2/TIAM1/PDPN/TGFBR2/SMAD3/CTNNB1/AXIN2/SMAD2/BCL9L/HDAC2/MTOR	35
GO:0010975	regulation of neuron projection development	249/7760	447/16912	1.54823e-05	0.000404517	0.000332463	HECW1/CFLAR/SARM1/KDM1A/ITGA3/CX3CL1/IFRD1/ARHGAP44/CDKL3/PAFAH1B1/MYLIP/SEMA3B/RUFY3/CNTN1/VIM/LRRC7/HSPA5/NEDD4L/LTK/NTN1/RHOA/NEDD4/MAPK6/CRMP1/PLXNA2/PAK3/MAP2/PSEN1/MEF2C/ULK2/SSH1/RRN3/CTTN/MT3/DNM1L/LZTS3/MUL1/NRCAM/DPYSL2/SEMA4G/ABL1/NRP1/STX1B/LGALS1/FBXO7/ADNP/BMP7/CTSZ/STK24/METRN/FBXO31/SYT17/PTPRS/CRTC1/SCN1B/PTN/COBL/TMEM106B/EZH2/KANK1/NCS1/RAPGEF1/SETX/DVL1/NEURL1/EFNB3/RAPGEF2/CA…	249
GO:0009896	positive regulation of catabolic process	219/7760	388/16912	1.57088e-05	0.000408696	0.000335897	GCLC/ANKIB1/HECW1/OSBPL7/MYLIP/MLXIPL/DCN/PSMC4/NUB1/RNF14/TNFRSF1B/SNX1/PIAS1/NEDD4L/HERPUD1/PIK3CB/GNAI3/ATXN3/ROCK1/SIRT2/VPS35/NEDD4/PABPC1/TRIB2/CHFR/NSF/RAB7A/NRDC/TNRC6C/ITCH/TP53INP2/PSEN1/HSP90AA1/GSK3B/BAX/PSMC5/P2RX7/SPTLC1/MUL1/WAC/SIRT1/SH3GLB1/FBXO7/GTPBP1/TNRC6B/PSMC6/SPTLC2/HIF1A/PSMC1/MAPK3/AXIN1/STUB1/RNF40/BNIP3L/OAZ1/NOP53/ZC3HAV1/CAV1/DVL1/SH3D19/CTSC/USP5/GPLD1/QKI/CSNK1A1/N…	219
GO:0002446	neutrophil mediated immunity	275/7760	499/16912	1.70601e-05	0.00043828	0.000360212	FGR/FUCA2/ENPP4/KMT2E/LAMP2/ALDH3B1/PSMB1/MGST1/MMP25/PLAUR/TYROBP/SLC11A1/SERPINB1/ERP44/RNASET2/CD44/TNFRSF1B/LRRC7/ATP6V0A1/VCL/TIMP2/AGA/HEXB/CYBA/GDI2/ATP11B/SLC2A3/ACAA1/CTSA/CNN2/CDK13/PKM/RHOA/ROCK1/ATP11A/RAB27A/WDR1/AP1M1/RAB7A/STXBP2/TOLLIP/XRCC5/PGM1/PSEN1/HSP90AA1/PPIE/GSTP1/RAB10/CD59/SCAMP1/CPNE3/B4GALT1/HUWE1/FTL/DYNLL1/LYZ/CMTM6/SNAP23/HSP90AB1/RAB18/MAPK1/CYB5R3/TOM1/ARSA/SYNGR1…	275
GO:2001233	regulation of apoptotic signaling pathway	212/7760	376/16912	2.33814e-05	0.000578925	0.000475804	GCLC/CFLAR/KDM1A/SLC25A5/CX3CL1/PLAUR/ZMYND11/BID/RB1CC1/FAS/CD44/DAPK2/CTNNA1/HERPUD1/TRAF1/YBX3/EYA2/SP100/HYAL2/MNT/NCK2/PTGS2/ENO1/TP73/PSEN1/STRADB/GSK3B/GSTP1/RRN3/CTTN/DNAJA1/BAX/DNM1L/DYNLL1/ERP29/ICAM1/MUL1/ZC3HC1/RFFL/TMEM14A/SIRT1/JAK2/NRP1/TIMP3/BIK/HIF1A/STK4/PAK5/SRPX/CTSH/STK3/IL7/TNFRSF10A/PIH1D1/URI1/PDCD5/PIAS4/PPP2R1A/GSDME/CAV1/HSPB1/SERPINE1/TGFBR1/MAPK8/SEPT4/RPS6KB1/YWHAE/S…	212
GO:1901214	regulation of neuron death	163/7760	281/16912	2.61314e-05	0.000640889	0.000526731	GCLC/SARM1/CRLF1/AP2B1/PPP5C/HIPK2/MAP2K4/RHOA/ROCK1/HDAC4/VPS35/CDC42/FCGR2B/PICALM/PAK3/TIGAR/TP73/PSEN1/MEF2C/GSK3B/SSH1/BAX/MT3/AARS/TYRO3/TGFB2/HSP90AB1/SIRT1/JAK2/ABL1/NRP1/CDC34/FBXO7/LGMN/HIF1A/PSMC1/ADNP/CTSZ/TOX3/GPI/AIMP2/FGF8/CSF3/WFS1/TRIM2/PPARGC1A/ZPR1/CBL/MDK/NCOA7/SOD2/CPEB4/EIF4G1/HTRA2/DHCR24/PARK7/HDAC1/RAB29/KIF14/CREB1/SET/NR4A3/EGR1/CLU/PTK2B/PIK3CA/CNTFR/LRP1/STAMBP/EFNB2/…	163
GO:0007007	inner mitochondrial membrane organization	32/7760	41/16912	2.61992e-05	0.000640889	0.000526731	ATP5F1D/TIMM13/SAMM50/TIMM9/CHCHD3/ATP5F1B/ATP5PB/ATP5F1E/ATP5S/IMMT/ATP5MC2/AFG3L2/TIMM29/ATP5F1A/ATP5MC3/ATP5PF/PINK1/ATP5MC1/CHCHD6/OMA1/MAIP1/ATP5F1C/ATP5MG/LETM1/ATP5ME/TIMM22/NDUFA13/OPA1/ATP6/UQCC3/ATP8/ATP5PO	32
GO:0071359	cellular response to dsRNA	47/7760	66/16912	2.6646e-05	0.000649233	0.000533588	PUM2/P2RX7/MUL1/ESR1/AGO1/DICER1/RIOK3/TGFB1/CAV1/DDX5/NFKB1/DROSHA/IFIH1/TSNAX/ZC3H7A/AGO2/AGO3/MAP2K2/PUM1/AGO4/ZCCHC11/ZC3H10/DHX9/MRPL44/NCBP1/FLOT1/PPP3CA/NCOR1/RALB/EGFR/COLEC12/ADAR/SNIP1/METTL3/SMAD3/MAP2K1/SMAD1/PDE12/SMAD2/PRKRA/NPM1/TMEM173/IFIT1/BCDIN3D/NCOR2/SPOUT1/TSN	47
GO:0031331	positive regulation of cellular catabolic process	188/7760	330/16912	2.93595e-05	0.000685428	0.000563337	GCLC/ANKIB1/OSBPL7/MLXIPL/DCN/PSMC4/NUB1/RNF14/TNFRSF1B/PIAS1/HERPUD1/PIK3CB/GNAI3/ATXN3/ROCK1/SIRT2/VPS35/PABPC1/TRIB2/CHFR/NRDC/TNRC6C/ITCH/TP53INP2/PSEN1/HSP90AA1/GSK3B/BAX/PSMC5/P2RX7/SPTLC1/MUL1/WAC/SIRT1/SH3GLB1/FBXO7/GTPBP1/TNRC6B/PSMC6/SPTLC2/HIF1A/PSMC1/MAPK3/AXIN1/STUB1/RNF40/BNIP3L/NOP53/ZC3HAV1/CAV1/DVL1/SH3D19/CTSC/USP5/GPLD1/QKI/CSNK1A1/NPRL2/NFE2L2/PARK7/FBXL5/CLU/PTK2B/LRP1/AGO2/C…	188
GO:0032259	methylation	195/7760	344/16912	3.17173e-05	0.000723956	0.000595002	NDUFAF7/CIAPIN1/KMT2E/PAF1/TFB1M/ARID4A/NSUN2/MAT2B/ARID4B/KMT2C/TARBP1/SPI1/FTSJ1/BUD23/MBD3/EED/BAZ2A/RIF1/ATRX/DIMT1/GNAS/COMT/SIRT1/SETD1A/SMARCB1/SNRPD3/PRMT5/VCPKMT/SNW1/NDUFAF5/METTL4/RNMT/SETD6/GSPT1/PIH1D1/EZH2/KDM4C/TRDMT1/FTSJ3/HSPA8/PRDM4/COQ5/PHF1/H2AFY/KDM3A/THADA/ICMT/ASH1L/MTR/RLF/RBBP5/NSUN4/KMT2A/EEF2KMT/PHF19/FAM98A/PCMT1/ETF1/PIK3CA/MTERF4/TRMT13/MRM2/METTL8/MTRR/HIST1H1D/SNRP…	195
GO:0021543	pallium development	100/7760	162/16912	3.36617e-05	0.000762667	0.000626817	KDM1A/PAFAH1B1/TACC3/UBA6/PHLPP2/SYNE2/ATP2B4/RHOA/LRP6/CSNK2A2/NDE1/XRCC1/XAB2/PSEN1/GSK3B/BAX/XRN2/LAMB1/EFHC1/NRP1/SUN2/HIF1A/PTPRS/CDK6/OGDH/EZH2/GLI3/LHX2/FGF8/YWHAE/MDK/SRF/RTN4/SLC2A1/KIF14/NR4A3/LRP1/BBS2/MBOAT7/FOXP2/SMO/PLXNA3/BTBD3/BCAN/SLC38A2/TBR1/ATAT1/TACC2/ATIC/ANXA3/LEF1/ASCL1/BBS4/TMEM108/SLIT2/EIF2B5/EPHA5/SRD5A1/EGFR/MCPH1/NTRK2/FEZ1/KIRREL3/GART/BTG2/PEX13/CASP3/PAPD4/UQCRQ/S…	100
GO:0140014	mitotic nuclear division	155/7760	267/16912	3.85122e-05	0.000856902	0.000704267	MAD1L1/CDC27/ZNF207/NCAPD2/AKAP8L/TACC3/CUL3/TUBG2/SPDL1/PHF23/TPR/ANAPC4/RIOK2/CTDP1/WAPL/CDK13/RHOA/KIF2A/SIRT2/CDC42/SMC1A/NDE1/CLASP1/EDN1/CDC14A/KIF22/NDC80/CDC14B/PIBF1/PDS5B/CHMP2B/ATRX/SEH1L/ANAPC5/BIRC5/NLRC4/RANBP1/HIRA/PRMT5/BMP7/XIAP/STAG2/NAA10/RGCC/ARHGEF10/AKAP8/AURKC/TGFB1/PPP2R1A/FGF8/SMC3/UBE2S/KPNB1/NCAPG/FBXO5/IK/H2AFY/PDGFRB/WRAP73/CDC20/NEK2/NSL1/CENPF/STAG1/KIF14/NEK6/SLF2/…	155
GO:1903829	positive regulation of cellular protein localization	194/7760	343/16912	3.97053e-05	0.000868492	0.000713792	ITGA3/AP2B1/BID/RUFY3/PRKCH/CENPQ/TPR/CROCC/RIOK2/HYAL2/CSNK2A2/CDC42/PTGS2/TSG101/DLG1/PCM1/TP73/EPB41L2/PSEN1/NDC80/GSK3B/STARD7/SSH1/WBP11/RBM22/HUWE1/DYNLL1/RNF31/SORBS1/HSP90AB1/JAK2/SH3GLB1/ZDHHC8/MAPK1/HPS4/MIEF1/TM9SF4/NECAB2/CEMIP/UBR5/OAZ1/PDCD5/CLIP3/TGFB1/PTN/GLI3/ABHD17B/RAB11FIP2/MAPK8/CDK5RAP3/YWHAE/UBE2D3/ZPR1/C2CD5/MAPK14/TMEM30A/ECT2/SPTBN1/RTN4/HTRA2/CCDC88A/WDR75/FAM20B/PARK7/…	194
GO:1905048	regulation of metallopeptidase activity	13/7760	13/16912	3.97469e-05	0.000868492	0.000713792	TIMP2/KARS/PICALM/TIMP3/TIMP1/MAPK3/MAPK14/RECK/SORL1/STAT3/ANTXR1/MBP/DDRGK1	13
GO:1905037	autophagosome organization	62/7760	93/16912	4.09564e-05	0.000891747	0.000732905	RB1CC1/IFT88/GABARAPL2/PHF23/ATG5/RAB7A/PIK3C3/TP53INP2/PSEN1/ULK2/ATG16L1/NSFL1C/SH3GLB1/MTMR3/MAP1LC3A/NPRL3/NPRL2/PIKFYVE/ATG101/BECN1/ATG4D/TBC1D14/PIK3C2B/UBQLN1/STX17/RAB1A/GABARAPL1/ULK3/MAP1LC3B/WDR45B/RALB/RAB5A/ATG3/ATG12/C9orf72/LRSAM1/FEZ1/PIP4K2A/TRAPPC8/WIPI2/PINK1/ATP13A2/TP53INP1/PIP4K2C/ATG16L2/ATG4B/GABARAP/RAB33B/UBXN2A/RAB1B/ATG13/ULK1/LRRK2/WDR45/ATG7/SMURF1/ATG9A/UBXN2B/CHMP…	62
GO:0006260	DNA replication	169/7760	295/16912	4.82235e-05	0.00104258	0.00085687	LIG3/REV3L/WIZ/DDX11/MRE11/RFC1/PNKP/PARP3/KITLG/RFC2/POLQ/WAPL/WDR18/MAP2K4/NUCKS1/CDC42/SMC1A/MCM2/GLI2/TIPIN/POLD3/THOC1/ATRX/ORC6/SUPT16H/SIRT1/CDC7/CDC34/CINP/CST3/POLI/RBBP8/POLA1/STAG2/RBBP7/DNAJA3/MCM4/TGFB1/GRWD1/PPP2R1A/DNAJC2/SSBP1/RPA3/TWNK/GTPBP4/STN1/SMC3/ZPR1/NUP98/CDK2AP1/RFC5/TIMELESS/MCM9/MCM3/RAD1/RAD50/PPP2CA/BCL6/POLE4/CCDC88A/ORC4/CACYBP/RPA2/SET/PDS5A/RBBP6/ATF1/WRNIP1/EREG…	169
GO:0016358	dendrite development	128/7760	216/16912	4.88507e-05	0.00105199	0.000864608	HECW1/SARM1/ARHGAP44/CDKL3/PAFAH1B1/UBA6/PREX2/ARID1B/NEDD4L/CTNNA2/RHOA/MEF2A/ACSL4/NEDD4/MAPK6/CDC42/NCK2/PICALM/PAK3/MAP2/PSEN1/MEF2C/DNM1L/LZTS3/NRP1/BMP7/FBXO31/PTPRS/CRTC1/COBL/WASL/TMEM106B/EZH2/DVL1/NEURL1/RAPGEF2/CAPRIN2/SLC11A2/DBN1/FXR1/GORASP1/STRN/TRAK2/EPHA4/CDC20/CAMSAP2/KLF7/OBSL1/PREX1/RAP2A/YWHAH/FXR2/APOE/RTN4IP1/PAK4/MAP1B/MATN2/BTBD3/DCLK1/CAMK1/KIDINS220/LRP4/ADGRB3/CAPRIN1/…	128
GO:0090140	regulation of mitochondrial fission	20/7760	23/16912	5.37642e-05	0.00114226	0.000938792	DCN/VPS35/DDHD2/DNM1L/MUL1/MIEF1/DDHD1/DHODH/PPARGC1A/PINK1/TMEM135/MFF/STAT2/BNIP3/PRKN/MAPT/LRRK2/MARCH5/INF2/MYO19	20
GO:0000045	autophagosome assembly	60/7760	90/16912	5.4233e-05	0.00114824	0.000943713	RB1CC1/IFT88/GABARAPL2/PHF23/ATG5/RAB7A/PIK3C3/TP53INP2/PSEN1/ULK2/ATG16L1/NSFL1C/SH3GLB1/MTMR3/MAP1LC3A/NPRL3/NPRL2/PIKFYVE/ATG101/BECN1/ATG4D/TBC1D14/UBQLN1/STX17/RAB1A/GABARAPL1/ULK3/MAP1LC3B/WDR45B/RALB/RAB5A/ATG3/ATG12/C9orf72/LRSAM1/FEZ1/PIP4K2A/TRAPPC8/WIPI2/PINK1/TP53INP1/PIP4K2C/ATG16L2/ATG4B/GABARAP/RAB33B/UBXN2A/RAB1B/ATG13/ULK1/LRRK2/WDR45/ATG7/SMURF1/ATG9A/UBXN2B/CHMP4A/MAP1LC3B2/SEC…	60
GO:0006509	membrane protein ectodomain proteolysis	32/7760	42/16912	6.15489e-05	0.00128666	0.00105747	SPPL2B/TNFRSF1B/TIMP2/ROCK1/NRDC/PSEN1/P2RX7/TIMP3/MYH9/TIMP1/SH3D19/GPLD1/IL1B/APOE/SNX9/ADAM19/IL10/ADAM10/SPPL2A/FURIN/PSEN2/RBMX/ADAM17/TIMP4/NCSTN/ERAP1/ADAM9/DAG1/SNX33/BACE2/BACE1/PSENEN	32
GO:0042594	response to starvation	106/7760	175/16912	6.16086e-05	0.00128666	0.00105747	PDK4/LAMP2/RRAGD/FAS/GABARAPL2/HSPA5/EIF2AK2/ATG5/ASNS/PIK3C3/CADPS2/ULK2/OXCT1/RRAGB/SEH1L/GCN1/COMT/SIRT1/SH3GLB1/MAPK1/MTMR3/PCK2/MAP1LC3A/STK24/MAPK3/DHODH/WDR59/NPRL3/TBL2/MAPK8/PPARGC1A/HSPA8/CBL/ITFG2/DAP/CPEB4/NPRL2/NFE2L2/GNPAT/RRAGC/HMGCL/SLC2A1/KPTN/CDKN1A/MAX/BECN1/ZFP36/ATF4/EIF2AK4/SESN2/TBC1D5/RRP8/PRKAA1/PIK3C2B/EIF2S1/WNT2B/SLC38A2/HNRNPA1/GLUL/GABARAPL1/SLC39A5/MAP1LC3B/BCAS3/TP…	106
GO:0072524	pyridine-containing compound metabolic process	106/7760	175/16912	6.16086e-05	0.00128666	0.00105747	NADK/MLXIPL/NUP160/TPR/H6PD/NDC1/MPC1/PFKP/PKM/HDAC4/NUP133/PTGS2/ENO1/SIRT6/TIGAR/PGM1/ME2/SEH1L/P2RX7/DLD/NUP50/AAAS/NUP188/HIF1A/PCK2/PGK1/NUP93/QPRT/GPI/NAMPT/OGDH/PRKAG2/NMRK1/PNPO/GALK1/NUP88/PPARGC1A/PDHX/NUP98/NUP107/GAPDH/TPI1/ENO2/LDHB/NUDT12/NUP155/GPD2/KYNU/KMO/MYOG/ECD/NUP153/NUP85/NUP214/PDHA1/NUP210/PRKAA1/LDHA/PSAT1/NT5E/NUPL2/IDH1/PARP9/NUP54/NUP58/NCOR1/PFKL/PGD/MPC2/ARNT/MDH2/N…	106
GO:0034620	cellular response to unfolded protein	91/7760	147/16912	6.3939e-05	0.0013263	0.00109006	SEC62/DDX11/SEC63/HSPA5/HERPUD1/EIF2AK2/SEC61A1/SEC61A2/ASNS/NCK2/DERL2/PPP1R15A/BAX/ADD1/DNAJB11/KDELR3/EP300/DNAJC3/UGGT2/STUB1/BFAR/FKBP14/TBL2/GOSR2/CDK5RAP3/TMEM33/WFS1/HSPA8/CCND1/PACRG/HSPA9/NFE2L2/EDEM3/ZBTB17/ATF6/HSPH1/SERP1/COPS5/SSR1/ATF4/DNAJB9/SELENOS/SEC61G/EIF2S1/EDEM1/UGGT1/DERL1/TLN1/RNF121/PREB/SEC31A/TMBIM6/MBTPS1/HDGF/CREB3L4/SRPRB/RNF175/PIK3R1/HYOU1/SERP2/BCL2L11/HSPA13/TAT…	91
GO:0042866	pyruvate biosynthetic process	67/7760	103/16912	6.64176e-05	0.00136389	0.00112095	MLXIPL/NUP160/TPR/NDC1/PFKP/PKM/HDAC4/NUP133/ENO1/SIRT6/TIGAR/PGM1/SEH1L/P2RX7/NUP50/AAAS/NUP188/HIF1A/PGK1/NUP93/GPI/OGDH/PRKAG2/GALK1/NUP88/PPARGC1A/NUP98/NUP107/GAPDH/TPI1/ENO2/NUP155/MYOG/ECD/NUP153/NUP85/NUP214/NUP210/PRKAA1/LDHA/SDS/NUPL2/NUP54/NUP58/NCOR1/PFKL/ARNT/ALDOA/PFKM/RANBP2/NUP205/HK1/ADPGK/PRKAA2/NUP35/PGAM2/FBP1/PGM2L1/STAT3/PFKFB3/INSR/DHTKD1/PRKAG1/POM121/NUP62/ACTN3/POM121C	67
GO:0051651	maintenance of location in cell	62/7760	94/16912	6.66581e-05	0.00136427	0.00112126	SCIN/PAFAH1B1/CD4/TMSB10/HSPA5/SYNE2/SP100/BCL3/SRI/EPB41L3/FTL/KDELR3/SUN2/TSPO/RANGAP1/KDELR1/CAV1/ARHGAP21/GOLPH3/SKP1/DBN1/TBCCD1/PARK7/GPSM2/SRGN/SOX4/AKAP9/VPS13C/APOE/SYNE1/FLNB/KDELR2/TXN/TLN1/TAF8/SORL1/BARD1/BBS4/ANK3/RIT2/HK1/RER1/PINK1/MORC3/SUN1/CDK5/TAF3/PDIA3/FTH1/GAA/TLN2/DAG1/JUP/PDIA2/INSIG1/TOPORS/GPAA1/VPS13A/UVRAG/SPOUT1/ARL2/TWF2	62
GO:0032092	positive regulation of protein binding	58/7760	87/16912	7.18417e-05	0.0014558	0.00119649	HERPUD1/HIPK2/TRAF4/PSEN1/MEF2C/GSK3B/ADD1/FKBP1A/BAMBI/HSP90AB1/ABL1/NRP1/EP300/STK4/MAPRE1/ARHGEF7/STK3/PPP2CB/CAV1/LFNG/CSF3/RAPGEF2/CAPRIN2/PPP2CA/CRBN/EPB41L5/PLCL1/EPHA4/PARK7/LRP1/BMP2/TICAM1/APOE/HIP1R/MEN1/DERL1/FLOT1/APP/RPL11/RALB/TCF7L2/PLCL2/TIAM1/SPPL3/EPB41/AMFR/DTX3L/CDK5/CTHRC1/B2M/NMD3/SYAP1/BDNF/ANXA2/TMEM173/HSF1/PRKN/LRRK2	58
GO:0006979	response to oxidative stress	233/7760	423/16912	7.60162e-05	0.00153087	0.00125819	GCLC/RAD52/WNT16/ALS2/CFLAR/PDK2/ALDH3B1/MGST1/PPP5C/ERCC1/VRK2/FUT8/PNKP/ERCC8/CYBA/GUCY1B1/HYAL2/SIRT2/XRCC1/PDE8A/PTGS2/EDN1/PSEN1/GSTP1/SLC25A24/NOX4/MT3/GNAO1/ATRN/SLC23A2/PXN/TXNL1/PTGS1/SIRT1/JAK2/ABL1/MAPK1/FBXO7/TXN2/HIF1A/GSKIP/PSMB5/APEX1/BMP7/CST3/MAP1LC3A/ADNP2/STK24/MAPK3/NUP93/HMOX2/PPP2CB/PON2/HSPB1/NUDT1/EZH2/SETX/PDLIM1/MAPK8/PLEKHA1/FGF8/COL1A1/PPARGC1A/CRYAB/NDUFS8/STX2/NCOA7/…	233
GO:0070498	interleukin-1-mediated signaling pathway	65/7760	100/16912	8.77666e-05	0.00172168	0.00141501	PSMB1/PSMC4/VRK2/PSMA4/TAB2/PSME4/TOLLIP/PSMC5/PSMD5/PSMC6/PSMC1/RPS6KA5/PSMB5/PSMA6/NFKBIA/PSME2/PSMA7/MAPK3/PSMD7/IKBKB/PSMA2/MAP3K8/PSMD3/NFKB1/PSMD9/SKP1/PSMD14/EGR1/IL1B/PSMF1/PSMB2/PSMA1/IRAK2/MAP3K7/IL1RN/PSMB7/PELI2/PSMB6/PSMA5/RPS27A/ST18/UBC/PSMD4/PSMB4/SQSTM1/PSMC2/OTUD4/PSMC3/BTRC/UBB/MYD88/TRAF6/PSMD2/UBE2N/PLCB1/PSMD13/PSMD12/PELI1/ZNF675/PSMB8/CHUK/UBA52/PSMB9/UBE2V1/PSMB3	65
GO:0051656	establishment of organelle localization	244/7760	446/16912	9.41443e-05	0.00183507	0.0015082	FGR/MAD1L1/PAFAH1B1/SYN1/STARD3NL/CENPQ/GAB2/CUL3/SPDL1/C12orf4/KIF1B/SYNE2/CROCC/RIOK2/STYK1/AP3D1/NTN1/CD84/RAB27A/PFN2/CDC42/ATP6AP1/NDE1/LLGL2/NSF/CLASP1/LMAN1/DLG1/KIFAP3/MLH1/STXBP2/PCM1/KIF22/PSEN1/NDC80/CADPS2/XPO1/PIBF1/CHMP2B/KIF3C/CD59/SEH1L/TMED2/LAT2/DNM1L/P2RX7/SNAP23/STX1B/SUN2/MYH9/TRIM9/HIF1A/SEC23A/CTSZ/SNPH/SYTL4/FOXF1/SYT17/SPG11/BLOC1S6/PPP6R1/NOP53/NAPA/RAB3A/BET1/STX1A/WASL…	244
GO:1905269	positive regulation of chromatin organization	59/7760	90/16912	0.000128556	0.00237036	0.00194814	KDM1A/KMT2E/PAF1/AKAP8L/TPR/EED/SART3/SIRT6/RIF1/NOS1/SIRT1/SMARCB1/SNW1/RPS6KA5/MAPK3/RNF40/PIH1D1/AKAP8/PRKD2/TGFB1/PPARGC1A/PHF1/VEGFA/BCL6/KMT2A/PHF19/IL1B/DNMT1/ZNF304/CCNB1/KAT7/RTF1/TET1/JDP2/WDR61/TP53/SMAD4/MTF2/SETDB1/ATM/RNF20/PAXIP1/AUTS2/PINK1/PAXBP1/CTBP1/CHTOP/CTNNB1/ING2/MECP2/TADA2B/UBE2N/RUVBL2/PRKD1/LRRK2/PIWIL2/MIER1/C6orf89/CTR9	59
GO:0006521	regulation of cellular amino acid metabolic process	42/7760	60/16912	0.000133879	0.00243708	0.00200298	PSMB1/PSMC4/PSMA4/ATP2B4/PSME4/PSMC5/COMT/PSMD5/PSMC6/PSMC1/PSMB5/PSMA6/PSME2/PSMA7/PSMD7/OAZ1/PSMA2/PSMD3/PSMD9/PSMD14/PARK7/PSMF1/PSMB2/PSMA1/PSMB7/PSMB6/PSMA5/OAZ3/AZIN1/SLC7A7/PSMD4/PSMB4/PSMC2/PSMC3/PSMD2/OAZ2/NQO1/PSMD13/PSMD12/PSMB8/PSMB9/PSMB3	42
GO:0021762	substantia nigra development	32/7760	43/16912	0.000134691	0.00243708	0.00200298	HSPA5/RHOA/SIRT2/CDC42/ACTB/DYNLL1/FGF9/YWHAE/SUDS3/RAD1/GNB4/ATP5PB/PADI2/ZNF430/MAPKAP1/COX6B1/YWHAH/YWHAQ/CASP5/CALM2/TTBK1/SEC16A/ATP5PF/CALM3/ZNF148/NDRG2/CKB/CNP/CCDC14/MBP/CALM1/NDUFS3	32
GO:0071900	regulation of protein serine/threonine kinase activity	267/7760	494/16912	0.000134952	0.00243708	0.00200298	ALS2/SPAG9/MAP4K3/MAP4K5/MNAT1/MAP2K3/KITLG/PIK3CB/TAB2/EIF2AK2/ATP2B4/WNK1/KARS/MAP2K4/RHOA/HYAL2/LRP6/TRIB2/MAP3K13/TSG101/HACD3/TRAF4/PAK3/EDN1/TP73/PSEN1/GSTP1/MAP3K4/DNAJA1/NOX4/P2RX7/ERP29/CCNK/MUL1/MAP3K20/MAP3K1/HSP90AB1/SIRT1/JAK2/ABL1/GADD45B/MAPK1/FBXO7/CD40/STK4/BMP7/STK24/FLT1/RGCC/MAPK3/AXIN1/CEMIP/STK3/TNFRSF10A/PIH1D1/TGFB1/PPP2R1A/CDK6/CAV1/HSPB1/EZH2/PRKAG2/TGFBR1/TESK1/RAPGEF1/…	267
GO:0032886	regulation of microtubule-based process	116/7760	197/16912	0.000155638	0.00274602	0.00225689	PAFAH1B1/TACC3/STMN4/PHLDB1/PARP3/TPR/RNF4/RHOA/NAV3/CFAP20/SMC1A/CLASP1/MAP2/GSK3B/XPO1/CHMP2B/KLHL42/IGBP1/ABL1/RASSF7/RANBP1/MAPRE1/MID1/STAG2/NUBP1/TUBB4A/FSD1/CLIP3/DNAH11/SMC3/TRIM37/SLAIN2/CHORDC1/MDM1/SENP6/CEP70/KAT2B/CHMP3/STMN1/NEK2/STAG1/CAMSAP2/KIF18A/GPSM2/BBS2/MACF1/AKAP9/GNAI1/TTBK2/CAMSAP1/CEP85/CHMP2A/CLIP1/CHMP1A/MAP1B/PSRC1/ROCK2/APC/CKAP2/BORA/RAC1/CDK5RAP2/ATAT1/NUMA1/CCDC65…	116
GO:0045185	maintenance of protein location	67/7760	105/16912	0.000158244	0.00277262	0.00227875	SCIN/CD4/TMSB10/HSPA5/GOPC/LTBP1/SYNE2/SP100/BCL3/SRI/EPB41L3/KDELR3/SUN2/TSPO/RANGAP1/NFKBIA/KDELR1/CAV1/SUFU/GOLPH3/SKP1/DBN1/PARK7/PKD2/MXI1/SRGN/SOX4/VPS13C/SYNE1/LATS1/FLNB/KDELR2/IL10/TXN/TLN1/TAF8/SORL1/BARD1/G3BP2/BBS4/NFKBIE/ANK3/RIT2/HK1/RER1/PINK1/MORC3/TONSL/SUN1/CDK5/TAF3/FBN1/YWHAB/PDIA3/TLN2/DAG1/JUP/FAF1/PDIA2/INSIG1/FLNA/TOPORS/GPAA1/VPS13A/ARL2/GET4/TWF2	67
GO:0030968	endoplasmic reticulum unfolded protein response	80/7760	129/16912	0.0001585	0.00277262	0.00227875	SEC62/DDX11/SEC63/HSPA5/HERPUD1/EIF2AK2/SEC61A1/SEC61A2/ASNS/NCK2/DERL2/PPP1R15A/BAX/ADD1/DNAJB11/KDELR3/EP300/DNAJC3/UGGT2/STUB1/BFAR/FKBP14/TBL2/GOSR2/CDK5RAP3/TMEM33/WFS1/CCND1/NFE2L2/EDEM3/ZBTB17/ATF6/SERP1/COPS5/SSR1/ATF4/DNAJB9/SELENOS/SEC61G/EIF2S1/EDEM1/UGGT1/DERL1/TLN1/RNF121/PREB/SEC31A/TMBIM6/MBTPS1/HDGF/CREB3L4/SRPRB/RNF175/PIK3R1/HYOU1/SERP2/BCL2L11/TATDN2/NCK1/AMFR/SHC1/LMNA/EXTL2/A…	80
GO:0015985	energy coupled proton transport, down electrochemical gradient	22/7760	27/16912	0.000162044	0.0028039	0.00230446	ATP6V0A1/VPS9D1/ATP5F1D/ATP5F1B/ATP5PB/ATP5F1E/ATP5S/ATP5MC2/COX5B/ATP5F1A/ATP5MC3/ATP5PF/ATP5MC1/STOML2/ATP5F1C/ATP5MG/ATP5ME/CYC1/ATP6V0A2/ATP6/ATP8/ATP5PO	22
GO:0031050	dsRNA fragmentation	33/7760	45/16912	0.0001709	0.00292292	0.00240227	PUM2/ESR1/AGO1/DICER1/TGFB1/DDX5/DROSHA/TSNAX/ZC3H7A/AGO2/AGO3/MAP2K2/PUM1/AGO4/ZCCHC11/ZC3H10/MRPL44/NCBP1/PPP3CA/NCOR1/EGFR/ADAR/SNIP1/METTL3/SMAD3/MAP2K1/SMAD1/SMAD2/PRKRA/BCDIN3D/NCOR2/SPOUT1/TSN	33
GO:0070918	production of small RNA involved in gene silencing by RNA	33/7760	45/16912	0.0001709	0.00292292	0.00240227	PUM2/ESR1/AGO1/DICER1/TGFB1/DDX5/DROSHA/TSNAX/ZC3H7A/AGO2/AGO3/MAP2K2/PUM1/AGO4/ZCCHC11/ZC3H10/MRPL44/NCBP1/PPP3CA/NCOR1/EGFR/ADAR/SNIP1/METTL3/SMAD3/MAP2K1/SMAD1/SMAD2/PRKRA/BCDIN3D/NCOR2/SPOUT1/TSN	33
GO:0008654	phospholipid biosynthetic process	161/7760	285/16912	0.000187305	0.00312514	0.00256848	DPM1/MTMR7/NDUFAB1/PIGQ/PIK3C2A/PLAUR/SH3YL1/INPP4A/HEXB/PIK3CB/MTMR1/FGFR2/IDI1/FGFR3/ADGRF5/PLA2G10/PIGB/SLC44A1/CSNK2A2/PIK3C3/SYNJ2/STARD7/CPNE3/DDHD2/MTMR2/PGS1/LPCAT2/CRLS1/SPTLC1/PITPNM2/PITPNM3/CHKB/MTMR3/DDHD1/PIGH/SPTLC2/CDS2/PIGU/LPIN2/FGF9/CDIPT/MTMR9/PLEKHA4/PIK3R2/PIP5K1B/PLEKHA1/FGF8/PIGL/INPP4B/GAB1/PTPMT1/CHPT1/LPCAT3/SERINC1/PPARD/FIG4/HMGCS1/PIKFYVE/PLEKHA3/GNPAT/PIK3R3/DHDDS/P…	161
GO:0032970	regulation of actin filament-based process	202/7760	366/16912	0.000191021	0.00316138	0.00259826	BAIAP2L1/ARHGAP44/SCIN/ATP1A2/TMSB10/CAPG/GPM6B/LIMA1/NCKAP1/CNN2/RHOA/ROCK1/PFN2/CDC42/NCK2/WDR1/CLASP1/ARHGEF10L/SRI/FSCN1/DLG1/PAK3/ACTN2/CAPZB/EDN1/CARMIL1/MEF2C/SSH1/CTTN/NOX4/ADD1/ASAP3/ARHGAP28/PXN/SLC9A1/ICAM1/PLEKHG2/ABL1/NRP1/SH3BP1/MYH9/RGCC/ARHGEF10/TGFB1/CAV1/WASL/TGFBR1/KANK1/TESK1/CSF3/ARPC3/ARHGDIB/WASF1/SEMA5A/PDE4D/PDGFRB/ACTR3/SPTBN1/CCDC88A/WIPF1/PLEK/RND3/ALMS1/CAPZA1/RHOU/ST…	202
GO:0032386	regulation of intracellular transport	215/7760	392/16912	0.000196651	0.0032371	0.00266049	FGR/SYN1/AKAP8L/RUFY3/GAB2/TPR/C12orf4/PPP1R12A/RIOK2/STYK1/CD84/SP100/HYAL2/NEDD4/PFN2/CSNK2A2/CDC42/DERL2/PTGS2/STXBP2/ACTN2/PCM1/PSEN1/GSK3B/XPO1/STARD7/WBP11/RBM22/HUWE1/MTMR2/DNM1L/RNF31/AAAS/HSP90AB1/SIRT1/JAK2/SH3GLB1/STX1B/ZDHHC8/MAPK1/HPS4/MIEF1/RANGAP1/TM9SF4/MAPK3/FOXF1/CEMIP/UBR5/BNIP3L/NUCB1/OAZ1/PDCD5/TGFB1/NAPA/RAB3A/STX1A/GLI3/ABCA2/YWHAE/UBE2D3/CRYAB/ZPR1/EHD1/CPSF6/C2CD5/MAPK14/…	215
GO:0006506	GPI anchor biosynthetic process	25/7760	32/16912	0.000201095	0.00329259	0.0027061	DPM1/PIGQ/PLAUR/PIGB/PIGH/PIGU/PIGL/PIGZ/PIGT/PIGC/DPM2/PIGK/PIGM/PYURF/PGAP2/PIGF/MPPE1/PIGX/PIGA/PIGO/PIGP/PGAP1/PIGN/GPAA1/PIGY	25
GO:1903008	organelle disassembly	66/7760	104/16912	0.000223232	0.00360695	0.00296447	RB1CC1/GABARAPL2/ATG5/FUNDC1/CSNK2A2/TIGAR/WBP11/CTTN/MTIF2/DNM1L/MUL1/ZDHHC8/FBXO7/TSPO/HIF1A/VRK1/MAP1LC3A/BNIP3L/GBF1/PPARGC1A/HTRA2/WDR75/PARK7/ZBTB17/MTIF3/KLC1/BECN1/VPS13C/ATG4D/ATP5IF1/USP30/GABARAPL1/DENR/MAP1LC3B/WDR45B/CTSK/HAX1/ATG3/CISD2/ATG12/MRRF/PELO/RETREG1/WIPI2/PINK1/ATP13A2/SQSTM1/GFM2/FUNDC2/ATG4B/GABARAP/ATG13/RUVBL1/BNIP3/RNF41/PRKN/KIF19/TOMM7/WDR45/ATG7/SMURF1/SREBF2/ATG9…	66
GO:0051196	regulation of coenzyme metabolic process	57/7760	88/16912	0.000268375	0.00426897	0.00350856	PDK4/PDK2/MLXIPL/NUP160/TPR/NDC1/HDAC4/NUP133/SIRT6/TIGAR/ME2/SEH1L/P2RX7/PDPR/DLD/NUP50/AAAS/NUP188/HIF1A/NUP93/PRKAG2/NUP88/PPARGC1A/PDHX/NUP98/NUP107/NUP155/MYOG/ECD/NUP153/NUP85/NUP214/PDHA1/NUP210/PRKAA1/COQ3/NUPL2/NUP54/NUP58/NCOR1/ARNT/RANBP2/NUP205/PRKAA2/NUP35/PGAM2/PDP1/FBP1/PDHB/STAT3/PFKFB3/INSR/PRKAG1/POM121/NUP62/ACTN3/POM121C	57
GO:0198738	cell-cell signaling by wnt	266/7760	496/16912	0.000269564	0.0042768	0.003515	WNT16/HECW1/ITGA3/AP2B1/PAF1/PSMB1/FUZ/MKS1/CALCOCO1/PSMC4/WWTR1/ZRANB1/VRK2/CUL3/PSMA4/DKK3/CDK14/WNK1/TLE2/FGFR2/RHOA/PSME4/VPS35/LRP6/CSNK2A2/CDC42/FERMT2/GNB1/TNRC6C/PSEN1/GSK3B/PSMC5/GNAO1/ANKRD10/TNRC6A/ESR1/AGO1/LRRFIP2/PSMD5/BAMBI/ABL1/SOX10/HMGXB4/TNRC6B/PSMC6/DAAM1/GSKIP/VRK1/PSMC1/PSMB5/CHD8/PSMA6/PSME2/STK4/PSMA7/TBL1X/XIAP/FGF9/PSMD7/AXIN1/SALL1/FZD3/STK3/UBR5/AES/PIAS4/PPP2R1A/ETV2/…	266
GO:0006505	GPI anchor metabolic process	26/7760	34/16912	0.000277007	0.00433884	0.00356599	DPM1/PIGQ/PLAUR/PIGB/PIGH/PIGU/PIGL/GPLD1/PIGZ/PIGT/PIGC/DPM2/PIGK/PIGM/PYURF/PGAP2/PIGF/MPPE1/PIGX/PIGA/PIGO/PIGP/PGAP1/PIGN/GPAA1/PIGY	26
GO:0000077	DNA damage checkpoint	94/7760	157/16912	0.000280973	0.00438976	0.00360784	CRY1/MRE11/FOXN3/TIPIN/TP73/THOC1/CNOT4/CDC14B/BAX/MAP3K20/WDR76/WAC/CDC5L/THOC5/EP300/STK4/RBBP8/RGCC/FBXO31/STK3/NOP53/BABAM1/CDK5RAP3/CCND1/CNOT2/MAPK14/CNOT6/RAD1/NEK11/GADD45A/SYF2/RPA2/CDKN1A/SOX4/CNOT1/EIF2AK4/CCNB1/CLOCK/TAOK3/MDM2/HUS1/BRIP1/MDC1/CNOT6L/FANCI/TP53/RPS27A/ETAA1/CNOT9/ATM/CHEK1/ORAOV1/TAOK2/UBC/RAD9B/CENPJ/RAD17/XPC/EME1/CNOT8/BABAM2/CNOT11/CCAR2/DONSON/BTG2/TAOK1/MRNIP/RP…	94
GO:0031116	positive regulation of microtubule polymerization	21/7760	26/16912	0.00029074	0.00451935	0.00371434	NAV3/CLASP1/MAPRE1/SLAIN2/AKAP9/CLIP1/PSRC1/RAC1/CDK5RAP2/NUMA1/ANKRD53/PAK1/RPS3/MECP2/CDK5R1/FES/MAPT/TOGARAM1/HSPA1B/DCTN1/ARL2	21
GO:0048524	positive regulation of viral process	65/7760	103/16912	0.000313316	0.00483356	0.00397259	POLR2J/CD4/YTHDC2/POLR2B/RSF1/CTDP1/PKN2/NUCKS1/PABPC1/TSG101/HACD3/RAB7A/CHMP2B/PPIE/SRPK1/POLR2E/SMARCB1/LGALS1/POLR2F/EP300/SNW1/NELFCD/VAPA/POLR2C/POLR2I/SMC3/HSPA8/CHMP3/TBC1D20/SMARCA4/CCNT1/APOE/CHMP2A/TOP2A/TRIM21/SRPK2/MDFIC/DHX9/GTF2B/LEF1/VPS37B/MVB12A/POLR2D/STOM/NOTCH1/CHD1/LARP1/RRP1B/ADAR/POLR2H/PPIB/DDB1/POLR2G/CFL1/PDE12/JUN/POLR2L/P4HB/IFIT1/SUPT5H/PPIA/ZNF502/MVB12B/CNOT7/DDX3X	65
GO:0031346	positive regulation of cell projection organization	192/7760	349/16912	0.000339977	0.00514152	0.00422569	CFLAR/KDM1A/ITGA3/CX3CL1/RALA/CDKL3/PAFAH1B1/FUZ/RUFY3/CNTN1/LRRC7/HSPA5/NEDD4L/CROCC/NCKAP1/LTK/NTN1/RHOA/NAV3/HDAC4/MAPK6/CDC42/FSCN1/PLXNA2/PAK3/CARMIL1/PSEN1/RRN3/DNM1L/DYNLL1/P2RX7/MUL1/NRP1/PLEK2/ADNP/BMP7/ARHGEF7/METRN/FBXO31/SYT17/CCP110/CRTC1/SCN1B/PTN/COBL/WASL/TMEM106B/EZH2/TGFBR1/RAPGEF1/SETX/DVL1/NEURL1/RAPGEF2/CORO1C/CAPRIN2/RIPOR2/FIG4/SRF/TMEM30A/VEGFA/SEMA5A/ARSB/DPYSL3/RTN4/CCDC…	192
GO:0014812	muscle cell migration	50/7760	76/16912	0.000361487	0.00537416	0.00441689	PLEKHO1/ROCK1/HDAC4/MEF2C/SSH1/GSTP1/NOX4/NRP1/APEX1/PLAT/SERPINE1/RPS6KB1/PPARGC1A/PPARD/THBS4/PDGFRB/IGFBP5/NFE2L2/DOCK7/ITGB1BP1/PLAU/LRP1/AAMP/DOCK4/SMO/ANXA1/MDM2/AGT/SORL1/SEMA6D/TPM1/IQGAP1/SLIT2/MEGF10/IGFBP3/BIN3/PAK1/KALRN/ILK/CRK/HAS2/PDGFD/BCL2/TRIB1/PRKG1/PDGFA/PARVA/LPAR1/AIF1/DDR1	50
GO:0060271	cilium assembly	198/7760	362/16912	0.000417388	0.00601588	0.0049443	ZMYND10/PAFAH1B1/FUZ/MKS1/EHD3/NUDCD3/WWTR1/IFT88/OFD1/CC2D2A/SDCCAG8/SYNE2/ATG5/CROCC/CFAP20/NDE1/CLASP1/KIFAP3/DYNC1I2/VDAC3/PCM1/CDC14A/RABL2B/RFX3/HSP90AA1/CDC14B/TNPO1/PIBF1/KIF3C/SNX10/RFX2/DYNLL1/HAUS4/ABLIM1/TTLL1/KIAA0586/TRIP11/IFT52/MAPRE1/CCDC113/RPGRIP1L/CCP110/SPAG1/TUBB4A/PPP2R1A/CEP41/NEURL1/SEPT4/B9D1/YWHAE/UNC119/JHY/EHD1/CEP126/RFX4/CEP70/IFT57/IQCG/ACTR3/CCDC88A/DNAH6/ALMS1/WR…	198
GO:0031330	negative regulation of cellular catabolic process	129/7760	226/16912	0.000438903	0.00626713	0.0051508	POLDIP2/SLC11A1/GABARAPL2/TIMP2/PHF23/THRAP3/TAB2/ATP2B4/YBX3/HIPK2/CTSA/ELAVL1/ROCK1/HDAC4/SIRT2/VPS35/PABPC1/DERL2/SIRT6/TIGAR/OPHN1/PSEN1/MTMR2/MT3/HNRNPC/WAC/HSP90AB1/CIRBP/TIMP3/TSPO/CST3/USP14/TIMP1/N4BP1/HERC1/LAPTM4B/MTMR9/SNRNP70/NOP53/RIC1/SUFU/CDK5RAP3/PPARGC1A/EIF4G2/MAPK14/GPLD1/DAP/EIF4G1/HTRA2/PDCL3/EPHA4/PARK7/LEPR/SLIRP/TARDBP/PIK3CA/MYOG/RPL5/GIPC1/RPL23/PSMF1/BECN1/PRKCG/ZFP36/…	129
GO:0031109	microtubule polymerization or depolymerization	65/7760	104/16912	0.000463456	0.00660236	0.00542632	ZNF207/STMN4/TUBG2/NAV3/KIF2A/NDE1/CLASP1/MAP2/ABL1/NIN/MAPRE1/MID1/TUBB4A/CLIP3/SLAIN2/CRYAB/FBXO5/STMN1/CAMSAP2/KIF18A/TUBGCP3/AKAP9/TUBGCP6/TTBK2/MAP7D3/CAMSAP1/TUBGCP2/CLIP1/MAP1B/PSRC1/APC/CKAP2/RAC1/CDK5RAP2/NUMA1/KATNB1/CSNK1D/TBCD/PRUNE1/ANKRD53/PAK1/RPS3/CENPJ/CCSAP/DYRK1A/CLASP2/SKA3/NDEL1/C16orf45/MAP1A/MECP2/CKAP5/CDK5R1/MAP6D1/FES/SKA2/CIB1/MAPT/KIF19/STMN3/TOGARAM1/HSPA1B/DCTN1/MZT1…	65
GO:0032801	receptor catabolic process	25/7760	33/16912	0.000467543	0.00664518	0.00546151	AP2B1/MYLIP/NEDD4/ITCH/MTMR2/KIF16B/SH3GLB1/LGMN/TGFB1/SNX25/BECN1/APOE/FURIN/CLTC/AP2M1/DTX3L/CDK5/PCSK9/ANXA2/AP2A2/PTPN1/PIK3R4/AP2A1/UVRAG/SMURF1	25
GO:0071496	cellular response to external stimulus	169/7760	305/16912	0.000476008	0.00673431	0.00553476	GCLC/PDK4/PDK2/LAMP2/ATP1A2/RRAGD/FAS/GABARAPL2/TNC/HSPA5/CYBA/EIF2AK2/ATG5/CNN2/MAP2K4/HDAC4/ASNS/ATP2B1/PTGS2/PIK3C3/CADPS2/RRAGB/SSH1/GSTP1/NCOA1/SEH1L/DNM1L/P2RX7/GCN1/SLC9A1/ICAM1/COMT/MAP3K1/SIRT1/SH3GLB1/MAPK1/MTMR3/TXN2/SNW1/CD40/ADNP/MAP1LC3A/STK24/MAPK3/WDR59/NPRL3/PIEZO1/GDAP1/TNFRSF10A/AES/TGFB1/PTN/NUDT1/TBL2/ENG/MAPK8/COL1A1/NFKB1/HSPA8/CBL/SLC1A2/CYP27B1/ITFG2/LTBR/RIPOR2/SRF/DAP/C…	169
GO:0043470	regulation of carbohydrate catabolic process	49/7760	75/16912	0.000526264	0.00737731	0.00606323	MLXIPL/NUP160/TPR/NDC1/HDAC4/NUP133/SIRT6/TIGAR/SEH1L/P2RX7/NUP50/AAAS/NUP188/HIF1A/NUP93/PRKAG2/NUP88/PPARGC1A/NUP98/NUP107/NUP155/MYOG/ECD/NUP153/NUP85/NUP214/NUP210/PRKAA1/NUPL2/NUP54/NUP58/NCOR1/ARNT/RANBP2/NUP205/PHKG2/PRKAA2/NUP35/PGAM2/FBP1/STAT3/PFKFB3/INSR/PPP1CA/PRKAG1/POM121/NUP62/ACTN3/POM121C	49
GO:1902883	negative regulation of response to oxidative stress	32/7760	45/16912	0.000537182	0.00751033	0.00617255	PDE8A/SIRT1/FBXO7/HIF1A/NUP93/HSPB1/NCOA7/SOD2/HTRA2/NFE2L2/PARK7/NR4A3/HSPH1/TRAP1/ATF4/GGT7/IL10/TXN/TLDC1/NONO/PINK1/OXR1/TSC1/MAPK7/CTNNB1/GPR37/MCTP1/PRKN/LRRK2/ATG7/PSAP/GPX1	32
GO:0043087	regulation of GTPase activity	256/7760	480/16912	0.000538551	0.00751033	0.00617255	ALS2/CX3CL1/ARHGAP44/PAFAH1B1/RABGAP1/RALBP1/RABEP1/FAM13B/ARHGAP31/PREX2/ARAP2/TBC1D22A/GDI2/TBC1D1/MYO9A/EVI5/TBC1D25/SNX13/LLGL2/PICALM/HACD3/RASAL2/VPS9D1/ARHGAP15/PLXNA2/OPHN1/GSK3B/SMAP2/TMED2/GNAO1/DNM1L/ASAP3/DOCK9/ARHGAP28/GMIP/ICAM1/RGS17/TBC1D2/NRP1/MYO9B/RANBP1/SH3BP1/RANGAP1/RIN3/ARHGAP5/CD40/ARHGEF7/AXIN1/NPRL3/ARHGEF10/PIK3R2/SIPA1L3/ADAP1/EZH2/TBC1D13/RIC1/DOCK8/RAPGEF1/ARHGAP21/T…	256
GO:0010970	transport along microtubule	85/7760	142/16912	0.000542223	0.00751033	0.00617255	PAFAH1B1/IFT88/KIF1B/SYNE2/AP3D1/CDC42/NDE1/KIFAP3/DYNC1I2/PCM1/RABL2B/TNPO1/KIF3C/DYNLL1/SUN2/HIF1A/TRIP11/IFT52/SPG11/BLOC1S6/HSPB1/ARHGAP21/HSPA8/FXR1/IFT57/TRAK2/SSX2IP/WDR35/WDR34/IFT43/TTC21B/DYNLRB1/UXT/WDR60/IFT22/FXR2/KIF1A/KIF3A/MAP1B/TERF2/AP3B1/KIF13A/KIF23/DYNC2LI1/RAB1A/LRPPRC/ARL3/RHOT2/SOD1/APP/PEX14/TMEM108/FEZ1/BICD1/DST/WDR19/COPG2/IFT122/SUN1/BORCS5/NDEL1/TTC21A/KIF5C/DYNLRB2/…	85
GO:0099111	microtubule-based transport	85/7760	142/16912	0.000542223	0.00751033	0.00617255	PAFAH1B1/IFT88/KIF1B/SYNE2/AP3D1/CDC42/NDE1/KIFAP3/DYNC1I2/PCM1/RABL2B/TNPO1/KIF3C/DYNLL1/SUN2/HIF1A/TRIP11/IFT52/SPG11/BLOC1S6/HSPB1/ARHGAP21/HSPA8/FXR1/IFT57/TRAK2/SSX2IP/WDR35/WDR34/IFT43/TTC21B/DYNLRB1/UXT/WDR60/IFT22/FXR2/KIF1A/KIF3A/MAP1B/TERF2/AP3B1/KIF13A/KIF23/DYNC2LI1/RAB1A/LRPPRC/ARL3/RHOT2/SOD1/APP/PEX14/TMEM108/FEZ1/BICD1/DST/WDR19/COPG2/IFT122/SUN1/BORCS5/NDEL1/TTC21A/KIF5C/DYNLRB2/…	85
GO:0031570	DNA integrity checkpoint	98/7760	167/16912	0.000571647	0.00786575	0.00646467	CRY1/MRE11/FOXN3/TIPIN/TOP2B/TP73/THOC1/CNOT4/CDC14B/BAX/MAP3K20/WDR76/WAC/CDC5L/THOC5/EP300/STK4/RBBP8/RGCC/FBXO31/STK3/NOP53/BABAM1/CDK5RAP3/CCND1/CNOT2/TIMELESS/MAPK14/CNOT6/RAD1/NEK11/GADD45A/SYF2/RPA2/CDKN1A/SOX4/CNOT1/EIF2AK4/TOP2A/CCNB1/CLOCK/TAOK3/MDM2/HUS1/BRIP1/MDC1/CNOT6L/FANCI/TP53/RPS27A/ETAA1/CNOT9/ATM/CHEK1/ORAOV1/TAOK2/UBC/RAD9B/CENPJ/RAD17/XPC/EME1/CNOT8/BABAM2/CNOT11/CCAR2/DONSO…	98
GO:1905897	regulation of response to endoplasmic reticulum stress	50/7760	77/16912	0.000573918	0.00786575	0.00646467	HSPA5/HERPUD1/ATXN3/NCK2/FCGR2B/DERL2/PPP1R15A/BAX/ERP29/SIRT1/USP14/DNAJC3/BFAR/CAV1/TMEM33/WFS1/NFE2L2/PARK7/TXNDC12/ATF6/CLU/COPS5/SPOP/DNAJB9/SELENOS/EDEM1/UBAC2/UBQLN1/TMBIM6/PMAIP1/PIK3R1/HYOU1/BCL2L11/USP25/NCK1/USP19/EIF2AK3/DDIT3/ERN1/GRINA/TMEM259/UBE2G2/PRKN/BCAP31/LRRK2/PTPN1/SVIP/UBE2J1/OPA1/FICD	50
GO:0051098	regulation of binding	189/7760	346/16912	0.00060751	0.00823819	0.00677077	KDM1A/SPAG9/PLAUR/DDX11/HSPA5/RSF1/HERPUD1/WAPL/HIPK2/BTBD1/SP100/ROCK1/HDAC4/SIRT2/NUCKS1/BCL3/CDC42/CRMP1/SRI/ACTB/TRAF4/PSEN1/MEF2C/SMARCD3/GSK3B/BAX/ADD1/ARHGAP28/FKBP1A/BTAF1/BAMBI/HSP90AB1/JAK2/ABL1/NRP1/TFIP11/CYP2D6/EP300/NFKBIA/STK4/ADNP/CTSZ/MAPRE1/ARHGEF7/CLN5/MAPK3/ACD/STUB1/STK3/EIF3E/PPP2CB/AES/MED25/TGFB1/CAV1/LFNG/LHX2/TGFBR1/DVL1/MAPK8/GTPBP4/CSF3/HDAC5/RAPGEF2/CAPRIN2/RIPOR2/PPP…	189
GO:1901201	regulation of extracellular matrix assembly	12/7760	13/16912	0.000650089	0.00865845	0.00711617	PHLDB1/CLASP1/RGCC/TGFB1/SOX9/AGT/NOTCH1/CLASP2/SMAD3/ANTXR1/HAS2/DAG1	12
GO:0009411	response to UV	81/7760	135/16912	0.000653967	0.00869125	0.00714313	KDM1A/CREBBP/SPRTN/MAP4K3/ERCC1/ERCC8/HYAL2/BCL3/NEDD4/RAD18/PTGS2/TIPIN/UBE2A/SDF4/TP73/MAP3K4/BAX/SIRT1/CIRBP/EP300/YY1/ACTR5/N4BP1/PTN/MAPK8/CCND1/MSH6/TROVE2/CAT/CDKN1A/ATF4/EIF2AK4/INO80/UBE4B/PRKAA1/CASP9/MEN1/EIF2S1/ERCC5/MDM2/REV1/HUS1/XPA/BRCA2/TP53/PARP1/PIK3R1/EGFR/CHEK1/PTPRK/IMPACT/XPC/CCAR2/RPL26/USP1/UVSSA/CASP3/PRIMPOL/TP53INP1/WRN/METTL3/MFAP4/TP53I13/DDB1/SCARA3/PBK/FEN1/USP47/B…	81
GO:0048857	neural nucleus development	42/7760	63/16912	0.000694319	0.00918775	0.00755119	HSPA5/RHOA/SIRT2/CDC42/ACTB/DYNLL1/FGF9/YWHAE/SUDS3/RAD1/GNB4/ATP5PB/PADI2/ZNF430/MAPKAP1/COX6B1/YWHAH/FOXP2/YWHAQ/CASP5/SEC24B/ASCL1/CALM2/TTBK1/NFIB/SEC16A/KIRREL3/ATP5PF/CALM3/CHRNB2/ZNF148/NDRG2/CKB/BCL2/CNP/HOXB2/CCDC14/CDK5R1/SCRIB/MBP/CALM1/NDUFS3	42
GO:0072662	protein localization to peroxisome	14/7760	16/16912	0.000717566	0.00940856	0.00773267	PEX3/ZFAND6/LONP2/PEX12/PEX5L/PEX6/PEX1/PEX5/PEX14/PEX10/PEX19/PEX13/PEX2/RAB8B	14

## Sheet: S1_C4
ID	Description	GeneRatio	BgRatio	pvalue	p.adjust	qvalue	geneID	Count
GO:0022613	ribonucleoprotein complex biogenesis	283/6280	468/16912	2.84073e-25	1.73938e-21	1.47599e-21	LUC7L/TSR3/UTP18/STRAP/TFB1M/RPL26L1/LSG1/WDR37/CELF2/MRTO4/PUM2/RIOK2/TARBP1/SFSWAP/EIF4B/DDX20/WDR3/WDR18/THUMPD1/BUD23/SART3/XAB2/EXOSC5/DDX1/HSP90AA1/DIS3/RPS5/YTHDC1/NOA1/WBP11/RRN3/OGFOD1/NOP14/XRN2/RPL6/RPLP0/AGO1/HSP90AB1/SIRT1/CIRBP/SNRPD3/DDX17/RPL3/PRMT5/SNW1/DICER1/NOP56/CELF4/RBFA/ERI1/PIH1D1/POP4/RPS16/RPS19/DDX49/GTPBP10/SETX/EXOSC3/EIF3A/NPM3/GTPBP4/RPL19/NUP88/C1QBP/FTSJ3/UTP6/LU…	283
GO:0009141	nucleoside triphosphate metabolic process	210/6280	334/16912	5.74043e-22	1.20589e-18	1.02328e-18	NDUFAF7/SLC25A13/COX10/NADK/UQCRC1/COX15/BID/ATP1A2/NDUFS1/NUP160/ATP6V0A1/CTNS/GNAI3/PFKP/PKM/RHOA/HDAC4/SDHA/ENO1/VPS9D1/SIRT6/TIGAR/PGM1/SEH1L/DNM1L/COQ9/P2RX7/DLD/NUP50/AAAS/ATP5F1D/TSPO/HIF1A/SAMHD1/PGK1/NUP93/NME3/NME4/GPI/TGFB1/OGDH/NUDT1/AK1/ENO3/NUP88/NDUFC1/PPARGC1A/HSPA8/NDUFS8/ATP5F1B/NUP107/GAPDH/TPI1/ENO2/COX6A1/NUP155/PFKFB4/ATP6V1A/DGUOK/PARK7/ATP5PB/RHOQ/PFKFB2/ATP5F1E/NUP153/NDU…	210
GO:0009144	purine nucleoside triphosphate metabolic process	200/6280	314/16912	5.90833e-22	1.20589e-18	1.02328e-18	NDUFAF7/SLC25A13/COX10/NADK/UQCRC1/COX15/BID/ATP1A2/NDUFS1/NUP160/ATP6V0A1/CTNS/GNAI3/PFKP/PKM/RHOA/HDAC4/SDHA/ENO1/VPS9D1/SIRT6/TIGAR/PGM1/SEH1L/DNM1L/COQ9/P2RX7/DLD/NUP50/AAAS/ATP5F1D/TSPO/HIF1A/SAMHD1/PGK1/NUP93/NME3/NME4/GPI/TGFB1/OGDH/NUDT1/AK1/ENO3/NUP88/NDUFC1/PPARGC1A/HSPA8/NDUFS8/ATP5F1B/NUP107/GAPDH/TPI1/ENO2/COX6A1/NUP155/PFKFB4/ATP6V1A/DGUOK/PARK7/ATP5PB/RHOQ/PFKFB2/ATP5F1E/NUP153/NDU…	200
GO:0046034	ATP metabolic process	178/6280	278/16912	4.86348e-20	2.97791e-17	2.52696e-17	NDUFAF7/SLC25A13/COX10/NADK/UQCRC1/COX15/BID/ATP1A2/NDUFS1/NUP160/ATP6V0A1/CTNS/PFKP/PKM/RHOA/HDAC4/SDHA/ENO1/VPS9D1/SIRT6/TIGAR/PGM1/SEH1L/DNM1L/COQ9/P2RX7/DLD/NUP50/AAAS/ATP5F1D/TSPO/HIF1A/PGK1/NUP93/GPI/TGFB1/OGDH/AK1/ENO3/NUP88/NDUFC1/PPARGC1A/HSPA8/NDUFS8/ATP5F1B/NUP107/GAPDH/TPI1/ENO2/COX6A1/NUP155/PFKFB4/ATP6V1A/PARK7/ATP5PB/PFKFB2/ATP5F1E/NUP153/NDUFA1/ATP5S/NUP85/SLC25A23/COX6B1/NUP214/C…	178
GO:0006401	RNA catabolic process	225/6280	381/16912	1.46167e-18	7.45816e-16	6.32876e-16	PSMB1/SAMD4A/VIM/RNASET2/MRTO4/THRAP3/PUM2/YBX3/EIF4B/ELAVL1/SMG6/PABPC1/MLH1/EXOSC5/CNOT4/ZCCHC6/TNPO1/DIS3/RPS5/KHSRP/XRN2/RPL6/RPLP0/HNRNPC/AGO1/PSMD5/CIRBP/RPL3/TNRC6B/PSMC6/PSMA3/ZC3H14/PSMC1/APEX1/PSMA6/PSME2/PSMA7/PSMD7/GSPT1/POP1/RPS16/RPS19/PPP2R1A/ZC3HAV1/LSM5/PSMA2/EXOSC3/RPL19/PSMD3/DDX5/PSMD11/RPL34/HSPA8/DCPS/DDX6/PSMD9/MAGOHB/CNOT2/MAPK14/RPS12/HBS1L/QKI/CNOT6/DROSHA/PPP2CA/RPL24/F…	225
GO:0034470	ncRNA processing	243/6280	420/16912	2.24842e-18	1.05901e-15	8.98641e-16	ELAC2/TSR3/UTP18/TFB1M/SARS/NSUN2/TRIT1/WDR37/MRTO4/RIOK2/TARBP1/WDR3/WDR18/ADAT1/THUMPD1/ELP1/BUD23/TRNT1/EXOSC5/DDX1/DIS3/RPS5/WBP11/SEPHS1/SRRT/NOP14/XRN2/RPL6/RPLP0/AARS/OSGEP/AGO1/SIRT1/DDX17/RTCB/RPL3/DICER1/NOP56/RBFA/USP14/USB1/INTS9/POP1/INTS10/ERI1/PIH1D1/POP4/RPS16/RPS19/DDX49/PTCD1/EXOSC3/TRDMT1/NPM3/GTPBP4/RPL19/FTSJ3/UTP6/RPL34/FRG1/PUS3/KRR1/MDN1/RPS12/BYSL/THG1L/DROSHA/RPL24/RPS15…	243
GO:0070972	protein localization to endoplasmic reticulum	94/6280	130/16912	3.1506e-16	1.13477e-13	9.62932e-14	SEC63/BCAP29/RPS5/RAB10/PPP1R15A/RPL6/RPLP0/KDELR3/RPL3/VAPA/RPS16/RPS19/SEC61B/GBF1/RPL19/RPL34/RPS12/RPL24/SSR3/SPCS1/RPS15/RTN4/RPS25/SPCS2/ANKRD13C/RAB3GAP2/RPL21/RPL5/RPS10/RPL23/SPCS3/RPL36/RPL27/SEC61G/RPS15A/UBAC2/KDELR2/RPL35/RPLP1/RPS24/SRP14/PMM2/RPS2/RPS11/RPL13A/RPL11/RPS8/SRP9/RPS27A/RPL32/RPS3A/RPL37/RPL7/RPL7A/SEC16A/RPS3/HYOU1/MIA2/RPL30/RER1/RPL8/RPL9/RPS14/RPL27A/PDIA3/RPL13/SR…	94
GO:0045333	cellular respiration	121/6280	183/16912	1.31168e-15	4.01571e-13	3.40761e-13	SLC25A13/COX10/UQCRC1/COX15/BID/NDUFS1/AIFM2/SDHA/NOA1/COQ9/DLD/ACO2/HIF1A/IDH3B/SLC25A14/OGDH/NDUFC1/PPARGC1A/NDUFS8/COX6A1/ALDH5A1/NNT/GPD2/COQ10B/SLC25A12/PARK7/SDHB/MTFR1L/CAT/ACO1/CISD1/NDUFA1/CHCHD5/SLC25A23/PANK2/COX6B1/TRAP1/COX7C/UQCR11/NDUFA5/NDUFA10/COX4I2/COX4I1/COX7B/CCNB1/BLOC1S1/COQ10A/SUCLA2/TBRG4/NDUFAF1/PNPT1/FASTKD1/IDH1/NDUFA9/ETFA/UQCRC2/SIRT3/NDUFS6/MDH2/NDUFB9/SURF1/SLC25A2…	121
GO:0006091	generation of precursor metabolites and energy	270/6280	498/16912	2.86039e-15	8.34007e-13	7.07713e-13	SLC25A13/COX10/AASS/UQCRC1/COX15/BID/NDUFS1/RB1CC1/GLRX2/HSD17B6/NUP160/AIFM2/CYBA/GYG2/FECH/PFKP/PKM/RHOA/HDAC4/PYGM/SDHA/ENO1/SIRT6/TIGAR/PGM1/ME2/GSK3B/OXCT1/SLC27A5/NOA1/SEH1L/AKR1B1/GNAS/COQ9/P2RX7/DLD/PHGDH/NUP50/XYLB/AAAS/SORBS1/ATP5F1D/ACO2/PYGL/HIF1A/IDH3B/SLC25A14/PGK1/PHKB/NUP93/TSTA3/GYS1/GPI/OGDH/NRF1/ENO3/NUP88/NDUFC1/UGDH/PPARGC1A/NDUFS8/ATP5F1B/NUP107/GAPDH/TPI1/ENO2/COX6A1/PPARD/…	270
GO:0010498	proteasomal protein catabolic process	248/6280	452/16912	6.43633e-15	1.79135e-12	1.52008e-12	GCLC/ANKIB1/CDC27/FBXL3/OSBPL7/RHBDF1/PSMB1/POMT2/RNF216/NUB1/RNF14/UFL1/WWTR1/UBR2/RNF19A/CUL3/ERCC8/JKAMP/ANAPC4/CUL1/RNF4/BTBD1/ATXN3/UFD1/RNF126/TRIB2/CHFR/DERL2/KLHL20/DNAJC10/UBE2A/ARAF/PPP2R5C/ITCH/SENP1/PSEN1/PCNP/GSK3B/KLHL42/EDEM2/PSMD5/HSP90AB1/SIRT1/CDC34/XBP1/FOXRED2/TRIM9/PSMC6/PSMA3/PSMC1/PSMA6/PSME2/PSMA7/RNF24/HM13/USP14/TBL1X/UGGT2/PSMD7/AXIN1/FBXO31/STUB1/BFAR/RNF40/UBXN8/PPP2C…	248
GO:0006605	protein targeting	231/6280	416/16912	9.58275e-15	2.55109e-12	2.16478e-12	VPS41/FYN/BID/ZDHHC6/SEC63/MIPEP/PEX3/ZFYVE16/HOMER3/TRAM1/TIMM21/RAB7A/HSP90AA1/AP4E1/RPS5/STARD7/WBP11/ZFAND6/HUWE1/RPL6/RPLP0/GNPTG/SH3GLB1/TIMM13/HPS4/FBXO7/TSPO/RPL3/SAMM50/AP4S1/TIMM9/ZDHHC15/LONP2/ZDHHC2/GDAP1/SNX16/BNIP3L/TIMM44/PDCD5/RPS16/TIMM50/RPS19/SEC61B/PITRM1/RPL19/GOSR2/PEX12/YWHAE/UBE2D3/RPL34/GRPEL1/FBXW7/HSPA8/AIP/GNPTAB/C2CD5/RPS12/PEX7/ERBIN/RPL24/SSR3/SPCS1/RPS15/HTRA2/WDR7…	231
GO:0019080	viral gene expression	121/6280	190/16912	8.12526e-14	1.9135e-11	1.62374e-11	POLR2J/PTBP1/NUP160/POLR2B/RSF1/CTDP1/NUCKS1/RPS5/REST/SEH1L/RPL6/RPLP0/NUP50/AAAS/POLR2E/POLR2F/RPL3/EP300/SNW1/NELFCD/NUP93/POLR2C/RPS16/POLR2I/RPS19/EIF3B/EIF3A/RPL19/NUP88/RPL34/NUP107/RPS12/NUP155/RPL24/RPS15/TRIM62/RPS25/TARDBP/ZNF639/RPL21/RPL5/RPS10/NUP153/NUP85/RPL23/NUP214/SMARCA4/EIF2AK4/CCNT1/RPL36/RPL27/NUP210/INPP5K/RPS15A/DHX9/NUPL2/RPL35/RPLP1/GTF2B/RPS24/SSB/NUP54/LEF1/NUP58/DENR…	121
GO:0019083	viral transcription	113/6280	176/16912	2.3874e-13	5.04072e-11	4.2774e-11	POLR2J/NUP160/POLR2B/RSF1/CTDP1/NUCKS1/RPS5/REST/SEH1L/RPL6/RPLP0/NUP50/AAAS/POLR2E/POLR2F/RPL3/EP300/SNW1/NELFCD/NUP93/POLR2C/RPS16/POLR2I/RPS19/RPL19/NUP88/RPL34/NUP107/RPS12/NUP155/RPL24/RPS15/TRIM62/RPS25/TARDBP/ZNF639/RPL21/RPL5/RPS10/NUP153/NUP85/RPL23/NUP214/SMARCA4/CCNT1/RPL36/RPL27/NUP210/INPP5K/RPS15A/DHX9/NUPL2/RPL35/RPLP1/GTF2B/RPS24/NUP54/LEF1/NUP58/RPS2/IFITM3/RPS11/RPL13A/RPL11/RPS…	113
GO:0006413	translational initiation	119/6280	195/16912	8.9849e-12	1.52818e-09	1.29677e-09	DHX33/EIF4B/PABPC1/NCK2/EIF4G3/DDX1/RPS5/EIF3I/MTIF2/PPP1R15A/RPL6/RPLP0/RPL3/EIF5/RPS16/RPS19/EIF3B/EIF3A/RPL19/RPL34/EIF4G2/EIF2B1/RPS12/RPL24/NCBP2/EIF1B/RPS15/RPS25/EIF2B2/KHDRBS1/RPL21/MTIF3/RPL5/AGO2/RPS10/MIF4GD/RPL23/EIF2S2/ATF4/EIF2AK4/RPL36/EIF2S3/HABP4/RPL27/RPS15A/EIF4E2/RPL35/RPLP1/RPS24/DENR/RPS2/RPS11/RPL13A/RPL11/RPS8/RPS27A/RPL32/EIF2A/EIF2B5/RPS3A/RPL37/RPL7/EIF3H/RPL7A/EIF4EBP2…	119
GO:0033108	mitochondrial respiratory chain complex assembly	69/6280	98/16912	2.10854e-11	3.48934e-09	2.96095e-09	NDUFAF7/TTC19/NDUFS1/TIMM21/SAMM50/UQCC1/DMAC2/COA1/TFAM/NDUFC1/FOXRED1/NDUFS8/TIMMDC1/NDUFAF4/NDUFA1/CHCHD5/NDUFA5/NDUFA10/SCO2/COX16/DMAC1/UQCC2/NDUFAF1/COX17/NDUFA9/NDUFS6/NDUFB9/SURF1/NDUFC2/NUBPL/OXA1L/NDUFAF6/UQCRB/NDUFS2/NDUFV3/COX18/NDUFAF2/NDUFS4/NDUFB6/NDUFB8/NDUFV1/SDHAF2/NDUFA11/ACAD9/NDUFAF3/NDUFV2/COX14/COA4/COA5/NDUFB1/UQCR10/NDUFA12/IMMP2L/NDUFA6/NDUFA13/SDHAF3/ND6/ND2/ND5/ND3/ND4…	69
GO:0071826	ribonucleoprotein complex subunit organization	130/6280	220/16912	2.48621e-11	4.00607e-09	3.39943e-09	LUC7L/STRAP/CELF2/MRTO4/PUM2/SFSWAP/EIF4B/DDX20/WDR18/SART3/XAB2/DDX1/HSP90AA1/RPS5/YTHDC1/MTIF2/OGFOD1/RPL6/AGO1/HSP90AB1/CIRBP/SNRPD3/TFIP11/RPL3/PRMT5/SNW1/DICER1/CELF4/PIH1D1/RPS19/SETX/EIF3A/C1QBP/LUC7L3/DDX6/PTGES3/CNOT2/SRSF9/MDN1/CNOT6/BRIX1/USP4/RPL24/RPS15/SF3B1/RPF1/PRPF3/NSUN4/PTBP2/MTIF3/MTERF4/RPL5/AGO2/SRSF6/RPS10/CNOT1/MRPS7/SNRPD2/SNRPB/AGO3/KLC1/SBDS/EIF2S3/ERAL1/KHDC4/CDC73/SRP…	130
GO:0022618	ribonucleoprotein complex assembly	123/6280	208/16912	7.93662e-11	1.2149e-08	1.03092e-08	LUC7L/STRAP/CELF2/MRTO4/PUM2/SFSWAP/EIF4B/DDX20/WDR18/SART3/XAB2/DDX1/HSP90AA1/RPS5/YTHDC1/OGFOD1/RPL6/AGO1/HSP90AB1/CIRBP/SNRPD3/RPL3/PRMT5/SNW1/DICER1/CELF4/PIH1D1/RPS19/SETX/EIF3A/C1QBP/LUC7L3/DDX6/PTGES3/CNOT2/SRSF9/MDN1/CNOT6/BRIX1/USP4/RPL24/RPS15/SF3B1/RPF1/PRPF3/NSUN4/PTBP2/MTERF4/RPL5/AGO2/SRSF6/RPS10/CNOT1/MRPS7/SNRPD2/SNRPB/AGO3/SBDS/EIF2S3/ERAL1/KHDC4/CDC73/SRPK2/DHX9/RC3H1/TGS1/G3BP2…	123
GO:0034976	response to endoplasmic reticulum stress	152/6280	273/16912	2.7495e-10	3.91516e-08	3.32229e-08	POMT2/MBTPS2/DDX11/UFL1/ERP44/SEC63/JKAMP/CREB3L3/ATXN3/PPP2R5B/UFD1/ASNS/NCK2/DERL2/DNAJC10/GSK3B/PPP1R15A/BAX/ADD1/EDEM2/DNAJB11/SIRT1/KDELR3/XBP1/FOXRED2/EP300/PSMC6/PSMC1/HM13/USP14/SRPX/UGGT2/STUB1/BFAR/UBXN8/PPP2CB/CAV1/TBL2/SEC61B/CREB3/ERLIN1/GOSR2/CDK5RAP3/CCDC47/TMEM33/CCND1/FAF2/THBS4/SELENOK/AUP1/NFE2L2/PARK7/EDEM3/FBXO2/ZBTB17/TXNDC12/ATF6/UFM1/SERP1/CLU/SPOP/SSR1/TMX4/ATF4/DNAJB9/EI…	152
GO:0010256	endomembrane system organization	216/6280	421/16912	1.41818e-09	1.88772e-07	1.60186e-07	ALS2/PAFAH1B1/AKAP8L/EHD3/NUP160/SYNE2/VMP1/INTS13/TRAM2/CDC42/MPP5/RAB7A/SEC31B/CHMP2B/ZMPSTE24/RAB10/SEH1L/TMED2/RFX2/P2RX7/OSBPL8/TGFB2/NUP50/AAAS/HOOK2/SH3GLB1/MAPK1/PACSIN2/PRMT5/VRK1/TRIP11/ARHGEF7/NUP93/COG4/LAPTM4B/RAB2A/PPP2R1A/CAV1/WASL/DNM1/SEC23IP/GBF1/ARHGAP21/NUP88/CCDC47/TMEM33/CLCN3/STX2/RAB5B/NUP107/SNX3/GOLPH3/NUP155/PPP2CA/CSNK1A1/GORASP1/SPTBN1/RTN4/CHMP3/STK25/GORASP2/EXOC8/R…	216
GO:0006417	regulation of translation	219/6280	429/16912	1.92238e-09	2.50441e-07	2.12517e-07	POLR2J/SAMD4A/VIM/NUP160/POLR2B/CYFIP2/PUM2/YBX3/EIF4B/ELAVL1/RHOA/PABPC1/NCK2/EIF4G3/MKNK1/DDX1/SEH1L/MTIF2/PPP1R15A/SRRT/OGFOD1/KHSRP/GCN1/TNRC6A/AGO1/NUP50/AAAS/CIRBP/POLR2E/MAPK1/POLR2F/TNRC6B/EIF5/DICER1/UQCC1/CELF4/NUP93/POLR2C/POLR2I/TGFB1/EIF3B/LARP4B/NEURL1/NUP88/C1QBP/DDX5/SEPSECS/DDX25/EIF4G2/DDX6/CAPRIN2/NUP107/CNOT2/GAPDH/QKI/MRPS27/CNOT6/DROSHA/NUP155/CPEB4/FXR1/NCBP2/EIF1B/NSUN4/EI…	219
GO:0035966	response to topologically incorrect protein	113/6280	196/16912	3.65295e-09	4.4734e-07	3.79599e-07	POMT2/MBTPS2/DDX11/ERP44/SEC63/CUL3/JKAMP/CREB3L3/ATXN3/PPP2R5B/UFD1/RNF126/ASNS/NCK2/DERL2/HSP90AA1/DNAJA1/PPP1R15A/BAX/ADD1/EDEM2/DNAJB11/HSP90AB1/KDELR3/XBP1/EP300/UGGT2/STUB1/BFAR/TBL2/SEC61B/CREB3/GOSR2/CDK5RAP3/TMEM33/HSPA8/DNAJC4/CCND1/PACRG/HSPA9/FAF2/THBS4/HSPE1/NFE2L2/EDEM3/MFN2/ZBTB17/ATF6/HSPH1/SERP1/CLU/HERPUD2/SSR1/ATF4/DNAJB9/POMT1/DNAJB1/SEC61G/EDEM1/UGGT1/TOR1B/TOR1A/DERL1/DNAJB5…	113
GO:0034248	regulation of cellular amide metabolic process	237/6280	473/16912	3.73747e-09	4.48717e-07	3.80767e-07	POLR2J/SAMD4A/VIM/NUP160/NSMAF/POLR2B/CYFIP2/PUM2/YBX3/EIF4B/ABCA7/ELAVL1/RHOA/ROCK1/PABPC1/NCK2/PICALM/EIF4G3/TIGAR/MKNK1/DDX1/SEH1L/MTIF2/PPP1R15A/SRRT/OGFOD1/KHSRP/GCN1/TNRC6A/AGO1/NUP50/AAAS/CIRBP/POLR2E/MAPK1/POLR2F/TNRC6B/EIF5/DICER1/UQCC1/CELF4/NUP93/POLR2C/POLR2I/TGFB1/EIF3B/LARP4B/NEURL1/NUP88/C1QBP/DDX5/SEPSECS/DDX25/EIF4G2/DDX6/CAPRIN2/NUP107/CNOT2/GAPDH/QKI/MRPS27/CNOT6/DROSHA/NUP155/…	237
GO:0000209	protein polyubiquitination	159/6280	297/16912	4.93846e-09	5.70532e-07	4.84136e-07	ANKIB1/CDC27/FBXL3/PSMB1/UBE3C/RNF216/RNF14/UBR2/RNF19A/CUL3/ERCC8/ANAPC4/CUL1/RNF4/RNF126/CHFR/KLHL20/UBE2T/UBE2A/ITCH/HUWE1/KLHL42/HECTD1/PSMD5/CDC34/FBXO7/PSMC6/PSMA3/PSMC1/PSMA6/PSME2/PSMA7/RNF24/XIAP/MGRN1/PSMD7/FBXO31/STUB1/BFAR/RNF40/UBR5/PSMA2/UBE2R2/FBXL15/UBE2S/FBXL20/PSMD3/RNF167/PSMD11/WSB1/UBE2D3/FBXW7/CBL/PSMD9/SASH1/LNPEP/SKP1/UBE3A/PSMD14/FBXO2/UBE3D/FBXO30/RNF146/FBXL5/WWP1/NMI/P…	159
GO:1990542	mitochondrial transmembrane transport	62/6280	93/16912	6.78102e-09	7.68893e-07	6.52459e-07	SLC25A13/MCUB/MCUR1/MPC1/TIMM21/ACACB/SLC8B1/ATP5F1D/TIMM13/TIMM9/TIMM44/TIMM50/MICU1/GRPEL1/ATP5F1B/MRPL18/SLC25A36/SLC25A12/ATP5PB/DNAJC15/ATP5F1E/MRS2/ATP5S/SLC25A23/TIMM17A/ATP5MC2/PNPT1/AFG3L2/HSPD1/SLC25A38/SLC25A37/THRSP/ATP5F1A/ATP5MC3/ATP5PF/CPT2/ATP5MC1/PRKAA2/MAIP1/CHCHD4/STOML2/MICU2/ATP5F1C/ATP5MG/ATP5ME/UCP2/TIMM22/CYC1/SMDT1/NDUFA13/OPA1/ATP6/TIMM23B/CPT1B/DNAJC19/DNLZ/ATP8/MPC1L/A…	62
GO:0051188	cofactor biosynthetic process	158/6280	296/16912	7.22029e-09	8.03815e-07	6.82093e-07	GCLC/PDK2/GGCT/COX10/NADK/ELOVL5/SLC25A39/COX15/ALAS1/NUP160/CTNS/CYBA/MPC1/HAGH/ELOVL1/FECH/PFKP/PKM/HDAC4/ACSL4/ENO1/ACACB/SIRT6/TIGAR/PGM1/CPOX/SEH1L/MGST2/COQ9/P2RX7/PDPR/DLD/NUP50/AAAS/SCD/TECR/TSPO/HIF1A/MTHFD1/PGK1/NUP93/QPRT/ACSBG1/GPI/GCDH/NAMPT/OGDH/NMRK1/ENO3/NUP88/PPARGC1A/PDHX/COQ5/SLC11A2/NUP107/GAPDH/TPI1/ENO2/TMEM14C/NUP155/PFKFB4/COQ10B/ABCB6/NFE2L2/KMO/AKR1A1/COQ6/PANK3/UBIAD1/C…	158
GO:0140053	mitochondrial gene expression	92/6280	155/16912	1.4401e-08	1.46962e-06	1.24707e-06	ELAC2/LARS2/TRIT1/MRPS10/MRPL43/TRNT1/MRPS34/NOA1/MTIF2/MRPL28/MRPS33/UQCC1/MRPS31/EARS2/GARS/MRPL32/TWNK/TFAM/C1QBP/MRPL18/MRPS30/MRPS27/MRPL3/MRPL37/MRPS15/NSUN4/DARS2/MRPS14/MTRF1/MTERF2/MTIF3/MTERF4/MRPS2/TSFM/MRPS7/MTERF1/MRPL34/QRSL1/C12orf65/MRPS25/PTCD3/ERAL1/DAP3/MRPS36/MRPL44/MRPS9/TBRG4/MRPL50/UQCC2/PNPT1/LRPPRC/YARS2/MRPL24/MRPL9/RARS2/MTG1/MRPL17/MRPL10/TFB2M/MRPL55/MRPS18C/GFM2/MRPL…	92
GO:0051169	nuclear transport	180/6280	348/16912	1.52703e-08	1.50807e-06	1.2797e-06	AKAP8L/KPNA6/NUP160/LSG1/THOC3/PPP1R12A/ZC3H11A/RIOK2/TNPO3/DDX20/POU1F1/HYAL2/SMG6/THOC1/PSEN1/STRADB/GSK3B/TNPO1/SEH1L/IPO11/MAVS/ALKBH5/NUP50/AAAS/HSP90AB1/SIRT1/SNRPD3/MAPK1/ANKRD54/THOC5/NFKBIA/NXT2/FGF9/KPNA3/NUP93/TRPS1/UBR5/TGFB1/GLI3/SEC61B/KPNB1/NUP88/YWHAE/TMEM33/DDX25/HTATIP2/MAGOHB/DUSP16/NUP107/CPSF6/SRSF9/MAPK14/SRSF3/BACH2/HSPA9/NUP155/BCL6/OGG1/KPNA1/ECT2/CBLB/NCBP2/DNAJC27/RPS15…	180
GO:0006754	ATP biosynthetic process	85/6280	141/16912	1.84241e-08	1.69458e-06	1.43797e-06	SLC25A13/NUP160/ATP6V0A1/PFKP/PKM/HDAC4/ENO1/VPS9D1/SIRT6/TIGAR/PGM1/SEH1L/P2RX7/NUP50/AAAS/ATP5F1D/HIF1A/PGK1/NUP93/GPI/TGFB1/OGDH/ENO3/NUP88/PPARGC1A/ATP5F1B/NUP107/GAPDH/TPI1/ENO2/NUP155/PFKFB4/ATP5PB/PFKFB2/ATP5F1E/NUP153/ATP5S/NUP85/NUP214/NUP210/LDHA/ATP5MC2/NUPL2/NUP54/NUP58/NCOR1/PFKL/ARNT/PARP1/NIPSNAP2/SURF1/ALDOA/ATP5F1A/PFKM/RANBP2/PID1/ATP5MC3/ATP5PF/NUP205/PINK1/ATP5MC1/ADPGK/PRKAA2…	85
GO:0006289	nucleotide-excision repair	72/6280	115/16912	2.43942e-08	2.10374e-06	1.78517e-06	RAD52/POLR2J/ERCC1/SLC30A9/MNAT1/AQR/RFC1/PNKP/POLR2B/ERCC8/RFC2/ATXN3/XRCC1/XAB2/POLD3/PPIE/SIRT1/POLR2E/POLR2F/EP300/RBBP8/POLR2C/UBE2I/POLR2I/LIG1/RPA3/NEIL3/GTF2H1/RFC5/OGG1/RAD23B/POLK/CHD1L/RPA1/PCNA/CDK7/ERCC5/HUS1/XPA/COPS4/BRCA2/TP53/PARP1/RPS27A/COPS7B/ORAOV1/UBC/NEIL2/XPC/MMS19/RNF111/CUL4B/UVSSA/COPS2/POLR2G/COPS6/UBE2V2/GPS1/UBB/POLE/POLR2L/UBE2N/SUMO3/USP7/TCEA1/COPS8/FAN1/ZNF830/HM…	72
GO:1901990	regulation of mitotic cell cycle phase transition	196/6280	387/16912	2.95448e-08	2.47812e-06	2.10286e-06	PRKAR2B/KMT2E/PAFAH1B1/PSMB1/ANLN/BID/FHL1/CUL3/OFD1/FOXN3/ANAPC4/SDCCAG8/CUL1/RIOK2/NDE1/PCM1/CNOT4/HSP90AA1/RBL1/NDC80/CDC14B/SMARCD3/BAX/TPX2/DYNLL1/HAUS4/CLSPN/CDC45/PSMD5/CDC7/KLHL22/FBXO7/EP300/PSMC6/PSMA3/PSMC1/APEX1/PSMA6/PSME2/NINL/PSMA7/RGCC/PSMD7/FBXO31/CCP110/TUBB4A/TGFB1/PPP2R1A/CDK6/EZH2/PSMA2/PSMD3/CDK5RAP3/PSMD11/YWHAE/CCND1/PSMD9/CDKN1B/CNOT2/PTPN6/CNOT6/SKP1/CEP70/NEK11/PSMD14/I…	196
GO:0043487	regulation of RNA stability	97/6280	168/16912	4.12138e-08	3.36469e-06	2.85518e-06	PSMB1/SAMD4A/VIM/THRAP3/PUM2/YBX3/ELAVL1/SMG6/PABPC1/EXOSC5/TNPO1/DIS3/KHSRP/HNRNPC/PSMD5/CIRBP/PSMC6/PSMA3/ZC3H14/PSMC1/APEX1/PSMA6/PSME2/PSMA7/PSMD7/PSMA2/EXOSC3/PSMD3/PSMD11/HSPA8/PSMD9/MAPK14/QKI/FXR1/PSMD14/SMG7/EXOSC8/TARDBP/PSMF1/HNRNPR/PSMB2/NUP214/METTL16/FXR2/DKC1/PUM1/DHX9/RC3H1/TBRG4/FASTKD1/CNOT6L/ANP32A/PARN/PSMB6/SERBP1/PSMA5/RPS27A/NAF1/UBC/NOCT/CARHSP1/PRKCA/LARP1/PSMD4/PSMB4/PSM…	97
GO:0006900	vesicle budding from membrane	61/6280	95/16912	7.41075e-08	5.81744e-06	4.9365e-06	CUL3/NSF/RAB7A/SEC31B/SAR1A/TMED2/P2RX7/CTSZ/VAPA/NAPA/BET1/WASL/DNM1/SEC23IP/GBF1/GOSR2/CTSC/PPP6R3/SNX3/GOLPH3/TFG/GORASP1/KLHL12/PPP6C/TBC1D20/FNBP1L/RAB1A/PREB/SEC31A/USO1/ARF1/SEC16A/ARFGAP2/SEC24D/SAR1B/MIA3/SEC13/PEF1/PRKCI/GOLGA2/TRAPPC9/TMED10/CNIH2/RAB1B/SEC24C/MCFD2/TRAPPC6B/ANXA2/TMED9/F8/PRKN/INSIG1/TRAPPC2/MYO18A/TRAPPC4/S100A10/DNM3/ANKRD28/ARFGAP3/PDCD6/CHMP4A	61
GO:0007007	inner mitochondrial membrane organization	32/6280	41/16912	1.05167e-07	8.04918e-06	6.83029e-06	ATP5F1D/TIMM13/SAMM50/TIMM9/CHCHD3/ATP5F1B/ATP5PB/ATP5F1E/ATP5S/IMMT/ATP5MC2/AFG3L2/ATP5F1A/ATP5MC3/ATP5PF/APOOL/PINK1/ATP5MC1/CHCHD6/OMA1/MAIP1/ATP5F1C/ATP5MG/ATP5ME/C19orf70/TIMM22/NDUFA13/OPA1/ATP6/ATP8/ATP5MF/ATP5PO	32
GO:0006998	nuclear envelope organization	56/6280	86/16912	1.24183e-07	9.12649e-06	7.74446e-06	PAFAH1B1/AKAP8L/NUP160/SYNE2/INTS13/ZMPSTE24/SEH1L/OSBPL8/NUP50/AAAS/VRK1/NUP93/PPP2R1A/NUP88/NUP107/NUP155/PPP2CA/NEK6/NEK9/TARDBP/NUP153/NUP85/NUP214/CHMP2A/NUP210/CCNB1/LPIN1/NUPL2/TOR1B/TOR1A/NUP54/NUP58/TOR1AIP1/CHMP7/RANBP2/PRKCA/NUP205/LMNA/NUP35/SUN1/GPER1/REEP3/NDEL1/TMEM170A/TOR1AIP2/TMEM43/UBXN2A/BANF1/CTDNEP1/ANKLE2/POM121/CNEP1R1/NUP62/UBXN2B/PPP2R2A/POM121C	56
GO:0044839	cell cycle G2/M phase transition	139/6280	263/16912	1.24906e-07	9.12649e-06	7.74446e-06	PRKAR2B/PAFAH1B1/PSMB1/AKAP8L/MNAT1/FHL1/OFD1/FOXN3/SDCCAG8/CUL1/CDK14/PPP1R12A/TAF2/NDE1/PPP1R12B/PCM1/HSP90AA1/CDC14B/SMARCD3/TPX2/DYNLL1/HAUS4/CLSPN/PSMD5/CDC7/PSMC6/PSMA3/PSMC1/PSMA6/PSME2/NINL/PSMA7/PSMD7/CCP110/TUBB4A/AKAP8/PPP2R1A/CDK6/PSMA2/FBXL15/CCNY/PSMD3/CDK5RAP3/PSMD11/YWHAE/CCND1/PSMD9/SKP1/CEP70/PSMD14/ALMS1/MIIP/NEK2/CENPF/KIF14/CNTRL/KHDRBS1/CIT/CDKN1A/PSMF1/PSMB2/AKAP9/ARPP19/LA…	139
GO:0016570	histone modification	220/6280	449/16912	1.33305e-07	9.49099e-06	8.05376e-06	KDM1A/KMT2E/KDM7A/BAZ1B/AKAP8L/PPP5C/ZFP64/UBR2/PHF20/ARID4A/HDAC9/ARID4B/KMT2C/HDAC7/EYA2/HMG20B/KDM4A/HDAC4/ING3/MBD3/KDM5A/EED/SART3/BAZ2A/SIRT6/UBE2A/RIF1/SRCAP/WDR70/KAT6A/REST/NCOA1/ATRX/MECOM/HUWE1/ATXN7L3/RCOR1/SIRT1/SETD1A/EP300/HDAC10/PRMT5/SNW1/VRK1/MRGBP/TBL1X/RBBP7/JADE3/SETD6/SALL1/KAT8/RNF40/UBR5/PIH1D1/AKAP8/TGFB1/ZNHIT1/EZH2/KDM4C/MAPK8/TRIM37/PPARGC1A/KMT5B/NAA40/CHD4/SUDS3/PHC1…	220
GO:0031503	protein-containing complex localization	130/6280	244/16912	1.73797e-07	1.1824e-05	1.00335e-05	AP2B1/ARHGAP44/AKAP8L/NUP160/IFT88/THOC3/ZC3H11A/RIOK2/GRIPAP1/VPS35/SMG6/CACNG4/DLG1/KIFAP3/PCM1/THOC1/STX7/HSPB11/DLG3/TNPO1/KIF3C/SEH1L/DYNLL1/BIRC5/EXOC1/ALKBH5/NUP50/AAAS/STX1B/THOC5/IFT27/TRIP11/IFT52/KIF3B/NUP93/TTC26/WASL/DNM1/NUP88/DDX25/MAGOHB/NUP107/SRSF9/SRSF3/NUP155/IFT57/NCBP2/RPS15/SRSF4/SMG7/EXOC8/SSX2IP/WDR35/WDR34/IFT43/FYTTD1/TTC21B/SRSF6/NUP153/NUP85/THOC2/DYNLRB1/WDR60/NUP214…	130
GO:0061418	regulation of transcription from RNA polymerase II promoter in response to hypoxia	52/6280	79/16912	2.07202e-07	1.37902e-05	1.17019e-05	PSMB1/PSMD5/EP300/PSMC6/PSMA3/HIF1A/PSMC1/PSMA6/PSME2/PSMA7/PSMD7/ELOB/PSMA2/PSMD3/PSMD11/UBE2D3/PSMD9/VEGFA/PSMD14/EPAS1/NFE2L2/EGR1/HIF3A/PSMF1/PSMB2/VHL/EGLN1/PSMB6/PSMA5/ARNT/RPS27A/NOTCH1/UBC/ELOC/BACH1/PSMD4/PSMB4/PSMC2/STOX1/PSMC3/HIF1AN/RBPJ/UBB/PSMD2/HIGD1A/PSMD13/PSMD12/PSMB8/PSMB10/UBA52/PSMB9/PSMB3	52
GO:0044766	multi-organism transport	49/6280	74/16912	3.51842e-07	2.19829e-05	1.8654e-05	NUP160/THOC3/RAB7A/THOC1/SEH1L/EPS15/NUP50/AAAS/THOC5/KPNA3/NUP93/CAV1/KPNB1/NUP88/NUP107/NUP155/KPNA1/RAB29/TCP1/NUP153/NUP85/THOC2/NUP214/BST2/THOC6/NUP210/RAN/NUPL2/NUP54/NUP58/VPS37B/MVB12A/RPS27A/DYNLT1/UBC/RANBP2/NUP205/VPS37A/VPS28/NUP35/UBB/KPNA2/IFIT1/KPNA4/POM121/DDX39B/NUP62/UBA52/POM121C	49
GO:1902579	multi-organism localization	49/6280	74/16912	3.51842e-07	2.19829e-05	1.8654e-05	NUP160/THOC3/RAB7A/THOC1/SEH1L/EPS15/NUP50/AAAS/THOC5/KPNA3/NUP93/CAV1/KPNB1/NUP88/NUP107/NUP155/KPNA1/RAB29/TCP1/NUP153/NUP85/THOC2/NUP214/BST2/THOC6/NUP210/RAN/NUPL2/NUP54/NUP58/VPS37B/MVB12A/RPS27A/DYNLT1/UBC/RANBP2/NUP205/VPS37A/VPS28/NUP35/UBB/KPNA2/IFIT1/KPNA4/POM121/DDX39B/NUP62/UBA52/POM121C	49
GO:0016569	covalent chromatin modification	224/6280	463/16912	3.57381e-07	2.21035e-05	1.87563e-05	KDM1A/KMT2E/KDM7A/BAZ1B/AKAP8L/PPP5C/ZFP64/UBR2/PHF20/ARID4A/HDAC9/ARID4B/KMT2C/HDAC7/EYA2/HMG20B/KDM4A/HDAC4/ING3/MBD3/KDM5A/EED/SART3/BAZ2A/SIRT6/UBE2A/RIF1/SRCAP/WDR70/KAT6A/REST/NCOA1/ATRX/MECOM/HUWE1/ATXN7L3/RCOR1/SIRT1/SETD1A/EP300/HDAC10/PRMT5/SNW1/VRK1/MRGBP/TBL1X/RBBP7/JADE3/SETD6/SALL1/KAT8/RNF40/UBR5/PIH1D1/AKAP8/TGFB1/ZNHIT1/EZH2/KDM4C/MAPK8/TRIM37/PPARGC1A/KMT5B/NAA40/CHD4/SUDS3/PHC1…	224
GO:0010948	negative regulation of cell cycle process	164/6280	324/16912	4.07395e-07	2.40021e-05	2.03675e-05	PSMB1/YAF2/FHL1/FOXN3/CUL1/WAPL/PPP2R5B/SMC1A/EED/CNOT4/RBL1/NDC80/CDC14B/ATRX/BAX/CCNK/ZNF268/CLSPN/CBX5/PSMD5/HSP90AB1/CDC7/KLHL22/FBXO7/EP300/L3MBTL2/PSMC6/PSMA3/PSMC1/PSMA6/PSME2/BMP7/PSMA7/RBBP8/RBBP7/RGCC/PSMD7/FBXO31/EZH2/PSMA2/SMC3/PSMD3/TRIM37/CDK5RAP3/PSMD11/FBXW7/CCND1/PSMD9/CDKN1B/MDM1/CNOT2/PHC1/FBXO5/CNOT6/RAD1/SKP1/BCL6/KAT2B/PSMD14/MIIP/GADD45A/NEK2/CENPF/PKD2/DUSP1/EPC1/TEX14/CDK…	164
GO:0031647	regulation of protein stability	131/6280	250/16912	5.32568e-07	3.10563e-05	2.63534e-05	FBXL3/CUL3/USP28/PER3/VPS35/ATP1B3/PFN2/CDC42/CHFR/SIRT6/HSP90AA1/TESC/HSP90AB1/SIRT1/SH3GLB1/MAPK1/HPS4/XBP1/FBXO7/EP300/STK4/RASSF2/STUB1/STK3/MTMR9/CDC37L1/GTPBP4/PFN1/FBXW7/PPARGC1A/CRYAB/HSPA8/CD81/PTGES3/GAPDH/USP4/RTN4/EPHA4/PARK7/P3H1/CREB1/TCP1/CLU/RPL5/TRIM24/PEX6/CDKN1A/SOX4/RPL23/BMP2/NCLN/PIN1/HIP1/SMO/QRSL1/HIP1R/FLOT2/ZBED3/KRAS/CDK7/VHL/DPH6/NAPG/CDC73/MDM2/COG3/DPM2/DERL1/APTX/US…	131
GO:0000819	sister chromatid segregation	125/6280	237/16912	6.10444e-07	3.45322e-05	2.9303e-05	CDC27/PAFAH1B1/NCAPD2/AKAP8L/DDX11/TACC3/NUP160/CENPQ/CUL3/TUBG2/PHF23/ANAPC4/RIOK2/WAPL/KIF2A/SMC1A/NDE1/KIF22/NDC80/CDC14B/PIBF1/PDS5B/CHMP2B/ATRX/SEH1L/DYNLL1/BIRC5/NUDC/KIF4A/KLHL22/HIRA/CENPM/REC8/AKAP8/PPP2R1A/SMC3/KPNB1/FBXW7/NCAPG/NUP107/CENPA/NEK2/NSL1/CENPF/KIF14/NEK6/SLF2/DUSP1/TEX14/NAA50/KIF18A/PDS5A/ZWINT/B9D2/NUP85/BECN1/INO80/KNSTRN/MAU2/CHMP2A/LATS1/CHMP1A/RAN/SLF1/CCNB1/PSRC1/CD…	125
GO:0006457	protein folding	129/6280	246/16912	6.14733e-07	3.45322e-05	2.9303e-05	RPAP3/ERP44/GNAI3/NFYC/DNAJA2/DNAJC10/GNB1/HSP90AA1/PPIE/DNAJA1/ERO1B/FKBP1A/NUDC/DNAJB11/SUCO/HSP90AB1/PSMC1/CSNK2A1/RP2/UGGT2/DNAJA3/EMC2/PDCD5/DNAJB6/CDC37L1/BAG1/GRPEL1/CRYAB/HSPA8/DNAJC4/CHORDC1/AIP/MLEC/PTGES3/GNB3/HSPA9/GNAI2/GNB4/PIKFYVE/HSPE1/P3H1/ATF6/RAD23B/TCP1/HSPH1/CLU/FKBP9/PFDN5/TBCC/TMX4/TRAP1/CANX/EMC1/GNAI1/EMC4/MPDU1/DNAJB1/CCT6B/FKBP11/UGGT1/TOR1B/TOR1A/DERL1/DNAJB5/PPIG/TMX1…	129
GO:0033044	regulation of chromosome organization	157/6280	310/16912	6.84081e-07	3.73984e-05	3.17352e-05	KDM1A/CDC27/KMT2E/AKAP8L/ERCC1/DDX11/TACC3/ZFP64/CUL3/PNKP/ANAPC4/RIOK2/WAPL/RNF4/KDM4A/SMG6/XRCC1/KDM5A/EED/SART3/SIRT6/XRCC5/RIF1/NDC80/WDR70/ATRX/MAP3K4/HNRNPC/CDC45/SIRT1/SETD1A/KLHL22/MAPK1/HIRA/SNW1/ACD/RNF40/UBR5/PIH1D1/AKAP8/TGFB1/ZNHIT1/KDM4C/MAPK8/STN1/PPARGC1A/SENP6/VEGFA/RAD50/BCL6/KDM3A/PADI2/NEK2/CENPF/KMT2A/PHF19/NEK6/ATAD2B/SLF2/DUSP1/TCP1/TEX14/PAPD5/BECN1/DNMT1/DKC1/ZNF304/WBP2/…	157
GO:0032984	protein-containing complex disassembly	158/6280	313/16912	8.16321e-07	4.39702e-05	3.73118e-05	STMN4/PHF23/CAPG/MRPS10/MRPL43/SMARCD1/NAV3/TBC1D25/KIF2A/LRP6/WDR1/SMARCE1/NSF/MRPS34/ACTN2/SMARCD3/GSK3B/CHMP2B/MTIF2/MRPL28/OGFOD1/ADD1/MRPS33/SUPT16H/SNAP29/SH3BP1/TFIP11/MAP1LC3A/MRPS31/AXIN1/GSPT1/NAPA/CAV1/MRPL32/SETX/HSPA8/MRPL18/SEMA5A/MRPS30/MRPS27/CSNK1A1/MRPL3/SPTBN1/CHMP3/MRPL37/CAPZA1/MRPS15/STMN1/ARID1A/CAMSAP2/MRPS14/MTRF1/KIF18A/MTIF3/MRPS2/MRPS7/RPL23/NAPB/DSTN/KLC1/SMARCA4/TMOD…	158
GO:1903320	regulation of protein modification by small protein conjugation or removal	112/6280	209/16912	8.25832e-07	4.39702e-05	3.73118e-05	GCLC/KDM1A/CRY1/SPRTN/FYN/UFL1/CUL3/PHF23/DCUN1D1/RNF4/HMG20B/HDAC4/CHFR/SART3/ITCH/TOLLIP/PSEN1/HSP90AA1/CDC14B/WDR70/DNAJA1/FKBP1A/HSP90AB1/TSPO/XIAP/AXIN1/STUB1/UBE2I/RNF40/UBR5/PIAS4/CAV1/AIMP2/GTPBP4/UBE2S/CDK5RAP3/DCUN1D4/FBXW7/SASH1/FBXO5/UBE3A/USP4/WDR48/GORASP1/PARK7/FBXO2/EGR1/RPL5/RWDD3/NMI/SOX4/RPL23/PRKCG/PIN1/NDFIP1/PIAS3/DERL1/DCUN1D5/RAB1A/PRICKLE1/HMG20A/ARRDC4/FANCI/RPS2/RPL11/B…	112
GO:1901796	regulation of signal transduction by p53 class mediator	97/6280	176/16912	8.3442e-07	4.40444e-05	3.73748e-05	KDM1A/PHF20/RFC2/TAF2/HIPK2/MBD3/KAT6A/RRN3/TPX2/SUPT16H/SIRT1/EP300/PRMT5/CSNK2A1/RBBP8/RBBP7/TAF6/RPA3/CDK5RAP3/DDX5/RFC5/CHD4/PRKAB1/MAPK14/TBP/RAD1/RAD50/TAF12/RPL5/TRIM24/RPL23/PIN1/RPA1/MDM2/HUS1/TTC5/DNA2/BARD1/TP53/RPL11/SMYD2/TP53BP2/RPS27A/SSRP1/CHEK1/UBC/RAD9B/JMY/RAD17/SETD9/DYRK1A/HIPK4/PRKAA2/RBBP4/MSX1/HIPK1/TOPBP1/MEAF6/SENP2/ATRIP/TP53INP1/HNRNPK/WRN/TAF3/SPRED1/TAF10/ING5/ING2/U…	97
GO:0097064	ncRNA export from nucleus	29/6280	38/16912	9.80426e-07	5.04466e-05	4.28075e-05	NUP160/SEH1L/NUP50/AAAS/NUP93/NUP88/NUP107/NUP155/NCBP2/NUP153/NUP85/NUP214/NUP210/RAN/NUPL2/SSB/NUP54/NUP58/RANBP2/NUP205/NUP35/NOL6/TSC1/RPSA/NPM1/XPOT/POM121/NUP62/POM121C	29
GO:0060271	cilium assembly	178/6280	362/16912	1.54104e-06	7.42977e-05	6.30467e-05	PRKAR2B/MARK4/PAFAH1B1/EHD3/WWTR1/IFT88/OFD1/CC2D2A/SDCCAG8/SYNE2/CROCC/CFAP20/NDE1/KIFAP3/PCM1/RFX3/HSP90AA1/CDC14B/HSPB11/TNPO1/PIBF1/KIF3C/RFX2/DYNLL1/HAUS4/ABLIM1/SNAP29/TTLL1/IFT27/KIAA0586/TRIP11/NINL/IFT52/KIF3B/CCP110/TUBB4A/PPP2R1A/TTC26/NEURL1/YWHAE/UNC119/EHD1/CEP126/RFX4/CEP70/IFT57/ACTR3/CCDC88A/DNAH6/ALMS1/WRAP73/TROVE2/SSX2IP/NEK2/WDR35/DNAH7/WDR34/CNTRL/BBOF1/IFT43/TTLL5/TCTN3/GOR…	178
GO:0044782	cilium organization	183/6280	375/16912	2.05718e-06	9.19422e-05	7.80193e-05	PRKAR2B/MARK4/PAFAH1B1/EHD3/WWTR1/IFT88/OFD1/CC2D2A/SDCCAG8/SYNE2/CROCC/CFAP20/NDE1/KIFAP3/PCM1/RFX3/HSP90AA1/CDC14B/HSPB11/TNPO1/PIBF1/KIF3C/RFX2/DYNLL1/HAUS4/ABLIM1/SNAP29/TTLL1/IFT27/KIAA0586/TRIP11/NINL/IFT52/KIF3B/CCP110/TUBB4A/PPP2R1A/TTC26/NEURL1/YWHAE/UNC119/EHD1/CEP126/RFX4/CEP70/IFT57/ACTR3/CCDC88A/DNAH6/ALMS1/WRAP73/TROVE2/SSX2IP/NEK2/WDR35/DNAH7/WDR34/CNTRL/BBOF1/IFT43/TTLL5/TCTN3/GOR…	183
GO:0098732	macromolecule deacylation	64/6280	108/16912	2.36095e-06	0.000103258	8.76214e-05	KDM1A/LYPLA2/AKAP8L/ARID4A/HDAC9/ARID4B/HDAC7/HMG20B/HDAC4/MBD3/KDM5A/BAZ2A/SIRT6/REST/RCOR1/SIRT1/EP300/HDAC10/ABHD12/TBL1X/RBBP7/SALL1/AKAP8/TGFB1/ZNHIT1/ABHD17B/MAPK8/CHD4/SUDS3/VEGFA/BCL6/MORF4L2/PHF21A/ABHD13/JDP2/TP53/SIRT3/LYPLAL1/CAMK2D/HDAC8/NACC2/SAP18/DYRK1A/ELK4/PINK1/RBBP4/SPRED1/FNTA/ING2/TADA3/HDAC3/BRMS1/TBL1XR1/PER1/PRKD1/MORF4L1/MAPT/SIRT7/LRRK2/HDAC2/MIER1/SPRED2/C6orf89/RBM14	64
GO:0006914	autophagy	225/6280	475/16912	2.40502e-06	0.000103704	8.79999e-05	POLDIP2/OSBPL7/VPS41/RB1CC1/RRAGD/IFT88/ATP6V0A1/DAPK2/PHF23/PIK3CB/TAB2/VMP1/GNAI3/KDM4A/ROCK1/TBC1D25/VPS35/FUNDC1/RAB7A/TIGAR/TP53INP2/TOLLIP/PSEN1/HSP90AA1/ULK2/RRAGB/CHMP2B/WBP11/CTTN/ATG16L1/DNM1L/DYNLL1/SNX5/SPTLC1/EXOC1/SIRT1/SH3GLB1/SNAP29/XBP1/FBXO7/TSPO/MTMR3/EP300/SPTLC2/HIF1A/TM9SF1/CSNK2A1/MAP1LC3A/SRPX/NPRL3/USP10/KAT8/MTMR9/BNIP3L/RHEB/MAPK8/FBXW7/PPARGC1A/HSPA8/ATG2A/EIF4G2/GAPDH…	225
GO:0061919	process utilizing autophagic mechanism	225/6280	475/16912	2.40502e-06	0.000103704	8.79999e-05	POLDIP2/OSBPL7/VPS41/RB1CC1/RRAGD/IFT88/ATP6V0A1/DAPK2/PHF23/PIK3CB/TAB2/VMP1/GNAI3/KDM4A/ROCK1/TBC1D25/VPS35/FUNDC1/RAB7A/TIGAR/TP53INP2/TOLLIP/PSEN1/HSP90AA1/ULK2/RRAGB/CHMP2B/WBP11/CTTN/ATG16L1/DNM1L/DYNLL1/SNX5/SPTLC1/EXOC1/SIRT1/SH3GLB1/SNAP29/XBP1/FBXO7/TSPO/MTMR3/EP300/SPTLC2/HIF1A/TM9SF1/CSNK2A1/MAP1LC3A/SRPX/NPRL3/USP10/KAT8/MTMR9/BNIP3L/RHEB/MAPK8/FBXW7/PPARGC1A/HSPA8/ATG2A/EIF4G2/GAPDH…	225
GO:0021543	pallium development	89/6280	162/16912	2.78008e-06	0.000117396	9.96186e-05	KDM1A/PAFAH1B1/TACC3/UBA6/PHLPP2/SYNE2/ATP2B4/ASPM/RHOA/LRP6/NDE1/XRCC1/XAB2/PSEN1/GSK3B/BAX/XRN2/LAMB1/EFHC1/NRP1/HIF1A/CSNK2A1/PTPRS/CDK6/OGDH/EZH2/GLI3/LHX2/FGF8/YWHAE/MDK/RTN4/SLC2A1/PROX1/KIF14/LRP1/BBS2/MBOAT7/SMO/PLXNA3/RAN/BTBD3/BCAN/SLC38A2/TRA2B/TMEM14B/ATAT1/TACC2/ATIC/LEF1/ASCL1/BBS4/DLX1/TMEM108/EIF2B5/EGFR/MCPH1/NTRK2/FEZ1/KIRREL3/GART/BTG2/PEX13/CASP3/UQCRQ/SUN1/TSC1/NDEL1/C16orf45…	89
GO:0015985	energy coupled proton transport, down electrochemical gradient	22/6280	27/16912	3.04823e-06	0.000126968	0.000107741	ATP6V0A1/VPS9D1/ATP5F1D/ATP5F1B/ATP5PB/ATP5F1E/ATP5S/ATP5MC2/ATP5F1A/ATP5MC3/ATP5PF/ATP5MC1/STOML2/ATP5F1C/ATP5MG/ATP5ME/CYC1/ATP6V0A2/ATP6/ATP8/ATP5MF/ATP5PO	22
GO:0000045	autophagosome assembly	55/6280	90/16912	3.19213e-06	0.000132064	0.000112065	RB1CC1/IFT88/PHF23/RAB7A/TP53INP2/PSEN1/ULK2/ATG16L1/SH3GLB1/MTMR3/MAP1LC3A/NPRL3/ATG2A/RAB35/PIKFYVE/MFN2/RAB3GAP2/BECN1/TBC1D14/RAB1A/GABARAPL1/ULK3/MAP1LC3B/WDR45B/RALB/RAB5A/ATG3/ATG12/C9orf72/LRSAM1/FEZ1/PIP4K2A/TRAPPC8/WIPI2/PINK1/TP53INP1/PIP4K2C/ATG16L2/ATG4B/GABARAP/RAB33B/UBXN2A/RAB1B/ATG13/ULK1/LRRK2/WDR45/ATG7/MAP1LC3C/SMURF1/ATG9A/UBXN2B/CHMP4A/MAP1LC3B2/PIP4K2B	55
GO:0071453	cellular response to oxygen levels	113/6280	216/16912	3.45549e-06	0.000142	0.000120497	CFLAR/PSMB1/HIPK2/RORA/ENO1/TIGAR/GNB1/DNM1L/PSMD5/SIRT1/EP300/PSMC6/PSMA3/HIF1A/SLC8A3/PSMC1/PSMA6/PSME2/BMP7/PSMA7/PGK1/RGCC/PSMD7/STUB1/EEF2K/ELOB/BNIP3L/PTN/CAV1/CHCHD2/PSMA2/TBL2/PSMD3/PSMD11/UBE2D3/PPARGC1A/CBL/PSMD9/PPARD/VEGFA/CPEB4/FAM162A/ATP6V1A/PSMD14/EPAS1/NFE2L2/EGR1/RWDD3/HIF3A/PSMF1/PSMB2/HP1BP3/COX4I2/CCNB1/VHL/HILPDA/MDM2/EGLN1/ATP6V1G1/MYC/TMBIM6/NPEPPS/TP53/PSMB6/PSMA5/ARNT/RP…	113
GO:0009411	response to UV	76/6280	135/16912	4.34284e-06	0.00017267	0.000146522	KDM1A/SPRTN/MAP4K3/ERCC1/USP28/ERCC8/TMEM161A/HYAL2/RAD18/TIPIN/UBE2A/SDF4/MAP3K4/BAX/SIRT1/CIRBP/EP300/YY1/ACTR5/PTN/MAPK8/CCND1/MSH6/TROVE2/CAT/POLK/CDKN1A/ATF4/EIF2AK4/INO80/CDKN2D/PCNA/CASP9/MEN1/ERCC5/MDM2/REV1/HUS1/XPA/MYC/BRCA2/TP53/DTL/PARP1/PIK3R1/EGFR/CHEK1/IMPACT/XPC/CUL4B/USP1/UVSSA/CASP3/TP53INP1/WRN/METTL3/MFAP4/PCLAF/TP53I13/SCARA3/PBK/FEN1/USP47/TRIAP1/PPID/COPS9/AURKB/NPM1/HIST3H…	76
GO:0035967	cellular response to topologically incorrect protein	89/6280	164/16912	5.44871e-06	0.000211155	0.000179179	POMT2/MBTPS2/DDX11/SEC63/CUL3/CREB3L3/ATXN3/PPP2R5B/UFD1/RNF126/ASNS/NCK2/DERL2/PPP1R15A/BAX/ADD1/EDEM2/DNAJB11/KDELR3/XBP1/EP300/UGGT2/STUB1/BFAR/TBL2/SEC61B/CREB3/GOSR2/CDK5RAP3/TMEM33/HSPA8/CCND1/PACRG/HSPA9/NFE2L2/EDEM3/ZBTB17/ATF6/HSPH1/SERP1/SSR1/ATF4/DNAJB9/POMT1/SEC61G/EDEM1/UGGT1/TOR1A/DERL1/PREB/PARP16/SEC31A/RNF185/TMBIM6/MBTPS1/HDGF/CREB3L4/PDIA6/SRPRB/RNF175/PIK3R1/HYOU1/SERP2/HSPA13…	89
GO:0048194	Golgi vesicle budding	49/6280	79/16912	5.99209e-06	0.000230752	0.000195809	CUL3/NSF/SEC31B/SAR1A/TMED2/CTSZ/VAPA/NAPA/BET1/SEC23IP/GBF1/GOSR2/CTSC/PPP6R3/GOLPH3/TFG/GORASP1/KLHL12/PPP6C/TBC1D20/RAB1A/PREB/SEC31A/USO1/SEC16A/ARFGAP2/SEC24D/SAR1B/MIA3/SEC13/PEF1/PRKCI/GOLGA2/TRAPPC9/TMED10/CNIH2/RAB1B/SEC24C/MCFD2/TRAPPC6B/TMED9/F8/INSIG1/TRAPPC2/MYO18A/TRAPPC4/ANKRD28/ARFGAP3/PDCD6	49
GO:0017038	protein import	103/6280	196/16912	7.08972e-06	0.000264697	0.000224614	KPNA6/PEX3/TNPO3/HYAL2/TIMM21/PSEN1/HSP90AA1/TNPO1/IPO11/MAVS/NUP50/HSP90AB1/SIRT1/TIMM13/MAPK1/SAMM50/TIMM9/NFKBIA/NXT2/FGF9/KPNA3/NUP93/TRPS1/UBR5/TIMM44/PDCD5/TIMM50/TGFB1/GLI3/SEC61B/KPNB1/NUP88/PEX12/GRPEL1/HSPA8/NUP107/MAPK14/PEX7/NUP155/BCL6/OGG1/KPNA1/ECT2/CBLB/IPO13/DNAJC15/CLU/CSE1L/PEX6/CDKN1A/NUP153/NUP85/RPL23/NUP214/PEX1/SMO/RPAIN/RAN/IPO8/ARNTL/TIMM17A/AGT/NUP54/PPP3CA/PRICKLE1/PEX…	103
GO:0071359	cellular response to dsRNA	42/6280	66/16912	1.09319e-05	0.000386913	0.000328322	PUM2/SRRT/MAVS/P2RX7/AGO1/DICER1/PQBP1/TGFB1/CAV1/DDX58/DDX5/NFKB1/DROSHA/IFIH1/TSNAX/ZC3H7A/AGO2/AGO3/MAP2K2/DGCR8/PUM1/ZCCHC11/DHX9/MRPL44/PPP3CA/NCOR1/RALB/EGFR/COLEC12/ADAR/SNIP1/METTL3/SMAD3/MAP2K1/SMAD1/PDE12/SMAD2/PRKRA/NPM1/IFIT1/LIN28B/NCOR2	42
GO:0030968	endoplasmic reticulum unfolded protein response	72/6280	129/16912	1.15465e-05	0.000406319	0.00034479	MBTPS2/DDX11/SEC63/CREB3L3/PPP2R5B/ASNS/NCK2/DERL2/PPP1R15A/BAX/ADD1/EDEM2/DNAJB11/KDELR3/XBP1/EP300/UGGT2/STUB1/BFAR/TBL2/SEC61B/CREB3/GOSR2/CDK5RAP3/TMEM33/CCND1/NFE2L2/EDEM3/ZBTB17/ATF6/SERP1/SSR1/ATF4/DNAJB9/SEC61G/EDEM1/UGGT1/DERL1/PREB/PARP16/SEC31A/TMBIM6/MBTPS1/HDGF/CREB3L4/PDIA6/SRPRB/RNF175/PIK3R1/HYOU1/SERP2/NCK1/AMFR/SHC1/LMNA/EXTL2/ATF3/VCP/TPP1/HSP90B1/EIF2AK3/CTDSP2/PTPN2/BHLHA15/C…	72
GO:0007031	peroxisome organization	23/6280	30/16912	1.18546e-05	0.000414776	0.000351966	PEX3/ZFAND6/DNM1L/MAVS/ABCD1/LONP2/PEX12/PEX7/SCP2/ABCD3/PEX6/PEX1/PEX11B/PEX5/PEX10/PEX19/PEX13/PEX2/TMEM135/PEX11A/MFF/PLA2G16/PEX26	23
GO:0002474	antigen processing and presentation of peptide antigen via MHC class I	55/6280	93/16912	1.28773e-05	0.000440489	0.000373785	PSMB1/VAMP3/CYBA/SNAP23/PSMD5/PSMC6/PSMA3/PSMC1/PSMA6/PSME2/PSMA7/PSMD7/IKBKB/PSMA2/PSMD3/PSMD11/PSMD9/LNPEP/PSMD14/NCF2/PSMF1/PSMB2/CANX/ITGAV/SEC31A/TAPBPL/PSMB6/PSMA5/SEC24D/SAR1B/MR1/SEC13/PSMD4/PSMB4/PSMC2/ERAP1/PSMC3/B2M/PDIA3/TAP1/PSMD2/SEC24C/PSMD13/BCAP31/PSMD12/PSMB8/HLA-C/HLA-E/HLA-F/PSMB10/HLA-A/CHUK/HLA-B/PSMB9/PSMB3	55
GO:1905037	autophagosome organization	55/6280	93/16912	1.28773e-05	0.000440489	0.000373785	RB1CC1/IFT88/PHF23/RAB7A/TP53INP2/PSEN1/ULK2/ATG16L1/SH3GLB1/MTMR3/MAP1LC3A/NPRL3/ATG2A/RAB35/PIKFYVE/MFN2/RAB3GAP2/BECN1/TBC1D14/RAB1A/GABARAPL1/ULK3/MAP1LC3B/WDR45B/RALB/RAB5A/ATG3/ATG12/C9orf72/LRSAM1/FEZ1/PIP4K2A/TRAPPC8/WIPI2/PINK1/TP53INP1/PIP4K2C/ATG16L2/ATG4B/GABARAP/RAB33B/UBXN2A/RAB1B/ATG13/ULK1/LRRK2/WDR45/ATG7/MAP1LC3C/SMURF1/ATG9A/UBXN2B/CHMP4A/MAP1LC3B2/PIP4K2B	55
GO:0140014	mitotic nuclear division	133/6280	267/16912	1.38094e-05	0.000468631	0.000397666	CDC27/NCAPD2/AKAP8L/ANLN/TACC3/CUL3/TUBG2/PHF23/ANAPC4/RIOK2/CTDP1/WAPL/CDK13/RHOA/KIF2A/CDC42/SMC1A/NDE1/KIF22/NDC80/CDC14B/PIBF1/PDS5B/CHMP2B/ATRX/SEH1L/TPX2/BIRC5/KIF4A/KLHL22/HIRA/PRMT5/MYBL2/BMP7/KIF3B/XIAP/RGCC/ARHGEF10/AKAP8/TGFB1/PPP2R1A/FGF8/SMC3/UBE2S/KPNB1/NCAPG/CDKN1B/FBXO5/PDGFRB/WRAP73/NEK2/NSL1/CENPF/KIF14/NEK6/SLF2/DUSP1/TEX14/NAA50/KIF18A/PDS5A/ZWINT/OBSL1/BECN1/PIN1/TUBGCP6/INO8…	133
GO:0046794	transport of virus	39/6280	61/16912	1.91015e-05	0.000615571	0.000522354	NUP160/SEH1L/EPS15/NUP50/AAAS/KPNA3/NUP93/CAV1/KPNB1/NUP88/NUP107/NUP155/KPNA1/NUP153/NUP85/NUP214/BST2/NUP210/RAN/NUPL2/NUP54/NUP58/VPS37B/MVB12A/RPS27A/DYNLT1/UBC/RANBP2/NUP205/VPS37A/VPS28/NUP35/UBB/KPNA2/KPNA4/POM121/NUP62/UBA52/POM121C	39
GO:0038093	Fc receptor signaling pathway	97/6280	186/16912	1.94678e-05	0.000624091	0.000529585	PSMB1/FYN/GAB2/PIK3CB/CUL1/CYFIP2/TAB2/NCKAP1/ELMO2/CDC42/ACTB/HSP90AA1/LAT2/MAP3K1/PSMD5/HSP90AB1/MAPK1/PSMC6/PSMA3/PSMC1/PSMA6/NFKBIA/PSME2/NFATC2/PSMA7/PSMD7/IKBKB/WASL/PSMA2/RAPGEF1/MAPK8/PSMD3/PSMD11/NFKB1/MAPK10/PSMD9/SKP1/ACTR3/PSMD14/SOS1/WIPF1/RAP1A/WIPF3/PLCG1/PSMF1/PSMB2/NFATC1/KRAS/VAV3/RAC1/MYO1G/ACTR2/PPP3CA/PSMB6/BCL10/PSMA5/RPS27A/MYO10/PIK3R1/PAK1/DOCK1/UBC/NCK1/WASF2/PSMD4/PSMB4…	97
GO:0051656	establishment of organelle localization	208/6280	446/16912	1.99519e-05	0.00063628	0.000539928	PAFAH1B1/SYN1/STARD3NL/CENPQ/GAB2/CUL3/KIF1B/SYNE2/CROCC/RIOK2/NTN1/PRKCZ/PFN2/CDC42/NDE1/NSF/DLG1/KIFAP3/MLH1/PCM1/KIF22/RIMS1/PSEN1/NDC80/CADPS2/PIBF1/CHMP2B/KIF3C/SEH1L/TMED2/LAT2/DNM1L/P2RX7/TMEM230/SNAP23/STX1B/SNAP29/MYH9/TRIM9/HIF1A/DNAJC5/CTSZ/SNPH/KIF3B/SYT17/SPG11/NAPA/RAB3A/BET1/STX1A/WASL/DNM1/SEC23IP/GBF1/ARHGAP21/KPNB1/GOSR2/NUP88/GOSR1/SLC9A3R1/CTSC/PPP6R3/CBL/LIN7A/STX2/TFG/SNX4/G…	208
GO:0072524	pyridine-containing compound metabolic process	92/6280	175/16912	2.09249e-05	0.000657307	0.00055777	NADK/DERA/NUP160/MPC1/PFKP/PKM/HDAC4/ENO1/SIRT6/TIGAR/PGM1/ME2/SEH1L/P2RX7/DLD/NUP50/AAAS/HIF1A/PGK1/NUP93/QPRT/GPI/NAMPT/OGDH/NMRK1/ENO3/NUP88/PPARGC1A/PDHX/NUP107/GAPDH/TPI1/ENO2/LDHB/NNT/NUP155/PFKFB4/GPD2/KMO/PFKFB2/NUP153/NUP85/NUP214/NUP210/LDHA/PSAT1/NT5E/NUPL2/IDH1/PARP9/PARP16/NUP54/NUP58/NCOR1/PFKL/PGD/ARNT/MDH2/NAPRT/ALDOA/PFKM/NADK2/RANBP2/NUP205/ADPGK/PDXK/PRKAA2/NUP35/NAXE/NMNAT3/PG…	92
GO:0072525	pyridine-containing compound biosynthetic process	73/6280	133/16912	2.19871e-05	0.000683387	0.000579901	NADK/NUP160/PFKP/PKM/HDAC4/ENO1/SIRT6/TIGAR/PGM1/SEH1L/P2RX7/NUP50/AAAS/HIF1A/PGK1/NUP93/QPRT/GPI/NAMPT/OGDH/NMRK1/ENO3/NUP88/PPARGC1A/NUP107/GAPDH/TPI1/ENO2/NUP155/PFKFB4/KMO/PFKFB2/NUP153/NUP85/NUP214/NUP210/LDHA/PSAT1/NUPL2/PARP9/PARP16/NUP54/NUP58/NCOR1/PFKL/ARNT/NAPRT/ALDOA/PFKM/NADK2/RANBP2/NUP205/ADPGK/PDXK/PRKAA2/NUP35/NAXE/NMNAT3/PGAM2/PGM2L1/NNMT/DDIT4/STAT3/PFKFB3/NADSYN1/NMNAT1/DHTKD1…	73
GO:0016241	regulation of macroautophagy	86/6280	162/16912	2.38068e-05	0.000732507	0.000621583	POLDIP2/RB1CC1/RRAGD/IFT88/ATP6V0A1/PHF23/GNAI3/TBC1D25/VPS35/TIGAR/RRAGB/SNX5/SPTLC1/EXOC1/SIRT1/SH3GLB1/MTMR3/SPTLC2/HIF1A/NPRL3/BNIP3L/RHEB/MAPK8/GAPDH/PRKAB1/ATP6V1A/PIKFYVE/HTRA2/MFN2/EXOC8/RRAGC/ATP6V0B/RAB3GAP2/VPS26A/CAPNS1/BECN1/VPS13C/SNX6/EXOC4/TBC1D14/LAMTOR5/USP30/CALCOCO2/ATP6V1G1/NPC1/ATP6V1C2/RALB/RAB5A/RUBCN/ATP6V1B2/C9orf72/LRSAM1/SESN3/FEZ1/PIP4K2A/VPS26B/SCOC/ATP6V1C1/LARP1/PI…	86
GO:0007018	microtubule-based movement	149/6280	309/16912	3.8237e-05	0.0010642	0.000903052	AP2B1/PAFAH1B1/DNAH9/IFT88/OFD1/KIF1B/SYNE2/MYO9A/PRKCZ/KIF2A/CFAP20/CDC42/NDE1/KIFAP3/PCM1/MYH7B/KIF22/RFX3/HSPB11/TNPO1/KIF3C/DYNLL1/KIF16B/KIF4A/MYO9B/TTLL1/MYH9/IFT27/HIF1A/TRIP11/IFT52/KIF3B/SPG11/DNAH11/TTC26/ARHGAP21/KPNB1/HSPA8/FXR1/IFT57/ACTR3/DNAH6/TRAK2/KIF21B/SSX2IP/KIF14/WDR35/DNAH7/WDR34/IFT43/KIF18A/CLTA/DNAI1/TTC21B/BBS2/DYNLRB1/KLC1/KTN1/RHOT1/WDR60/IFT22/FXR2/KIF1C/KIF1A/MAP1B/A…	149
GO:0051031	tRNA transport	25/6280	35/16912	3.90737e-05	0.0010777	0.000914499	NUP160/SEH1L/NUP50/AAAS/NUP93/NUP88/NUP107/NUP155/NUP153/NUP85/NUP214/NUP210/RAN/NUPL2/SSB/NUP54/NUP58/RANBP2/NUP205/NUP35/NOL6/XPOT/POM121/NUP62/POM121C	25
GO:0016358	dendrite development	109/6280	216/16912	3.97506e-05	0.00109145	0.000926169	SARM1/ARHGAP44/CDKL3/PAFAH1B1/FYN/UBA6/ARID1B/CTNNA2/RHOA/MEF2A/ACSL4/MAPK6/CDC42/NCK2/PICALM/SCARF1/MAP2/PSEN1/MEF2C/DNM1L/NRP1/BMP7/PQBP1/FBXO31/EEF2K/PTPRS/COBL/WASL/TMEM106B/EZH2/NEURL1/RAPGEF2/CAPRIN2/SLC11A2/DBN1/FXR1/GORASP1/TRAK2/EPHA4/CAMSAP2/KLF7/OBSL1/PREX1/YWHAH/FXR2/RTN4IP1/MAP1B/BTBD3/DCLK1/KIDINS220/LRP4/ADGRB3/CAPRIN1/DOCK10/KIAA0319/ACTR2/ZNF365/PPP3CA/BBS4/IQGAP1/MINK1/APP/RERE/…	109
GO:0010506	regulation of autophagy	147/6280	305/16912	4.42706e-05	0.00119414	0.00101331	POLDIP2/OSBPL7/RB1CC1/RRAGD/IFT88/ATP6V0A1/DAPK2/PHF23/PIK3CB/TAB2/GNAI3/KDM4A/ROCK1/TBC1D25/VPS35/TIGAR/TP53INP2/ULK2/RRAGB/WBP11/CTTN/DNM1L/SNX5/SPTLC1/EXOC1/SIRT1/SH3GLB1/XBP1/FBXO7/TSPO/MTMR3/EP300/SPTLC2/HIF1A/NPRL3/USP10/KAT8/MTMR9/BNIP3L/RHEB/MAPK8/FBXW7/EIF4G2/GAPDH/PRKAB1/DAP/ATP6V1A/PIKFYVE/HTRA2/WDR75/PARK7/LEPR/MFN2/ZBTB17/EXOC8/RRAGC/ATP6V0B/RAB3GAP2/VPS26A/CAPNS1/BECN1/WDR24/EIF2AK4…	147
GO:0016311	dephosphorylation	211/6280	458/16912	4.48297e-05	0.00120391	0.0010216	MTMR7/PON1/PPP5C/PNKP/PHLPP2/INPP4A/PPP1R12A/CTDP1/WNK1/MTMR1/EYA2/PLPP1/ROCK1/INPP5A/PPP2R5B/SMG6/PTPN21/PPP2R3A/DLG1/NT5C2/PPP1R12B/TIGAR/PPP2R5C/MEF2C/CDC14B/PHLPP1/DLG3/GSK3B/MTMR2/PPP1R15A/PHACTR3/PTPN4/FKBP1A/PDPR/TGFB2/GPATCH2/HSP90AB1/MTMR3/ITPK1/APEX1/PCIF1/CSNK2A1/LPIN2/CPPED1/IMPAD1/IKBKB/MTMR9/PPP2CB/URI1/TIMM50/TGFB1/PTPRS/PPP2R1A/ELL/PTN/PTPRZ1/CDK5RAP3/DUSP3/YWHAE/PPP6R3/PTPMT1/CSR…	211
GO:0099111	microtubule-based transport	76/6280	142/16912	4.81009e-05	0.00127499	0.00108191	PAFAH1B1/IFT88/KIF1B/SYNE2/PRKCZ/CDC42/NDE1/KIFAP3/PCM1/HSPB11/TNPO1/KIF3C/DYNLL1/KIF4A/IFT27/HIF1A/TRIP11/IFT52/KIF3B/SPG11/TTC26/ARHGAP21/HSPA8/FXR1/IFT57/TRAK2/SSX2IP/WDR35/WDR34/IFT43/TTC21B/DYNLRB1/RHOT1/WDR60/IFT22/FXR2/KIF1A/MAP1B/AP3B1/BLOC1S1/KIF23/DYNC2LI1/RAB1A/LRPPRC/ARL3/RHOT2/SOD1/APP/TMEM108/SYBU/FEZ1/BICD1/DST/WDR19/AP3S2/COPG2/BICDL2/IFT122/SUN1/BORCS5/NDEL1/TTC21A/UBB/CNIH2/RAB6…	76
GO:0000281	mitotic cytokinesis	41/6280	67/16912	5.33155e-05	0.00140108	0.00118891	ANLN/RHOA/KIF4A/EFHC1/UNC119/RAB35/ECT2/RTKN/CENPA/SPTBN1/STMN1/SEPT7/CIT/STAMBP/MYH10/APC/ESPL1/CKAP2/KIF23/ARL3/KIF20B/USP8/SEPT11/BRCA2/BBS4/JTB/ARF1/ANKRD53/TRIM36/RHOC/SON/MAP9/SEPT8/SEPT2/PDCD6IP/CFL1/SNX33/SEPT1/SEPT5/SEPT10/NUP62	41
GO:0010975	regulation of neuron projection development	206/6280	447/16912	5.35701e-05	0.00140175	0.00118948	CFLAR/SARM1/KDM1A/ITGA3/TNFRSF12A/IFRD1/ARHGAP44/CDKL3/PAFAH1B1/FYN/SEMA3B/RUFY3/CNTN1/VIM/LRRC7/LTK/NTN1/RHOA/PPP2R5B/MAPK6/CRMP1/SCARF1/PLXNA2/MAP2/CBFA2T2/RIMS1/PSEN1/MEF2C/ULK2/RRN3/CTTN/DNM1L/NRCAM/DPYSL2/SEMA4G/NRP1/STX1B/LGALS1/FBXO7/ADNP/BMP7/CTSZ/PQBP1/STK24/METRN/FBXO31/EEF2K/SYT17/PTPRS/SCN1B/PTN/COBL/TMEM106B/EZH2/KANK1/NCS1/RAPGEF1/SETX/NEURL1/PMP22/RAPGEF2/CAPRIN2/UST/SNX3/TMEM30A/V…	206
GO:0016458	gene silencing	130/6280	266/16912	5.38079e-05	0.00140198	0.00118968	POLR2J/SCMH1/UBR2/NUP160/POLR2B/KCNQ1/PUM2/ELAVL1/PABPC1/MBD3/EED/BAZ2A/SIRT6/RIF1/SEH1L/SRRT/TNRC6A/AGO1/NUP50/CDC45/AAAS/SIRT1/H2AFY2/POLR2E/HIRA/POLR2F/DDX17/TNRC6B/DICER1/NUP93/POLR2C/ERI1/POLR2I/TGFB1/H2AFV/NUP88/DDX5/SOX6/NUP107/CNOT2/CNOT6/DROSHA/FAM172A/NUP155/FXR1/NCBP2/TSNAX/ARID1A/ATAD2B/HELLS/ZC3H7A/MORF4L2/AGO2/NUP153/CNOT1/NUP85/AGO3/NUP214/MAP2K2/DGCR8/HAT1/DNMT1/CHMP1A/ZNF304/NUP2…	130
GO:0001701	in utero embryonic development	149/6280	312/16912	6.98986e-05	0.00178329	0.00151324	ALS2/FUT8/APBA2/CUL3/RCN1/YBX3/FGFR2/ZFAT/VASH1/MBD3/GLI2/XAB2/UBE2A/NCOA1/RRN3/TMED2/ADD1/MAPK1/RTCB/MYH9/HIF1A/CHD8/GINS1/STK4/BMP7/MIB1/RBBP8/STK3/GPI/ELL/ETV2/DNAJB6/RARRES2/GLI3/KDM4C/ZFAND5/BMPR1A/ZMIZ1/DUSP3/SOX6/CNOT2/BYSL/VEGFA/MAN2A1/PCDH12/EPB41L5/ACVR1/BIRC6/EPAS1/MFN2/NEK2/PKD2/GNA13/RDH10/PLCG1/BMP2/OVOL2/EIF2S2/SBDS/SMO/DAD1/LATS1/INPP5K/NASP/CCNB1/KIDINS220/HEY2/EGLN1/EIF4E2/CCM2/…	149
GO:1900034	regulation of cellular response to heat	46/6280	78/16912	7.08638e-05	0.00180041	0.00152777	NUP160/HSP90AA1/GSK3B/SEH1L/NUP50/AAAS/HSP90AB1/SIRT1/MAPK1/EP300/NUP93/DNAJB6/RPA3/BAG1/NUP88/YWHAE/CRYAB/HSPA8/CHORDC1/PTGES3/NUP107/NUP155/HSPH1/NUP153/NUP85/NUP214/DNAJB1/NUP210/RPA1/NUPL2/NUP54/NUP58/CAMK2D/BAG3/RANBP2/NUP205/MAPKAPK2/NUP35/DNAJC7/MAPT/POM121/MTOR/HSPA1A/NUP62/HSBP1/POM121C	46
GO:0007059	chromosome segregation	167/6280	355/16912	7.22349e-05	0.0018234	0.00154728	CDC27/SLC25A5/PAFAH1B1/NCAPD2/AKAP8L/DDX11/TACC3/NUP160/CENPQ/CUL3/TUBG2/PHF23/ANAPC4/PUM2/RIOK2/WAPL/KIF2A/CDC42/RAD18/SMC1A/NDE1/MLH1/KIF22/NDC80/CDC14B/PIBF1/PDS5B/CHMP2B/ATRX/SEH1L/DYNLL1/BIRC5/NUDC/KIF4A/KLHL22/HIRA/CENPM/REC8/CSNK2A1/UBE2I/AKAP8/CCNE1/PPP2R1A/SMC3/KPNB1/FBXW7/NCAPG/NUP107/NR3C1/ECT2/NEK11/ACTR3/CENPA/PPP1R7/NEK2/NSL1/CENPF/KIF14/NEK6/SLF2/DUSP1/TEX14/NAA50/KIF18A/PDS5A/NAA6…	167
GO:0051648	vesicle localization	126/6280	258/16912	7.23644e-05	0.0018234	0.00154728	PAFAH1B1/SYN1/STARD3NL/CUL3/PRKCZ/PFN2/NDE1/NSF/KIFAP3/RIMS1/PSEN1/CADPS2/TMED2/DNM1L/P2RX7/TMEM230/SNAP23/STX1B/SNAP29/TRIM9/DNAJC5/CTSZ/SNPH/KIF3B/SYT17/SPG11/NAPA/RAB3A/BET1/STX1A/WASL/DNM1/SEC23IP/GBF1/GOSR2/GOSR1/CTSC/PPP6R3/LIN7A/STX2/TFG/GORASP1/ITGA4/TRAK2/RAP1A/KLHL12/MREG/PCDH17/PPP6C/BBS2/NAPB/TBC1D20/ACTN4/EXOC4/SNAP25/SYT11/AP3B1/SYT6/BLOC1S1/TOR1A/SYTL2/KIF23/FNBP1L/RAB1A/PREB/PREPL…	126
GO:0030518	intracellular steroid hormone receptor signaling pathway	73/6280	137/16912	8.11421e-05	0.00198733	0.00168639	CRY1/MED24/PPP5C/RNF14/UFL1/MED17/THRAP3/RNF4/PLPP1/RHOA/PIAS2/NCOA1/SIRT1/DDX17/EP300/AXIN1/TRIP4/UBR5/CCNE1/DDX5/UFSP2/PPARGC1A/CNOT2/NR3C1/UBE3A/FOXP1/KDM3A/PARK7/PADI2/ARID1A/UFM1/NCOA3/PMEPA1/CNOT1/SMARCA4/RNF6/YWHAH/LATS1/RAN/WBP2/ARNTL/CDK7/YAP1/TGFB1I1/PARP1/SKP2/NR6A1/PAK1/NODAL/RUNX1/PRMT2/CRIPAK/MED30/GPER1/TRIM68/KMT2D/CTNNB1/AR/TADA3/CYP7B1/KAT5/MED16/TAF7/PER1/NRIP1/STRN3/KANK2/DDRG…	73
GO:0070498	interleukin-1-mediated signaling pathway	56/6280	100/16912	9.22301e-05	0.00219737	0.00186462	PSMB1/CUL1/TAB2/TOLLIP/PSMD5/PSMC6/PSMA3/PSMC1/PSMA6/NFKBIA/PSME2/PSMA7/PSMD7/IKBKB/PSMA2/MAP3K8/PSMD3/PSMD11/MAP2K6/NFKB1/PSMD9/SKP1/PSMD14/EGR1/PSMF1/PSMB2/PELI2/PSMB6/PSMA5/RPS27A/UBC/PSMD4/PSMB4/SQSTM1/PSMC2/OTUD4/PSMC3/BTRC/TNIP2/UBB/MYD88/PSMD2/UBE2N/PLCB1/PSMD13/PSMD12/PELI1/ZNF675/MAP3K3/PSMB8/PSMB10/CHUK/UBA52/PSMB9/UBE2V1/PSMB3	56
GO:0090263	positive regulation of canonical Wnt signaling pathway	71/6280	133/16912	9.34436e-05	0.00221766	0.00188183	PSMB1/WNK1/ASPM/FGFR2/VPS35/LRP6/PSMD5/PSMC6/PSMA3/GSKIP/PSMC1/PSMA6/PSME2/PSMA7/TBL1X/XIAP/FGF9/PSMD7/AXIN1/UBR5/CAV1/SFRP4/PSMA2/PSMD3/PSMD11/NFKB1/PSMD9/CAPRIN2/PSMD14/USP34/WLS/RNF146/SOX4/PSMF1/PSMB2/PIN1/ZBED3/ARNTL/YAP1/USP8/PSMB6/PSMA5/RPS27A/UBC/PSMD4/PSMB4/PSMC2/VCP/PSMC3/ILK/GPRC5B/RBPJ/USP47/UBB/TNKS/PSMD2/RUVBL1/CTDNEP1/TBL1XR1/PSMD13/RNF220/TMEM198/LRRK2/PSMD12/PSMB8/LGR4/PSMB10/DDX…	71
GO:0034198	cellular response to amino acid starvation	29/6280	44/16912	9.95158e-05	0.00233462	0.00198109	RRAGD/RRAGB/SEH1L/GCN1/SH3GLB1/MAPK1/MAP1LC3A/NPRL3/MAPK8/DAP/RRAGC/KPTN/CDKN1A/BECN1/WDR24/ATF4/EIF2AK4/LARS/SLC38A2/SESN3/IMPACT/ATF3/MIOS/EIF2AK3/UCP2/RNF152/PRKD1/SZT2/MTOR	29
GO:0071166	ribonucleoprotein complex localization	70/6280	131/16912	0.000100262	0.00234315	0.00198833	AKAP8L/NUP160/THOC3/ZC3H11A/RIOK2/SMG6/THOC1/SEH1L/ALKBH5/NUP50/AAAS/THOC5/NUP93/NUP88/DDX25/MAGOHB/NUP107/SRSF9/SRSF3/NUP155/NCBP2/RPS15/SRSF4/SMG7/FYTTD1/SRSF6/NUP153/NUP85/THOC2/NUP214/THOC6/NUP210/RAN/EIF5A/SRRM1/NUPL2/WDR33/SSB/NUP54/NUP58/DHX38/FIP1L1/RANBP2/NUP205/SMG1/CHTOP/CPSF4/SRSF2/NXF1/NUP35/IWS1/SLBP/ABCE1/SLU7/NOL6/TSC1/CPSF2/RPSA/AGFG1/NPM1/SETD2/XPOT/SRSF10/POM121/SDAD1/DDX39B/SM…	70
GO:0032886	regulation of microtubule-based process	99/6280	197/16912	0.000107449	0.00246408	0.00209094	PAFAH1B1/TACC3/STMN4/PHLDB1/RNF4/RHOA/NAV3/RASSF1/CFAP20/SMC1A/MAP2/GSK3B/CHMP2B/KLHL42/TPX2/TUBB4A/CLIP3/DNAH11/SMC3/TRIM37/SLAIN2/CHORDC1/CDKN1B/MDM1/SENP6/CEP70/KAT2B/CHMP3/STMN1/NEK2/CAMSAP2/KIF18A/GPSM2/BBS2/RHOT1/MACF1/AKAP9/GNAI1/CAMSAP1/CEP85/CHMP2A/CHMP1A/MAP1B/PSRC1/ROCK2/APC/CKAP2/BORA/RAC1/ATAT1/NUMA1/CCDC65/BBS4/CLTC/CCDC40/TBCD/PLK4/PRUNE1/ANKRD53/PHLDB2/MCPH1/PAK1/RPS3/CHEK1/FEZ1/B…	99
GO:0070482	response to oxygen levels	173/6280	372/16912	0.000115167	0.00258302	0.00219188	CFLAR/ABCB4/PSMB1/CYBA/HIPK2/PKM/RHOA/FUNDC1/RORA/XRCC1/ENO1/TIGAR/GNB1/PLOD1/MMP2/DNM1L/ALKBH5/ANGPT2/TGFB2/PSMD5/SIRT1/EP300/PSMC6/PSMA3/HIF1A/SLC8A3/PSMC1/PSMA6/PSME2/BMP7/PSMA7/CST3/PGK1/RGCC/PSMD7/STUB1/EEF2K/ELOB/HMOX2/PLAT/BNIP3L/TGFB1/PTN/CAV1/CHCHD2/PSMA2/TBL2/PDLIM1/PSMD3/PSMD11/UBE2D3/PPARGC1A/CRYAB/CBL/PSMD9/CDKN1B/PPARD/VEGFA/PDGFRB/CPEB4/FAM162A/ATP6V1A/PSMD14/EPAS1/NFE2L2/CREB1/PGF…	173
GO:0046434	organophosphate catabolic process	110/6280	223/16912	0.000121863	0.0027005	0.00229156	MTMR7/PON1/GDE1/DERA/NUP160/ENTPD2/PFKP/PKM/HDAC4/INPP5A/SCARB1/ENO1/UNG/NT5C2/SIRT6/TIGAR/PGM1/SEH1L/MTMR2/P2RX7/NUP50/AAAS/HIF1A/ABHD12/SAMHD1/PGK1/NUP93/GPI/PDE4C/OGDH/NUDT1/ENO3/NUP88/PPARGC1A/NUP107/GAPDH/TPI1/ENO2/PDE10A/PDE8B/NUP155/OGG1/PFKFB4/PFKFB2/PLCG1/NUP153/NUP85/NT5C/NUP214/DUT/MBD4/LDLR/NUP210/INPP5K/IMPA1/AMPD3/LDHA/PNPLA8/NT5E/EGLN1/NUPL2/IDH1/PDE5A/NUP54/TDG/NUP58/NCOR1/PFKL/AR…	110
GO:1903362	regulation of cellular protein catabolic process	113/6280	230/16912	0.000122168	0.0027005	0.00229156	GCLC/ANKIB1/OSBPL7/RHBDF1/NUB1/RNF14/UFL1/RNF19A/HIPK2/ATXN3/VPS35/TRIB2/CHFR/DERL2/ARAF/SENP1/PSEN1/HSP90AA1/GSK3B/EDEM2/HSP90AB1/XBP1/PSMC6/PSMC1/PSME2/USP14/AXIN1/STUB1/RNF40/LAPTM4B/WDR91/CAV1/CDK5RAP3/FBXW7/CTSC/CD81/CSNK1A1/UBE3A/PSMD14/NFE2L2/EPHA4/PARK7/FBXL5/RAD23B/CLU/RPL5/LRP1/RPL23/PSMF1/PRKCG/LDLR/DDA1/ATP5IF1/LATS1/EDEM1/UBAC2/MDM2/IL33/UQCC2/RNF144B/SDCBP/RDX/ATRAID/BBS7/PRICKLE1/R…	113
GO:0031331	positive regulation of cellular catabolic process	155/6280	330/16912	0.000141311	0.00306901	0.00260427	GCLC/ANKIB1/OSBPL7/ABHD5/NUB1/RNF14/RNF19A/PIK3CB/GNAI3/ATXN3/ROCK1/VPS35/PABPC1/TRIB2/CHFR/NRDC/ITCH/TP53INP2/PSEN1/HSP90AA1/GSK3B/BAX/KHSRP/EDEM2/P2RX7/SPTLC1/SIRT1/SH3GLB1/XBP1/FBXO7/TNRC6B/PSMC6/SPTLC2/HIF1A/PSMC1/AXIN1/STUB1/RNF40/BNIP3L/ZC3HAV1/CAV1/FBXW7/SH3D19/CTSC/CD81/QKI/CSNK1A1/PFKFB4/NFE2L2/PARK7/MFN2/FBXL5/RAB3GAP2/CLU/LRP1/PFKFB2/AGO2/CNOT1/HNRNPR/BECN1/METTL16/EIF2AK4/VPS13C/LDLR/…	155
GO:0021762	substantia nigra development	28/6280	43/16912	0.000179291	0.00369629	0.00313656	RHOA/CDC42/ACTB/DYNLL1/FGF9/YWHAE/SUDS3/RAD1/GNB4/ATP5PB/PADI2/ZNF430/COX6B1/YWHAH/YWHAQ/CALM2/SEC16A/ATP5PF/CALM3/ZNF148/NDRG2/CKB/CNP/CCDC14/BASP1/POTEE/CALM1/NDUFS3	28
GO:0031050	dsRNA fragmentation	29/6280	45/16912	0.000180828	0.00370304	0.00314229	PUM2/SRRT/AGO1/DICER1/TGFB1/DDX5/DROSHA/TSNAX/ZC3H7A/AGO2/AGO3/MAP2K2/DGCR8/PUM1/ZCCHC11/MRPL44/PPP3CA/NCOR1/EGFR/ADAR/SNIP1/METTL3/SMAD3/MAP2K1/SMAD1/SMAD2/PRKRA/LIN28B/NCOR2	29
GO:0070918	production of small RNA involved in gene silencing by RNA	29/6280	45/16912	0.000180828	0.00370304	0.00314229	PUM2/SRRT/AGO1/DICER1/TGFB1/DDX5/DROSHA/TSNAX/ZC3H7A/AGO2/AGO3/MAP2K2/DGCR8/PUM1/ZCCHC11/MRPL44/PPP3CA/NCOR1/EGFR/ADAR/SNIP1/METTL3/SMAD3/MAP2K1/SMAD1/SMAD2/PRKRA/LIN28B/NCOR2	29
GO:0031570	DNA integrity checkpoint	85/6280	167/16912	0.000184458	0.00376478	0.00319468	CRY1/USP28/FOXN3/TIPIN/THOC1/CNOT4/CDC14B/BAX/MAP3K20/WDR76/CLSPN/CDC45/THOC5/EP300/STK4/RBBP8/RGCC/FBXO31/STK3/CDK5RAP3/CCND1/CDKN1B/CNOT2/MAPK14/CNOT6/RAD1/NEK11/GADD45A/CDKN1A/SOX4/CNOT1/EIF2AK4/PCNA/CCNB1/TAOK3/MDM2/HUS1/DNA2/CNOT6L/FANCI/TP53/DTL/INTS7/RPS27A/ETAA1/CHEK1/ORAOV1/UBC/RAD9B/CENPJ/RAD17/XPC/EME1/DONSON/BTG2/NAE1/TAOK1/MRNIP/PEA15/ABRAXAS1/TOPBP1/ATRIP/CDT1/RFWD3/FEM1B/CRADD/UBB/…	85
GO:0000188	inactivation of MAPK activity	19/6280	26/16912	0.00021075	0.00423089	0.00359021	PPP2R1A/CAV1/DUSP3/DUSP16/DUSP22/PPP2CA/DUSP1/GPS2/DUSP5/RGS3/DUSP6/DUSP10/MBIP/SPRED1/DUSP18/GPS1/DUSP8/SPRED2/DUSP14	19
GO:0009896	positive regulation of catabolic process	178/6280	388/16912	0.000222376	0.00439229	0.00372716	GCLC/ANKIB1/OSBPL7/ABHD5/NUB1/RNF14/SNX1/RNF19A/PIK3CB/GNAI3/ATXN3/ROCK1/VPS35/PABPC1/TRIB2/CHFR/NSF/RAB7A/NRDC/ITCH/TP53INP2/PSEN1/HSP90AA1/GSK3B/BAX/KHSRP/EDEM2/P2RX7/SPTLC1/SIRT1/SH3GLB1/XBP1/FBXO7/TNRC6B/PSMC6/SPTLC2/HIF1A/PSMC1/CSNK2A1/AXIN1/STUB1/RNF40/BNIP3L/OAZ1/ZC3HAV1/CAV1/FBXW7/SH3D19/CTSC/CD81/CDKN1B/QKI/CSNK1A1/PFKFB4/NFE2L2/PARK7/MFN2/FBXL5/RAB3GAP2/CLU/WWP1/LRP1/PFKFB2/AGO2/CNOT1/S…	178
GO:2001233	regulation of apoptotic signaling pathway	173/6280	376/16912	0.00022595	0.00444853	0.00377488	GCLC/CFLAR/KDM1A/SLC25A5/TNFRSF12A/FYN/ZMYND11/BID/RB1CC1/DAPK2/CTNNA1/YBX3/TMEM161A/EYA2/HYAL2/MNT/NCK2/ENO1/PSEN1/STRADB/GSK3B/GSTP1/RRN3/CTTN/DNAJA1/BAX/DNM1L/DYNLL1/ZC3HC1/SIRT1/NRP1/XBP1/TIMP3/BIK/HIF1A/STK4/SRPX/STK3/IL7/PIH1D1/URI1/PDCD5/PIAS4/PPP2R1A/GSDME/CAV1/CREB3/MAPK8/YWHAE/SLC9A3R1/FBXW7/CTSC/MADD/LTBR/SOD2/FAM162A/ACVR1/HTRA2/BIRC6/NFE2L2/PARK7/IVNS1ABP/TXNDC12/WDR35/HSPH1/CLU/PPP3…	173
GO:0042866	pyruvate biosynthetic process	56/6280	103/16912	0.000265031	0.0051118	0.00433771	NUP160/PFKP/PKM/HDAC4/ENO1/SIRT6/TIGAR/PGM1/SEH1L/P2RX7/NUP50/AAAS/HIF1A/PGK1/NUP93/GPI/OGDH/ENO3/NUP88/PPARGC1A/NUP107/GAPDH/TPI1/ENO2/NUP155/PFKFB4/PFKFB2/NUP153/NUP85/NUP214/NUP210/LDHA/SDS/NUPL2/NUP54/NUP58/NCOR1/PFKL/ARNT/ALDOA/PFKM/RANBP2/NUP205/ADPGK/PRKAA2/NUP35/PGAM2/PGM2L1/DDIT4/STAT3/PFKFB3/DHTKD1/POM121/NUP62/ACTN3/POM121C	56
GO:0000077	DNA damage checkpoint	80/6280	157/16912	0.000268092	0.00514586	0.00436662	CRY1/USP28/FOXN3/TIPIN/THOC1/CNOT4/CDC14B/BAX/MAP3K20/WDR76/CLSPN/THOC5/EP300/STK4/RBBP8/RGCC/FBXO31/STK3/CDK5RAP3/CCND1/CDKN1B/CNOT2/MAPK14/CNOT6/RAD1/NEK11/GADD45A/CDKN1A/SOX4/CNOT1/EIF2AK4/PCNA/CCNB1/TAOK3/MDM2/HUS1/CNOT6L/FANCI/TP53/DTL/INTS7/RPS27A/ETAA1/CHEK1/ORAOV1/UBC/RAD9B/CENPJ/RAD17/XPC/EME1/DONSON/BTG2/TAOK1/MRNIP/PEA15/ABRAXAS1/TOPBP1/ATRIP/RFWD3/FEM1B/CRADD/UBB/TRIAP1/HINFP/RAD9A/MU…	80
GO:0044091	membrane biogenesis	22/6280	32/16912	0.000279183	0.00532536	0.00451893	PEX3/PACSIN2/CLIP3/CAV1/STX2/SERINC1/SPTBN1/FLOT2/LRP4/NLGN4X/PTPRD/PEX11A/NLGN1/CDH2/CEL/PTEN/NRXN1/CAV3/ANXA2/MAGI2/S100A10/EMP2	22
GO:0032508	DNA duplex unwinding	42/6280	73/16912	0.000306441	0.00572054	0.00485427	RECQL/DDX11/MCM2/MCM6/XRCC5/DDX1/ATRX/CDC45/CHD8/GINS1/MCM4/SETX/TWNK/GTF2H1/CHD4/ASCC3/RAD50/RAD23B/HELB/INO80/CHD1L/ANXA1/DHX9/XPA/HMGA1/DNA2/PARP1/RPS27A/UBC/CHD1/XPC/CUL4B/WRN/MCM7/UBB/CHD2/RUVBL1/RAD54B/BLM/DDX3X/UBA52/GTF2H5	42
GO:0051383	kinetochore organization	16/6280	21/16912	0.000310541	0.00576195	0.00488942	RNF4/NDC80/SENP6/CENPA/CENPF/SMC2/NUF2/POGZ/CENPC/CENPH/CENPN/CDT1/MIS12/CENPX/TRAPPC12/CENPS	16
GO:0072583	clathrin-dependent endocytosis	25/6280	38/16912	0.000312941	0.00578893	0.00491231	AP2B1/PIK3CB/TNK2/PICALM/WASL/DNM1/UNC119/SMAP1/ITGA4/SGIP1/ARAP3/CLTA/CANX/HIP1/HIP1R/SYT11/FNBP1L/BMP2K/CLTC/AP2M1/SLC9B2/GAK/PIP5K1C/DLL1/INPP5F	25
GO:0035735	intraciliary transport involved in cilium assembly	26/6280	40/16912	0.00031756	0.00582162	0.00494005	IFT88/KIFAP3/PCM1/HSPB11/TNPO1/KIF3C/DYNLL1/IFT27/TRIP11/IFT52/KIF3B/TTC26/IFT57/SSX2IP/WDR35/WDR34/IFT43/TTC21B/DYNLRB1/WDR60/IFT22/DYNC2LI1/WDR19/IFT122/DYNC2H1/TRAF3IP1	26
GO:0198738	cell-cell signaling by wnt	221/6280	496/16912	0.000347347	0.00632977	0.00537125	ITGA3/AP2B1/PSMB1/WWTR1/CUL3/CUL1/CDK14/WNK1/TLE2/ASPM/FGFR2/RHOA/VPS35/LRP6/CDC42/FERMT2/GNB1/PSEN1/GSK3B/ANKRD10/TNRC6A/AGO1/LRRFIP2/PSMD5/HMGXB4/TNRC6B/PSMC6/PSMA3/DAAM1/GSKIP/VRK1/PSMC1/CHD8/PSMA6/PSME2/STK4/PSMA7/CSNK2A1/TBL1X/XIAP/FGF9/PSMD7/AXIN1/SALL1/FZD3/STK3/UBR5/AES/CCNE1/PIAS4/PPP2R1A/ETV2/HBP1/CAV1/GRB10/SFRP4/GLI3/PSMA2/KANK1/RAPGEF1/LZTS2/FGF8/CCNY/PSMD3/PFN1/PSMD11/SLC9A3R1/NFKB1…	221
GO:0035561	regulation of chromatin binding	17/6280	23/16912	0.000369215	0.00666875	0.00565889	KDM1A/DDX11/WAPL/BTAF1/MED25/ZNF304/MBD2/PARP9/PPP3CA/TDG/HMBOX1/PYGO2/SENP2/CDT1/CTNNB1/CTBP2/KDM4D	17
GO:0006744	ubiquinone biosynthetic process	13/6280	16/16912	0.000401393	0.00706243	0.00599296	COQ9/COQ5/COQ10B/COQ6/UBIAD1/COQ8B/COQ3/COQ10A/NDUFA9/PDSS2/COQ4/COQ7/COQ2	13
GO:0072662	protein localization to peroxisome	13/6280	16/16912	0.000401393	0.00706243	0.00599296	PEX3/ZFAND6/LONP2/PEX12/PEX7/PEX6/PEX1/PEX5/PEX10/PEX19/PEX13/PEX2/PEX26	13
GO:1901663	quinone biosynthetic process	13/6280	16/16912	0.000401393	0.00706243	0.00599296	COQ9/COQ5/COQ10B/COQ6/UBIAD1/COQ8B/COQ3/COQ10A/NDUFA9/PDSS2/COQ4/COQ7/COQ2	13
GO:0034644	cellular response to UV	43/6280	76/16912	0.000429786	0.00747608	0.00634397	KDM1A/ERCC1/USP28/TMEM161A/HYAL2/BAX/SIRT1/EP300/YY1/ACTR5/PTN/POLK/CDKN1A/ATF4/EIF2AK4/INO80/PCNA/CASP9/MDM2/XPA/MYC/TP53/PARP1/PIK3R1/CHEK1/IMPACT/XPC/CUL4B/TP53INP1/METTL3/MFAP4/PBK/USP47/TRIAP1/PPID/COPS9/AURKB/NPM1/HIST3H2A/NOC2L/CRIP1/CERS1/MC1R	43
GO:1902115	regulation of organelle assembly	80/6280	159/16912	0.000447041	0.00773229	0.00656138	IFT88/PHF23/SYNE2/CROCC/RNF4/RHOA/SMC1A/MEF2C/CHMP2B/DYNLL1/SH3GLB1/MTMR3/NPRL3/CCP110/SMC3/TRIM37/MDM1/CNOT2/SENP6/CNOT6/IL5/KAT2B/PIKFYVE/CCDC88A/WRAP73/PROX1/RAB3GAP2/GPSM2/SEPT7/CNOT1/BECN1/CHMP2A/CHMP1A/TBC1D14/STAM/NUMA1/SDCBP/RDX/DYNC2LI1/MNS1/CNOT6L/BBS4/PLK4/RALB/RAB5A/ATG3/TBC1D7/TBC1D7-LOC100130357/C9orf72/LRSAM1/FEZ1/PIP4K2A/CENPJ/PAN3/ASAP1/PINK1/VPS11/CEP295/ATMIN/PIP4K2C/TAPT1/PDCD…	80
GO:0051310	metaphase plate congression	34/6280	57/16912	0.000451458	0.00776482	0.00658899	CENPQ/CUL3/MLH1/KIF22/NDC80/PIBF1/CHMP2B/SEH1L/KPNB1/CENPF/KIF14/KIF18A/BECN1/CHMP2A/CHMP1A/CCNB1/PSRC1/CDCA8/NUMA1/NUF2/ANKRD53/CENPC/CDCA5/CHMP7/GEM/CDT1/MIS12/TRAPPC12/CHMP6/MEIOC/NUP62/PINX1/CHMP4A/CHMP1B	34
GO:0000002	mitochondrial genome maintenance	19/6280	27/16912	0.000463496	0.00794953	0.00674573	MEF2A/DNAJA3/TWNK/PPARGC1A/SLC25A36/MPV17/AKT3/MGME1/DNA2/PARP1/SLC25A4/PID1/MRPL17/STOML2/STOX1/LONP1/ATG7/OPA1/POLG2	19
GO:0034508	centromere complex assembly	32/6280	53/16912	0.000487488	0.00829135	0.00703579	CENPQ/RSF1/RNF4/CENPM/RBBP7/SENP6/CENPA/CENPF/HELLS/HJURP/MIS18BP1/NASP/KNL1/CENPO/ITGB3BP/POGZ/CENPC/CENPH/SMARCA5/MIS18A/RBBP4/CENPN/CENPV/MIS12/CENPX/TRAPPC12/CENPS/RUVBL1/NPM1/HIST1H4C/HIST4H4/HIST1H4E	32
GO:0019068	virion assembly	24/6280	37/16912	0.000563678	0.00940437	0.00798026	CHMP2B/DDX6/CHMP3/TBC1D20/CHMP2A/CHMP1A/RAB1A/VPS37B/MVB12A/RPS27A/CHMP7/LRSAM1/USP6NL/UBC/VPS37A/VPS28/PDCD6IP/UBB/RAB1B/CHMP6/PPIA/UBA52/CHMP4A/CHMP1B	24

## Sheet: S2_C1
ID	Description	GeneRatio	BgRatio	pvalue	p.adjust	qvalue	geneID	Count
GO:0022613	ribonucleoprotein complex biogenesis	368/8316	468/16912	2.43622e-40	1.49779e-36	1.08656e-36	RBM5/RPUSD1/LUC7L/RPS20/UTP18/STRAP/TFB1M/RPL26L1/MTREX/LSG1/GEMIN8/WDR37/NOP16/CELF2/MRTO4/NOP58/USP36/PUM2/RIOK2/SFSWAP/EIF4B/RPL18/DDX20/WDR18/THUMPD1/RPL31/BUD23/NLE1/SART3/EXOSC7/XAB2/EXOSC5/DDX1/HSP90AA1/GEMIN5/DIS3/NUFIP1/RPS5/YTHDC1/NOA1/WBP11/RRN3/DIMT1/NOP14/XRN2/RPL6/RPLP0/AGO1/HSP90AB1/SIRT1/CIRBP/SF3A1/SNRPD3/SNU13/DDX17/RPL3/EIF3D/PRMT5/SNW1/SRSF5/DICER1/PRPF6/MTG2/CRNKL1/NOP56/RBFA…	368
GO:0006401	RNA catabolic process	294/8316	381/16912	8.53346e-30	1.74879e-26	1.26864e-26	UPF1/PSMB1/RPS20/CSDE1/PSMC4/SLC11A1/SAMD4A/RNH1/VIM/RNASET2/TNFRSF1B/MTREX/PSMA4/MRTO4/THRAP3/PUM2/YBX3/EIF4B/RPL18/ELAVL1/PSME4/SMG6/PABPC1/RPL31/EXOSC7/EXOSC5/CNOT4/ZCCHC6/TNPO1/DIS3/RPS5/PSMC5/KHSRP/XRN2/RPL6/RPLP0/PCBP4/PABPC4/HNRNPC/AGO1/PSMD5/PSMD8/CIRBP/RPL3/TNRC6B/PSMC6/PSMA3/PSMC1/PSMB5/APEX1/PSMA6/PSME2/PSMA7/PSMD7/GSPT1/EIF3E/RPS16/RPS19/PPP2R1A/RPL18A/SMG9/ZC3HAV1/HSPB1/LSM5/PSMA2/EX…	294
GO:0016072	rRNA metabolic process	237/8316	295/16912	6.84987e-29	7.01883e-26	5.09173e-26	RPUSD1/RPS20/UTP18/DDX11/TFB1M/MTREX/WDR37/MRTO4/NOP58/USP36/RIOK2/RPL18/WDR18/THUMPD1/RPL31/BUD23/EXOSC7/GTF3C1/EXOSC5/DIS3/RPS5/WBP11/DIMT1/NOP14/XRN2/RPL6/RPLP0/SIRT1/SMARCB1/SNU13/DDX17/RPL3/NOP56/RBFA/RIOK3/SUV39H1/ERI1/PIH1D1/POP4/RPS16/RPS19/NOP53/RPL18A/DDX49/SPIN1/EXOSC3/NPM3/GTPBP4/RPL28/RPL19/FTSJ3/UTP6/RPL34/RPS13/KRR1/NOP2/MDN1/RPS12/BYSL/DROSHA/H2AFY/XRN1/RPL24/GTF3C2/RPS15/WDR75/TA…	237
GO:0010498	proteasomal protein catabolic process	332/8316	452/16912	1.45546e-26	1.27831e-23	9.27333e-24	GCLC/ANKIB1/CDC27/FBXL3/OSBPL7/RHBDF1/PSMB1/PKD1/POMT2/RNF216/PSMC4/NUB1/RNF14/UFL1/WWTR1/UBR2/PIAS1/RNF19A/GABARAPL2/CUL3/CLEC16A/PSMA4/HSPA5/ERCC8/NEDD4L/JKAMP/HERPUD1/ANAPC4/CUL1/USP13/RNF4/BTBD1/ATXN3/PSME4/SIRT2/ERLEC1/UFD1/RNF126/SEL1L/UBE2D1/CHFR/FBXW11/DERL2/GTSE1/KLHL20/UBE2A/UBE2K/PPP2R5C/ITCH/SENP1/KEAP1/PSEN1/PCNP/GSK3B/PSMC5/AURKA/EDEM2/NSFL1C/ANAPC5/MAEA/RFFL/PSMD5/WAC/HSP90AB1/SIRT…	332
GO:0043312	neutrophil degranulation	348/8316	484/16912	5.64108e-25	3.85348e-22	2.79547e-22	FGR/FUCA2/LAMP2/PSMB1/MGST1/PLAUR/TYROBP/LTF/ALOX5/DNASE1L1/CAPN1/ACPP/SLC11A1/SERPINB1/ERP44/DERA/RNASET2/CD44/TNFRSF1B/GRN/LRRC7/ATP6V0A1/TIMP2/AGA/HEXB/CYBA/GDI2/ATP11B/SLC2A3/ACAA1/CTSA/CNN2/CDK13/PKM/RHOA/ROCK1/ATP11A/KCNAB2/RAB27A/STK10/AP1M1/PLD1/RAB7A/STXBP2/TOLLIP/XRCC5/PGM1/PSEN1/HSP90AA1/PTPRC/PPIE/GSTP1/RAB10/CD59/FCN1/SCAMP1/CPNE3/B4GALT1/HUWE1/FTL/DYNLL1/LYZ/CMTM6/SNAP23/UNC13D/ADA2…	348
GO:0002283	neutrophil activation involved in immune response	349/8316	487/16912	1.2711e-24	7.10429e-22	5.15373e-22	FGR/FUCA2/LAMP2/PSMB1/MGST1/PLAUR/TYROBP/LTF/ALOX5/DNASE1L1/CAPN1/ACPP/SLC11A1/SERPINB1/ERP44/DERA/RNASET2/CD44/TNFRSF1B/GRN/LRRC7/ATP6V0A1/TIMP2/AGA/HEXB/CYBA/GDI2/ATP11B/SLC2A3/ACAA1/CTSA/CNN2/CDK13/PKM/RHOA/ROCK1/ATP11A/KCNAB2/RAB27A/STK10/AP1M1/PLD1/RAB7A/STXBP2/TOLLIP/XRCC5/PGM1/PSEN1/HSP90AA1/PTPRC/PPIE/GSTP1/RAB10/CD59/FCN1/SCAMP1/CPNE3/B4GALT1/HUWE1/FTL/DYNLL1/LYZ/CMTM6/SNAP23/UNC13D/ADA2…	349
GO:0042119	neutrophil activation	354/8316	496/16912	1.94187e-24	9.18357e-22	6.66212e-22	FGR/FUCA2/KMT2E/LAMP2/PSMB1/MGST1/PLAUR/TYROBP/LTF/ALOX5/DNASE1L1/CAPN1/ACPP/SLC11A1/SERPINB1/ERP44/DERA/RNASET2/CD44/TNFRSF1B/GRN/LRRC7/ATP6V0A1/TIMP2/AGA/HEXB/CYBA/GDI2/ATP11B/SLC2A3/ACAA1/CTSA/CNN2/CDK13/PKM/RHOA/ROCK1/ATP11A/KCNAB2/RAB27A/FCGR2B/STK10/AP1M1/PLD1/RAB7A/STXBP2/TOLLIP/XRCC5/PGM1/PSEN1/HSP90AA1/PTPRC/PPIE/GSTP1/RAB10/CD59/FCN1/SCAMP1/CPNE3/B4GALT1/HUWE1/FTL/DYNLL1/LYZ/CMTM6/SNAP2…	354
GO:0002446	neutrophil mediated immunity	355/8316	499/16912	4.24915e-24	1.86598e-21	1.35366e-21	FGR/FUCA2/KMT2E/LAMP2/PSMB1/MGST1/PLAUR/TYROBP/LTF/ALOX5/DNASE1L1/CAPN1/ACPP/SLC11A1/SERPINB1/ERP44/DERA/RNASET2/CD44/TNFRSF1B/GRN/LRRC7/ATP6V0A1/TIMP2/AGA/HEXB/CYBA/GDI2/ATP11B/SLC2A3/ACAA1/CTSA/CNN2/CDK13/PKM/RHOA/ROCK1/ATP11A/KCNAB2/RAB27A/WDR1/STK10/AP1M1/PLD1/RAB7A/STXBP2/TOLLIP/XRCC5/PGM1/PSEN1/HSP90AA1/PTPRC/PPIE/GSTP1/RAB10/CD59/FCN1/SCAMP1/CPNE3/B4GALT1/HUWE1/FTL/DYNLL1/LYZ/CMTM6/SNAP23/…	355
GO:0070972	protein localization to endoplasmic reticulum	117/8316	130/16912	2.70268e-23	1.10774e-20	8.03598e-21	RPS20/SEC63/HSPA5/SEC61A1/RPL18/RPL31/BCAP29/RPS5/RAB10/PPP1R15A/RPL6/RPLP0/KDELR3/RPL3/SRP54/CHMP4B/VAPA/RPS16/RPS19/RPL18A/SEC61B/GBF1/RPL28/RPL19/RPL34/RPS13/RPS12/RPL24/SSR3/SPCS1/RPS15/RTN4/RAB3GAP1/RPL22/RPS25/SPCS2/ANKRD13C/RAB3GAP2/RPL21/RPL5/RPS10/RPL23/SPCS3/RPL36/RPL27/SEC61G/RPS15A/UBAC2/OS9/KDELR2/RPL35/RPS6/RPLP1/RPS24/SRP14/PMM2/RPS2/RPS11/RPL13A/RPL11/RPS8/SRP9/RPS27A/RPL32/ANK2/R…	117
GO:0045047	protein targeting to ER	95/8316	101/16912	9.42869e-23	3.40986e-20	2.47365e-20	RPS20/SEC63/SEC61A1/RPL18/RPL31/RPS5/RPL6/RPLP0/RPL3/SRP54/CHMP4B/RPS16/RPS19/RPL18A/SEC61B/RPL28/RPL19/RPL34/RPS13/RPS12/RPL24/SSR3/SPCS1/RPS15/RPL22/RPS25/SPCS2/RPL21/RPL5/RPS10/RPL23/SPCS3/RPL36/RPL27/SEC61G/RPS15A/RPL35/RPS6/RPLP1/RPS24/SRP14/PMM2/RPS2/RPS11/RPL13A/RPL11/RPS8/SRP9/RPS27A/RPL32/RPS3A/RPL37/RPL10/RPL7/RPS3/HYOU1/SRP19/RPL30/RPL8/RPL26/RPL29/RPL9/RPS14/RPL27A/RPL13/SRP68/RPSA/RP…	95
GO:0019080	viral gene expression	158/8316	190/16912	1.15371e-22	3.73316e-20	2.70818e-20	POLR2J/RPS20/PTBP1/NUP160/POLR2B/TPR/RSF1/CTDP1/RPL18/TAF11/NUCKS1/RPL31/CCNT2/RPS5/REST/SEH1L/RPL6/RPLP0/NUP50/AAAS/NUP188/POLR2E/SMARCB1/EIF3L/POLR2F/RPL3/EIF3D/EP300/SNW1/NELFCD/NUP93/POLR2C/MON1B/RPS16/POLR2I/RPS19/RPL18A/HPN/EIF3B/TRIM14/EIF3A/RPL28/RPL19/NUP88/RPL34/RPS13/NUP98/NUP107/RPS12/NUP155/RPL24/RPS15/RPL22/HDAC1/RPS25/TARDBP/RPL21/RPL5/RPS10/NUP153/NUP85/GTF2F1/RPL23/NUP214/SMARCA4…	158
GO:0006914	autophagy	333/8316	475/16912	5.56868e-21	1.55619e-18	1.12892e-18	POLDIP2/LAMP2/OSBPL7/VPS41/CAPN1/RB1CC1/ATP6V0A1/GABARAPL2/DAPK2/CLEC16A/PHF23/ATP6V1H/PIK3CB/TAB2/USP36/ATG5/USP13/LZTS1/VMP1/CTSA/GNAI3/KDM4A/ATG2B/ROCK1/SIRT2/VPS35/WIPI1/CSNK2A2/SREBF1/MARK2/TSG101/RAB7A/USP33/PIK3C3/TIGAR/TOLLIP/PSEN1/HSP90AA1/ULK2/RRAGB/CHMP2B/WBP11/ATG16L1/NSFL1C/DYNLL1/SNX5/SPTLC1/MUL1/EXOC1/SCFD1/WAC/SIRT1/ABL1/SH3GLB1/SNAP29/XBP1/HMOX1/TSPO/MTMR3/EP300/ATP6V1D/SPTLC2/HI…	333
GO:0061919	process utilizing autophagic mechanism	333/8316	475/16912	5.56868e-21	1.55619e-18	1.12892e-18	POLDIP2/LAMP2/OSBPL7/VPS41/CAPN1/RB1CC1/ATP6V0A1/GABARAPL2/DAPK2/CLEC16A/PHF23/ATP6V1H/PIK3CB/TAB2/USP36/ATG5/USP13/LZTS1/VMP1/CTSA/GNAI3/KDM4A/ATG2B/ROCK1/SIRT2/VPS35/WIPI1/CSNK2A2/SREBF1/MARK2/TSG101/RAB7A/USP33/PIK3C3/TIGAR/TOLLIP/PSEN1/HSP90AA1/ULK2/RRAGB/CHMP2B/WBP11/ATG16L1/NSFL1C/DYNLL1/SNX5/SPTLC1/MUL1/EXOC1/SCFD1/WAC/SIRT1/ABL1/SH3GLB1/SNAP29/XBP1/HMOX1/TSPO/MTMR3/EP300/ATP6V1D/SPTLC2/HI…	333
GO:0038093	Fc receptor signaling pathway	152/8316	186/16912	2.29078e-20	5.8682e-18	4.25702e-18	FGR/PSMB1/BTK/FYN/PSMC4/GAB2/PSMA4/LCP2/MAPK9/PIK3CB/CUL1/TAB2/NCKAP1/ELMO2/MAP2K4/PRKCQ/PSME4/CDC42/UBE2D1/FCGR2B/NFATC3/FBXW11/ACTB/HSP90AA1/LAT2/PSMC5/MAP3K1/PSMD5/HSP90AB1/ABL1/PSMD8/MAPK1/PSMC6/PSMA3/PSMC1/PSMB5/PSMA6/NFKBIA/PSME2/NFATC2/PSMA7/HCK/PSMD7/IKBKB/FCGRT/PIK3R2/WASL/PSMA2/LIMK1/RAPGEF1/MAPK8/PPP3CB/PSMD3/PSMD11/NFKB1/MAPK10/ARPC3/SKP1/ACTR3/PSMD14/SOS1/WIPF1/RAP1A/NR4A3/PIK3CA/WIP…	152
GO:0019083	viral transcription	145/8316	176/16912	3.85801e-20	9.12272e-18	6.61798e-18	POLR2J/RPS20/NUP160/POLR2B/TPR/RSF1/CTDP1/RPL18/TAF11/NUCKS1/RPL31/CCNT2/RPS5/REST/SEH1L/RPL6/RPLP0/NUP50/AAAS/NUP188/POLR2E/SMARCB1/POLR2F/RPL3/EP300/SNW1/NELFCD/NUP93/POLR2C/MON1B/RPS16/POLR2I/RPS19/RPL18A/HPN/TRIM14/RPL28/RPL19/NUP88/RPL34/RPS13/NUP98/NUP107/RPS12/NUP155/RPL24/RPS15/RPL22/HDAC1/RPS25/TARDBP/RPL21/RPL5/RPS10/NUP153/NUP85/GTF2F1/RPL23/NUP214/SMARCA4/ZFP36/CCNT1/RPL36/RPL27/TRIM2…	145
GO:0006413	translational initiation	157/8316	195/16912	9.50516e-20	2.16436e-17	1.57011e-17	DHX33/RPS20/TPR/EIF2AK2/EIF4B/RPL18/PABPC1/NCK2/RPL31/EIF4G3/DDX1/RPS5/EIF3I/MTIF2/EIF2AK1/PPP1R15A/RPL6/RPLP0/EIF3L/RPL3/EIF3D/ALKBH1/EIF5/DNAJC3/EIF3J/EIF3E/RPS16/RPS19/RPL18A/HSPB1/EIF3B/EIF4H/EIF3A/RPL28/RPL19/RPS6KB1/RPL34/EIF4G2/RPS13/EIF2B1/RPS12/RPL24/NCBP2/EIF1B/EIF4G1/EIF2B4/RPS15/RPL22/RPS25/GLE1/EIF2B2/PAIP2/KHDRBS1/RPL21/MTIF3/RPL5/AGO2/RPS10/MIF4GD/RPL23/EIF2S2/ATF4/EIF2AK4/RPL36/EI…	157
GO:0071826	ribonucleoprotein complex subunit organization	172/8316	220/16912	5.33109e-19	1.13019e-16	8.19885e-17	RBM5/LUC7L/STRAP/GEMIN8/CELF2/MRTO4/PUM2/SFSWAP/EIF4B/DDX20/WDR18/NLE1/SART3/XAB2/DDX1/HSP90AA1/GEMIN5/NUFIP1/RPS5/YTHDC1/MTIF2/RPL6/AGO1/HSP90AB1/CIRBP/SF3A1/SNRPD3/TFIP11/SNU13/RPL3/EIF3D/PRMT5/SNW1/SRSF5/DICER1/PRPF6/CRNKL1/PIH1D1/RPS19/NOP53/EIF4H/SETX/EIF3A/C1QBP/LUC7L3/DDX6/PTGES3/CNOT2/NOP2/SRSF9/MDN1/USP4/RPL24/RPS15/SF3B1/WDR77/RPF1/ZNHIT6/PRPF3/NSUN4/PTBP2/FASTKD2/MTIF3/MTERF4/RPL5/AGO2…	172
GO:0034976	response to endoplasmic reticulum stress	203/8316	273/16912	1.01996e-17	1.95961e-15	1.42158e-15	POMT2/MBTPS2/PSMC4/DDX11/UFL1/ERP44/SEC63/BAK1/HSPA5/JKAMP/HERPUD1/EIF2AK2/USP13/SEC61A1/RASGRF1/PDIA5/SEC61A2/ATXN3/ERLEC1/PPP2R5B/UFD1/WIPI1/ASNS/NCK2/SEL1L/FCGR2B/ACADVL/DERL2/MYDGF/UBE2K/UBA5/GSK3B/PPP1R15A/BAX/PSMC5/ADD1/EDEM2/ERP29/DNAJB11/SIRT1/DERL3/KDELR3/XBP1/FOXRED2/EP300/PSMC6/PSMC1/HM13/USP14/SRPX/DNAJC3/UGGT2/STUB1/UBXN8/FGF21/PIK3R2/CAV1/TBL2/SEC61B/CREB3/GOSR2/CDK5RAP3/CCDC47/CCL2…	203
GO:0022618	ribonucleoprotein complex assembly	162/8316	208/16912	1.1037e-17	2.05622e-15	1.49166e-15	RBM5/LUC7L/STRAP/GEMIN8/CELF2/MRTO4/PUM2/SFSWAP/EIF4B/DDX20/WDR18/NLE1/SART3/XAB2/DDX1/HSP90AA1/GEMIN5/NUFIP1/RPS5/YTHDC1/RPL6/AGO1/HSP90AB1/CIRBP/SF3A1/SNRPD3/SNU13/RPL3/EIF3D/PRMT5/SNW1/SRSF5/DICER1/PRPF6/CRNKL1/PIH1D1/RPS19/NOP53/EIF4H/SETX/EIF3A/C1QBP/LUC7L3/DDX6/PTGES3/CNOT2/NOP2/SRSF9/MDN1/USP4/RPL24/RPS15/SF3B1/WDR77/RPF1/ZNHIT6/PRPF3/NSUN4/PTBP2/FASTKD2/MTERF4/RPL5/AGO2/SRSF6/SNRPC/RPS10/…	162
GO:0016050	vesicle organization	277/8316	397/16912	3.22353e-17	5.82891e-15	4.22852e-15	SNX11/ALS2/VPS41/PAFAH1B1/RABGAP1/SNX1/CUL3/ZFYVE16/DTNBP1/VAMP3/TRAPPC3/TBC1D22A/AP3D1/GNAI3/TBC1D22B/TBC1D1/EVI5/RAB27A/AP1M1/PICALM/TSG101/RAB7A/PIK3C3/SAR1A/DNM2/STX7/CHMP2B/CD59/EPS15/CHMP5/SNX10/TMED2/RFX2/SNX5/P2RX7/SCFD1/SNAP23/SEC22C/TBC1D2/STX1B/SNAP29/TBC1D10A/HPS4/SGSM3/TRIM9/VTI1B/SEC23A/CTSZ/SEC23B/CHMP4B/VAPA/SRPX/SYTL4/CORO1A/STX4/SYT17/RAB11A/SPG11/BLOC1S6/LAPTM4B/PLEKHJ1/STX10/T…	277
GO:0048002	antigen processing and presentation of peptide antigen	147/8316	186/16912	3.34939e-17	5.88344e-15	4.26808e-15	AP2B1/PSMB1/PSMC4/SLC11A1/CD74/PSMA4/AP2S1/VAMP3/CYBA/KIF2A/PSME4/FCGR2B/AP1M1/RAB7A/KIFAP3/CAPZB/KIF22/DNM2/ITGB5/KIF3C/PSMC5/DYNLL1/CD209/SNAP23/PSMD5/TREM2/PSMD8/AP1B1/PSMC6/PSMA3/LGMN/PSMC1/PSMB5/PSMA6/PSME2/SEC23A/PSMA7/KIF3B/PSMD7/PYCARD/IKBKB/DCTN6/PSMA2/SH3GL2/PSMD3/PSMD11/LNPEP/SEC24A/ACTR1B/PSMD14/CAPZA1/NCF2/CTSD/VAMP8/KIF18A/CLTA/PSMF1/PSMB2/KLC1/CANX/PSMA1/ACTR10/DCTN4/CTSL/CD36/PSMB…	147
GO:0042176	regulation of protein catabolic process	249/8316	352/16912	9.08797e-17	1.51008e-14	1.09547e-14	GCLC/ANKIB1/OSBPL7/RHBDF1/MYLIP/PKD1/FYN/PSMC4/NUB1/RNF14/UFL1/TNFRSF1B/SNX1/PIAS1/RNF19A/GABARAPL2/TIMP2/CLEC16A/NEDD4L/HERPUD1/USP13/HIPK2/CTSA/ATXN3/ROCK1/SIRT2/ERLEC1/VPS35/CDC42/CHFR/DERL2/RAB7A/UBE2K/NRDC/ITCH/SENP1/KEAP1/PSEN1/HSP90AA1/GSK3B/PSMC5/AURKA/EDEM2/IRAK3/EZR/WAC/HSP90AB1/DERL3/GGA1/XBP1/RHBDD3/SGSM3/RBX1/PSMC6/PSMC1/PSME2/CSNK2A1/CST3/USP14/SMAD7/CCDC22/TIMP1/N4BP1/AXIN1/STUB1/R…	249
GO:0009896	positive regulation of catabolic process	269/8316	388/16912	3.39098e-16	4.96375e-14	3.6009e-14	GCLC/ANKIB1/UPF1/OSBPL7/MYLIP/ABHD5/PSMC4/NUB1/RNF14/IGF1/TNFRSF1B/SNX1/PIAS1/RNF19A/CLEC16A/NEDD4L/HERPUD1/PIK3CB/USP13/GNAI3/ATXN3/ROCK1/SIRT2/VPS35/PABPC1/CHFR/RAB7A/NRDC/ITCH/KEAP1/PSEN1/HSP90AA1/GSK3B/BAX/PSMC5/AURKA/KHSRP/EDEM2/P2RX7/SPTLC1/MUL1/EZR/WAC/SIRT1/SH3GLB1/GGA1/XBP1/RHBDD3/HMOX1/TNRC6B/SGSM3/RBX1/PSMC6/SPTLC2/HIF1A/PSMC1/CSNK2A1/SMAD7/CCDC22/AXIN1/TSC2/STUB1/RNF40/BNIP3L/OAZ1/FZR…	269
GO:0000209	protein polyubiquitination	213/8316	297/16912	1.42471e-15	2.03701e-13	1.47773e-13	ANKIB1/CDC27/FBXL3/MYLIP/PSMB1/UBE3C/RNF216/PSMC4/RNF14/UBR2/RNF19A/CUL3/PSMA4/ERCC8/NEDD4L/ANAPC4/CUL1/RC3H2/RNF4/CBFB/PSME4/RNF126/UBE2D1/CHFR/FBXW11/KLHL20/UBE2A/UBE2K/ITCH/UBE2D4/HUWE1/PSMC5/ANAPC5/RNF31/HECTD1/RFFL/PSMD5/PSMD8/FBXL19/CDC34/PPIL2/RBX1/PSMC6/PSMA3/ASB2/PSMC1/PSMB5/PSMA6/PSME2/PSMA7/RNF24/XIAP/MGRN1/PSMD7/FBXO31/STUB1/RNF40/UBE2W/FZR1/PSMA2/UBE2R2/FBXW4/TNKS2/FBXL20/PSMD3/RNF16…	213
GO:0009123	nucleoside monophosphate metabolic process	244/8316	350/16912	2.96165e-15	4.04627e-13	2.93532e-13	NDUFAF7/AK2/NDUFAB1/SLC25A13/COX10/NADK/UQCRC1/COX15/BID/IGF1/ATP1A2/NDUFS1/NUP160/ATP6V0A1/CTNS/TPR/PFKP/PKM/RHOA/HDAC4/SDHA/ENO1/VPS9D1/DLG1/NT5C2/SIRT6/TIGAR/PGM1/MAGI3/GCKR/CAD/AK6/SEH1L/COQ9/P2RX7/NDUFB2/DLD/NUP50/UPRT/AAAS/NUP188/ATP5F1D/TSPO/HIF1A/GMPR2/PRPS2/PGK1/NUP93/GPI/TGFB1/GAPDHS/OGDH/PRKAG2/AK1/LHPP/PPIF/ENO3/NUP88/NDUFC1/HSPA8/NUP98/NDUFS8/TCIRG1/ATP5F1B/NUP107/GAPDH/TPI1/COX6A1/N…	244
GO:0016197	endosomal transport	150/8316	197/16912	6.05982e-15	7.76162e-13	5.63059e-13	ALS2/ARHGAP44/SPAG9/HEATR5B/EHD2/SNX1/TBC1D23/CLEC16A/ZFYVE16/VAMP3/AP3D1/EVI5/GRIPAP1/VPS35/RNF126/PICALM/TSG101/RAB7A/ACTN2/ERC1/CHMP2B/RAB10/EPS15/CHMP5/SNX5/RAB11FIP3/WASHC2A/TBC1D10A/TOM1/VTI1B/ZFYVE21/CHMP4B/CLN5/NDRG4/RAB11A/EHD4/TMEM87A/LAPTM4B/LEPROTL1/PLEKHJ1/STX10/TBC1D17/ANKRD27/SNX8/YKT6/RIC1/RGP1/GBF1/GOSR2/GOSR1/EHD1/VPS29/BVES/PIKFYVE/STAM2/SNX17/CHMP3/ALMS1/RAB29/RAB14/DENND1A/VP…	150
GO:0046034	ATP metabolic process	199/8316	278/16912	1.66661e-14	1.93327e-12	1.40247e-12	NDUFAF7/NDUFAB1/SLC25A13/COX10/NADK/UQCRC1/COX15/BID/IGF1/ATP1A2/NDUFS1/NUP160/ATP6V0A1/CTNS/TPR/PFKP/PKM/RHOA/HDAC4/SDHA/ENO1/VPS9D1/SIRT6/TIGAR/PGM1/GCKR/SEH1L/COQ9/P2RX7/NDUFB2/DLD/NUP50/AAAS/NUP188/ATP5F1D/TSPO/HIF1A/PGK1/NUP93/GPI/TGFB1/GAPDHS/OGDH/PRKAG2/AK1/PPIF/ENO3/NUP88/NDUFC1/HSPA8/NUP98/NDUFS8/TCIRG1/ATP5F1B/NUP107/GAPDH/TPI1/COX6A1/NUP155/ATP6V1A/NDUFS7/COX7A2L/ATP5PB/ESRRB/ECD/PFKFB…	199
GO:0031331	positive regulation of cellular catabolic process	230/8316	330/16912	1.94227e-14	2.1711e-12	1.575e-12	GCLC/ANKIB1/UPF1/OSBPL7/ABHD5/PSMC4/NUB1/RNF14/IGF1/TNFRSF1B/PIAS1/RNF19A/CLEC16A/HERPUD1/PIK3CB/USP13/GNAI3/ATXN3/ROCK1/SIRT2/VPS35/PABPC1/CHFR/NRDC/ITCH/KEAP1/PSEN1/HSP90AA1/GSK3B/BAX/PSMC5/AURKA/KHSRP/EDEM2/P2RX7/SPTLC1/MUL1/EZR/WAC/SIRT1/SH3GLB1/XBP1/HMOX1/TNRC6B/RBX1/PSMC6/SPTLC2/HIF1A/PSMC1/SMAD7/CCDC22/AXIN1/TSC2/STUB1/RNF40/BNIP3L/NOP53/CDC37/FGF21/GAPDHS/ZC3HAV1/CAV1/NOD1/DVL1/CPEB3/FBXW…	230
GO:0006913	nucleocytoplasmic transport	238/8316	344/16912	2.53009e-14	2.77767e-12	2.01503e-12	UPF1/PKD1/AKAP8L/ZC3H3/IGF1/KPNA6/NUP160/RANBP3/LSG1/GEMIN8/TPR/PPP1R12A/ZC3H11A/RIOK2/U2AF2/TNPO3/DDX20/IPO5/SP100/HYAL2/SMG6/CPSF1/PTGS2/GTSE1/THOC1/PSEN1/FYB1/STRADB/GEMIN5/GSK3B/TNPO1/GCKR/SEH1L/MAVS/ALKBH5/NUP50/AAAS/NUP188/HSP90AB1/SIRT1/RAB18/RANBP1/SNRPD3/MAPK1/ANKRD54/POLDIP3/THOC5/RANGAP1/PPM1A/SRSF5/NFKBIA/EMD/KPNA3/NUP93/TSC2/TRPS1/TGFB1/NOP53/SEC61B/KPNB1/NUP88/SUPT6H/TMEM33/HTATIP2/…	238
GO:0006909	phagocytosis	173/8316	237/16912	4.82536e-14	4.86333e-12	3.52805e-12	FGR/FYN/SLC11A1/NR1H3/MSR1/PIK3CB/CYBA/ATG5/NCKAP1/ELMO2/ABCA7/RAB27A/JMJD6/CDC42/FCGR2B/SCARB1/ACTB/RAB7A/ICAM3/DNM2/HSP90AA1/FCN1/EIF2AK1/P2RX7/UNC13D/TREM2/HSP90AB1/ABL1/MAPK1/SH3BP1/MYH9/SIRPB1/HCK/TM9SF4/SRPX/CORO1A/PYCARD/CSK/SPG11/TGFB1/CEACAM4/PIK3R2/WASL/LIMK1/RAPGEF1/CCL2/CORO1C/BIN2/ARPC3/SNX3/CSNK1A1/TUSC2/ACTR3/WIPF1/RAP1A/LEPR/NCF2/RAB14/PIK3CA/ANXA11/WIPF3/NCKAP1L/LRP1/PLCG1/VAMP7/…	173
GO:0034248	regulation of cellular amide metabolic process	311/8316	473/16912	1.23538e-13	1.18674e-11	8.60907e-12	UPF1/POLR2J/SAMD4A/VIM/NUP160/NSMAF/POLR2B/TPR/EIF2AK2/PUM2/YBX3/EIF4B/CTSA/ABCA7/ELAVL1/RHOA/ROCK1/PABPC1/TCOF1/NCK2/PICALM/EIF4G3/TIGAR/MKNK1/DDX1/PUM3/GEMIN5/SEH1L/MTIF2/EIF2AK1/PPP1R15A/SRRT/KHSRP/MAPKAPK5/GCN1/TNRC6A/ESR1/AGO1/NUP50/AAAS/NUP188/CIRBP/POLR2E/MKNK2/MAPK1/POLR2F/POLDIP3/EIF3D/TNRC6B/ALKBH1/EIF5/DICER1/UQCC1/MTG2/CDK5RAP1/RBM3/DNAJC3/NUP93/POLR2C/EIF3E/POLR2I/TGFB1/MTPN/HSPB1/EI…	311
GO:0043254	regulation of protein complex assembly	288/8316	435/16912	2.88321e-13	2.53228e-11	1.83702e-11	DHX33/BAIAP2L1/FARP2/VPS41/SCIN/ERCC1/PSMC4/BID/BCLAF1/TMSB10/CAPG/MAPK9/FNIP2/EIF2AK2/NCKAP1/RNF4/ARFGEF1/RHOA/PRKCZ/NAV3/SIRT2/PPP2R5B/VPS35/PFN2/CDC42/NCK2/CLASP1/FSCN1/DLG1/CAPZB/CARMIL1/HSP90AA1/GSK3B/RRN3/BAX/PSMC5/ADD1/KIF9/ICAM1/PLEKHG2/ESR1/ABL1/SH3GLB1/STX1B/TRIOBP/TFIP11/BIK/RBX1/EP300/TRIM9/PSMC6/PPM1A/PSMC1/HCK/MAPRE1/RIOK3/CORO1A/STUB1/PIEZO1/PYCARD/BMF/TUBB4A/PIH1D1/ANKRD27/CLIP3/T…	288
GO:0019058	viral life cycle	216/8316	312/16912	3.59754e-13	3.11516e-11	2.25986e-11	CD4/LTF/CD74/NUP160/YTHDC2/TPR/NEDD4L/EIF2AK2/ATG5/PKN2/HYAL2/NUCKS1/PABPC1/CDC42/TFRC/PVR/SCARB1/TSG101/HACD3/RAB7A/ITCH/ITGB5/CHMP2B/PPIE/FCN1/SEH1L/EPS15/ATG16L1/CHMP5/MAVS/OAS1/CCNK/ICAM1/CD209/NUP50/AAAS/NUP188/HSP90AB1/PCSK5/SMARCB1/LGALS1/SLC10A1/CHMP4B/VAPA/HTATSF1/KPNA3/NUP93/SLC1A5/ZC3HAV1/CAV1/SMC3/KPNB1/NUP88/DDX5/CCL2/HSPA8/DDX6/CD81/NUP98/SELPLG/OAS3/OAS2/NUP107/SNX3/TRIM38/HAVCR1/N…	216
GO:0051188	cofactor biosynthetic process	206/8316	296/16912	5.63893e-13	4.62242e-11	3.35328e-11	GCLC/PDK4/PDK2/COX10/NADK/ELOVL5/SLC25A39/COX15/IGF1/ALAS1/GCLM/NUP160/MAT2B/CTNS/TPR/CYBA/MPC1/HAGH/ELOVL1/FECH/PFKP/PKM/PDK3/HDAC4/COASY/ACSL4/MAOB/PTGS2/ENO1/ACAT1/SIRT6/TIGAR/PGM1/CPOX/GCKR/SEH1L/MGST2/COQ9/P2RX7/PDPR/DLD/NUP50/AAAS/NUP188/SCD/TSPO/HIF1A/MTHFD1/PGK1/NUP93/MLYCD/QPRT/GPI/GCDH/GAPDHS/NAMPT/OGDH/PRKAG2/NMRK1/PNPO/ENO3/NUP88/PDHX/NUP98/SLC11A2/NUP107/GAPDH/TPI1/TMEM14C/NUP155/COQ…	206
GO:0016570	histone modification	295/8316	449/16912	6.09785e-13	4.86877e-11	3.532e-11	KDM1A/MSL3/CREBBP/KMT2E/KDM7A/PAF1/JARID2/AKAP8L/PPP5C/UBR2/PHF20/ARID4A/JADE2/HDAC9/ARID4B/USP36/KMT2C/ATG5/MTA3/HDAC7/EYA2/KDM4A/SPI1/HDAC4/SIRT2/JMJD6/ING3/MBD3/SREBF1/KDM5A/EED/SART3/SIRT6/JADE1/UBE2A/RIF1/SRCAP/WDR70/KAT6A/REST/NCOA1/ATRX/HUWE1/ATXN7L3/AURKA/KDM2B/RCOR1/WAC/BRPF3/SIRT1/SETD1A/SMARCB1/EP300/PRMT5/SNW1/VRK1/RPS6KA5/ZMYND8/MRGBP/SUV39H1/RBBP7/SETD6/SALL1/KAT8/RNF40/PIH1D1/DOT1L…	295
GO:0043087	regulation of GTPase activity	311/8316	480/16912	1.9493e-12	1.49804e-10	1.08674e-10	ALS2/PLXND1/ARHGAP33/DVL2/ARHGAP44/PAFAH1B1/CDKL5/RABGAP1/RALBP1/RABEP1/FAM13B/ARHGAP31/RANBP3/ARAP2/ARHGAP6/TBC1D22A/GDI2/RASGRF1/TNK2/IPO5/TBC1D22B/TBC1D1/ARFGEF1/MYO9A/EVI5/RASGRP2/SNX13/ARHGAP10/ACAP1/LLGL2/PICALM/HACD3/RASAL2/VPS9D1/ARHGAP15/RGS11/PLXNA2/ARHGEF1/GSK3B/SMAP2/TMED2/ASAP3/DOCK9/GMIP/ARHGAP4/RGS1/ICAM1/ITGA6/TBC1D2/NRP1/MYO9B/RANBP1/TBC1D10A/SH3BP1/SBF1/SGSM3/RANGAP1/RIN3/ARHGAP…	311
GO:0016569	covalent chromatin modification	301/8316	463/16912	2.43615e-12	1.82652e-10	1.32503e-10	KDM1A/MSL3/CREBBP/KMT2E/KDM7A/PAF1/JARID2/AKAP8L/PPP5C/UBR2/PHF20/ARID4A/JADE2/HDAC9/ARID4B/USP36/KMT2C/ATG5/MTA3/HDAC7/EYA2/KDM4A/SPI1/HDAC4/SIRT2/JMJD6/ING3/MBD3/SREBF1/KDM5A/EED/SART3/SIRT6/JADE1/UBE2A/RIF1/SRCAP/WDR70/KAT6A/REST/NCOA1/ATRX/HUWE1/ATXN7L3/AURKA/KDM2B/RCOR1/WAC/BRPF3/SIRT1/SETD1A/SMARCB1/EP300/PRMT5/SNW1/VRK1/RPS6KA5/ZMYND8/MRGBP/SUV39H1/RBBP7/SETD6/SALL1/KAT8/RNF40/PIH1D1/DOT1L…	301
GO:0006417	regulation of translation	281/8316	429/16912	3.6766e-12	2.69092e-10	1.9521e-10	UPF1/POLR2J/SAMD4A/VIM/NUP160/POLR2B/TPR/EIF2AK2/PUM2/YBX3/EIF4B/ELAVL1/RHOA/PABPC1/TCOF1/NCK2/EIF4G3/MKNK1/DDX1/PUM3/GEMIN5/SEH1L/MTIF2/EIF2AK1/PPP1R15A/SRRT/KHSRP/MAPKAPK5/GCN1/TNRC6A/ESR1/AGO1/NUP50/AAAS/NUP188/CIRBP/POLR2E/MKNK2/MAPK1/POLR2F/POLDIP3/EIF3D/TNRC6B/ALKBH1/EIF5/DICER1/UQCC1/MTG2/CDK5RAP1/RBM3/DNAJC3/NUP93/POLR2C/EIF3E/POLR2I/TGFB1/MTPN/HSPB1/EIF3B/EIF4H/CPEB3/LARP4B/NEURL1/RPS6KB…	281
GO:0033044	regulation of chromosome organization	212/8316	310/16912	3.92667e-12	2.84013e-10	2.06034e-10	MAD1L1/KDM1A/CDC27/UPF1/KMT2E/PAF1/JARID2/AKAP8L/ERCC1/DDX11/TACC3/MRE11/CUL3/PNKP/TPR/ANAPC4/ATG5/RIOK2/WAPL/RNF4/PRKCQ/KDM4A/SPI1/SMG6/SREBF1/XRCC1/KDM5A/EED/SART3/SIRT6/XRCC5/RIF1/WDR70/ATRX/MAP3K4/MAPKAPK5/ANAPC5/HNRNPC/TINF2/SIRT1/SETD1A/KLHL22/SMARCB1/MAPK1/HIRA/SNW1/RPS6KA5/NAA10/RNF40/NBN/PIH1D1/AKAP8/PRKD2/TGFB1/KDM4C/MAPK8/TNKS2/STN1/SUPT6H/ANAPC15/PHF1/SENP6/VEGFA/IK/RAD50/H2AFY/BCL6/X…	212
GO:0006091	generation of precursor metabolites and energy	320/8316	498/16912	4.29864e-12	3.07302e-10	2.22929e-10	NDUFAB1/SLC25A13/CROT/COX10/AASS/UQCRC1/COX15/BID/IGF1/NDUFS1/RB1CC1/GLRX2/NUP160/AIFM2/TPR/PPP1R3F/CYBA/AKR7A2/CS/FECH/PFKP/PKM/RHOA/HDAC4/PYGM/MAOB/ACADVL/SDHA/ENO1/ACAT1/SIRT6/TIGAR/PGM1/AACS/ME2/GSK3B/NOA1/GCKR/SEH1L/AKR1B1/GNAS/COQ9/P2RX7/NDUFB2/DLD/PHGDH/NUP50/XYLB/AAAS/NUP188/SORBS1/ATP5F1D/ACO2/HIF1A/PYGB/IDH3B/PGK1/PHKB/NUP93/GSR/GYS1/GPI/NOP53/ETFB/GAPDHS/OGDH/NRF1/PRKAG2/PPIF/ENO3/NUP8…	320
GO:0010256	endomembrane system organization	276/8316	421/16912	4.94437e-12	3.49402e-10	2.5347e-10	ALS2/BAIAP2L1/PAFAH1B1/AKAP8L/EHD2/NUP160/TPR/DTNBP1/SEC61A1/SPAG4/VMP1/INTS13/AP3D1/GOLGA5/ARFGEF1/REEP1/RAB27A/CDC42/MPP5/CLASP1/TSG101/RAB7A/PIK3C3/DNM2/ATP8B1/EPB41L3/CHMP2B/ZMPSTE24/RAB10/SEH1L/CHMP5/SNX10/TMED2/RFX2/NSFL1C/P2RX7/OSBPL8/NUP50/AAAS/NUP188/SH3GLB1/RAB18/MAPK1/SUN2/PACSIN2/SYNGR1/PRMT5/VRK1/CHMP4B/EMD/UBL4A/ARHGEF7/NUP93/COG4/RAB11A/ATP8B4/LAPTM4B/RAB2A/NDRG1/PLEKHJ1/PPP2R1A/CA…	276
GO:0032984	protein-containing complex disassembly	213/8316	313/16912	7.32106e-12	5.05729e-10	3.66876e-10	DVL2/UPF1/LAMP2/SCIN/STMN4/GABARAPL2/CLEC16A/PHF23/CAPG/MRPS10/LIMA1/MRPL43/MRPS35/NAV3/KIF2A/WDR1/SMARCE1/CLASP1/MRPS34/TSG101/ACTN2/CAPZB/CARMIL1/GSK3B/CHMP2B/MTIF2/CHMP5/MRPL28/ADD1/MRPS33/IRAK3/SUPT16H/MRPS18A/SNAP29/SMARCB1/SH3BP1/TRIOBP/TFIP11/MAP1LC3A/AXIN1/GSPT1/NAPA/GRWD1/MTPN/CAV1/MRPL32/SETX/SH3GL2/DVL1/SMARCD2/MRPL27/HSPA8/MTRF1L/MRPL18/SEMA5A/MRPS30/MRPS27/CSNK1A1/SPTBN1/CHMP3/PLEK/M…	213
GO:1903320	regulation of protein modification by small protein conjugation or removal	151/8316	209/16912	7.48987e-12	5.11642e-10	3.71165e-10	GCLC/KDM1A/CRY1/SPRTN/FYN/UFL1/BIRC3/PIAS1/CUL3/PHF23/HSPA5/HERPUD1/ATG5/U2AF2/RNF4/HDAC4/UBE2D1/CHFR/SART3/ITCH/TOLLIP/PSEN1/HSP90AA1/CDC14B/WDR70/DNAJA1/FKBP1A/MUL1/CAPN3/HSP90AB1/ABL1/TSPO/SMAD7/XIAP/N4BP1/AXIN1/STUB1/UBE2I/RNF40/PIAS4/FZR1/NOP53/CAV1/AIMP2/LIMK1/TGFBR1/GTPBP4/CDK5RAP3/DCUN1D4/WFS1/FBXW7/SASH1/FBXO5/ARRDC3/UBE3A/USP4/WDR48/GORASP1/FBXO2/MAD2L2/CDC20/EGR1/RPL5/RWDD3/NMI/RPL23/P…	151
GO:1902115	regulation of organelle assembly	120/8316	159/16912	8.86325e-12	5.98805e-10	4.34396e-10	FUZ/PHF23/TPR/MAP4/MAPK9/ATG5/CROCC/RNF4/RHOA/SMC1A/TSG101/FSCN1/EDN1/DNM2/MEF2C/CYLD/CHMP2B/CHMP5/KIF9/DYNLL1/SCFD1/EZR/SH3GLB1/MTMR3/KCTD17/HCK/CHMP4B/STAG2/NPRL3/CCP110/SMC3/TBC1D12/TRIM37/IFT20/TBC1D30/CNOT2/SENP6/IL5/KAT2B/NPRL2/PIKFYVE/CCDC88A/RAB3GAP1/WRAP73/ARHGEF2/STAG1/RAB3GAP2/VPS4B/GPSM2/SEPT7/CNOT1/BECN1/CHMP2A/CHMP1A/TBC1D14/LCP1/STAM/CDK5RAP2/NUMA1/SDCBP/RDX/CNOT6L/TCHP/BBS4/SMAD4/…	120
GO:0038061	NIK/NF-kappaB signaling	97/8316	123/16912	1.02068e-11	6.82082e-10	4.94809e-10	MAP3K14/PSMB1/PSMC4/BIRC3/PSMA4/CUL1/EIF2AK2/RC3H2/HDAC7/PSME4/FBXW11/TRAF4/NFKB2/PSMC5/AGO1/PSMD5/PSMD8/PSMC6/PSMA3/PSMC1/PSMB5/PSMA6/PSME2/PSMA7/RASSF2/PSMD7/TNFRSF10A/RELB/NOD1/PSMA2/PSMD3/PSMD11/NFKB1/SASH1/SKP1/PSMD14/TNFRSF10B/PSMF1/PSMB2/AGO3/TRAF2/PSMA1/RIPK3/ACTN4/CHI3L1/PTPN22/HAVCR2/MAP3K7/RC3H1/PSMB7/CARD14/APP/AKT1/PSMB6/PSMA5/RPS27A/UBA3/EGFR/RPS3/PPP4C/TIRAP/PDCD4/UBC/ADIPOR1/PSMD4…	97
GO:0006986	response to unfolded protein	131/8316	177/16912	1.11429e-11	7.3663e-10	5.3438e-10	MBTPS2/DDX11/ERP44/SEC63/BAK1/HSPA5/JKAMP/HERPUD1/EIF2AK2/SEC61A1/TM7SF3/PDIA5/SEC61A2/PPP2R5B/WIPI1/ASNS/NCK2/ACADVL/DERL2/MYDGF/HSP90AA1/DNAJA1/PPP1R15A/BAX/ADD1/EDEM2/DNAJB11/HSP90AB1/DERL3/KDELR3/XBP1/EP300/DNAJC3/UGGT2/STUB1/FGF21/HSPB1/TBL2/SEC61B/CREB3/GOSR2/CDK5RAP3/CCL2/TMEM33/WFS1/HSPA8/DNAJC4/CCND1/HSPA9/FAF2/NFE2L2/EDEM3/FBXO6/MFN2/CTH/ZBTB17/ATF6/HSPH1/SERP1/HERPUD2/OPTN/SSR1/HSPA2/A…	131
GO:0051656	establishment of organelle localization	288/8316	446/16912	2.27458e-11	1.44166e-09	1.04584e-09	FGR/MAD1L1/PAFAH1B1/SYN1/STARD3NL/BTK/CENPQ/GAB2/CUL3/RIPOR1/DTNBP1/MAP4/TRAPPC3/KIF1B/CROCC/RIOK2/AP3D1/NTN1/CD84/PRKCZ/RAB27A/PFN2/WIPI1/CDC42/ATP6AP1/LLGL2/CLASP1/DLG1/KIFAP3/STXBP2/IL4R/PCM1/KIF22/DNM2/PSEN1/CADPS2/PIBF1/CHMP2B/KIF3C/CD59/SEH1L/CHMP5/TMED2/LAT2/P2RX7/TMEM230/SCFD1/SNAP23/EZR/UNC13D/STX1B/SNAP29/SUN2/NEFH/HMOX1/MYH9/TRIM9/CHGA/HIF1A/SEC23A/DNAJC5/CTSZ/SNPH/KIF3B/CHMP4B/SYTL4/S…	288
GO:2001233	regulation of apoptotic signaling pathway	248/8316	376/16912	2.35387e-11	1.47669e-09	1.07125e-09	GCLC/CFLAR/KDM1A/SLC25A5/FYN/PLAUR/ZMYND11/BID/IGF1/CD74/RB1CC1/GCLM/FAS/CD44/BCLAF1/BAK1/DAPK2/CTNNA1/MAPK9/HERPUD1/TRAF1/YBX3/CASP8/TMEM161A/EYA2/SP100/HYAL2/MNT/NCK2/NLE1/PTGS2/ENO1/FGFR1/PSEN1/STRADB/GSK3B/CYLD/GSTP1/RRN3/DNAJA1/BAX/DYNLL1/ERP29/ICAM1/MUL1/ITGA6/ZC3HC1/RFFL/SIRT1/NRP1/XBP1/BIK/HMOX1/HIF1A/STK4/SRPX/PYCARD/STX4/CTSH/BMF/STK3/TNFRSF10A/PIH1D1/URI1/PDCD5/PIAS4/PPP2R1A/GSDME/CAV1…	248
GO:0035967	cellular response to topologically incorrect protein	122/8316	164/16912	3.18412e-11	1.9576e-09	1.42012e-09	POMT2/MBTPS2/DDX11/SEC63/BAK1/CUL3/HSPA5/HERPUD1/EIF2AK2/SEC61A1/TM7SF3/PDIA5/SEC61A2/ATXN3/PPP2R5B/UFD1/RNF126/WIPI1/ASNS/NCK2/ACADVL/DERL2/MYDGF/PPP1R15A/BAX/ADD1/EDEM2/DNAJB11/DERL3/KDELR3/XBP1/EP300/DNAJC3/UGGT2/STUB1/UBE2W/FGF21/TBL2/SEC61B/CREB3/GOSR2/CDK5RAP3/CCL2/TMEM33/WFS1/HSPA8/CCND1/HSPA9/NFE2L2/EDEM3/CTH/ZBTB17/ATF6/HSPH1/SERP1/OPTN/SSR1/HSPA2/ATF4/DNAJB9/POMT1/SELENOS/SEC61G/SDF2/EI…	122
GO:0070498	interleukin-1-mediated signaling pathway	81/8316	100/16912	4.19729e-11	2.55495e-09	1.85346e-09	PSMB1/PSMC4/VRK2/PSMA4/CUL1/TAB2/PSME4/FBXW11/TOLLIP/PSMC5/IRAK3/PSMD5/PSMD8/RBX1/PSMC6/PSMA3/PSMC1/RPS6KA5/PSMB5/PSMA6/NFKBIA/PSME2/PSMA7/PSMD7/IKBKB/NOD1/PSMA2/MAP3K8/PSMD3/PSMD11/NFKB1/SKP1/PSMD14/IL1R2/IL1R1/IL1RL2/EGR1/IL1B/PSMF1/PSMB2/PSMA1/IRAK2/MAP3K7/IL6/IL1RN/PSMB7/PELI2/PSMB6/PSMA5/RPS27A/ST18/UBC/PSMD4/PSMB4/SQSTM1/PSMC2/PSMD6/OTUD4/PSMC3/BTRC/NOD2/TNIP2/UBB/MYD88/RELA/PSMD1/TRAF6/UBE…	81
GO:0045333	cellular respiration	133/8316	183/16912	6.70261e-11	3.96227e-09	2.87439e-09	NDUFAB1/SLC25A13/COX10/UQCRC1/COX15/BID/NDUFS1/AIFM2/CS/SDHA/NOA1/COQ9/NDUFB2/DLD/ACO2/HIF1A/IDH3B/NOP53/ETFB/OGDH/NDUFC1/NDUFS8/COX6A1/GPD2/NDUFS7/COQ10B/SLC25A12/COX7A2L/SDHB/MTFR1L/FASTKD2/NR4A3/CAT/PIK3CA/ACO1/CISD1/NDUFA1/CHCHD5/PANK2/COX6B1/TRAP1/COX7C/UQCR11/CBFA2T3/NDUFA10/COX4I1/COX7B/NDUFA2/PDHA1/MYBBP1A/BLOC1S1/COQ10A/AFG1L/COX5B/SUCLA2/TBRG4/PNPT1/MDH1B/IDH1/NDUFA9/ETFA/NDUFB10/SIRT3/…	133
GO:0006403	RNA localization	161/8316	231/16912	1.59206e-10	9.06295e-09	6.57462e-09	UPF1/AKAP8L/ZC3H3/NUP160/RANBP3/TPR/NOP58/ZC3H11A/RIOK2/U2AF2/SMG6/CPSF1/NCBP3/RBFOX1/THOC1/SEH1L/KHSRP/ALKBH5/NUP50/AAAS/NUP188/RANBP1/POLDIP3/THOC5/SRSF5/YY1/PRPF6/NUP93/MTHFSD/PIH1D1/NOP53/EXOSC3/NUP88/SUPT6H/NUP98/MAGOHB/NUP107/CPSF6/SRSF9/SRSF3/MRPL18/QKI/NUP155/NCBP2/RPS15/CCT4/SRSF7/SRSF4/SMG7/SRSF11/ZNHIT6/CPSF3/GLE1/TCP1/KHDRBS1/FYTTD1/HNRNPA2B1/DDX39A/SRSF6/NUP153/UPF3B/NUP85/THOC2/SYMP…	161
GO:0043547	positive regulation of GTPase activity	262/8316	406/16912	2.01222e-10	1.13497e-08	8.2335e-09	ALS2/ARHGAP33/DVL2/ARHGAP44/CDKL5/RABGAP1/RALBP1/RABEP1/FAM13B/ARHGAP31/RANBP3/ARAP2/ARHGAP6/TBC1D22A/GDI2/RASGRF1/TBC1D22B/TBC1D1/MYO9A/EVI5/RASGRP2/SNX13/ARHGAP10/ACAP1/LLGL2/PICALM/HACD3/RASAL2/VPS9D1/ARHGAP15/RGS11/ARHGEF1/GSK3B/SMAP2/ASAP3/DOCK9/GMIP/ARHGAP4/RGS1/ICAM1/ITGA6/TBC1D2/NRP1/MYO9B/RANBP1/TBC1D10A/SH3BP1/SGSM3/RANGAP1/RIN3/ARHGAP5/RP2/ARHGEF7/CCL22/AXIN1/NPRL3/TSC2/ARHGEF10/TBC1D1…	262
GO:0016241	regulation of macroautophagy	119/8316	162/16912	2.18985e-10	1.22393e-08	8.87885e-09	POLDIP2/CAPN1/RB1CC1/ATP6V0A1/CLEC16A/PHF23/ATP6V1H/LZTS1/GNAI3/VPS35/TIGAR/RRAGB/SNX5/SPTLC1/EXOC1/SCFD1/WAC/SIRT1/SH3GLB1/HMOX1/MTMR3/ATP6V1D/SPTLC2/HIF1A/CHMP4B/NPRL3/TSC2/BNIP3L/CDC37/NOD1/RHEB/PRKAG2/MAPK8/TBC1D12/IFT20/GAPDH/EPM2A/ATP6V0E1/NPRL2/ATP6V1A/PIKFYVE/HTRA2/RAB3GAP1/QSOX1/MFN2/EXOC8/RRAGC/ATP6V0B/RAB3GAP2/PIK3CA/VPS26A/OPTN/ATG101/CAPNS1/BECN1/VPS13C/SNX6/ATP6V1E1/EXOC4/PRKAB2/PRK…	119
GO:1901988	negative regulation of cell cycle phase transition	161/8316	232/16912	2.68522e-10	1.47399e-08	1.06929e-08	MAD1L1/PSMB1/PSMC4/MRE11/FHL1/PSMA4/TPR/FOXN3/CUL1/PSME4/GTSE1/JADE1/CNOT4/CDC14B/BAX/PSMC5/AURKA/PCBP4/PSMD5/PSMD8/KLHL22/RBX1/EP300/PSMC6/PSMA3/PSMC1/PSMB5/PSMA6/PSME2/PSMA7/RGCC/PSMD7/FBXO31/RBL2/NBN/FZR1/NOP53/EZH2/PSMA2/PSMD3/CDK5RAP3/PSMD11/CCND1/ANAPC15/CDKN1B/CNOT2/IK/SKP1/H2AFY/TFDP2/PSMD14/ARID3A/MAD2L2/MIIP/CENPF/RPA2/PLAGL1/PKD2/DUSP1/TEX14/CDKN1A/CNOT1/PSMF1/PSMB2/XRCC3/PCID2/PSMA1/C…	161
GO:0060627	regulation of vesicle-mediated transport	308/8316	489/16912	3.14734e-10	1.69736e-08	1.23133e-08	FGR/CFTR/AP2B1/RALA/VPS41/SYN1/RABGAP1/SLC11A1/EHD2/NR1H3/GAB2/ZFYVE16/AP2S1/GOPC/NEDD4L/PIK3CB/CYBA/TBC1D22A/ATG5/TNK2/ABCA7/TBC1D22B/TBC1D1/CD84/EVI5/ROCK1/RAB27A/PFN2/ATP6AP1/FCGR2B/SCARB1/LLGL2/PICALM/CLASP1/TSG101/RAB7A/STXBP2/IL4R/ACTN2/DNM2/RAB21/CADPS2/REST/RAB10/MTMR2/SCFD1/EZR/UNC13D/TBC1D2/ABL1/NRP1/STX1B/CBARP/TBC1D10A/MAPK1/PACSIN2/HMOX1/SGSM3/TRIM9/SIRPB1/HCK/MIB1/SYTL4/CORO1A/NDRG4…	308
GO:0006405	RNA export from nucleus	108/8316	146/16912	7.48251e-10	3.80186e-08	2.75802e-08	UPF1/AKAP8L/ZC3H3/NUP160/RANBP3/TPR/ZC3H11A/RIOK2/U2AF2/SMG6/CPSF1/THOC1/SEH1L/ALKBH5/NUP50/AAAS/NUP188/RANBP1/POLDIP3/THOC5/SRSF5/NUP93/NOP53/NUP88/SUPT6H/NUP98/MAGOHB/NUP107/CPSF6/SRSF9/SRSF3/NUP155/NCBP2/RPS15/SRSF7/SRSF4/SMG7/SRSF11/CPSF3/GLE1/KHDRBS1/FYTTD1/HNRNPA2B1/DDX39A/SRSF6/NUP153/UPF3B/NUP85/THOC2/SYMPK/PCID2/NUP214/NUP210/RAN/EIF5A/SRRM1/HNRNPA1/LTV1/DHX9/NUPL2/WDR33/NCBP1/BUD13/SSB/…	108
GO:0030968	endoplasmic reticulum unfolded protein response	97/8316	129/16912	1.22627e-09	5.98344e-08	4.34062e-08	MBTPS2/DDX11/SEC63/BAK1/HSPA5/HERPUD1/EIF2AK2/SEC61A1/PDIA5/SEC61A2/PPP2R5B/WIPI1/ASNS/NCK2/ACADVL/DERL2/MYDGF/PPP1R15A/BAX/ADD1/EDEM2/DNAJB11/DERL3/KDELR3/XBP1/EP300/DNAJC3/UGGT2/STUB1/FGF21/TBL2/SEC61B/CREB3/GOSR2/CDK5RAP3/CCL2/TMEM33/WFS1/CCND1/NFE2L2/EDEM3/CTH/ZBTB17/ATF6/SERP1/SSR1/ATF4/DNAJB9/SELENOS/SEC61G/EIF2S1/EDEM1/UGGT1/DERL1/TLN1/RNF121/PREB/PARP16/SEC31A/TMBIM6/MBTPS1/HDGF/CREB3L4/P…	97
GO:0051701	interaction with host	145/8316	208/16912	1.25222e-09	6.06192e-08	4.39755e-08	FUCA2/CD4/CD74/EIF2AK2/CASP8/HIPK2/HYAL2/TFRC/PVR/SCARB1/TSG101/RAB7A/ITCH/THOC1/ITGB5/CHMP2B/FCN1/EPS15/CCNK/ICAM1/CD209/LGALS1/THOC5/SLC10A1/CHMP4B/VAPA/KPNA3/SLC1A5/TGFB1/CBLL1/CAV1/MET/SMC3/KPNB1/CBL/CD81/SELPLG/GAPDH/SNX3/TRIM38/EXOC2/HAVCR1/C9/CD86/KPNA1/TUSC2/CHMP3/CD46/VAMP8/VPS4B/TCP1/TRIM25/CD80/CXCR4/WWP1/NUP153/EFNB2/THOC2/EIF2AK4/LDLR/NECTIN2/CHMP2A/TRIM21/TRIM5/VPS4A/ITGAV/SCARB2/VP…	145
GO:1905037	autophagosome organization	74/8316	93/16912	1.38068e-09	6.63157e-08	4.8108e-08	RB1CC1/GABARAPL2/PHF23/ATG5/ATG2B/WIPI1/RAB7A/PIK3C3/PSEN1/ULK2/ATG16L1/NSFL1C/SCFD1/SH3GLB1/MTMR3/CHMP4B/MAP1LC3A/ATG4A/NPRL3/TBC1D12/IFT20/ATG2A/AMBRA1/NPRL2/PIKFYVE/RAB3GAP1/MFN2/STX12/RAB3GAP2/ATG101/ATG4C/BECN1/ATG14/EMC6/ATG4D/TBC1D14/PIK3C2B/UBQLN1/STX17/RAB1A/GABARAPL1/ULK3/MAP1LC3B/WDR45B/RALB/RAB5A/ATG3/C9orf72/LRSAM1/PIP4K2A/TRAPPC8/WIPI2/PINK1/ATP13A2/TP53INP1/PIP4K2C/ATG16L2/ATG4B/GA…	74
GO:0000045	autophagosome assembly	72/8316	90/16912	1.47368e-09	6.94568e-08	5.03867e-08	RB1CC1/GABARAPL2/PHF23/ATG5/ATG2B/WIPI1/RAB7A/PIK3C3/PSEN1/ULK2/ATG16L1/NSFL1C/SCFD1/SH3GLB1/MTMR3/CHMP4B/MAP1LC3A/ATG4A/NPRL3/TBC1D12/IFT20/ATG2A/AMBRA1/NPRL2/PIKFYVE/RAB3GAP1/MFN2/STX12/RAB3GAP2/ATG101/ATG4C/BECN1/ATG14/EMC6/ATG4D/TBC1D14/UBQLN1/STX17/RAB1A/GABARAPL1/ULK3/MAP1LC3B/WDR45B/RALB/RAB5A/ATG3/C9orf72/LRSAM1/PIP4K2A/TRAPPC8/WIPI2/PINK1/TP53INP1/PIP4K2C/ATG16L2/ATG4B/GABARAP/FEZ2/UBXN2…	72
GO:0071166	ribonucleoprotein complex localization	98/8316	131/16912	1.62881e-09	7.53637e-08	5.46718e-08	UPF1/AKAP8L/ZC3H3/NUP160/TPR/ZC3H11A/RIOK2/U2AF2/SMG6/CPSF1/THOC1/SEH1L/ALKBH5/NUP50/AAAS/NUP188/POLDIP3/THOC5/SRSF5/NUP93/NOP53/NUP88/SUPT6H/NUP98/MAGOHB/NUP107/SRSF9/SRSF3/NUP155/NCBP2/RPS15/SRSF7/SRSF4/SMG7/SRSF11/CPSF3/GLE1/FYTTD1/HNRNPA2B1/DDX39A/SRSF6/NUP153/UPF3B/NUP85/THOC2/SYMPK/PCID2/NUP214/NUP210/RAN/EIF5A/SRRM1/LTV1/NUPL2/WDR33/NCBP1/BUD13/SSB/NUP54/NUP58/EIF4A3/ZNF593/POLR2D/EIF4E/UP…	98
GO:0032606	type I interferon production	93/8316	123/16912	1.63215e-09	7.53637e-08	5.46718e-08	DHX33/CREBBP/RNF216/POLR3B/MRE11/POLR3E/UFD1/NFKB2/ITCH/XRCC5/CYLD/MAVS/POLR2E/POLR2F/EP300/YY1/RIOK3/TLR8/PQBP1/PYCARD/RELB/LILRB1/CACTIN/PTPRS/TAX1BP1/DDX58/NFKB1/DTX4/IFIH1/STAT1/TRIM25/NMI/LRRFIP1/IRF1/TICAM1/TRAF3/TRIM21/POLR3F/PTPN22/HAVCR2/DHX9/IL10/FLOT1/TLR2/PPM1B/HERC5/NLRC5/RPS27A/HSPD1/POLR3A/TIRAP/UBC/UBE2L6/NLRP4/POLR3K/REL/AZI2/IFI16/CGAS/SYK/CTNNB1/POLR3D/TRIM56/UBB/CD14/MYD88/REL…	93
GO:0071496	cellular response to external stimulus	201/8316	305/16912	2.02553e-09	9.0239e-08	6.54629e-08	GCLC/PDK4/ABCB4/PDK2/LAMP2/MAP3K14/FYN/ATP1A2/GLRX2/FAS/BAK1/GABARAPL2/CASR/CLEC16A/RIPOR1/TNC/HSPA5/CYBA/EIF2AK2/ATG5/CASP8/CNN2/MAP2K4/HDAC4/ASNS/ATP2B1/SREBF1/PTGS2/USP33/PIK3C3/CADPS2/RRAGB/SSH1/GSTP1/NCOA1/SEH1L/P2RX7/GCN1/ICAM1/ITGA6/COMT/MAP3K1/SIRT1/SH3GLB1/MAPK1/XBP1/HMOX1/MTMR3/SNW1/ADNP/MAP1LC3A/TLR8/PHEX/STK24/WDR59/NPRL3/PIEZO1/GDAP1/GSDMD/TNFRSF10A/TGFB1/MTPN/NUDT1/TBL2/ENG/MAPK8/NF…	201
GO:0032479	regulation of type I interferon production	92/8316	122/16912	2.53094e-09	1.08813e-07	7.89369e-08	DHX33/CREBBP/RNF216/POLR3B/MRE11/POLR3E/UFD1/NFKB2/ITCH/XRCC5/CYLD/MAVS/POLR2E/POLR2F/EP300/YY1/RIOK3/TLR8/PQBP1/PYCARD/RELB/LILRB1/CACTIN/PTPRS/TAX1BP1/DDX58/NFKB1/DTX4/IFIH1/STAT1/TRIM25/NMI/LRRFIP1/IRF1/TICAM1/TRAF3/TRIM21/POLR3F/PTPN22/HAVCR2/DHX9/IL10/FLOT1/TLR2/PPM1B/HERC5/NLRC5/RPS27A/HSPD1/POLR3A/TIRAP/UBC/UBE2L6/NLRP4/POLR3K/REL/IFI16/CGAS/SYK/CTNNB1/POLR3D/TRIM56/UBB/CD14/MYD88/RELA/RNF…	92
GO:0034599	cellular response to oxidative stress	182/8316	273/16912	3.04087e-09	1.28933e-07	9.3533e-08	RAD52/CFLAR/PDK2/MGST1/BTK/PPP5C/GLRX2/VRK2/FUT8/MAPK9/CYBA/TMEM161A/SIRT2/PDE8A/DNM2/GSTP1/PXN/TXNL1/SIRT1/ABL1/MAPK1/HMOX1/HIF1A/GSKIP/APEX1/CST3/MAP1LC3A/ADNP2/STK24/NUP93/BRF2/GSR/MET/HSPB1/EZH2/SETX/MAPK8/PLEKHA1/PPIF/FBXW7/CAMKK2/RWDD1/NCOA7/SOD2/PDCD10/MPV17/HTRA2/NFE2L2/GPX7/HDAC1/SFPQ/NCF2/ADPRHL2/MTR/PRDX1/PRDX6/FOXO3/PKD2/NR4A3/HSPH1/PYROXD1/CAT/CHD6/STAU1/ROMO1/PRDX5/BECN1/TRAP1/TRAF2…	182
GO:0043487	regulation of RNA stability	120/8316	168/16912	3.27634e-09	1.37027e-07	9.94045e-08	UPF1/PSMB1/PSMC4/SLC11A1/SAMD4A/VIM/TNFRSF1B/PSMA4/THRAP3/PUM2/YBX3/ELAVL1/PSME4/SMG6/PABPC1/EXOSC7/EXOSC5/TNPO1/DIS3/PSMC5/KHSRP/PCBP4/PABPC4/HNRNPC/PSMD5/PSMD8/CIRBP/PSMC6/PSMA3/PSMC1/PSMB5/APEX1/PSMA6/PSME2/PSMA7/PSMD7/HSPB1/PSMA2/EXOSC3/CPEB3/PSMD3/PSMD11/HSPA8/MAPK14/QKI/XRN1/EIF4G1/PSMD14/SMG7/SET/EXOSC8/TARDBP/PSMF1/PSMB2/PCID2/NUP214/METTL16/ZFP36/PSMA1/DKC1/PUM1/SYNCRIP/RNASEL/DHX9/RC3H1…	120
GO:0031647	regulation of protein stability	168/8316	250/16912	5.03716e-09	2.0374e-07	1.47801e-07	CREBBP/FBXL3/LAMP2/MYLIP/WIZ/IGF1/CUL3/USP2/USP28/PER3/USP36/USP13/ISOC2/CTSA/VPS35/ATP1B3/PFN2/CDC42/SEL1L/SREBF1/CHFR/FBXW11/GTSE1/USP33/SIRT6/HSP90AA1/AURKA/MUL1/HSP90AB1/SIRT1/SH3GLB1/PSMD8/MAPK1/HPS4/XBP1/EP300/TELO2/STK4/RASSF2/SMAD7/STUB1/PYCARD/CTSH/STK3/MTMR9/NOP53/CDC37/TMEM147/CDC37L1/DVL1/GTPBP4/PFN1/WFS1/FBXW7/HSPA8/CD81/PTGES3/CREBL2/GAPDH/PDCD10/USP4/RTN4/CCT4/AAK1/P3H1/STX12/IFT46…	168
GO:0071453	cellular response to oxygen levels	148/8316	216/16912	5.55187e-09	2.21666e-07	1.60805e-07	CFLAR/CREBBP/PSMB1/PSMC4/FAS/CASR/PSMA4/HIPK2/PDK3/PSME4/SIRT2/RORA/ATP6AP1/UBE2D1/PTGS2/ENO1/TIGAR/GNB1/EDN1/PSMC5/ICAM1/PSMD5/SIRT1/PSMD8/HMOX1/RBX1/EP300/PSMC6/PSMA3/HIF1A/PSMC1/PSMB5/PSMA6/PSME2/PSMA7/SUV39H1/PGK1/RGCC/PSMD7/STUB1/EEF2K/ELOB/NDRG1/BNIP3L/NOP53/CAV1/CHCHD2/PSMA2/TBL2/CUL2/PSMD3/PSMD11/UBE2D3/CBL/PPARD/VEGFA/SLC29A1/CPEB4/FAM162A/ATP6V1A/PSMD14/NFE2L2/FOXO3/DNMT3A/EGR1/RWDD3/PS…	148
GO:0006754	ATP biosynthetic process	103/8316	141/16912	5.88031e-09	2.30269e-07	1.67046e-07	SLC25A13/IGF1/NUP160/ATP6V0A1/TPR/PFKP/PKM/HDAC4/ENO1/VPS9D1/SIRT6/TIGAR/PGM1/GCKR/SEH1L/P2RX7/NUP50/AAAS/NUP188/ATP5F1D/HIF1A/PGK1/NUP93/GPI/TGFB1/GAPDHS/OGDH/PRKAG2/ENO3/NUP88/NUP98/TCIRG1/ATP5F1B/NUP107/GAPDH/TPI1/NUP155/ATP5PB/ESRRB/ECD/PFKFB2/ATP5F1E/NUP153/ATP5S/NUP85/NUP214/CBFA2T3/NUP210/PRKAA1/LDHA/COX5B/NUPL2/NUP54/NUP58/NCOR1/PFKL/ARNT/PARP1/NIPSNAP2/OGT/ALDOA/PFKM/RANBP2/PID1/ATP5MC3/…	103
GO:0043620	regulation of DNA-templated transcription in response to stress	93/8316	125/16912	6.83252e-09	2.65863e-07	1.92867e-07	CREBBP/PSMB1/MBTPS2/PSMC4/HSF2/BCLAF1/PSMA4/HSPA5/PSME4/SIRT2/NCK2/UBE2D1/PSMC5/GCN1/PSMD5/PSMD8/HMOX1/RBX1/EP300/PSMC6/PSMA3/HIF1A/PSMC1/PSMB5/PSMA6/PSME2/PSMA7/PSMD7/ELOB/PSMA2/CUL2/PSMD3/PSMD11/UBE2D3/VEGFA/PSMD14/NFE2L2/RPS6KA1/ATF6/EGR1/CHD6/PSMF1/PSMB2/KLF2/ATF4/PSMA1/EGLN3/UBE2D2/DNAJB1/VHL/EGLN1/PSMB7/TMBIM6/TP53/PSMB6/PSMA5/ARNT/RPS27A/LIMD1/TAF1/NOTCH1/CHEK1/UBC/BAG3/IMPACT/BACH1/NCK1/P…	93
GO:0070482	response to oxygen levels	237/8316	372/16912	8.11704e-09	3.0996e-07	2.24857e-07	CFLAR/CREBBP/ABCB4/PSMB1/PSMC4/FAS/CASR/PSMA4/CYBA/HIPK2/PKM/RHOA/PDK3/PSME4/SIRT2/RORA/TGFBR3/POLB/ATP6AP1/UBE2D1/XRCC1/PTGS2/ENO1/TIGAR/GNB1/EDN1/PLOD1/PSMC5/MMP2/ICAM1/ALKBH5/ANGPT2/SCFD1/PSMD5/SIRT1/PSMD8/HMOX1/RBX1/EP300/PSMC6/PSMA3/HIF1A/PSMC1/PSMB5/PSMA6/PSME2/PSMA7/TM9SF4/CST3/SUV39H1/PGK1/RGCC/PSMD7/NARFL/STUB1/EEF2K/ELOB/HMOX2/PLAT/NDRG1/BNIP3L/TGFB1/NOP53/CAV1/CHCHD2/PSMA2/TBL2/CXCL12/…	237
GO:0006979	response to oxidative stress	265/8316	423/16912	1.14018e-08	4.27427e-07	3.10072e-07	GCLC/RAD52/ALS2/CFLAR/PDK2/MGST1/BTK/PPP5C/ERCC1/GLRX2/GCLM/VRK2/BAK1/FUT8/PNKP/ERCC8/MAPK9/CYBA/TMEM161A/HYAL2/SIRT2/XRCC1/PDE8A/PTGS2/IPCEF1/EDN1/DNM2/PSEN1/GSTP1/ATRN/SLC23A2/PXN/TXNL1/PTGS1/SIRT1/ABL1/MAPK1/HMOX1/HIF1A/GSKIP/PSMB5/APEX1/CST3/MAP1LC3A/ADNP2/STK24/NUP93/HMOX2/STX4/BRF2/GSR/PON2/MET/HSPB1/NUDT1/EZH2/SETX/MAPK8/PLEKHA1/FGF8/PPIF/AREG/FBXW7/NDUFS8/CAMKK2/STX2/RWDD1/NCOA7/SOD2/H2AF…	265
GO:1902903	regulation of supramolecular fiber organization	210/8316	326/16912	1.55005e-08	5.60572e-07	4.06661e-07	BAIAP2L1/SCIN/TMSB10/CAPG/ARHGAP6/LIMA1/NCKAP1/ARFGEF1/RHOA/NAV3/ROCK1/PFN2/CDC42/NCK2/WDR1/CLASP1/ARHGEF10L/DLG1/ACTN2/CAPZB/EDN1/CARMIL1/PSEN1/MEF2C/SSH1/ADD1/ASAP3/PXN/ICAM1/PLEKHG2/ABL1/NRP1/SH3BP1/TRIOBP/CHADL/HCK/MAPRE1/RGCC/CORO1A/PYCARD/ARHGEF10/TUBB4A/CLIP3/MTPN/MET/WASL/LIMK1/TGFBR1/KANK1/TESK1/CXCL12/CSF3/PFN1/RANGRF/SLAIN2/HSPA8/ARPC3/CDKN1B/SEMA5A/ACTR3/SPTBN1/TACR1/WIPF1/PLEK/ALMS1/…	210
GO:0031503	protein-containing complex localization	163/8316	244/16912	1.60791e-08	5.78094e-07	4.19372e-07	UPF1/AP2B1/ARHGAP44/AKAP8L/ZC3H3/NUP160/TPR/ZC3H11A/RIOK2/U2AF2/AP3D1/GRIPAP1/VPS35/SMG6/CPSF1/DLG1/KIFAP3/PCM1/THOC1/DNM2/STX7/RABL2B/TNPO1/KIF3C/SEH1L/DYNLL1/BIRC5/EXOC1/ALKBH5/EZR/NUP50/AAAS/NUP188/IFT74/STX1B/POLDIP3/THOC5/IFT27/SRSF5/IFT52/KIF3B/SMAD7/NUP93/CLUAP1/RAB11A/NOP53/WASL/NUP88/IFT20/SUPT6H/NUP98/MAGOHB/NUP107/SRSF9/MAK/SRSF3/NUP155/NCBP2/RPS15/SRSF7/SRSF4/SMG7/SRSF11/EXOC8/SSX2IP/…	163
GO:0032386	regulation of intracellular transport	247/8316	392/16912	1.70318e-08	6.0527e-07	4.39086e-07	FGR/SYN1/FYN/AKAP8L/ZC3H3/IGF1/RUFY3/EHD2/GAB2/RIPOR1/TPR/USP36/PPP1R12A/RIOK2/IPO5/CD84/SP100/HYAL2/REEP1/ERLEC1/PFN2/CSNK2A2/CDC42/SREBF1/DERL2/PTGS2/GTSE1/STXBP2/IL4R/ACTN2/PCM1/RAB21/PSEN1/GSK3B/STARD7/WBP11/HUWE1/MTMR2/EDEM2/MAVS/RNF31/SCFD1/EZR/UNC13D/AAAS/HSP90AB1/SIRT1/SH3GLB1/PSMD8/STX1B/DERL3/MAPK1/HPS4/NEFH/HMOX1/MIEF1/RANGAP1/PPM1A/SLC17A9/TM9SF4/EMD/NDRG4/CEMIP/BNIP3L/NUCB1/OAZ1/PDCD…	247
GO:1903008	organelle disassembly	79/8316	104/16912	1.91132e-08	6.67659e-07	4.84346e-07	RB1CC1/GABARAPL2/CLEC16A/USP36/ATG5/ATG2B/WIPI1/CSNK2A2/SREBF1/MARK2/TIGAR/WBP11/MTIF2/KIF9/MUL1/TSPO/HIF1A/VRK1/SLC17A9/MAP1LC3A/ATG4A/TSC2/BNIP3L/CDC37/GBF1/FBXW7/ATG2A/AMBRA1/CAMKK2/HTRA2/WDR75/MFN2/ZBTB17/MTIF3/OPTN/ATG4C/KLC1/BECN1/ATG14/VPS13C/ATG4D/ATP5IF1/USP30/GABARAPL1/DENR/MAP1LC3B/WDR45B/CTSK/EIF2D/ATG3/MRRF/PELO/WIPI2/PINK1/ATP13A2/HK2/SQSTM1/STX5/FZD5/GFM2/FUNDC2/ATG4B/GABARAP/CDK1/…	79
GO:0044839	cell cycle G2/M phase transition	173/8316	263/16912	3.23262e-08	1.07428e-06	7.79324e-07	PRKAR2B/PAFAH1B1/PSMB1/AKAP8L/PSMC4/MNAT1/MRE11/FHL1/PSMA4/FOXN3/SDCCAG8/CUL1/MTA3/CDK14/PPP1R12A/PSME4/FBXW11/CLASP1/GTSE1/PPP1R12B/PCM1/DNM2/HSP90AA1/CDC14B/PSMC5/AURKA/DYNLL1/HAUS4/PSMD5/PSMD8/RBX1/PSMC6/PSMA3/PSMC1/PSMB5/PSMA6/PSME2/PSMA7/CDC25B/MAPRE1/CEP192/PSMD7/CCP110/RAB11A/NBN/TUBB4A/AKAP8/FZR1/NOP53/PPP2R1A/CDK6/PSMA2/CCNY/PSMD3/CDK5RAP3/PSMD11/CCND1/CEP164/FOXM1/SKP1/H2AFY/PSMD14/ALMS…	173
GO:0006457	protein folding	163/8316	246/16912	3.79668e-08	1.2446e-06	9.02885e-07	NUDCD3/CD74/ERP44/TOMM34/HSPA5/GNAI3/PDIA5/NFYC/DNAJA2/CSNK2A2/GNB1/HSP90AA1/PPIE/DNAJA1/ERO1B/FKBP1A/ERP29/GANAB/LTBP4/NUDC/DNAJB11/SUCO/FKBP5/HSP90AB1/PPIL2/ST13/PSMC1/CSNK2A1/RP2/UGGT2/DNAJA3/PDCD5/CDC37/DNAJC2/DNAJB6/HSPB1/CDC37L1/BAG1/PPIF/WFS1/GRPEL1/HSPA8/DNAJC4/CHORDC1/AIP/MLEC/PTGES3/HSPA9/PFDN1/TTC1/GNAI2/GNB4/NKTR/PIKFYVE/MOGS/TTC31/CCT4/PDCL3/QSOX1/P3H1/ATF6/RAD23B/TCP1/HSPH1/SIL1/PFD…	163
GO:0009895	negative regulation of catabolic process	174/8316	266/16912	5.35517e-08	1.68839e-06	1.22482e-06	POLDIP2/FYN/SLC11A1/GABARAPL2/TIMP2/CLEC16A/PHF23/THRAP3/TAB2/ATP2B4/YBX3/LZTS1/HIPK2/CTSA/ELAVL1/KDM4A/ROCK1/HDAC4/SIRT2/ERLEC1/VPS35/PABPC1/DERL2/SIRT6/TIGAR/SENP1/PSEN1/MTMR2/IRAK3/SCFD1/HNRNPC/WAC/HSP90AB1/CIRBP/DERL3/HMOX1/TSPO/CHMP4B/CST3/USP14/TIMP1/N4BP1/TSC2/BMF/LAPTM4B/MTMR9/NOP53/PIK3CG/MET/RIC1/RGP1/SUFU/CDK5RAP3/EIF4G2/MAPK14/GPLD1/SNX3/DAP/EIF4G1/HTRA2/PDCL3/QSOX1/MAD2L2/LEPR/SLIRP/…	174
GO:0009267	cellular response to starvation	98/8316	137/16912	7.88705e-08	2.44666e-06	1.77491e-06	PDK4/LAMP2/FAS/GABARAPL2/CLEC16A/RIPOR1/HSPA5/EIF2AK2/ATG5/ASNS/SREBF1/USP33/PIK3C3/CADPS2/RRAGB/SEH1L/GCN1/COMT/SIRT1/SH3GLB1/MAPK1/XBP1/MTMR3/MAP1LC3A/STK24/WDR59/NPRL3/TBL2/MAPK8/HSPA8/AMBRA1/ITFG2/DAP/CPEB4/NPRL2/NFE2L2/RRAGC/SLC2A1/KPTN/CDKN1A/MAX/BECN1/ATG14/WDR24/ATF4/EIF2AK4/RRP8/PRKAA1/MYBBP1A/PIK3C2B/LARS/EIF2S1/WNT2B/SLC38A2/DSC2/HNRNPA1/GLUL/GABARAPL1/MAP1LC3B/TP53/RPTOR/PMAIP1/RALB/S…	98
GO:0000077	DNA damage checkpoint	110/8316	157/16912	7.91942e-08	2.44666e-06	1.77491e-06	MAP3K14/CRY1/MRE11/USP28/FOXN3/TP53BP1/TIPIN/GTSE1/THOC1/CNOT4/CDC14B/BAX/AURKA/PCBP4/MAP3K20/WAC/CDC5L/THOC5/EP300/STK4/RBBP8/RGCC/FBXO31/RBL2/NBN/STK3/DOT1L/FZR1/NOP53/CDK5RAP3/CCND1/CDKN1B/CNOT2/MAPK14/TFDP2/NEK11/ARID3A/FBXO6/RPA2/PLAGL1/CDKN1A/CNOT1/EIF2AK4/CLOCK/TAOK3/MDM2/RNASEH2B/HUS1/MDC1/CNOT6L/CUL4A/PML/FANCI/TP53/CARM1/TIPRL/DTL/RPS27A/CNOT9/PLK2/TNKS1BP1/ATM/CHEK1/ORAOV1/UBC/RAD9B/XP…	110
GO:0061025	membrane fusion	163/8316	249/16912	1.29908e-07	3.89993e-06	2.82916e-06	VPS41/CD9/CD4/RABGAP1/RABEP1/BAK1/VAMP3/TBC1D22A/GNAI3/TBC1D22B/TBC1D1/EVI5/HYAL2/RAB7A/DNM2/STX7/CHMP2B/BAX/NSFL1C/MUL1/SNAP23/SEC22C/TBC1D2/STX1B/SNAP29/TBC1D10A/SGSM3/TRIM9/VTI1B/VAPA/SYTL4/CORO1A/STX4/SYT17/SPG11/GDAP1/STX10/TBC1D17/ANKRD27/NAPA/RAB3A/BET1/STX1A/CHCHD3/YKT6/TBC1D13/TBC1D12/GOSR2/GOSR1/VAT1/TBC1D9/FOLR3/STX2/TBC1D30/C2CD5/OTOF/GCA/CHMP3/MFN2/STX12/LRMP/VAMP8/SEC22A/TBC1D15/CXC…	163
GO:0043393	regulation of protein binding	137/8316	204/16912	1.35801e-07	4.05292e-06	2.94015e-06	KRIT1/PLXND1/KDM1A/SPAG9/PKD1/DDX11/BAK1/HSPA5/DTNBP1/HERPUD1/HIPK2/BTBD1/ROCK1/HDAC4/TGFBR3/CDC42/CRMP1/GTSE1/ACTB/TRAF4/USP33/PSEN1/MEF2C/GSK3B/CYLD/MAPRE3/BAX/ADD1/AURKA/FKBP1A/HSP90AB1/ABL1/NRP1/TFIP11/PDGFB/EP300/STK4/ADNP/CTSZ/MAPRE1/ARHGEF7/STUB1/STK3/CAV1/MET/TGFBR1/DVL1/MAPK8/CSF3/HDAC5/VTN/RAPGEF2/PPP2CA/CRBN/WNT5A/EPB41L5/ITGA4/PLCL1/IFIT2/TEX14/LRP1/TRAF2/WFIKKN1/TICAM1/TTBK2/GNL3L/AP…	137
GO:0034341	response to interferon-gamma	128/8316	189/16912	1.66793e-07	4.837e-06	3.50895e-06	NUB1/SLC11A1/NR1H3/VIM/CD44/IFNGR1/PIAS1/VAMP3/SEC61A1/SP100/CAMK2A/CDC42/STXBP2/EDN1/OAS1/KIF16B/ICAM1/HSP90AB1/IL12RB1/HCK/CCL22/STX4/CDC37/CCL2/CCL8/CYP27B1/OAS3/OAS2/GAPDH/TRIM38/WNT5A/CCL20/ACTR3/STAT1/KYNU/STXBP3/CD58/GBP1/TRIM25/NMI/MT2A/IRF1/MED1/BST2/NR1H2/GCH1/TRIM21/PPARG/TRIM5/TRIM22/OASL/SYNCRIP/FLNB/CALCOCO2/EPRS/CASP1/ACTR2/PARP9/RAB20/PML/NLRC5/IRF8/IFITM3/RPL13A/SNCA/CAMK2D/STAR/…	128
GO:0071216	cellular response to biotic stimulus	136/8316	203/16912	1.87419e-07	5.40962e-06	3.92435e-06	TFPI/UPF1/ABCB4/PAF1/BTK/LTF/NR1H3/TNFRSF1B/HSPA5/PRDM1/RHOA/SIRT2/SMC1A/FCGR2B/SCARB1/TIGAR/MEF2C/GSK3B/GSTP1/ICAM1/TREM2/ABL1/MAPK1/XBP1/TSPO/NFKBIA/HCK/PYCARD/NFKBIB/LILRB1/AKAP8/CACTIN/TGFB1/CARD8/SERPINE1/MAPK8/CSF3/CCDC47/CCL2/HDAC5/NFKB1/WFS1/VDR/SASH1/PPARD/MAPK14/CD86/WNT5A/PLSCR4/CCL20/CD274/APAF1/CD80/IL1B/TICAM1/ZFP36/LILRB2/NR1H2/SELENOS/TRIM5/CD180/IRAK2/PTPN22/CMPK2/CDC73/FBH1/HAVC…	136
GO:0042326	negative regulation of phosphorylation	274/8316	449/16912	2.09994e-07	5.94951e-06	4.31601e-06	PRKAR2B/IBTK/PAFAH1B1/RANBP9/PPP5C/GPRC5A/ZMYND11/WWTR1/STRAP/BAK1/DTNBP1/WNK1/IPO5/PPP2R5A/RHOA/PRKCZ/HYAL2/HDAC4/SIRT2/NCK2/TSG101/DLG1/SIRT6/TIGAR/ITCH/PSEN1/PTPRC/PIBF1/GSTP1/GCKR/DNAJA1/BAX/FKBP1A/DYNLL1/P2RX7/IGBP1/IRAK3/EZR/SIRT1/ABL1/GADD45B/PIK3IP1/GSKIP/RASSF2/CDK5RAP1/SMAD7/DNAJC3/TSC2/PYCARD/CSK/CACTIN/TGFB1/PPP2R1A/PIK3R2/CDK6/CAV1/GRB10/HSPB1/PRKAG2/AMBP/ENG/TESK1/RAPGEF1/DVL1/EIF3A…	274
GO:0035690	cellular response to drug	208/8316	331/16912	3.02167e-07	8.25656e-06	5.98963e-06	GCLC/CFTR/CFLAR/ABCB4/FYN/PPP5C/DDX11/GCLM/CTNNA1/HSPA5/RAD51/CYBA/KCNQ1/PPP1R12A/GNA15/PDE4A/SPI1/FECH/TFRC/PDE8A/PTGS2/ACTB/GNB1/EDN1/DNM2/MEF2C/REST/SSH1/NCOA1/CAD/ATRX/GNA11/ICAM1/HSP90AB1/SIRT1/ABL1/MAPK1/SOX10/HMOX1/PDGFB/APEX1/PCK2/CST3/MAP1LC3A/NUP93/MAP4K1/TGFB1/FGF21/MET/NOD1/EZH2/AHR/SETX/PLEKHA1/PPP3CB/PPIF/RPS6KB1/RECQL5/EFTUD2/NFKB1/DCPS/CD69/TIMELESS/OPRM1/GPLD1/NR3C1/XRN1/PDCD10/G…	208
GO:0006900	vesicle budding from membrane	71/8316	95/16912	3.04789e-07	8.29133e-06	6.01486e-06	CUL3/TRAPPC3/AP3D1/RAB7A/SAR1A/DNM2/CD59/TMED2/P2RX7/SCFD1/SEC23A/CTSZ/SEC23B/VAPA/PPP6R1/NAPA/BET1/WASL/GBF1/GOSR2/AREG/CTSC/PPP6R3/SNX3/GOLPH3/SEC24A/GORASP1/KLHL12/PPP6C/TBC1D20/VPS4A/FNBP1L/RAB1A/PREB/SEC31A/USO1/SEC24B/CSNK1D/GOLPH3L/ARF1/SEC16A/ARFGAP2/SEC24D/SAR1B/MIA3/GRIA1/SEC13/TRAPPC10/STX5/PEF1/TRAPPC2L/TRAPPC9/RILP/TMED10/RAB1B/SEC24C/MCFD2/TRAPPC5/ANXA2/TMED9/F8/PRKN/TRAPPC2/MYO18A/…	71
GO:0098732	macromolecule deacylation	79/8316	108/16912	3.12046e-07	8.45135e-06	6.13094e-06	KDM1A/MSL3/LYPLA2/AKAP8L/ARID4A/HDAC9/ARID4B/MTA3/HDAC7/HDAC4/SIRT2/MBD3/SREBF1/KDM5A/SIRT6/REST/RCOR1/SIRT1/EP300/ABHD12/RBBP7/BEX4/SALL1/AKAP8/PRKD2/TGFB1/MIER2/ABHD17B/MAPK8/HDAC5/SUDS3/VEGFA/BCL6/HDAC1/SFPQ/LYPLA1/MORF4L2/SIRT5/SIN3B/PPT1/PHF21A/NEK3/JDP2/TP53/SIRT3/LYPLAL1/CAMK2D/HDAC8/NACC2/MTA2/SAP18/DYRK1A/SKI/PINK1/CCAR2/CTBP1/RBBP4/SMARCAD1/SAP30/NIPBL/SAP30L/SPRED1/FNTA/ING2/CHD3/TADA3…	79
GO:0072524	pyridine-containing compound metabolic process	119/8316	175/16912	3.20773e-07	8.6496e-06	6.27476e-06	NADK/IGF1/DERA/NUP160/TPR/H6PD/MPC1/PFKP/PKM/HDAC4/KCNAB2/PTGS2/ENO1/SIRT6/TIGAR/PGM1/ME2/GCKR/SEH1L/P2RX7/DLD/NUP50/AAAS/NUP188/HIF1A/PCK2/PGK1/NUP93/QPRT/GPI/GAPDHS/NAMPT/OGDH/PRKAG2/NMRK1/PNPO/ENO3/NUP88/BST1/PDHX/NUP98/NUP107/GAPDH/TPI1/LDHB/NUP155/GPD2/KYNU/KMO/ESRRB/ECD/PFKFB2/NUP153/NUP85/NUP214/CBFA2T3/PGLS/PDHA1/NUP210/PRKAA1/LDHA/PSAT1/NUPL2/MDH1B/IDH1/PARP9/PARP16/NUP54/NUP58/NCOR1/PFK…	119
GO:0031349	positive regulation of defense response	278/8316	458/16912	3.35496e-07	8.96797e-06	6.50571e-06	SARM1/CREBBP/PSMB1/BTK/FYN/LTF/PSMC4/POLR3B/MATR3/BIRC3/NR1H3/PSMA4/CYBA/CUL1/TAB2/PUM2/CASP8/KARS/HYAL2/PSME4/UFD1/UBE2D1/FBXW11/PVR/PTGS2/ICAM3/UBE2K/PIK3C3/ITCH/XRCC5/MEF2C/CYLD/FCN1/WDFY1/MGST2/PSMC5/MMP2/MAVS/IRAK3/CD209/ESR1/MAP3K1/PSMD5/PSMD8/OSM/EP300/PSMC6/PSMA3/LGMN/PSMC1/RPS6KA5/PSMB5/PSMA6/NFKBIA/PSME2/PSMA7/HCK/RIOK3/TLR8/XIAP/PQBP1/PSMD7/PYCARD/IKBKB/RELB/CACTIN/TGFB1/RPS19/NOP53/PT…	278
GO:0072525	pyridine-containing compound biosynthetic process	94/8316	133/16912	3.60699e-07	9.5175e-06	6.90437e-06	NADK/IGF1/NUP160/TPR/PFKP/PKM/HDAC4/PTGS2/ENO1/SIRT6/TIGAR/PGM1/GCKR/SEH1L/P2RX7/NUP50/AAAS/NUP188/HIF1A/PGK1/NUP93/QPRT/GPI/GAPDHS/NAMPT/OGDH/PRKAG2/NMRK1/PNPO/ENO3/NUP88/NUP98/NUP107/GAPDH/TPI1/NUP155/KYNU/KMO/ESRRB/ECD/PFKFB2/NUP153/NUP85/NUP214/CBFA2T3/NUP210/PRKAA1/LDHA/PSAT1/NUPL2/PARP9/PARP16/NUP54/NUP58/NCOR1/PFKL/ARNT/OGT/NAPRT/ALDOA/PFKM/NADK2/RANBP2/HK1/ADPGK/HK2/PDXK/HAAO/NAXE/NMNAT3/…	94
GO:0006090	pyruvate metabolic process	95/8316	135/16912	4.33186e-07	1.119e-05	8.11769e-06	PDK4/PDK2/IGF1/NUP160/TPR/MPC1/HAGH/PFKP/PKM/PDK3/HDAC4/ENO1/SIRT6/TIGAR/PGM1/ME2/GCKR/SEH1L/P2RX7/PDPR/DLD/NUP50/AAAS/NUP188/HIF1A/PCK2/PGK1/NUP93/GPI/GAPDHS/OGDH/PRKAG2/ENO3/NUP88/PDHX/NUP98/NUP107/GAPDH/TPI1/LDHB/NUP155/NR4A3/ESRRB/ECD/PFKFB2/GLO1/NUP153/NUP85/NUP214/CBFA2T3/PDHA1/NUP210/PRKAA1/LDHA/SDS/NUPL2/NUP54/NUP58/NCOR1/SLC16A3/PFKL/ARNT/OGT/ALDOA/DLAT/ME3/PDK1/PFKM/RANBP2/SLC16A1/HK1/A…	95
GO:0140029	exocytic process	60/8316	78/16912	4.5494e-07	1.17028e-05	8.48967e-06	CFTR/BTK/VAMP3/STXBP2/PSEN1/CADPS2/RAB10/SCFD1/SNAP23/STX1B/SNAP29/VTI1B/SNPH/STX4/BLOC1S6/NAPA/RAB3A/STX1A/YKT6/P2RX1/STX2/EXOC2/PLEK/STXBP3/EXOC8/VAMP8/VAMP7/NAPB/EXOC4/STX11/RABEPK/EXOC6/VPS33A/RAB15/RAB40B/RAB13/SNAPIN/SNAP47/EXOC6B/RALB/FCER1G/SYNJ1/VPS11/CADPS/SYK/RAB8B/STX3/PRRT2/RAB8A/RAB26/NLGN1/RAB37/NPPA/STX19/SCRIB/VPS33B/SCFD2/RAB40C/UNC13B/LYN	60
GO:0071900	regulation of protein serine/threonine kinase activity	297/8316	494/16912	4.61243e-07	1.18155e-05	8.57143e-06	ALS2/DVL2/PRKAR2B/MAP3K14/SPAG9/PKD1/MAP4K3/LTF/MAP4K5/IGF1/CD74/MNAT1/MAP2K3/DTNBP1/PIK3CB/TAB2/EIF2AK2/ATP2B4/WNK1/IPO5/KARS/MAP2K4/RHOA/HYAL2/MAP4K4/TSG101/HACD3/TRAF4/FGFR1/EDN1/PSEN1/CCNT2/GSTP1/MAPRE3/MAP3K4/DNAJA1/MAPKAPK5/P2RX7/ERP29/CCNK/IRAK3/MUL1/MAP3K20/MAP3K1/HSP90AB1/SIRT1/ABL1/GADD45B/CRKL/MAPK1/PDGFB/TELO2/STK4/CDK5RAP1/STK24/FLT1/RGCC/AXIN1/PYCARD/CSK/CEMIP/STK3/TNFRSF10A/MAP4K1/…	297
GO:0048872	homeostasis of number of cells	153/8316	235/16912	5.15973e-07	1.30008e-05	9.43131e-06	KMT2E/CD74/BAK1/ARID4A/PIK3CB/RC3H2/HIPK2/SPI1/TGFBR3/JMJD6/POLB/NLE1/SART3/SENP1/MEF2C/CYLD/RRN3/BAX/ADD1/P2RX7/MAEA/FLT3LG/PPP2R3C/ABL1/ANKRD54/HMOX1/HIF1A/MTHFD1/ACIN1/RASSF2/TNFSF13B/CORO1A/DNAJA3/GPI/TGFB1/RPS19/DNASE2/JAK3/CDK6/EZH2/PPP3CB/LIPA/HOXB6/SOX6/SLC11A2/MAPK14/SMAP1/VEGFA/HSPA9/SMAD5/BCL6/WDR48/STAT1/ID2/SOS1/AKT3/PRDX1/KMT2A/FOXO3/SLC46A2/CCR2/ACVR2A/SASH3/INHBA/PKN1/NCKAP1L/FAM2…	153
GO:1903706	regulation of hemopoiesis	269/8316	444/16912	6.47058e-07	1.61057e-05	1.16837e-05	TMEM176A/CREBBP/KMT2E/PAF1/SCIN/PSMB1/CD4/BTK/TYROBP/LTF/PSMC4/CD74/PSMA4/EIF2AK2/KMT2C/PRDM1/CASP8/AP3D1/PRKCQ/SPI1/RHOA/PRKCZ/CBFB/TFE3/PSME4/ATP6AP1/TCF3/PDCD2/FCGR2B/IL4R/ITCH/SENP1/MEF2C/CYLD/PSMC5/GNAS/FLT3LG/TNRC6A/PPP2R3C/AGO1/PSMD5/IL12RB1/ABL1/PSMD8/SETD1A/ANKRD54/XBP1/TNRC6B/EP300/PSMC6/PSMA3/HIF1A/PSMC1/PSMB5/ACIN1/PSMA6/NFKBIA/PSME2/NFATC2/PSMA7/RASSF2/JAG1/SMAD7/ATP11C/PSMD7/CLPTM1/…	269
GO:1903829	positive regulation of cellular protein localization	213/8316	343/16912	7.85049e-07	1.89274e-05	1.37307e-05	ITGA3/AP2B1/FYN/BID/IGF1/RUFY3/PRKCH/CENPQ/RIPOR1/TPR/USP36/CROCC/RIOK2/CASP8/IPO5/HYAL2/CSNK2A2/CDC42/PTGS2/TSG101/GTSE1/DLG1/PCM1/EPB41L2/PSEN1/GSK3B/CYLD/STARD7/SSH1/WBP11/HUWE1/EDEM2/MAVS/DYNLL1/RNF31/EZR/SORBS1/TREM2/HSP90AB1/SH3GLB1/PSMD8/MAPK1/HPS4/MIEF1/PPM1A/SLC17A9/TM9SF4/EMD/STX4/RAB11A/CEMIP/BMF/OAZ1/PDCD5/CLIP3/TGFB1/ABHD17B/RAB11FIP2/MAPK8/CDK5RAP3/RANGRF/UBE2D3/FBXW7/C2CD5/MAPK14/T…	213
GO:2001020	regulation of response to DNA damage stimulus	123/8316	184/16912	8.49095e-07	2.03915e-05	1.47928e-05	RAD52/KDM1A/CRY1/ERCC1/DDX11/BID/CD74/CD44/BCLAF1/RAD51/FAM168A/TMEM161A/EYA2/TP53BP1/XRCC1/SIRT6/TIGAR/THOC1/RIF1/WDR70/SIRT1/ABL1/TFIP11/THOC5/PIAS4/CXCL12/NSMCE4A/RECQL5/DDX5/FOXM1/TIMELESS/OGG1/NEK4/RPA2/SLF2/CYREN/SNAI1/DEK/EEF1E1/PRKCG/AUNIP/ELL3/CDKN2D/TERF2/CASP9/TPT1/FBH1/MDM2/DHX9/RNASEH2B/SKIL/CDK9/MYC/IER3/ZNF365/PARP9/CUL4A/PML/PMAIP1/MCL1/SMYD2/PARP1/ARMT1/EGFR/NACC2/PGAP2/RPS3/ATM/…	123
GO:0031570	DNA integrity checkpoint	113/8316	167/16912	9.28392e-07	2.17696e-05	1.57925e-05	MAP3K14/CRY1/MRE11/USP28/FOXN3/TP53BP1/TIPIN/GTSE1/THOC1/CNOT4/CDC14B/BAX/AURKA/PCBP4/MAP3K20/WAC/CDC5L/THOC5/EP300/STK4/RBBP8/RGCC/FBXO31/RBL2/NBN/STK3/DOT1L/FZR1/NOP53/CDK5RAP3/CCND1/CDKN1B/CNOT2/TIMELESS/MAPK14/TFDP2/NEK11/ARID3A/FBXO6/RPA2/PLAGL1/CDKN1A/CNOT1/EIF2AK4/CLOCK/TAOK3/MDM2/RNASEH2B/HUS1/MDC1/CNOT6L/CUL4A/PML/FANCI/TP53/CARM1/TIPRL/DTL/RPS27A/CNOT9/PLK2/TNKS1BP1/ATM/CHEK1/ORAOV1/UBC…	113
GO:0008360	regulation of cell shape	110/8316	162/16912	9.88809e-07	2.27685e-05	1.65172e-05	FGR/PLXND1/RHOBTB2/FYN/PLEKHO1/VRK2/HEXB/RHOA/CDC42/WDR1/FERMT2/DLG1/ARHGAP15/PLXNA2/EPB41L3/ICAM1/EZR/MYH9/VRK1/HCK/CORO1A/ARHGEF18/HPN/WASL/CCL2/SLC9A3R1/BVES/VEGFA/CSNK1A1/TBCCD1/PLXNA1/FN1/WIPF1/MYL12B/RHOQ/GNA13/PTK2B/SEPT7/WIPF3/FGD3/MKLN1/TTBK2/PLXNA3/MYH10/CSNK1G2/ITGA7/PLXNC1/RDX/ANXA7/FGD4/RHOF/TPM1/CSNK1D/RHOB/WDPCP/LIMD1/MYO10/RASA1/FGD2/PHIP/ARHGAP18/GNA12/SH3KBP1/MSN/CDC42EP2/ALDOA/…	110
GO:0090174	organelle membrane fusion	114/8316	169/16912	1.0588e-06	2.41989e-05	1.75548e-05	VPS41/RABGAP1/VAMP3/TBC1D22A/GNAI3/TBC1D22B/TBC1D1/EVI5/RAB7A/STX7/CHMP2B/SNAP23/SEC22C/TBC1D2/STX1B/SNAP29/TBC1D10A/SGSM3/TRIM9/VTI1B/SYTL4/CORO1A/STX4/SYT17/SPG11/STX10/TBC1D17/ANKRD27/RAB3A/BET1/STX1A/YKT6/TBC1D13/TBC1D12/GOSR2/GOSR1/TBC1D9/STX2/TBC1D30/C2CD5/CHMP3/STX12/LRMP/VAMP8/SEC22A/TBC1D15/STX16/VAMP7/TMEM175/USP6/TBC1D5/RBSN/TBC1D14/VPS4A/SYT11/SYT6/VAV3/STX11/DYSF/STX6/TGFBRAP1/TBC1D4…	114
GO:0000819	sister chromatid segregation	153/8316	237/16912	1.10551e-06	2.48962e-05	1.80607e-05	MAD1L1/CDC27/PAFAH1B1/NCAPD2/AKAP8L/DDX11/TACC3/MRE11/NUP160/CENPQ/CUL3/TUBG2/PHF23/TPR/ANAPC4/RIOK2/WAPL/KIF2A/SMC1A/CLASP1/SMC1B/CDC14A/KIF22/CDC14B/PIBF1/PDS5B/CHMP2B/ATRX/SEH1L/CHMP5/DYNLL1/ANAPC5/BIRC5/NUDC/KLHL22/HIRA/CENPM/RANGAP1/REC8/MAPRE1/CHMP4B/STAG2/NAA10/RAB11A/AKAP8/PPP2R1A/SMC3/KPNB1/FBXW7/ANAPC15/NUP98/NUP107/PAPD7/IK/H2AFY/PHF13/SFPQ/MAD2L2/CDC20/NEK2/NSL1/CENPF/STAG1/NEK6/VPS4B…	153
GO:0046434	organophosphate catabolic process	145/8316	223/16912	1.13368e-06	2.52532e-05	1.83197e-05	MTMR7/GDE1/IGF1/DERA/NUP160/TPR/PDE4A/PFKP/PKM/HDAC4/INPP5A/SCARB1/PDE8A/ENO1/NT5C2/SIRT6/TIGAR/PGM1/GCKR/SEH1L/MTMR2/P2RX7/NUP50/AAAS/NUP188/HIF1A/ABHD12/SAMHD1/LIPG/PGK1/NUP93/PLA2G15/GPI/PLA2G4C/PDE4C/GAPDHS/OGDH/NUDT1/PRKAG2/ENO3/NUP88/NUP98/NUP107/GAPDH/TPI1/NUP155/OGG1/PLA2G4A/PRDX6/ESRRB/ECD/PDE1B/SMUG1/PFKFB2/PLCG1/NUP153/NUP85/NT5C/GPCPD1/NUP214/CBFA2T3/LDLR/APOC1/NUP210/PRKAA1/INPP5K/IM…	145
GO:0043900	regulation of multi-organism process	236/8316	386/16912	1.17127e-06	2.59962e-05	1.88586e-05	FUCA2/POLR2J/CD4/RNF216/LTF/IGF1/CD74/BIRC3/YTHDC2/POLR2B/RSF1/CYBA/EIF2AK2/PUM2/TRAF3IP2/PRDM1/CTDP1/INTS13/TAF11/PKN2/SIRT2/NUCKS1/UFD1/PABPC1/FAM3A/TSG101/HACD3/RAB7A/ITCH/ARG2/CHMP2B/PPIE/REST/FCN1/OVGP1/B4GALT1/AURKA/MAVS/P2RX7/OAS1/CCNK/MUL1/PPP2R3C/IL12RB1/POLR2E/SMARCB1/LGALS1/POLR2F/EP300/SNW1/NELFCD/CHMP4B/VAPA/RIOK3/PQBP1/TIMP1/POLR2C/PYCARD/LILRB1/POLR2I/CACTIN/NOP53/CARD8/PPP2R1A/HPN…	236
GO:0071236	cellular response to antibiotic	92/8316	132/16912	1.29648e-06	2.83656e-05	2.05775e-05	CFTR/ABCB4/PPP5C/DDX11/HSPA5/SPI1/PDE8A/MEF2C/SIRT1/ABL1/PDGFB/APEX1/CST3/MAP1LC3A/NUP93/MET/EZH2/AHR/SETX/PLEKHA1/PPIF/CDKN1B/TIMELESS/XRN1/PDCD10/NFE2L2/PLA2G4A/ID3/FOXO3/NR4A3/DNMT3A/HSPH1/EGR1/ADCY7/ITPR2/RPL23/BECN1/TRAP1/KLF2/PRKAA1/KDM6B/HNRNPA1/MDM2/IL6/IL10/TXN/KLF4/RIPK1/IL18BP/ADCY3/ACTR2/TP53/TRPM2/RHOB/KCNMB1/HDAC8/STAR/RPS3/FOXO1/IMPACT/MAPK13/PINK1/PRKCD/ADCY1/TP53INP1/FXN/CYBB/MAP…	92
GO:0032535	regulation of cellular component size	218/8316	354/16912	1.41611e-06	3.04414e-05	2.20834e-05	ALS2/KDM1A/BAIAP2L1/IFRD1/SCIN/PAFAH1B1/CDKL5/CLCN6/RUFY3/RB1CC1/TMSB10/CAPG/LIMA1/NCKAP1/NTN1/ARFGEF1/RHOA/PFN2/NCK2/WDR1/PICALM/SEMA3C/DLG1/PLXNA2/ACTN2/CAPZB/EDN1/CARMIL1/DNM2/RAB21/ULK2/SSH1/PPP1R15A/ADD1/P2RX7/ARHGAP4/ICAM1/PLEKHG2/NRCAM/EZR/DPYSL2/HSP90AB1/ABL1/NRP1/SH3BP1/TRIOBP/ADNP/HCK/CORO1A/PYCARD/RAB11A/KCNN4/PEX11G/PTPRS/MEGF8/MTPN/WASL/LIMK1/KANK1/CXCL12/CSF3/PFN1/SLC9A3R1/CLCN3/ARP…	218
GO:0006998	nuclear envelope organization	64/8316	86/16912	1.50244e-06	3.20728e-05	2.32669e-05	PAFAH1B1/AKAP8L/NUP160/TPR/SPAG4/INTS13/ZMPSTE24/SEH1L/NSFL1C/OSBPL8/NUP50/AAAS/NUP188/SUN2/VRK1/CHMP4B/EMD/NUP93/PPP2R1A/NUP88/NUP98/NUP107/NUP155/PPP2CA/NEK6/NEK9/TARDBP/NUP153/NUP85/NUP214/CHMP2A/NUP210/VPS4A/NUPL2/TOR1B/TOR1A/NUP54/NUP58/TOR1AIP1/CHMP7/RANBP2/PRKCA/LEMD2/SUN1/REEP3/PRKCB/NDEL1/TMEM170A/PLK1/TOR1AIP2/CDK1/TMEM43/UBXN2A/LEMD3/BANF1/CTDNEP1/ANKLE2/POM121/DCTN1/CNEP1R1/NUP62/UBXN…	64
GO:1901653	cellular response to peptide	215/8316	349/16912	1.60721e-06	3.40729e-05	2.47178e-05	GCLC/CFLAR/PDK4/PRKAR2B/PDK2/BAIAP2L1/FYN/PIK3C2A/GPR21/DDX11/IGF1/ATP6V0A1/CASR/ATP6V1H/HDAC9/ARID1B/BCAR1/CYBA/PRKCQ/CACNB1/PKM/PRKCZ/NUCKS1/CAMK2A/ATP6AP1/SREBF1/FCGR2B/ACTN2/GNB1/EDN1/PSEN1/GSK3B/GSTP1/RAB10/AKR1B1/PXN/OSBPL8/SORBS1/CDC5L/SIRT1/MAPK1/XBP1/RANGAP1/ATP6V1D/SRSF5/APEX1/PCK2/TSC2/EEF2K/CSK/ZNF106/TGFB1/FGF21/JAK3/PIK3R2/CAV1/GRB10/NOD1/CRHR2/KANK1/RPS6KB1/HDAC5/PRKAR1A/NFKB1/GAB1…	215
GO:0071347	cellular response to interleukin-1	114/8316	170/16912	1.66396e-06	3.51547e-05	2.55026e-05	TFPI/UPF1/PSMB1/PSMC4/VRK2/PSMA4/CUL1/TAB2/HYAL2/PSME4/RORA/FBXW11/EDN1/TOLLIP/PSMC5/ICAM1/IRAK3/PSMD5/PSMD8/RBX1/PSMC6/PSMA3/HIF1A/PSMC1/RPS6KA5/PSMB5/YY1/PSMA6/NFKBIA/PSME2/PSMA7/CCL22/PSMD7/USP10/PYCARD/IKBKB/CACTIN/NOD1/PSMA2/MAP3K8/PSMD3/PSMD11/CCL2/CCL8/NFKB1/SKP1/HYAL1/CCL20/PSMD14/IL1R2/IL1R1/IL1RL2/EGR1/SOX9/IL1B/PSMF1/PSMB2/KLF2/PSMA1/CHI3L1/IRAK2/MAP3K7/RC3H1/IL6/TANK/IL1RN/PSMB7/PELI2…	114
GO:0007059	chromosome segregation	218/8316	355/16912	1.89424e-06	3.94773e-05	2.86384e-05	MAD1L1/CDC27/SLC25A5/PAFAH1B1/NCAPD2/AKAP8L/DDX11/TACC3/MRE11/NUP160/CENPQ/CUL3/TUBG2/PHF23/TPR/ANAPC4/PUM2/RIOK2/WAPL/STAG3/KIF2A/SIRT2/CSNK2A2/CDC42/SMC1A/CLASP1/SMC1B/CDC14A/KIF22/CDC14B/PIBF1/PDS5B/CHMP2B/ATRX/SEH1L/CHMP5/DYNLL1/ANAPC5/BIRC5/NUDC/KLHL22/HIRA/CENPM/RANGAP1/REC8/CSNK2A1/MAPRE1/CHMP4B/RIOK3/STAG2/NAA10/BEX4/UBE2I/RAB11A/AKAP8/PPP2R1A/SMC3/KPNB1/RECQL5/FBXW7/ANAPC15/NUP98/NUP107/…	218
GO:0051196	regulation of coenzyme metabolic process	65/8316	88/16912	1.9496e-06	3.98452e-05	2.89052e-05	PDK4/PDK2/IGF1/NUP160/TPR/PDK3/HDAC4/SIRT6/TIGAR/ME2/GCKR/SEH1L/P2RX7/PDPR/DLD/NUP50/AAAS/NUP188/HIF1A/NUP93/GAPDHS/PRKAG2/NUP88/PDHX/NUP98/NUP107/NUP155/ESRRB/ECD/PFKFB2/NUP153/NUP85/NUP214/CBFA2T3/PDHA1/NUP210/PRKAA1/COQ3/NUPL2/NUP54/NUP58/NCOR1/ARNT/SNCA/OGT/DLAT/PDK1/RANBP2/PDP1/FBP1/GPD1/DDIT4/PDHB/STAT3/PFKFB3/INSR/PGAM1/BPGM/PRKAG1/ENTPD5/POM121/NUP62/EIF6/ACTN3/POM121C	65
GO:0110053	regulation of actin filament organization	158/8316	248/16912	2.41039e-06	4.76497e-05	3.4567e-05	BAIAP2L1/SCIN/TMSB10/CAPG/ARHGAP6/LIMA1/NCKAP1/ARFGEF1/RHOA/ROCK1/PFN2/CDC42/NCK2/WDR1/CLASP1/ARHGEF10L/DLG1/ACTN2/CAPZB/CARMIL1/SSH1/ADD1/ASAP3/PXN/ICAM1/PLEKHG2/ABL1/NRP1/SH3BP1/TRIOBP/HCK/RGCC/CORO1A/PYCARD/ARHGEF10/MTPN/MET/WASL/LIMK1/TGFBR1/KANK1/TESK1/CXCL12/CSF3/PFN1/ARPC3/SEMA5A/ACTR3/SPTBN1/TACR1/WIPF1/PLEK/ALMS1/CAPZA1/SORBS3/PTK2B/WIPF3/NCKAP1L/PREX1/VASP/DSTN/BAIAP2L2/RAC2/TMOD2/ARPC1…	158
GO:0009411	response to UV	93/8316	135/16912	2.54826e-06	5.00533e-05	3.63106e-05	KDM1A/CREBBP/SPRTN/MAP4K3/ERCC1/BAK1/USP28/ERCC8/TMEM161A/HYAL2/PTGS2/TIPIN/UBE2A/SDF4/MAP3K4/BAX/SIRT1/CIRBP/EP300/YY1/ACTR5/N4BP1/BMF/MAPK8/CCND1/HYAL1/MSH6/TROVE2/STK11/UBE2B/CAT/POLK/CDKN1A/ZBTB1/ATF4/EIF2AK4/INO80/CDKN2D/PRKAA1/CASP9/MEN1/EIF2S1/DDB2/ERCC5/MDM2/HUS1/XPA/MYC/BRCA2/PML/TP53/AKT1/DTL/PARP1/PIK3R1/EGFR/TAF1/CHEK1/IMPACT/XPC/MAPK13/USF1/CCAR2/RPL26/UVSSA/CASP3/PRIMPOL/TP53INP1/WR…	93
GO:0042594	response to starvation	116/8316	175/16912	3.25315e-06	6.21129e-05	4.50591e-05	PDK4/LAMP2/FAS/GABARAPL2/CLEC16A/RIPOR1/HSPA5/EIF2AK2/ATG5/ASNS/SREBF1/ACAT1/USP33/PIK3C3/AACS/CADPS2/ULK2/RRAGB/CAD/SEH1L/EIF2AK1/GCN1/COMT/SIRT1/SH3GLB1/MAPK1/XBP1/MTMR3/PCK2/MAP1LC3A/STK24/WDR59/NPRL3/TBL2/MAPK8/HSPA8/CBL/AMBRA1/ITFG2/DAP/CPEB4/NPRL2/NFE2L2/GNPAT/RRAGC/HMGCL/SLC2A1/KPTN/CDKN1A/MAX/BECN1/ATG14/WDR24/ZFP36/ATF4/EIF2AK4/TBC1D5/PPARG/RRP8/PRKAA1/MYBBP1A/PIK3C2B/LARS/EIF2S1/WNT2B/S…	116
GO:0006650	glycerophospholipid metabolic process	218/8316	357/16912	3.34484e-06	6.34694e-05	4.60432e-05	DPM1/MTMR7/GDE1/PAFAH1B1/PIGQ/FYN/ABHD5/PIK3C2A/PLAUR/AGPAT4/INPP4A/PIK3CB/MTMR1/DGKA/INPP5A/IP6K2/PIGB/HDHD5/SLC44A1/CSNK2A2/SCARB1/PLD1/FGFR1/PIK3C3/STARD7/EFR3B/HADHA/CPNE3/MTMR2/PGS1/LPCAT2/CRLS1/OSBPL8/PITPNM3/ESR1/SBF1/CHKB/PDGFB/MTMR3/ABHD4/DDHD1/PIGH/ZFYVE21/ABHD12/CSNK2A1/CDS2/PIGU/LPIN2/PLA2G15/IMPAD1/MTMR9/PLA2G4C/PLEKHA4/PIK3R2/PIK3CG/MET/PIP5K1B/PLEKHA1/FGF8/PIGL/INPP4B/GAB1/PTPMT1/P…	218
GO:0030260	entry into host cell	92/8316	134/16912	3.60845e-06	6.72266e-05	4.87688e-05	FUCA2/CD4/CD74/HYAL2/TFRC/PVR/SCARB1/ITCH/ITGB5/FCN1/EPS15/ICAM1/CD209/LGALS1/SLC10A1/KPNA3/SLC1A5/CBLL1/CAV1/MET/CBL/CD81/SELPLG/SNX3/TRIM38/EXOC2/HAVCR1/CD86/CD46/VAMP8/TRIM25/CD80/CXCR4/WWP1/NUP153/EFNB2/LDLR/NECTIN2/TRIM21/TRIM5/ITGAV/SCARB2/NPC1/IFITM3/EPHA2/XPR1/RPS27A/DYNLT1/EGFR/GSN/ITGB1/UBC/TRIM11/CXADR/TNFRSF14/F11R/CCR5/ITGA5/CLDN1/CTSB/ANPEP/AXL/RPSA/CTNNB1/SLC20A2/CXCL8/CDK1/UBB/TRI…	92
GO:0044409	entry into host	92/8316	134/16912	3.60845e-06	6.72266e-05	4.87688e-05	FUCA2/CD4/CD74/HYAL2/TFRC/PVR/SCARB1/ITCH/ITGB5/FCN1/EPS15/ICAM1/CD209/LGALS1/SLC10A1/KPNA3/SLC1A5/CBLL1/CAV1/MET/CBL/CD81/SELPLG/SNX3/TRIM38/EXOC2/HAVCR1/CD86/CD46/VAMP8/TRIM25/CD80/CXCR4/WWP1/NUP153/EFNB2/LDLR/NECTIN2/TRIM21/TRIM5/ITGAV/SCARB2/NPC1/IFITM3/EPHA2/XPR1/RPS27A/DYNLT1/EGFR/GSN/ITGB1/UBC/TRIM11/CXADR/TNFRSF14/F11R/CCR5/ITGA5/CLDN1/CTSB/ANPEP/AXL/RPSA/CTNNB1/SLC20A2/CXCL8/CDK1/UBB/TRI…	92
GO:0051806	entry into cell of other organism involved in symbiotic interaction	92/8316	134/16912	3.60845e-06	6.72266e-05	4.87688e-05	FUCA2/CD4/CD74/HYAL2/TFRC/PVR/SCARB1/ITCH/ITGB5/FCN1/EPS15/ICAM1/CD209/LGALS1/SLC10A1/KPNA3/SLC1A5/CBLL1/CAV1/MET/CBL/CD81/SELPLG/SNX3/TRIM38/EXOC2/HAVCR1/CD86/CD46/VAMP8/TRIM25/CD80/CXCR4/WWP1/NUP153/EFNB2/LDLR/NECTIN2/TRIM21/TRIM5/ITGAV/SCARB2/NPC1/IFITM3/EPHA2/XPR1/RPS27A/DYNLT1/EGFR/GSN/ITGB1/UBC/TRIM11/CXADR/TNFRSF14/F11R/CCR5/ITGA5/CLDN1/CTSB/ANPEP/AXL/RPSA/CTNNB1/SLC20A2/CXCL8/CDK1/UBB/TRI…	92
GO:0051828	entry into other organism involved in symbiotic interaction	92/8316	134/16912	3.60845e-06	6.72266e-05	4.87688e-05	FUCA2/CD4/CD74/HYAL2/TFRC/PVR/SCARB1/ITCH/ITGB5/FCN1/EPS15/ICAM1/CD209/LGALS1/SLC10A1/KPNA3/SLC1A5/CBLL1/CAV1/MET/CBL/CD81/SELPLG/SNX3/TRIM38/EXOC2/HAVCR1/CD86/CD46/VAMP8/TRIM25/CD80/CXCR4/WWP1/NUP153/EFNB2/LDLR/NECTIN2/TRIM21/TRIM5/ITGAV/SCARB2/NPC1/IFITM3/EPHA2/XPR1/RPS27A/DYNLT1/EGFR/GSN/ITGB1/UBC/TRIM11/CXADR/TNFRSF14/F11R/CCR5/ITGA5/CLDN1/CTSB/ANPEP/AXL/RPSA/CTNNB1/SLC20A2/CXCL8/CDK1/UBB/TRI…	92
GO:0030099	myeloid cell differentiation	237/8316	392/16912	3.66342e-06	6.78395e-05	4.92135e-05	CREBBP/KMT2E/FARP2/PAF1/SCIN/PAFAH1B1/CD4/TYROBP/LTF/CD74/ARID4A/GAB2/KMT2C/CASP8/HIPK2/PRKCQ/SPI1/CBFB/TFE3/TGFBR3/JMJD6/CDC42/WDR1/ATP6AP1/ACTN1/TFRC/SENP1/PSEN1/OSTM1/MEF2C/KAT6A/EIF2AK1/SNX10/ADD1/GNAS/PIR/MAEA/PABPC4/TNRC6A/AGO1/SIRT1/SETD1A/ANKRD54/THOC5/MYH9/TNRC6B/EP300/HIF1A/ACIN1/NFKBIA/RASSF2/JAG1/KAT8/RELB/LILRB1/TGFB1/RPS19/DNASE2/JAK3/CDK6/SH3PXD2A/CSF3/FBXW7/ZBTB16/SOX6/SLC11A2/LTB…	237
GO:0051348	negative regulation of transferase activity	184/8316	296/16912	3.93628e-06	7.24558e-05	5.25623e-05	PRKAR2B/IBTK/GPRC5A/WWTR1/DTNBP1/PHPT1/WNK1/IPO5/PPP2R5A/HYAL2/TSG101/PSEN1/PTPRC/GSK3B/GSTP1/GCKR/DNAJA1/IRAK3/SIRT1/ABL1/GADD45B/PIK3IP1/GSKIP/CDK5RAP1/SMAD7/DNAJC3/TSC2/PYCARD/CSK/PPP2R1A/CDK6/CAV1/HSPB1/PRKAG2/LIMK1/TESK1/DVL1/CDK5RAP3/DUSP3/PRKAR1A/CHORDC1/CBL/HIPK3/CORO1C/DUSP16/CDKN1B/PTPN6/STK38/DUSP22/HMGCR/PPP2CA/H2AFY/KAT2B/NPRL2/CBLB/CISH/MAD2L2/RGS2/DUSP1/DUSP4/RPL5/PKN1/PREX1/CDKN1A…	184
GO:0061912	selective autophagy	35/8316	42/16912	4.57639e-06	8.27519e-05	6.00315e-05	RB1CC1/CLEC16A/ATG5/RAB7A/TIGAR/ATG16L1/SPTLC1/SPTLC2/TSC2/CDC37/NOD1/AMBRA1/HTRA2/MFN2/LGALS8/OPTN/BECN1/ATG14/VPS13C/UBQLN1/USP30/CALCOCO2/LRSAM1/WIPI2/PINK1/SQSTM1/WDFY3/WDR81/ATG13/RNF41/TBK1/PRKN/TOMM7/HTT/SMURF1	35
GO:0140056	organelle localization by membrane tethering	113/8316	171/16912	5.41012e-06	9.72557e-05	7.05531e-05	CFTR/PRKAR2B/MARK4/PAFAH1B1/CC2D2A/VAMP3/SDCCAG8/CLASP1/STXBP2/PCM1/STX7/HSP90AA1/RAB10/DYNLL1/HAUS4/SCFD1/STX1B/SNAP29/VTI1B/SNPH/MAPRE1/CEP192/NDRG4/STX4/CCP110/RAB11A/BLOC1S6/TUBB4A/STX10/PPP2R1A/RAB3A/STX1A/YKT6/CEP164/STX2/BVES/EXOC2/PLEK/ALMS1/STXBP3/EXOC8/NEK2/STX12/ESYT2/VAMP8/CNTRL/TCTN3/CEP89/B9D2/STX16/ATG14/AKAP9/TTBK2/HAUS8/EXOC4/AHI1/STX11/STX6/ODF2/CDK5RAP2/STX17/RABEPK/HAUS2/ACTR1…	113
GO:0070555	response to interleukin-1	125/8316	192/16912	5.51772e-06	9.89007e-05	7.17464e-05	GCLC/TFPI/UPF1/PSMB1/PSMC4/VRK2/PSMA4/YTHDC2/CYBA/CUL1/TAB2/HYAL2/HDAC4/PSME4/RORA/FBXW11/EDN1/TOLLIP/PSMC5/IGBP1/ICAM1/IRAK3/PSMD5/PSMD8/RBX1/PSMC6/PSMA3/HIF1A/PSMC1/RPS6KA5/PSMB5/YY1/PSMA6/NFKBIA/PSME2/PSMA7/CCL22/PSMD7/USP10/PYCARD/IKBKB/CACTIN/NOD1/PSMA2/MAP3K8/PSMD3/PSMD11/CCL2/CCL8/NFKB1/SKP1/HYAL1/CCL20/PSMD14/IL1R2/IL1R1/IL1RL2/EGR1/SOX9/IL1B/PSMF1/PSMB2/KLF2/PSMA1/CHI3L1/IRAK2/MAP3K7/RC3…	125
GO:0032868	response to insulin	159/8316	253/16912	7.16135e-06	0.000122641	8.89683e-05	GCLC/CFLAR/PDK4/PDK2/BAIAP2L1/CRY1/PIK3C2A/GPR21/IGF1/ATP6V0A1/ATP6V1H/HDAC9/BCAR1/PRKCQ/PKM/PRKCZ/NUCKS1/ATP6AP1/SREBF1/GSTP1/RAB10/HADHA/CAD/ICAM1/OSBPL8/UPRT/SORBS1/SIRT1/XBP1/ATP6V1D/SRSF5/PCK2/TSC2/EEF2K/ZNF106/PIK3R2/GRB10/KANK1/RPS6KB1/HDAC5/GAB1/TCIRG1/C2CD5/GPLD1/CCND3/ATP6V0E1/KAT2B/ATP6V1A/SCAP/CISH/STAT1/SOS1/STXBP3/SRSF4/SLC2A1/ATP6V0B/RHOQ/GOT1/EGR1/CAT/FABP3/PIK3CA/EGR2/SRSF6/IL1B/…	159
GO:1905897	regulation of response to endoplasmic reticulum stress	57/8316	77/16912	7.39697e-06	0.000125974	9.13864e-05	BAK1/HSPA5/HERPUD1/USP13/ATXN3/ERLEC1/NCK2/FCGR2B/DERL2/PPP1R15A/BAX/EDEM2/ERP29/SIRT1/DERL3/XBP1/USP14/DNAJC3/CAV1/CREB3/TMEM33/WFS1/NFE2L2/ATF6/DNAJB9/SELENOS/SERINC3/EDEM1/UBAC2/UBQLN1/OS9/TMBIM6/PMAIP1/PIK3R1/HYOU1/BCL2L11/USP25/NCK1/UBXN1/SYVN1/USP19/EIF2AK3/DDIT3/PTPN2/ERN1/TMEM259/UBE2G2/PRKN/BCAP31/UBQLN2/LRRK2/PTPN1/UBE2J1/OPA1/FICD/HSPA1A/RACK1	57
GO:0002696	positive regulation of leukocyte activation	185/8316	300/16912	7.64037e-06	0.00012976	9.41328e-05	FGR/MAP3K14/CD4/BTK/FYN/IGF1/CD74/GAB2/PRDM1/AP3D1/KARS/PRKCQ/TP53BP1/RHOA/PRKCZ/CDC42/NCK2/TFRC/IL4R/RIF1/MEF2C/PTPRC/CYLD/FLT3LG/CD209/PPP2R3C/IL12RB1/LGALS1/XBP1/NFATC2/SIRPB1/ATP11C/TNFSF13B/CORO1A/DNAJA3/PYCARD/STX4/CSK/CD276/LILRB1/EBI3/TGFB1/JAK3/CAV1/DOCK8/EXOSC3/MAP3K8/ZMIZ1/CCL2/BST1/ZBTB16/CD5/CD81/PTPN6/CD83/IL5/SELENOK/BCL6/CD86/WNT5A/TACR1/IL1RL2/MSH6/CD46/VAMP8/NR4A3/CD274/HSPH1/CD…	185
GO:0016052	carbohydrate catabolic process	117/8316	179/16912	8.21224e-06	0.000138706	0.000100623	MAN2B2/IGF1/RB1CC1/DERA/NUP160/FUT8/TPR/HEXB/PFKP/PKM/HDAC4/PYGM/ENO1/SIRT6/TIGAR/PGM1/GCKR/SEH1L/P2RX7/NUP50/XYLB/AAAS/NUP188/HIF1A/PYGB/PGK1/PHKB/NUP93/MAN2B1/GPI/GAPDHS/OGDH/PRKAG2/ENO3/NUP88/MANBA/NUP98/NUP107/GAPDH/TPI1/NUP155/GPD2/CTBS/GALE/AKR1A1/TREH/ESRRB/ECD/PFKFB2/NUP153/NUP85/NUP214/CBFA2T3/NUP210/ENOSF1/PRKAA1/LDHA/NUPL2/KHK/NUP54/NUP58/SORD/NCOR1/PFKL/ARNT/GALM/OGT/IDNK/TKFC/ALDOA/P…	117
GO:0032970	regulation of actin filament-based process	221/8316	366/16912	8.70369e-06	0.000145052	0.000105226	BAIAP2L1/ARHGAP44/SCIN/RHOBTB2/ATP1A2/TMSB10/CAPG/ARHGAP6/LIMA1/PHPT1/NCKAP1/CNN2/ARFGEF1/RHOA/ROCK1/PFN2/CDC42/NCK2/WDR1/CLASP1/ARHGEF10L/CELSR1/FSCN1/DLG1/ACTN2/CAPZB/EDN1/CARMIL1/MEF2C/SSH1/ADD1/ASAP3/PXN/ICAM1/PLEKHG2/ABL1/NRP1/SH3BP1/TRIOBP/MYH9/HCK/RGCC/CORO1A/PYCARD/ARHGEF10/TGFB1/MTPN/CAV1/MET/WASL/LIMK1/TGFBR1/KANK1/TESK1/CXCL12/CSF3/PFN1/RANGRF/BST1/ARPC3/ARHGDIB/SEMA5A/ACTR3/SPTBN1/TAC…	221
GO:0044766	multi-organism transport	55/8316	74/16912	8.70594e-06	0.000145052	0.000105226	NUP160/TPR/TSG101/RAB7A/THOC1/SEH1L/EPS15/CD209/NUP50/AAAS/NUP188/THOC5/KPNA3/NUP93/CAV1/KPNB1/NUP88/NUP98/NUP107/NUP155/KPNA1/RAB29/TCP1/NUP153/NUP85/THOC2/NUP214/BST2/NUP210/RAN/NUPL2/NUP54/NUP58/VPS37B/RAB40B/MVB12A/RPS27A/DYNLT1/UBC/RANBP2/VPS37A/VPS28/UBAP1/VPS37C/UBB/KPNA2/ALYREF/IFIT1/KPNA4/POM121/MVB12B/DDX39B/NUP62/UBA52/POM121C	55
GO:1902579	multi-organism localization	55/8316	74/16912	8.70594e-06	0.000145052	0.000105226	NUP160/TPR/TSG101/RAB7A/THOC1/SEH1L/EPS15/CD209/NUP50/AAAS/NUP188/THOC5/KPNA3/NUP93/CAV1/KPNB1/NUP88/NUP98/NUP107/NUP155/KPNA1/RAB29/TCP1/NUP153/NUP85/THOC2/NUP214/BST2/NUP210/RAN/NUPL2/NUP54/NUP58/VPS37B/RAB40B/MVB12A/RPS27A/DYNLT1/UBC/RANBP2/VPS37A/VPS28/UBAP1/VPS37C/UBB/KPNA2/ALYREF/IFIT1/KPNA4/POM121/MVB12B/DDX39B/NUP62/UBA52/POM121C	55
GO:0040017	positive regulation of locomotion	287/8316	489/16912	1.14597e-05	0.000182524	0.00013241	FGR/ITGA3/SPAG9/PIK3C2A/IGF1/RUFY3/CD74/MAP2K3/DAPK2/CASR/RIPOR1/HSPA5/HDAC9/BCAR1/PHPT1/CCAR1/HDAC7/NTN1/KARS/RHOA/HDAC4/VPS35/ELP1/SCARB1/PTGS2/CLASP1/TSG101/TACR2/GTSE1/SEMA3C/MCAM/FGFR1/EDN1/CARMIL1/PTPRC/CHMP2B/SSH1/CPNE3/TRIP6/ICAM1/ZNF268/LAMB1/ITGA6/SEMA6A/SIRT1/ABL1/NRP1/MAPK1/XBP1/SUN2/HMOX1/PDGFB/HIF1A/MAPRE1/CHMP4B/VAPA/SRPX2/ARHGEF7/FLT1/CORO1A/FBXO31/PYCARD/STX4/RAB11A/CTSH/CEMIP/PR…	287
GO:0009615	response to virus	189/8316	309/16912	1.26656e-05	0.000196636	0.000142648	FGR/MAP3K14/RNF216/POLR3B/ZMYND11/BIRC3/IFNGR1/EIF2AK2/PUM2/TRAF3IP2/POLR3E/HYAL2/UFD1/NCBP3/ENO1/EXOSC5/ITCH/DDX1/PTPRC/AGBL5/MAVS/OAS1/IRAK3/MUL1/EXOC1/UNC13D/IL12RB1/DDX17/SAMHD1/RIOK3/TLR8/PQBP1/DNAJC3/CCL22/PYCARD/IKBKB/BNIP3L/CCDC130/LILRB1/URI1/HNRNPUL1/NOP53/ZNF175/CDK6/GSDME/ZC3HAV1/HSPB1/PSMA2/DDX58/CXCL12/ACTA2/GBF1/C1QBP/CCL8/UNC93B1/OAS3/OAS2/MAPK14/SELENOK/HYAL1/IFIH1/STAT1/ODC1/IVN…	189
GO:0021762	substantia nigra development	35/8316	43/16912	1.2926e-05	0.000200173	0.000145214	HSPA5/RHOA/SIRT2/MAOB/CDC42/ACTB/DYNLL1/SUDS3/GNB4/ATP5PB/PADI2/ZNF430/MAPKAP1/PLP1/COX6B1/SYNGR3/YWHAH/YWHAQ/CASP5/CALM2/SEC16A/GLUD1/ATP5PF/CALM3/G6PD/S100A1/ZNF148/NDRG2/CKB/CNP/CCDC14/BASP1/MBP/CALM1/NDUFS3	35
GO:0042866	pyruvate biosynthetic process	72/8316	103/16912	1.52845e-05	0.000230316	0.00016708	IGF1/NUP160/TPR/PFKP/PKM/HDAC4/ENO1/SIRT6/TIGAR/PGM1/GCKR/SEH1L/P2RX7/NUP50/AAAS/NUP188/HIF1A/PGK1/NUP93/GPI/GAPDHS/OGDH/PRKAG2/ENO3/NUP88/NUP98/NUP107/GAPDH/TPI1/NUP155/ESRRB/ECD/PFKFB2/NUP153/NUP85/NUP214/CBFA2T3/NUP210/PRKAA1/LDHA/SDS/NUPL2/NUP54/NUP58/NCOR1/PFKL/ARNT/OGT/ALDOA/PFKM/RANBP2/HK1/ADPGK/HK2/FBP1/PGM2L1/GPD1/DDIT4/STAT3/PFKFB3/INSR/PGAM1/BPGM/DHTKD1/PRKAG1/ENTPD5/ENO4/POM121/NUP62/…	72
GO:0048278	vesicle docking	52/8316	70/16912	1.56676e-05	0.000235512	0.000170849	CFTR/VAMP3/STXBP2/STX7/RAB10/SCFD1/STX1B/VTI1B/SNPH/NDRG4/STX4/BLOC1S6/STX10/RAB3A/STX1A/YKT6/STX2/BVES/EXOC2/PLEK/STXBP3/EXOC8/STX12/STX16/EXOC4/STX11/STX6/STX17/RABEPK/EXOC6/USO1/VPS33A/RAB15/RAB40B/RAB13/EXOC6B/RALB/VPS11/STX5/RAB8B/STX3/RAB8A/RAB26/STX8/TSNARE1/RAB37/CEP83/STX19/VPS33B/SCFD2/RAB40C/UNC13B	52
GO:0071219	cellular response to molecule of bacterial origin	117/8316	181/16912	1.78066e-05	0.00026253	0.00019045	TFPI/UPF1/PAF1/LTF/NR1H3/TNFRSF1B/PRDM1/RHOA/SIRT2/FCGR2B/SCARB1/MEF2C/GSTP1/ICAM1/TREM2/ABL1/MAPK1/XBP1/TSPO/NFKBIA/HCK/PYCARD/NFKBIB/LILRB1/AKAP8/CACTIN/TGFB1/CARD8/SERPINE1/MAPK8/CSF3/CCL2/HDAC5/NFKB1/VDR/SASH1/PPARD/MAPK14/CD86/WNT5A/PLSCR4/CCL20/CD274/CD80/IL1B/TICAM1/ZFP36/LILRB2/NR1H2/SELENOS/TRIM5/CD180/IRAK2/PTPN22/CMPK2/CDC73/HAVCR2/CD36/CDK4/EDNRB/IL6/IL10/PLAA/TLR2/CASP1/SCARB2/IRF8/A…	117
GO:0030335	positive regulation of cell migration	261/8316	443/16912	1.92064e-05	0.000279812	0.000202987	FGR/ITGA3/SPAG9/PIK3C2A/IGF1/RUFY3/CD74/MAP2K3/DAPK2/RIPOR1/HSPA5/HDAC9/BCAR1/CCAR1/HDAC7/KARS/RHOA/HDAC4/ELP1/SCARB1/PTGS2/CLASP1/GTSE1/SEMA3C/MCAM/FGFR1/EDN1/CARMIL1/PTPRC/SSH1/CPNE3/TRIP6/ICAM1/ZNF268/LAMB1/ITGA6/SEMA6A/SIRT1/ABL1/NRP1/MAPK1/XBP1/SUN2/HMOX1/PDGFB/HIF1A/MAPRE1/SRPX2/ARHGEF7/FLT1/CORO1A/FBXO31/PYCARD/STX4/RAB11A/CTSH/CEMIP/PRKD2/TGFB1/CBLL1/MET/HSPB1/SERPINE1/TGFBR1/DOCK8/CREB3/…	261
GO:0051648	vesicle localization	160/8316	258/16912	1.97146e-05	0.000286538	0.000207866	PAFAH1B1/SYN1/STARD3NL/CUL3/DTNBP1/TRAPPC3/AP3D1/PRKCZ/RAB27A/PFN2/WIPI1/CLASP1/KIFAP3/DNM2/PSEN1/CADPS2/CD59/TMED2/P2RX7/TMEM230/SCFD1/SNAP23/STX1B/SNAP29/TRIM9/SEC23A/DNAJC5/CTSZ/SNPH/KIF3B/SYNDIG1/SYTL4/STX4/SYT17/RAB11A/SPG11/BLOC1S6/PPP6R1/NAPA/RAB3A/BET1/PIK3CG/STX1A/WASL/YKT6/GBF1/GOSR2/GOSR1/AREG/CTSC/PPP6R3/STX2/SEC24A/GORASP1/OTOF/ITGA4/RAB3GAP1/TRAK2/RAP1A/KLHL12/MREG/LRMP/PPP6C/VAMP7/…	160
GO:0016311	dephosphorylation	269/8316	458/16912	1.98189e-05	0.000286698	0.000207982	MTMR7/PPP5C/ACPP/PNKP/PHLPP2/INPP4A/PHPT1/EIF2AK2/PPP1R12A/CTDP1/WNK1/MTMR1/EYA2/PPP2R5A/PLPP1/ROCK1/INPP5A/PPP2R5B/SMG6/POLB/PTPN18/FBXW11/PPP2R3A/NUAK1/DLG1/NT5C2/PPP1R12B/TIGAR/PPP2R5C/CDC14A/DUSP13/MEF2C/PTPRC/CDC14B/PHLPP1/GSK3B/SSH1/MTMR2/PPP1R15A/PTPN4/FKBP1A/NSFL1C/IGBP1/PDPR/GPATCH2/HSP90AB1/CABIN1/SBF1/MTMR3/ITPK1/PPM1A/APEX1/PCIF1/CDC25B/CSNK2A1/RPRD1B/LPIN2/CEP192/CPPED1/IMPAD1/IKBKB/…	269
GO:0000302	response to reactive oxygen species	137/8316	217/16912	2.15076e-05	0.000308945	0.000224121	CFLAR/PDK2/BTK/PPP5C/GLRX2/BAK1/MAPK9/HYAL2/PDE8A/EDN1/DNM2/GSTP1/PXN/SIRT1/ABL1/MAPK1/HMOX1/APEX1/CST3/MAP1LC3A/STK24/NUP93/MET/EZH2/SETX/MAPK8/PLEKHA1/PPIF/AREG/CAMKK2/SOD2/PDCD10/HYAL1/MPV17/TACR1/STAT1/NFE2L2/ADPRHL2/MTR/PRDX1/FOXO3/PKD2/NR4A3/DUSP1/HSPH1/PTK2B/CAT/ROMO1/PRDX5/BECN1/TRAP1/TRAF2/KLF2/APOE/GCH1/PRKAA1/KDM6B/LDHA/PDGFRA/CD36/MDM2/EGLN1/IL6/TRA2B/IL10/TXN/KLF4/RIPK1/IL18BP/HNRNPD…	137
GO:0032259	methylation	207/8316	344/16912	2.25328e-05	0.000321419	0.00023317	NDUFAF7/KMT2E/PAF1/JARID2/METTL13/TFB1M/ARID4A/NSUN2/MAT2B/ARID4B/KMT2C/PRDM1/KDM4A/SPI1/BUD23/MBD3/EED/RIF1/ATRX/DIMT1/GNAS/TRMT6/COMT/SIRT1/SETD1A/TRMT2A/SMARCB1/SNRPD3/PRMT5/VCPKMT/SNW1/NDUFAF5/RNMT/SUV39H1/SETD6/GSPT1/PIH1D1/DOT1L/ETFB/EZH2/KDM4C/TRDMT1/FTSJ3/EZH1/SUPT6H/HSPA8/KMT5B/PRDM4/NOP2/PHF1/H2AFY/MORC1/HEMK1/KDM3A/CHD5/WDR77/ASH1L/PRDM2/MTR/RLF/RBBP5/NSUN4/KMT2A/EEF2KMT/PHF19/DNMT3A/P…	207
GO:1905898	positive regulation of response to endoplasmic reticulum stress	30/8316	36/16912	2.27095e-05	0.000322444	0.000233913	BAK1/HERPUD1/USP13/ATXN3/NCK2/FCGR2B/PPP1R15A/BAX/EDEM2/SIRT1/XBP1/CAV1/TMEM33/NFE2L2/ATF6/SERINC3/EDEM1/UBQLN1/PMAIP1/PIK3R1/BCL2L11/NCK1/DDIT3/PTPN2/ERN1/TMEM259/BCAP31/UBQLN2/PTPN1/HSPA1A	30
GO:0019318	hexose metabolic process	144/8316	230/16912	2.51356e-05	0.000352816	0.000255947	FUCA2/PDK4/SLC25A13/PDK2/CRY1/NISCH/MAN2B2/IGF1/FUT8/H6PD/PPP1R3F/PFKP/PKM/PDK3/RORA/ENO1/TIGAR/PGM1/GSK3B/GCKR/AKR1B1/B4GALT1/OAS1/MAEA/SORBS1/CREM/SIRT1/PCK2/POFUT1/SLC35A2/PGK1/MLYCD/MAN2B1/GPI/GAPDHS/BRAT1/ENO3/SLC25A11/GAPDH/TPI1/PPARD/MAPK14/GPLD1/MAN2A1/KAT2B/GPD2/PASK/SLC25A12/LEPR/GALE/AKR1A1/ESRRB/GOT1/SERP1/PIK3CA/NLN/PFKFB2/DYRK2/ATF4/ARPP19/PDHA1/SELENOS/PRKAA1/INPP5K/SDS/KHK/SORD/PM…	144
GO:0007569	cell aging	69/8316	99/16912	2.67168e-05	0.000373307	0.000270811	ERCC1/MNT/VASH1/NUAK1/ARG2/KAT6A/MAPKAPK5/ICAM1/SIRT1/ABL1/DNAJA3/FZR1/CDK6/SERPINE1/ENG/BMPR1A/ZMIZ1/FOXM1/RWDD1/MAPK14/BCL6/NEK4/ID2/AKT3/NEK6/CDKN1A/EEF1E1/ROMO1/TERF2/KRAS/ARNTL/HMGA1/PNPT1/BRCA2/PML/ULK3/TP53/SOD1/PLK2/CDKN2A/ATM/CHEK1/PDCD4/PLA2R1/NSMCE2/MORC3/SMC6/PRKCD/CGAS/WRN/ILK/ING2/MAP2K1/LIMS1/CDK1/RSL1D1/BCL2/PTEN/ATR/CALR/NPM1/CHEK2/MARCH5/MTOR/OPA1/ZNF277/SMC5/NUP62/MIF	69
GO:0140014	mitotic nuclear division	164/8316	267/16912	3.33643e-05	0.000453814	0.000329214	MAD1L1/CDC27/NCAPD2/AKAP8L/TACC3/IGF1/BIRC3/RANBP3/CUL3/TUBG2/PHF23/TPR/ANAPC4/RIOK2/CTDP1/WAPL/CDK13/RHOA/KIF2A/SIRT2/CDC42/SMC1A/CLASP1/EDN1/CDC14A/KIF22/CDC14B/PIBF1/PDS5B/CHMP2B/ATRX/SEH1L/CHMP5/AURKA/ANAPC5/BIRC5/RANBP1/KLHL22/HIRA/PDGFB/PRMT5/KIF3B/CHMP4B/CEP192/XIAP/STAG2/NAA10/RGCC/RAB11A/ARHGEF10/AKAP8/TGFB1/PPP2R1A/FGF8/BCCIP/SMC3/KPNB1/ANAPC15/CDKN1B/FBXO5/PAPD7/IK/H2AFY/WRAP73/PHF13/M…	164
GO:0072583	clathrin-dependent endocytosis	31/8316	38/16912	3.78458e-05	0.000509137	0.000369348	AP2B1/AP2S1/PIK3CB/TNK2/PICALM/WASL/SMAP1/ITGA4/AAK1/DNAJC6/CLTA/CANX/HIP1/FCHO1/HIP1R/SYT11/SCYL2/FNBP1L/BMP2K/CLTC/GPR107/DAB2/FCHO2/AP2M1/GAK/AP2A2/PIP5K1C/UBQLN2/AP2A1/DLL1/INPP5F	31
GO:0045185	maintenance of protein location	72/8316	105/16912	4.28125e-05	0.000563622	0.000408873	SCIN/PKD1/CD4/TMSB10/HSPA5/GOPC/VPS13D/LTBP1/SPAG4/SP100/KEAP1/EPB41L3/EZR/KDELR3/SUN2/TSPO/RANGAP1/NFKBIA/CCDC22/ARL2BP/CAV1/SUFU/GOLPH3/SKP1/ANKRD13C/PKD2/SUPT7L/MXI1/SRGN/VPS13C/SYNE1/LATS1/OS9/FLNB/KDELR2/IL10/TXN/TLN1/TAF8/SORL1/BARD1/BBS4/PML/AKT1/NFKBIE/GSN/TWF1/HK1/RER1/NBL1/PINK1/MORC3/HK2/TONSL/SUN1/TAF3/YWHAB/PDIA3/TAPT1/TLN2/DAG1/JUP/SYNE3/FAF1/PDIA2/FLNA/TOPORS/NFKBIL1/TMSB4X/ARL2/GE…	72
GO:0051403	stress-activated MAPK cascade	158/8316	257/16912	4.30431e-05	0.000565447	0.000410197	DVL2/PAFAH1B1/SPAG9/MAP4K3/MAP4K5/ZMYND11/RB1CC1/FAS/MAP2K3/CASR/DTNBP1/MAPK9/CUL1/TAB2/EIF2AK2/HIPK2/KARS/MAP2K4/CDC42/MAP4K4/FCGR2B/FBXW11/HACD3/DLG1/TRAF4/EDN1/ITCH/MAGI3/PHLPP1/GSTP1/MAP3K4/DNAJA1/IGBP1/MUL1/MAP3K20/EZR/SH2D3C/GADD45B/CRKL/MAPK1/RASSF2/AXIN1/PYCARD/IKBKB/STK3/MAP4K1/NOD1/AMBP/RAPGEF1/MAPK8/MAP3K8/DUSP3/NFKB1/MAPK10/HIPK3/FOXM1/LTBR/SASH1/MAPK14/DUSP22/VEGFA/HMGCR/SKP1/PDCD10/…	158
GO:0032799	low-density lipoprotein receptor particle metabolic process	20/8316	22/16912	4.4254e-05	0.000576427	0.000418163	AP2B1/MYLIP/AP2S1/FGF21/SEC24A/SCAP/CLTA/APOE/PPARG/ITGAV/FURIN/CLTC/AP2M1/HNRNPK/PCSK9/ANXA2/AP2A2/AP2A1/CNPY2/ITGB3	20
GO:0043470	regulation of carbohydrate catabolic process	54/8316	75/16912	4.79258e-05	0.000619007	0.000449052	IGF1/NUP160/TPR/HDAC4/SIRT6/TIGAR/GCKR/SEH1L/P2RX7/NUP50/AAAS/NUP188/HIF1A/NUP93/GAPDHS/PRKAG2/NUP88/NUP98/NUP107/NUP155/ESRRB/ECD/PFKFB2/NUP153/NUP85/NUP214/CBFA2T3/NUP210/PRKAA1/NUPL2/NUP54/NUP58/NCOR1/ARNT/OGT/RANBP2/PHKG2/FBP1/GPD1/DDIT4/STAT3/PFKFB3/INSR/PGAM1/BPGM/PPP1CA/PPP1R3B/PRKAG1/ENTPD5/POM121/NUP62/EIF6/ACTN3/POM121C	54
GO:0098876	vesicle-mediated transport to the plasma membrane	54/8316	75/16912	4.79258e-05	0.000619007	0.000449052	ARHGAP44/GOPC/VAMP3/GRIPAP1/VPS35/DNM2/RAB10/EXOC1/STX1B/CCDC22/VPS35L/CSK/RAB11A/ANKRD27/CHIC2/VPS29/EXOC2/GOLPH3/SNX17/SPTBN1/BLZF1/LYPLA1/VPS26A/OPTN/ACSL3/ARFGEF2/VAMP7/BBS2/CCDC93/MACF1/EXOC4/KIF13A/EXOC6/SNX27/GOLPH3L/SNAP47/EXOC6B/GOLGA4/GOLGA7/CNST/PKDCC/VPS39/STX3/RAB8A/RAB26/RAB31/VAMP5/WASHC2C/COMMD1/SCRIB/RAB11B/SYS1/RACK1/VAMP2	54
GO:0071402	cellular response to lipoprotein particle stimulus	22/8316	25/16912	5.60883e-05	0.000700875	0.000508442	CD9/CASR/FGF21/CD81/TICAM1/LDLR/APOE/PPARG/CD36/NPC1/ITGB1/ADAM17/FCER1G/ABCG1/ITGB2/SYK/ABCA1/SOCS5/MYD88/TLR6/LPL/SREBF2	22
GO:0033157	regulation of intracellular protein transport	158/8316	258/16912	5.7453e-05	0.000716473	0.000519757	FYN/AKAP8L/ZC3H3/IGF1/RUFY3/RIPOR1/TPR/USP36/RIOK2/IPO5/SP100/HYAL2/ERLEC1/CSNK2A2/CDC42/SREBF1/DERL2/PTGS2/GTSE1/PCM1/PSEN1/GSK3B/STARD7/WBP11/HUWE1/EDEM2/MAVS/RNF31/HSP90AB1/SIRT1/SH3GLB1/PSMD8/DERL3/MAPK1/HPS4/MIEF1/RANGAP1/PPM1A/SLC17A9/TM9SF4/EMD/CEMIP/BNIP3L/NUCB1/OAZ1/PDCD5/TGFB1/SUPT6H/UBE2D3/FBXW7/C2CD5/MAPK14/TMEM30A/OGG1/PDCD10/DNAJC27/HTRA2/WDR75/FAM20B/ZBTB17/OSCP1/RAB29/VAMP7/CDKN1A…	158
GO:0032886	regulation of microtubule-based process	124/8316	197/16912	6.30094e-05	0.000776316	0.00056317	PAFAH1B1/PKD1/TACC3/STMN4/PHLDB1/RANBP3/PARP3/TPR/RNF4/RHOA/NAV3/RASSF1/SMC1A/CLASP1/GSK3B/CYLD/CHMP2B/CHMP5/AURKA/IGBP1/ABL1/RASSF7/RANBP1/NEFH/MAPRE1/CHMP4B/STAG2/TUBB4A/CLIP3/MET/SMC3/TRIM37/RANGRF/SLAIN2/CHORDC1/CDKN1B/SENP6/KAT2B/CHMP3/ARHGEF2/RGS2/NEK2/STAG1/CAMSAP2/VPS4B/KIF18A/GPSM2/BBS2/XRCC3/MACF1/AKAP9/TTBK2/MAP1S/CAMSAP1/CEP85/CHMP2A/CLIP1/CHMP1A/MAP1B/PSRC1/ROCK2/APC/CKAP2/BORA/RAC1/…	124
GO:0051881	regulation of mitochondrial membrane potential	47/8316	64/16912	6.54551e-05	0.00080323	0.000582694	GCLC/BID/NDUFS1/GCLM/BAK1/CTNS/BAX/P2RX7/MUL1/PPP2R3C/ABL1/TSPO/BNIP3L/SLC25A36/TUSC2/PANK2/ADORA2A/ATP5IF1/SPART/CASP1/PPA2/PMAIP1/SOD1/AKT1/PARP1/ARL6IP5/PID1/PINK1/STOML2/PRDX3/PRELID1/UBB/SLC25A33/BCL2/UCP2/BNIP3/PYCR1/PRKN/MAPT/LRRK2/HSH2D/SRC/BCO2/RACK1/MLLT11/CLIC1/RTL10	47
GO:0006471	protein ADP-ribosylation	26/8316	31/16912	6.62531e-05	0.000806582	0.000585127	PNKP/PARP3/HPF1/SIRT2/XRCC1/SIRT6/PUM3/TINF2/ADNP/PARP4/TNKS2/KAT2B/PARP2/PARP6/PARP9/PARP16/WARS/PARP1/PARP8/ART3/TIPARP/ART5/ARF4/PARP14/PARP15/TNKS	26
GO:0051651	maintenance of location in cell	65/8316	94/16912	6.66992e-05	0.000810408	0.000587902	SCIN/PAFAH1B1/CD4/TMSB10/HSPA5/VPS13D/SPAG4/SP100/EPB41L3/FTL/EZR/KDELR3/SUN2/TSPO/RANGAP1/ARL2BP/CAV1/ARHGAP21/GOLPH3/SKP1/TBCCD1/ANKRD13C/SUPT7L/GPSM2/SRGN/AKAP9/VPS13C/APOE/SYNE1/OS9/FLNB/KDELR2/TXN/TLN1/TAF8/SORL1/BARD1/BBS4/PML/AKT1/GSN/TWF1/HK1/RER1/PINK1/MORC3/HK2/SUN1/TAF3/PDIA3/FTH1/TAPT1/GAA/TLN2/DAG1/JUP/SYNE3/PDIA2/TOPORS/UVRAG/SPOUT1/TMSB4X/ARL2/TWF2/POLR2M	65
GO:0048194	Golgi vesicle budding	56/8316	79/16912	7.14931e-05	0.000855135	0.000620349	CUL3/TRAPPC3/SAR1A/CD59/TMED2/SCFD1/SEC23A/CTSZ/SEC23B/VAPA/PPP6R1/NAPA/BET1/GBF1/GOSR2/AREG/CTSC/PPP6R3/GOLPH3/SEC24A/GORASP1/KLHL12/PPP6C/TBC1D20/RAB1A/PREB/SEC31A/USO1/SEC24B/CSNK1D/GOLPH3L/SEC16A/ARFGAP2/SEC24D/SAR1B/MIA3/GRIA1/SEC13/TRAPPC10/STX5/PEF1/TRAPPC2L/TRAPPC9/TMED10/RAB1B/SEC24C/MCFD2/TRAPPC5/TMED9/F8/TRAPPC2/MYO18A/TRAPPC4/SERPINA1/ANKRD28/ARFGAP3	56
GO:0198738	cell-cell signaling by wnt	286/8316	496/16912	7.29988e-05	0.000869761	0.000630959	DVL2/ITGA3/AP2B1/PAF1/PSMB1/FUZ/CALCOCO1/PSMC4/WWTR1/ZRANB1/VRK2/CUL3/PSMA4/AP2S1/DKK3/CUL1/CDK14/WNK1/RHOA/CBFB/PSME4/VPS35/CSNK2A2/CAMK2A/CDC42/MARK2/FBXW11/NLE1/FERMT2/CELSR1/GPC4/JADE1/GNB1/PSEN1/TCF7/GSK3B/CYLD/PSMC5/ANKRD10/TNRC6A/ESR1/AGO1/LRRFIP2/PSMD5/ABL1/PSMD8/SOX10/HMGXB4/TNRC6B/RBX1/PSMC6/PSMA3/DAAM1/PPM1A/GSKIP/VRK1/PSMC1/PSMB5/CHD8/PSMA6/PSME2/STK4/PSMA7/CSNK2A1/XIAP/EMD/PSMD7/AXIN…	286
GO:0071887	leukocyte apoptotic process	69/8316	101/16912	7.38088e-05	0.000877711	0.000636726	BTK/CD74/BAK1/PIK3CB/TRAF3IP2/PRKCQ/ARG2/MEF2C/BAX/P2RX7/SIRT1/HIF1A/DNAJA3/LILRB1/JAK3/DOCK8/CXCL12/RAPGEF2/BCL6/WNT5A/FOXP1/SLC46A2/NR4A3/CD274/TCP1/PKN1/RIPK3/SELENOS/LGALS3/IL2RA/CTSL/IL6/IL10/RPS6/RIPK1/CD27/TP53/AKT1/BCL10/ITPKB/TNFRSF21/CDKN2A/ADAM8/ADAM17/BCL2L11/MERTK/TSC22D3/FCER1G/DFFA/CCR5/RAG1/NOD2/AXL/NFKBID/PRELID1/PIK3CD/PTCRA/PTEN/HCLS1/GAS6/IRF7/IRS2/PDCD1/NOC2L/HSH2D/SLC39A10/F…	69
GO:0046794	transport of virus	45/8316	61/16912	7.77341e-05	0.000913785	0.000662895	NUP160/TPR/TSG101/SEH1L/EPS15/CD209/NUP50/AAAS/NUP188/KPNA3/NUP93/CAV1/KPNB1/NUP88/NUP98/NUP107/NUP155/KPNA1/NUP153/NUP85/NUP214/BST2/NUP210/RAN/NUPL2/NUP54/NUP58/VPS37B/MVB12A/RPS27A/DYNLT1/UBC/RANBP2/VPS37A/VPS28/UBAP1/VPS37C/UBB/KPNA2/KPNA4/POM121/MVB12B/NUP62/UBA52/POM121C	45
GO:0140053	mitochondrial gene expression	100/8316	155/16912	7.87371e-05	0.000923809	0.000670167	ELAC2/LARS2/TRIT1/MRPS10/MRPL43/GATB/MRPS35/TRNT1/MRPS34/NOA1/MTIF2/MRPL28/MRPS33/MRPS18A/POLRMT/ALKBH1/KIAA0391/UQCC1/MTG2/CDK5RAP1/GARS/MRPL32/C1QBP/MRPL27/MTRF1L/MRPL18/MRPS30/MRPS27/MRPL37/WARS2/MRPS15/NSUN4/FOXO3/MTRF1/MTERF2/MTIF3/MTERF4/MRPS2/AARS2/MRPS7/MTERF1/MRPS12/MRPL34/QRSL1/C12orf65/PTCD3/MRPL35/PRKAA1/DAP3/MTO1/MRPL44/MRPS9/TBRG4/MRPL50/UQCC2/MRPL15/PNPT1/LRPPRC/MRPL24/MRPL9/RARS2/…	100
GO:0039702	viral budding via host ESCRT complex	19/8316	21/16912	8.22764e-05	0.000954407	0.000692364	TSG101/CHMP2B/CHMP4B/CHMP3/VPS4B/CHMP2A/CHMP1A/VPS4A/VPS37B/MVB12A/CHMP7/VPS37A/SNF8/VPS28/VPS37C/PDCD6IP/CHMP6/CHMP4A/CHMP1B	19
GO:0071359	cellular response to dsRNA	48/8316	66/16912	8.27284e-05	0.000957842	0.000694856	PUM2/SRRT/MAVS/P2RX7/MUL1/ESR1/AGO1/DICER1/RIOK3/PQBP1/TGFB1/CAV1/DDX58/DDX5/NFKB1/DROSHA/IFIH1/TSNAX/ZC3H7A/HNRNPA2B1/AGO2/AGO3/PUM1/AGO4/ZCCHC11/ZC3H10/DHX9/MRPL44/NCBP1/FLOT1/PPP3CA/NCOR1/RALB/EGFR/COLEC12/ADAR/SNIP1/CGAS/METTL3/SMAD3/MAP2K1/PDE12/SMAD2/NPM1/TMEM173/IFIT1/NCOR2/SPOUT1	48
GO:1903201	regulation of oxidative stress-induced cell death	46/8316	63/16912	9.89109e-05	0.00113031	0.000819968	PDE8A/SIRT1/HIF1A/NUP93/MET/HSPB1/FBXW7/NCOA7/SOD2/HTRA2/NFE2L2/SFPQ/FOXO3/NR4A3/HSPH1/TRAP1/ATF4/UBQLN1/IL10/TXN/RIPK1/TLDC1/TP53/SOD1/AKT1/MCL1/PARP1/NONO/PINK1/OXR1/TSC1/MAPK7/ENDOG/CTNNB1/GPR37L1/GPR37/TLR6/PYCR1/PRKN/PDIA2/P4HB/LRRK2/ATG7/PSAP/RACK1/GPX1	46
GO:0099024	plasma membrane invagination	41/8316	55/16912	0.000108614	0.0012275	0.000890478	MSR1/ABCA7/RHOA/CDC42/FCGR2B/TREM2/SH3BP1/MYH9/BIN2/NCKAP1L/VAMP7/C3/BECN1/RAC2/SNX9/PPARG/SPIRE1/CD36/RAC1/THBS1/SCARB2/MFGE8/ARF1/GSN/DOCK1/ELMO1/XKR8/FCER1G/ITGB2/ALKBH4/ARHGAP25/ABCA1/ARHGAP12/CD300A/RHOH/ITGAM/RHOG/ANO6/SNX18/AIF1/SPIRE2	41
GO:0045785	positive regulation of cell adhesion	223/8316	381/16912	0.000131214	0.00144571	0.00104877	ITGA3/MAP3K14/CYTH3/CD4/FYN/IGF1/CD74/CD44/IBSP/AP3D1/PRKCQ/RHOA/PRKCZ/ROCK1/TFE3/CDC42/NCK2/TFRC/KIFAP3/IL4R/APBB1IP/CARMIL1/DNM2/PTPRC/GSK3B/CYLD/ICAM1/CD209/ITGA6/UNC13D/IFT74/IL12RB1/ABL1/NRP1/CRKL/LGALS1/TRIOBP/XBP1/SIRPB1/SMAD7/TNFSF13B/ARHGEF7/CORO1A/PIEZO1/DNAJA3/PYCARD/STX4/CSK/CD276/LILRB1/EBI3/PRKD2/TGFB1/JAK3/CDK6/CAV1/ECM2/DOCK8/CXCL12/MAP3K8/ZMIZ1/C1QBP/CCL2/VTN/ZBTB16/CD5/PTPN6/GCN…	223
GO:0031100	animal organ regeneration	54/8316	77/16912	0.000151515	0.00164272	0.0011917	BAK1/PKM/TGFBR3/CSNK2A2/GSTP1/CAD/AURKA/ANGPT2/HMOX1/PRMT5/SRSF5/NFKBIA/CSNK2A1/PRPS2/RPS16/TGFB1/EZH2/CXCL12/VTN/CCND1/RAP1A/NR4A3/PGF/CDKN1A/MED1/PPAT/PPARG/CDK4/LCP1/IL10/FPGS/PNPT1/ATIC/ANXA3/CCNA2/EGFR/NOTCH1/ADM/UPF2/APOA2/CLDN1/TGFBR2/NNMT/AXL/CDK1/CEBPB/UCP2/TYMS/GAS6/SULF2/IGF2R/C5AR1/CYTB/CSNK2B	54
GO:0055094	response to lipoprotein particle	20/8316	23/16912	0.000181226	0.00191769	0.00139117	CD9/CASR/FGF21/CD81/TICAM1/LDLR/APOE/PPARG/CD36/NPC1/ITGB1/FCER1G/ITGB2/SYK/ABCA1/SOCS5/MYD88/TLR6/LPL/SREBF2	20
GO:0045931	positive regulation of mitotic cell cycle	89/8316	138/16912	0.000193666	0.00201465	0.0014615	POLDIP2/KMT2E/PAFAH1B1/IGF1/RANBP3/CUL3/USP2/TPR/MTA3/PKN2/ASNS/FGFR1/EDN1/AURKA/ANAPC5/ABL1/RANBP1/PDGFB/APEX1/CDC25B/RGCC/RAB11A/TGFB1/FGF8/RPS6KB1/DUSP3/CCND1/H2AFY/HYAL1/EIF4G1/TTL/CCND2/VPS4B/SLF2/USP22/IL1B/XRCC3/PCID2/BECN1/ANKRD17/CDK4/ESPL1/MDM2/NUMA1/RDX/KIF20B/TMOD3/BRCA2/RB1/CUL4A/ANAPC11/RPTOR/BRD4/APP/DTL/DYNC1LI1/PHIP/CDCA5/EIF4E/RANBP2/PRKCA/LSM11/NSMCE2/TAL1/MAD2L1/NIPBL/DYNLT3/N…	89
GO:1902850	microtubule cytoskeleton organization involved in mitosis	85/8316	131/16912	0.000196972	0.00203246	0.00147442	PAFAH1B1/PKD1/TACC3/BIRC3/TUBG2/PARP3/TPR/MAP4/INTS13/EML1/RHOA/KIF2A/SMC1A/CLASP1/WDR62/CDC14A/CDC14B/PIBF1/CHMP2B/CHMP5/AURKA/BIRC5/EFHC1/SUN2/KIF3B/CHMP4B/CEP192/XIAP/STAG2/RAB11A/ARHGEF10/BCCIP/SMC3/KPNB1/WRAP73/ARHGEF2/CDC20/NEK2/STAG1/VPS4B/GPSM2/SBDS/TUBGCP6/TUBGCP2/CHMP2A/CHMP1A/RAN/PSRC1/ESPL1/BORA/SPRY2/CDK5RAP2/NUMA1/KIF23/CLTC/ANKRD53/PLK2/DYNLT1/MCPH1/CCSAP/PCNT/RACGAP1/CLASP2/SPICE1…	85
GO:0034644	cellular response to UV	53/8316	76/16912	0.00021893	0.00222844	0.0016166	KDM1A/CREBBP/ERCC1/BAK1/USP28/TMEM161A/HYAL2/PTGS2/BAX/SIRT1/EP300/YY1/ACTR5/N4BP1/BMF/HYAL1/STK11/POLK/CDKN1A/ZBTB1/ATF4/EIF2AK4/INO80/CASP9/EIF2S1/DDB2/MDM2/XPA/MYC/TP53/PARP1/PIK3R1/TAF1/CHEK1/IMPACT/XPC/MAPK13/RPL26/TP53INP1/METTL3/DDB1/USP47/PPID/RHNO1/ATR/NPM1/HIST3H2A/RUVBL2/HYAL3/NOC2L/CRIP1/CERS1/MC1R	53
GO:0050863	regulation of T cell activation	185/8316	313/16912	0.00023451	0.00235583	0.00170901	MAD1L1/MAP3K14/CD4/FYN/IGF1/CD74/PRDM1/AP3D1/PRKCQ/RHOA/PRKCZ/CBFB/CDC42/NCK2/TFRC/FCGR2B/DLG1/PAG1/IL4R/ITCH/ARG2/PTPRC/CYLD/CD209/IL12RB1/ABL1/LGALS1/XBP1/NFATC2/SIRPB1/SMAD7/TNFSF13B/CORO1A/DNAJA3/PYCARD/CSK/CD276/CLPTM1/LILRB1/EBI3/TGFB1/JAK3/CAV1/DOCK8/MAP3K8/ZMIZ1/CCL2/DUSP3/PRKAR1A/ZBTB16/CD5/PTPN6/CD83/DUSP22/DROSHA/SELENOK/BCL6/CD86/LOXL3/IL1RL2/SOS1/CD46/SLC46A2/CD274/TNFSF18/HSPH1/TMEM…	185
GO:0051607	defense response to virus	136/8316	223/16912	0.000236715	0.00237411	0.00172227	MAP3K14/RNF216/POLR3B/ZMYND11/BIRC3/EIF2AK2/PUM2/TRAF3IP2/POLR3E/HYAL2/UFD1/NCBP3/EXOSC5/ITCH/PTPRC/AGBL5/MAVS/OAS1/MUL1/EXOC1/UNC13D/IL12RB1/DDX17/SAMHD1/RIOK3/TLR8/PQBP1/DNAJC3/PYCARD/BNIP3L/LILRB1/NOP53/ZNF175/ZC3HAV1/DDX58/C1QBP/UNC93B1/OAS3/OAS2/SELENOK/IFIH1/STAT1/GBP1/IFIT3/IFIT2/TRIM25/IRF1/IL1B/BECN1/TICAM1/EIF2AK4/ILF3/SEC14L1/BST2/TRAF3/TRIM5/TRIM22/ANKRD17/POLR3F/SERINC3/RSAD2/IL2RA/P…	136
GO:1905269	positive regulation of chromatin organization	61/8316	90/16912	0.00026673	0.00264549	0.00191914	KDM1A/KMT2E/PAF1/JARID2/AKAP8L/TPR/SREBF1/EED/SART3/SIRT6/RIF1/SIRT1/SMARCB1/SNW1/RPS6KA5/RNF40/PIH1D1/AKAP8/PRKD2/TGFB1/PHF1/VEGFA/BCL6/KMT2A/PHF19/IL1B/LIF/DNMT1/ZNF304/WBP2/KAT7/CDK9/ARRB1/RTF1/JDP2/WDR61/TP53/SMAD4/MTF2/SETDB1/OGT/ATM/PAXIP1/AUTS2/PINK1/CTBP1/CHTOP/TAL1/NIPBL/BRD7/CTNNB1/ING2/MECP2/TADA2B/UBE2N/RUVBL2/LRRK2/MIER1/C6orf89/CTR9/TADA2A	61
GO:1902883	negative regulation of response to oxidative stress	34/8316	45/16912	0.000271656	0.0026765	0.00194164	PDE8A/SIRT1/HIF1A/NUP93/MET/HSPB1/NCOA7/SOD2/HTRA2/NFE2L2/NR4A3/HSPH1/TRAP1/ATF4/IL10/TXN/TLDC1/AKT1/NONO/PINK1/OXR1/TSC1/MAPK7/CTNNB1/GPR37L1/GPR37/MCTP1/PYCR1/PRKN/LRRK2/ATG7/PSAP/RACK1/GPX1	34
GO:0030865	cortical cytoskeleton organization	37/8316	50/16912	0.000302334	0.00292716	0.00212348	PAFAH1B1/EHD2/NCKAP1/ROCK1/CDC42/WDR1/LLGL2/DLG1/EPB41L2/EPB41L3/PPP2R3C/EZR/IKBKB/WASL/WIPF1/PLEK/RHOQ/WIPF3/NCKAP1L/VPS4A/ROCK2/TLN1/KIF23/STRIP1/RAB13/FMNL2/EPB41/RACGAP1/RHOBTB3/ARF6/NLGN1/PDCD6IP/CAVIN3/WIPF2/CALR/FMNL1/TNF	37
GO:0006509	membrane protein ectodomain proteolysis	32/8316	42/16912	0.000316078	0.00303159	0.00219923	SPPL2B/TNFRSF1B/TIMP2/PRKCQ/ROCK1/NRDC/PSEN1/P2RX7/MYH9/TIMP1/SH3D19/GPLD1/IL1B/APOE/SNX9/ADAM19/IL10/ADAM10/SPPL2A/FURIN/PSEN2/RBMX/ADAM8/ADAM17/ERAP1/ADAM9/DAG1/BACE2/BACE1/LRIG2/PSENEN/TNF	32
GO:0071800	podosome assembly	19/8316	22/16912	0.000323085	0.00309397	0.00224449	FARP2/MAPK9/RHOA/FSCN1/KIF9/HCK/SH3PXD2A/BIN2/IL5/ARHGEF2/LCP1/DBNL/MSN/GSN/ASAP1/NCF1/SH3PXD2B/SRC/TNF	19
GO:0014909	smooth muscle cell migration	46/8316	65/16912	0.000331038	0.00314018	0.00227801	IGF1/HDAC4/MEF2C/SSH1/GSTP1/NRP1/PDGFB/APEX1/NDRG4/PLAT/SERPINE1/BMPR1A/RPS6KB1/VTN/PPARD/PLXNA1/TACR1/NFE2L2/DOCK7/PLAU/LRP1/AAMP/DOCK4/MDM2/AGT/SORL1/SEMA6D/TPM1/IQGAP1/SLIT2/IGFBP3/DOCK5/PAK1/ARPC5/ILK/CRK/P2RY6/BCL2/TRIB1/PRKG1/SRC/PDGFA/LPAR1/AIF1/DDR1/ITGB3	46
GO:0030970	retrograde protein transport, ER to cytosol	23/8316	28/16912	0.000331487	0.00314018	0.00227801	HERPUD1/ERLEC1/UFD1/SEL1L/DERL2/EDEM2/DERL3/HM13/SEC61B/FAF2/AUP1/SELENOS/EDEM1/UBAC2/OS9/DERL1/SYVN1/HSP90B1/TMEM129/NPLOC4/UBE2G2/BCAP31/UBE2J1	23
GO:0045773	positive regulation of axon extension	30/8316	39/16912	0.000364767	0.00339797	0.00246502	PAFAH1B1/CDKL5/RUFY3/NTN1/NRP1/ADNP/RAB11A/MEGF8/LIMK1/CXCL12/VEGFA/SEMA5A/FN1/MACF1/MAP1B/SEMA7A/NTRK3/GOLGA4/PAK1/ZFYVE27/ILK/NDEL1/DSCAM/MAPT/SHTN1/TRPV2/GDI1/BMPR2/TWF2/CYFIP1	30
GO:0034381	plasma lipoprotein particle clearance	38/8316	52/16912	0.000385386	0.00357369	0.00259249	AP2B1/MYLIP/MSR1/AP2S1/SOAT1/SCARB1/HMOX1/LIPG/LMF1/CSK/FGF21/LIPA/EHD1/GPLD1/HDLBP/NPC2/CLTA/LDLR/APOE/APOC1/CD36/CLTC/NPC1/NCEH1/LDLRAP1/APOA2/AP2M1/LRPAP1/HNRNPK/LIPC/PCSK9/ANXA2/AP2A2/AP2A1/APOM/APOC2/CNPY2/APOC4	38
GO:0080009	mRNA methylation	11/8316	11/16912	0.000404999	0.00371632	0.00269596	TRMT6/METTL16/CMTR1/METTL14/WTAP/VIRMA/METTL3/TRMT61A/TRMT61B/TRMT10C/CMTR2	11
GO:0090175	regulation of establishment of planar polarity	73/8316	112/16912	0.000443038	0.00402333	0.00291868	DVL2/AP2B1/PSMB1/PSMC4/PSMA4/AP2S1/RHOA/PSME4/CDC42/CELSR1/GPC4/PSMC5/PSMD5/ABL1/PSMD8/PSMC6/PSMA3/DAAM1/PSMC1/PSMB5/PSMA6/PSME2/PSMA7/PSMD7/PSMA2/DVL1/PSMD3/PFN1/PSMD11/SMURF2/NPHP3/WNT5A/PSMD14/PSMF1/PSMB2/PSMA1/ANKRD6/RAC1/PSMB7/SEC24B/NKD1/CLTC/ARRB2/PSMB6/PSMA5/CELSR2/RPS27A/UBC/DAB2/TIAM1/PSMD4/PSMB4/PSMC2/DVL3/AP2M1/FZD5/PSMD6/RYK/CTHRC1/PSMC3/ROR2/UBB/MLLT3/PSMD1/AP2A2/PSMD13/SAPCD2/AP2A1…	73
GO:0072384	organelle transport along microtubule	51/8316	74/16912	0.000449986	0.0040804	0.00296008	PAFAH1B1/DTNBP1/KIF1B/AP3D1/PRKCZ/CDC42/KIFAP3/KIF3C/SUN2/NEFH/HIF1A/KIF3B/BLOC1S6/ARHGAP21/TRAK2/VAMP7/MAP1S/MAP1B/AP3B1/BLOC1S1/KIF13A/KIF23/RAB1A/LRPPRC/RHOT2/PEX14/SNAPIN/BICD1/UCHL1/AP3S2/COPG2/TRIM58/FYCO1/SUN1/BORCS5/NDEL1/UBB/KIF5B/HAP1/RAB6A/COPG1/TRAK1/LAMP1/BICD2/BLOC1S4/MAPT/BLOC1S5/TMEM201/DYNC1H1/HTT/OPA1	51
GO:0034446	substrate adhesion-dependent cell spreading	58/8316	86/16912	0.00045693	0.00413727	0.00300133	VAMP3/CDC42/FERMT2/CARMIL1/DNM2/LAMB1/UNC13D/ABL1/NRP1/CRKL/TRIOBP/ARHGEF7/KANK1/C1QBP/CORO1C/BVES/ITGA4/FN1/GBP1/PREX1/RREB1/ACTN4/LAMA5/LAMC1/RAC1/RAB1A/ITGAV/AP1AR/PARVG/EPHA1/DOCK5/FERMT3/DOCK1/MERTK/BRAF/PDPN/ARPC2/MELTF/ILK/AKIP1/CRK/AXL/PTK2/LIMS1/WASHC2C/PEAK1/NET1/RCC2/CALR/MYADM/EFNA5/CIB1/PARVB/FLNA/SRC/S100A10/ITGB3/SRGAP2	58
GO:1904951	positive regulation of establishment of protein localization	260/8316	457/16912	0.000478781	0.00429089	0.00311278	FGR/CFTR/FYN/BID/IGF1/RUFY3/NLRP2/CASR/RIPOR1/TPR/NNAT/PHPT1/USP36/RIOK2/CASP8/TM7SF3/IPO5/KARS/PRKCZ/HYAL2/VPS35/CSNK2A2/CDC42/PTGS2/TSG101/GTSE1/IL4R/PCM1/PSEN1/AACS/GSK3B/STARD7/WBP11/FCN1/HUWE1/EDEM2/MAVS/DYNLL1/P2RX7/EXOC1/NLRP1/RNF31/EZR/HSP90AB1/ABL1/SH3GLB1/PSMD8/MAPK1/HPS4/XBP1/MIEF1/PPM1A/HIF1A/PCK2/SLC17A9/TM9SF4/TLR8/EMD/SYTL4/RGCC/PYCARD/STX4/CEMIP/BMF/GSDMD/KCNN4/OAZ1/PDCD5/GPI/TGFB…	260
GO:2001039	negative regulation of cellular response to drug	16/8316	18/16912	0.000514184	0.004516	0.00327608	PDE8A/NUP93/MET/NFE2L2/NR4A3/HSPH1/TRAP1/IL10/TXN/PINK1/GPR37L1/GPR37/PYCR1/LRRK2/PSAP/RACK1	16
GO:2000106	regulation of leukocyte apoptotic process	56/8316	83/16912	0.000560271	0.00481754	0.00349483	BTK/CD74/PIK3CB/PRKCQ/ARG2/MEF2C/BAX/P2RX7/SIRT1/HIF1A/LILRB1/JAK3/DOCK8/CXCL12/RAPGEF2/BCL6/WNT5A/FOXP1/SLC46A2/NR4A3/CD274/TCP1/RIPK3/SELENOS/LGALS3/IL10/CD27/TP53/BCL10/ITPKB/CDKN2A/ADAM8/ADAM17/MERTK/TSC22D3/FCER1G/CCR5/RAG1/NOD2/AXL/NFKBID/PRELID1/PIK3CD/PTCRA/PTEN/HCLS1/GAS6/IRF7/IRS2/PDCD1/NOC2L/HSH2D/SLC39A10/FNIP1/MIF/LYN	56
GO:2000104	negative regulation of DNA-dependent DNA replication	18/8316	21/16912	0.000572455	0.00488813	0.00354604	LIG3/MRE11/SMC1A/TIPIN/STAG2/SMC3/FBXW7/TIMELESS/GMNN/BCL6/TERF2/FBH1/BRCA2/PID1/DONSON/CHEK2/ATG7/ZNF830	18
GO:0071260	cellular response to mechanical stimulus	53/8316	78/16912	0.000601277	0.00505007	0.00366352	GCLC/MAP3K14/ATP1A2/FAS/BAK1/CYBA/CASP8/CNN2/MAP2K4/HDAC4/PTGS2/MAP3K1/TLR8/PIEZO1/TNFRSF10A/TGFB1/MTPN/ENG/MAPK8/NFKB1/LTBR/SLC2A1/CASP8AP2/TNFRSF10B/KCNJ2/IRF1/SOX9/IL1B/TNFSF14/HABP4/SLC38A2/AGT/RAC1/CASP1/CASP5/AKT1/BCL10/EGFR/CHEK1/BAG3/BMP6/ATP1A1/CRADD/MAP3K2/PTGER4/MYD88/DAG1/NPPA/BNIP3/PTPN11/PDE2A/TLR5/TLR7	53
GO:0002831	regulation of response to biotic stimulus	81/8316	127/16912	0.000615876	0.00516562	0.00374735	RNF216/LTF/BIRC3/CYBA/PUM2/TRAF3IP2/PRDM1/SIRT2/UFD1/FAM3A/PVR/TIGAR/ITCH/ARG2/MAVS/MUL1/PPP2R3C/IL12RB1/RIOK3/PQBP1/PYCARD/LILRB1/CACTIN/NOP53/CARD8/NOD1/DDX58/C1QBP/SASH1/SELENOK/FOXP1/STAT1/OPTN/IL1B/EIF2AK4/SEC14L1/NECTIN2/TRAF3/TRIM5/ANKRD17/SYT11/CD180/IL2RA/PUM1/HAVCR2/DHX9/GYPC/PPM1B/PARP9/HERC5/SCARB2/HSPD1/LRSAM1/TKFC/CD226/BMP6/PRKCA/LY96/DTX3L/IL15/CGAS/HTRA1/TRIM44/TRIB1/RNF26/TRAF6/…	81
GO:0010632	regulation of epithelial cell migration	122/8316	201/16912	0.00062871	0.00526609	0.00382023	KRIT1/ITGA3/PIK3C2A/STRAP/MAP2K3/HDAC9/BCAR1/HDAC7/SP100/RHOA/PFN2/VASH1/SCARB1/PTGS2/CLASP1/FGFR1/EDN1/MEF2C/ANGPT2/SIRT1/ABL1/NRP1/SH3BP1/HMOX1/PDGFB/HIF1A/SRPX2/RGCC/RAB11A/CTSH/PRKD2/TGFB1/MET/HSPB1/PFN1/HDAC5/CORO1C/ATP5F1B/SASH1/GPLD1/VEGFA/SEMA5A/HBEGF/ARSB/PDCD10/WNT5A/HYAL1/FOXP1/EPB41L5/RTN4/TACR1/NFE2L2/AKT3/NRP2/PTK2B/GLIPR2/PLCG1/RREB1/SOX9/STAT5A/MACF1/AAMP/APOE/CAPN7/PPARG/SERPINF1…	122
GO:0090132	epithelium migration	153/8316	258/16912	0.00063327	0.00529707	0.0038427	KRIT1/PLXND1/ITGA3/PIK3C2A/STRAP/MAP2K3/HDAC9/BCAR1/HDAC7/PKN2/SP100/RHOA/PFN2/VASH1/SCARB1/PTGS2/CLASP1/FGFR1/EDN1/MEF2C/PXN/ANGPT2/NUP188/SIRT1/ABL1/NRP1/SH3BP1/HMOX1/PDGFB/MYH9/HIF1A/SRPX2/RGCC/NUP93/RAB11A/CTSH/PRKD2/TGFB1/MET/HSPB1/TGFBR1/FGF8/PFN1/HDAC5/CORO1C/ATP5F1B/SASH1/PPARD/GPLD1/VEGFA/SEMA5A/HBEGF/ARSB/PDCD10/WNT5A/HYAL1/FOXP1/EPB41L5/RTN4/TACR1/NFE2L2/LGALS8/AKT3/NRP2/PTK2B/PIK3CA/G…	153
GO:0001736	establishment of planar polarity	78/8316	122/16912	0.000692071	0.0057343	0.00415988	DVL2/AP2B1/PAFAH1B1/PSMB1/FUZ/PSMC4/PSMA4/AP2S1/RHOA/PSME4/CDC42/WDR1/CELSR1/GPC4/PSMC5/PSMD5/ABL1/PSMD8/PSMC6/PSMA3/DAAM1/PSMC1/PSMB5/PSMA6/PSME2/PSMA7/PSMD7/PSMA2/DVL1/PSMD3/PFN1/PSMD11/SMURF2/IFT20/NPHP3/WNT5A/PSMD14/PSMF1/PSMB2/PSMA1/ANKRD6/RAC1/PSMB7/SEC24B/NKD1/CLTC/ARRB2/PSMB6/PSMA5/CELSR2/RPS27A/ASTN2/UBC/DAB2/TIAM1/PSMD4/PSMB4/PSMC2/DVL3/AP2M1/FZD5/PSMD6/RYK/CTHRC1/PSMC3/ROR2/UBB/MLLT3/P…	78
GO:0007164	establishment of tissue polarity	78/8316	122/16912	0.000692071	0.0057343	0.00415988	DVL2/AP2B1/PAFAH1B1/PSMB1/FUZ/PSMC4/PSMA4/AP2S1/RHOA/PSME4/CDC42/WDR1/CELSR1/GPC4/PSMC5/PSMD5/ABL1/PSMD8/PSMC6/PSMA3/DAAM1/PSMC1/PSMB5/PSMA6/PSME2/PSMA7/PSMD7/PSMA2/DVL1/PSMD3/PFN1/PSMD11/SMURF2/IFT20/NPHP3/WNT5A/PSMD14/PSMF1/PSMB2/PSMA1/ANKRD6/RAC1/PSMB7/SEC24B/NKD1/CLTC/ARRB2/PSMB6/PSMA5/CELSR2/RPS27A/ASTN2/UBC/DAB2/TIAM1/PSMD4/PSMB4/PSMC2/DVL3/AP2M1/FZD5/PSMD6/RYK/CTHRC1/PSMC3/ROR2/UBB/MLLT3/P…	78
GO:0033045	regulation of sister chromatid segregation	51/8316	75/16912	0.000737453	0.00602907	0.00437372	MAD1L1/CDC27/DDX11/TACC3/CUL3/TPR/ANAPC4/RIOK2/WAPL/ATRX/ANAPC5/KLHL22/NAA10/ANAPC15/IK/H2AFY/SFPQ/MAD2L2/CENPF/NEK6/SLF2/DUSP1/TEX14/XRCC3/PCID2/BECN1/APC/ESPL1/USP44/CDK5RAP2/NUMA1/RB1/ANAPC11/DYNC1LI1/CDCA5/HDAC8/ATM/ANAPC1/NSMCE2/MAD2L1/NIPBL/RAD21/PLK1/CDT1/CTNNB1/FEN1/TNKS/RMI2/CDC26/GEN1/SMC5	51
GO:0035303	regulation of dephosphorylation	120/8316	198/16912	0.000751452	0.00610294	0.00442731	EIF2AK2/PPP1R12A/WNK1/MTMR1/PPP2R5A/ROCK1/PPP2R5B/SMG6/PPP2R3A/NUAK1/PPP1R12B/PPP2R5C/MEF2C/GSK3B/MTMR2/PPP1R15A/FKBP1A/NSFL1C/IGBP1/GPATCH2/HSP90AB1/CABIN1/MTMR3/PCIF1/CSNK2A1/CEP192/IKBKB/SH2D4A/MTMR9/PPP1R37/PPP6R1/URI1/TGFB1/PPP2R1A/ELL/SHOC2/CDK5RAP3/PPP6R3/CSRNP2/PHACTR1/GPLD1/PHACTR2/PPP1R7/PLEK/SMG7/RCAN3/PPP1R8/FKBP15/SET/PTPA/MASTL/CRY2/NCKAP1L/MPHOSPH10/PPP1R12C/SYMPK/ARPP19/RIPK3/LILR…	120
GO:0043281	regulation of cysteine-type endopeptidase activity involved in apoptotic process	127/8316	211/16912	0.000789733	0.00637176	0.00462232	CFLAR/PLAUR/BID/NLRP2/BIRC3/FAS/CD44/TNFRSF1B/BAK1/HERPUD1/CASP8/RHOA/PDCD2/NLE1/PTGS2/GRAMD4/SENP1/DELE1/REST/BAX/IGBP1/BIRC5/MUL1/NLRP1/RFFL/SIRT1/BCL2L13/CSNK2A1/XIAP/PYCARD/CTSH/TNFRSF10A/PIH1D1/PDCD5/GPI/CARD8/DNAJB6/NOD1/P2RX1/VEGFA/DAP/FAM162A/HTRA2/BIRC6/DHCR24/RPS6KA1/CASP8AP2/APAF1/TNFRSF10B/TNFSF14/PRDX5/TRAF2/HIP1/POR/ADORA2A/CDKN2D/EGLN3/HIP1R/RAF1/PPARG/CASP9/MICAL1/MDM2/KLF4/ANP32B…	127
GO:0032200	telomere organization	105/8316	171/16912	0.000820463	0.00657173	0.00476739	UPF1/ERCC1/MRE11/RFC1/PNKP/PARP3/RFC2/RAD51/SNRNP40/PRKCQ/SP100/SMG6/XRCC1/SIRT6/XRCC5/RIF1/HSP90AA1/ATRX/MAP3K4/MAPKAPK5/HNRNPC/TINF2/HSP90AB1/MAPK1/TFIP11/TELO2/APEX1/NBN/DOT1L/TNKS2/STN1/PTGES3/RFC5/RAD50/XRN1/POLE4/CCT4/SMG7/NEK2/RPA2/DCLRE1B/TCP1/PAPD5/HNRNPA2B1/XRCC3/TEP1/GNL3L/DKC1/RPA1/H3F3B/TERF2/NAT10/HNRNPA1/PKIB/CCT7/MYC/ZNF365/SMARCAL1/HNRNPD/NABP2/BRCA2/PML/PARN/WRAP53/PARP1/NAF1/PR…	105
GO:0046855	inositol phosphate dephosphorylation	10/8316	10/16912	0.000824138	0.00657173	0.00476739	MTMR7/INPP5A/MTMR2/INPP5K/IMPA1/IMPA2/INPP5E/INPP1/SYNJ1/PTEN	10
GO:0016049	cell growth	262/8316	464/16912	0.000839007	0.00666436	0.00483459	IFRD1/ADIPOR2/PAFAH1B1/ST7L/CDKL5/CDK11A/IGF1/RUFY3/FHL1/NEDD4L/BCAR1/CYBA/NOP58/DCBLD2/CTDP1/OGFR/NTN1/MAP2K4/PRKCQ/RHOA/PRKCZ/HYAL2/IP6K2/RASGRP2/CDC42/DERL2/TSG101/ENO1/SEMA3C/PLXNA2/DGKD/SIRT6/JADE1/EDN1/ITCH/DNM2/RAB21/SMARCA2/EPB41L3/ULK2/AURKA/KDM2B/ARHGAP4/LTBP4/MUL1/NRCAM/DPYSL2/SIRT1/ABL1/NRP1/ADNP/CSNK2A1/ADNP2/RBBP7/NDRG4/SYT17/RAB11A/SPG11/URI1/TGFB1/PTPRS/MEGF8/PPP2R1A/HPN/MTPN/BRAT…	262
GO:0050690	regulation of defense response to virus by virus	23/8316	29/16912	0.000854663	0.00675382	0.00489948	AP2B1/CD4/FYN/AP2S1/ATP6V1H/EIF2AK2/AP1M1/AP1B1/HCK/DOCK2/RAC1/ARF1/AP1S3/ELMO1/AP2M1/B2M/AP1G1/PACS1/PAK2/SCRIB/AP1S2/AP2A2/AP2A1	23
GO:0032922	circadian regulation of gene expression	39/8316	55/16912	0.000872838	0.00687976	0.00499085	CRY1/USP2/PER3/RORA/KDM5A/SIRT1/PRMT5/RELB/NAMPT/AHR/RAI1/ID2/HDAC1/KMT2A/CRY2/BHLHE41/ATF4/MYBBP1A/ARNTL/BHLHE40/CLOCK/PML/ZFHX3/CSNK1D/OGT/NOCT/CIART/CAVIN3/PPP1CA/RBM4B/PER1/MAGED1/NRIP1/HDAC2/GFPT1/TOP1/LGR4/PPP1CB/CSNK1E	39
GO:0051983	regulation of chromosome segregation	64/8316	98/16912	0.00090096	0.00706518	0.00512536	MAD1L1/CDC27/DDX11/TACC3/CUL3/TPR/ANAPC4/PUM2/RIOK2/WAPL/SIRT2/CSNK2A2/CDC42/ATRX/ANAPC5/KLHL22/CSNK2A1/NAA10/ANAPC15/IK/H2AFY/TTL/SFPQ/MAD2L2/NEK2/CENPF/NEK6/SLF2/DUSP1/TEX14/XRCC3/PCID2/BECN1/PUM1/APC/ESPL1/USP44/CDK5RAP2/NUMA1/RB1/ANAPC11/DYNC1LI1/CDCA5/HDAC8/MKI67/ATM/ANAPC1/NSMCE2/RACGAP1/SMC6/MAD2L1/NIPBL/RAD21/PLK1/CDT1/CTNNB1/FEN1/TNKS/RMI2/CDC26/GEN1/RCC2/DYNC1H1/SMC5	64
GO:0042110	T cell activation	257/8316	455/16912	0.000912258	0.00712651	0.00516985	MAD1L1/MAP3K14/CD4/FYN/IGF1/SLC11A1/CD74/RC3H2/PRDM1/ATG5/CASP8/AP3D1/PRKCQ/RHOA/PRKCZ/CBFB/RORA/RAB27A/JMJD6/CDC42/NCK2/TFRC/FCGR2B/DLG1/PAG1/IL4R/APBB1IP/ITCH/PSEN1/TCF7/ARG2/PTPRC/CYLD/BAX/FKBP1A/P2RX7/ICAM1/CD209/IL12RB1/ABL1/LGALS1/PATZ1/XBP1/MYH9/SLA2/NFATC2/SIRPB1/SMAD7/ELF4/TNFSF13B/CORO1A/DNAJA3/PYCARD/CSK/CD276/CLPTM1/RELB/LILRB1/EBI3/TGFB1/JAK3/PIK3CG/CAV1/TNFSF8/DOCK8/PPP3CB/MAP3K8/ZM…	257
GO:0000920	cell separation after cytokinesis	15/8316	17/16912	0.000936782	0.00728315	0.00528348	CHMP2B/CHMP5/CHMP4B/CHMP3/VPS4B/CHMP2A/CHMP1A/VPS4A/CEP55/CHMP7/MITD1/PDCD6IP/CHMP6/CHMP4A/CHMP1B	15
GO:0104004	cellular response to environmental stimulus	180/8316	310/16912	0.000942232	0.00729577	0.00529264	GCLC/KDM1A/CREBBP/ABCB4/MAP3K14/CRY1/ERCC1/ATP1A2/FAS/BAK1/HSPA5/USP28/RAD51/CYBA/OPN3/YBX3/CASP8/TMEM161A/CNN2/MAP2K4/TP53BP1/HYAL2/HDAC4/NUCKS1/RDH11/PTGS2/GNB1/XRCC5/DNM2/REST/AKR1B1/BAX/GNA11/MAP3K20/CAPN3/MAP3K1/SIRT1/TSPO/EP300/YY1/ACTR5/TLR8/N4BP1/PIEZO1/BMF/EEF1D/TNFRSF10A/RELB/TGFB1/MTPN/ENG/MAPK8/NFKB1/TMEM109/METAP2/LTBR/MAPK14/GPLD1/HYAL1/ARHGEF2/SLC2A1/STK11/CASP8AP2/PKD2/CCND2/EGR1/…	180
GO:0001701	in utero embryonic development	181/8316	312/16912	0.00096794	0.0074854	0.0054302	ALS2/PKD1/APBA3/PSMC4/IGF1/FUT8/CUL3/RCN1/PRDM1/YBX3/EPN1/CASP8/VASH1/MBD3/NLE1/XAB2/UBE2A/FGFR1/EDN1/KEAP1/PALB2/NCOA1/RRN3/TMED2/ADD1/MAPK1/SOX10/RTCB/PDGFB/MYH9/ALKBH1/HIF1A/CHD8/STK4/MIB1/RBBP8/NBN/STK3/GPI/ELL/DNAJB6/PLOD3/TGFBR1/KDM4C/APBA1/ZFAND5/BMPR1A/ZMIZ1/DUSP3/SOX6/CNOT2/BYSL/VEGFA/MAN2A1/COL4A3BP/PCDH12/EPB41L5/ACVR1/BIRC6/MFN2/NEK2/PKD2/UBE2B/GNA13/RDH10/OCRL/RBBP6/PLCG1/SNAI1/MED1/…	181
GO:0030010	establishment of cell polarity	78/8316	123/16912	0.00098666	0.00762058	0.00552827	KRIT1/MARK4/PAFAH1B1/CYTH3/PKD1/RUFY3/MAP4/SDCCAG8/ARFGEF1/MYO9A/RHOA/PRKCZ/ROCK1/CDC42/MPP5/MARK2/LLGL2/CLASP1/MARK3/FSCN1/RAB10/SH3BP1/MYH9/SIPA1L3/DOCK8/KANK1/RAB11FIP2/GBF1/CYTH1/SLC9A3R1/UST/GOLPH3/WNT5A/FRMD4B/PARD3B/ARHGEF2/DOCK7/STK11/PTK2B/GPSM2/AMOT/RAP1B/MAP1B/ARHGEF11/ROCK2/DOCK2/NEK3/SPRY2/CDK5RAP2/NUMA1/KIF20B/BCAS3/SNX27/WDPCP/DYNLT1/MSN/MCPH1/GSN/PAK1/FRMD4A/RICTOR/ARF6/AMOTL1/JAM…	78
GO:0007162	negative regulation of cell adhesion	143/8316	242/16912	0.0011458	0.00867531	0.00629341	MAD1L1/PLXND1/CD9/CD74/TNC/ARHGAP6/RHOA/FCGR2B/DLG1/PLXNA2/PAG1/IL4R/ITCH/ARG2/PTPRC/CYLD/FXYD5/ANGPT2/SEMA6A/ABL1/LGALS1/JAG1/SMAD7/RGCC/LILRB1/TGFB1/JAK3/CBLL1/SERPINE1/KANK1/CXCL12/GTPBP4/ALOX12/DUSP3/PRKAR1A/LPXN/CORO1C/ATP5F1B/ARHGDIB/PTPN6/GCNT2/DUSP22/SEMA5A/BCL6/CD86/PLXNA1/EPB41L5/LOXL3/TNR/MAD2L2/GBP1/CD274/TGFBI/TMEM131L/CD80/IRF1/ADORA2A/PODXL/TWSG1/ACTN4/PLXNA3/LILRB2/NDFIP1/LGALS3/S…	143
GO:0017038	protein import	118/8316	196/16912	0.0011718	0.00882872	0.0064047	LAMP2/IGF1/KPNA6/RANBP3/PEX3/TPR/TNPO3/IPO5/HYAL2/PTGS2/PSEN1/HSP90AA1/FYB1/TNPO1/GCKR/MAVS/NUP50/NUP188/HSP90AB1/SIRT1/TIMM13/RANBP1/MAPK1/SAMM50/TIMM9/NFKBIA/KPNA3/NUP93/TSC2/TRPS1/TIMM44/PDCD5/TGFB1/SEC61B/KPNB1/NUP88/GRPEL1/HSPA8/NUP98/NUP107/MAPK14/PEX7/TMCO6/NUP155/BCL6/OGG1/KPNA1/CBLB/IPO13/CSE1L/CDKN1A/NUP153/NUP85/MED1/RPL23/TIMM17B/NUP214/RPAIN/APOE/RAN/ARNTL/TIMM17A/AGT/TXN/NUP54/PPP3C…	118
GO:0051817	modification of morphology or physiology of other organism involved in symbiotic interaction	67/8316	104/16912	0.00119167	0.00892377	0.00647365	CD4/LTF/YTHDC2/EIF2AK2/CTDP1/CASP8/HIPK2/TAF11/HYAL2/NUCKS1/REST/CCNK/CD209/SMARCB1/EP300/SNW1/VAPA/KPNA3/TGFB1/HPN/SMC3/KPNB1/HSPA8/GAPDH/C9/KPNA1/TUSC2/HDAC1/TARDBP/RAB9A/TBC1D20/SMARCA4/EIF2AK4/CCNT1/APOE/INPP5K/GTF2B/ITGAV/NTRK3/TNIP1/STOM/BCL2L11/CHD1/RRAGA/RRP1B/SUGT1/PSMC3/PPIB/SMAD3/SLC25A6/SERPINB9/INSR/CFL1/DAG1/PC/TYMS/JUN/SCRIB/KPNA2/ANXA2/PRKN/SP1/RXRA/KPNA4/ATG7/CCL4/CCL3	67
GO:0120032	regulation of plasma membrane bounded cell projection assembly	96/8316	156/16912	0.00121088	0.00905655	0.00656998	RALA/FUZ/MAP4/ATG5/CROCC/NCKAP1/HDAC4/PFN2/CDC42/FSCN1/PLD1/CAPZB/DNM2/ATP8B1/CYLD/SSH1/DYNLL1/P2RX7/ICAM1/NRP1/KCTD17/ZMYND8/CCP110/CAV1/COBL/WASL/TGFBR1/KANK1/NEURL1/PFN1/IFT20/CORO1C/TBC1D30/DPYSL3/CCDC88A/WRAP73/RHOQ/SEPT7/RAC2/PODXL/APC/RAC1/RDX/FNBP1L/TCHP/BBS4/DEF8/SSH2/BCAS3/TRPM2/EPHA2/WDPCP/RAB5A/ATG3/SLIT2/MYO10/TBC1D7-LOC100130357/TBC1D7/DCDC2/DOCK11/BIN3/CDC42EP2/GPM6A/TWF1/EPS8/WASF…	96
GO:0019216	regulation of lipid metabolic process	207/8316	362/16912	0.00121595	0.00908343	0.00658947	FGR/CYP51A1/PDK4/CREBBP/ABCB4/PDK2/ADIPOR2/ABHD5/MBTPS2/ELOVL5/ALAS1/NR1H3/NSMAF/DKK3/MTMR1/DDX20/PPP2R5A/NFYC/IDI1/PLPP1/PDK3/RORA/CDC42/SREBF1/ACADVL/SCARB1/PTGS2/FDFT1/PIBF1/REST/NCOA1/MTMR2/PDPR/DLD/SORBS1/SIRT1/SCD/PIK3IP1/TSPO/PDGFB/MTMR3/FLT1/LONP2/MLYCD/LMF1/STUB1/RBL2/LACTB/MTMR9/TGFB1/FGF21/PIK3R2/PIK3CG/WDR91/CAV1/PRKAG2/EDF1/KPNB1/NFKB1/FBXW7/SC5D/PDHX/AMBRA1/CD81/CYP27B1/CREBL2/VDR/P…	207
GO:0044262	cellular carbohydrate metabolic process	152/8316	259/16912	0.00122626	0.00913821	0.00662921	MTMR7/PDK4/PDK2/IGF1/RB1CC1/PPP1R3F/PDK3/HDAC4/INPP5A/PYGM/RORA/NDST1/SIRT6/TIGAR/PGM1/GSK3B/GCKR/AKR1B1/B4GALT1/MTMR2/MAEA/XYLB/SORBS1/SIRT1/ITPK1/PCK2/PYGB/PHKB/MLYCD/IMPAD1/GYS1/HAS1/PRKAG2/MANBA/TPI1/GNPTAB/GPLD1/PCDH12/KAT2B/GPD2/PASK/PLEK/LEPR/SLC2A1/TREH/ESRRB/GOT1/PTK2B/NLN/PFKFB2/NAGK/IPPK/DYRK2/IDUA/ARPP19/CBFA2T3/SELENOS/ENOSF1/INPP5K/COQ3/IMPA1/IL6ST/PPP1R1A/KHK/IDH1/SORD/IMPA2/PMAIP1…	152
GO:0060759	regulation of response to cytokine stimulus	108/8316	178/16912	0.0012705	0.00941161	0.00682755	SPPL2B/PAFAH1B1/CD74/BIRC3/NR1H3/IFNGR1/VRK2/PIAS1/TRAF1/CASP8/CBFB/UBE2K/EDN1/PTPRC/CYLD/GSTP1/MAVS/IRAK3/MUL1/RNF31/RFFL/TREM2/HSP90AB1/HIF1A/PYCARD/IKBKB/PIAS4/CLIP3/CACTIN/TYK2/CDC37/CARD8/CAV1/TAX1BP1/DDX58/MADD/PTPN6/WNT5A/IFIH1/STAT1/IL1R2/IL1R1/PADI2/ELF1/MED1/RBCK1/TRAF2/NR1H2/PPARG/IRAK2/RNASEL/DHX9/IL6/IL1RN/KLF4/RIPK1/CASP1/MAP2K5/PARP9/SPPL2A/NLRC5/IFNAR1/RPS27A/SLIT2/UBC/ADAM17/OTUL…	108
GO:0030168	platelet activation	97/8316	158/16912	0.00127963	0.00943303	0.00684309	CD9/FYN/PRKCH/LCP2/PIK3CB/DGKG/GNA15/DGKA/PRKCQ/RHOA/ACTB/DGKD/GNB1/GNAS/GP6/GNA11/ITPR3/MAPK1/PDGFB/MYH9/MYL12A/PIK3CG/HSPB1/P2RX1/ALOX12/PTPN6/PLEK/STXBP3/GNA13/PIK3CA/ITPR2/PRKCG/RAC2/APOE/RAF1/VAV3/PDGFRA/TEC/SERPINE2/RAC1/IL6/TLN1/ARRB1/ARRB2/PIK3R5/VAV1/AKT1/RHOB/DGKQ/PIK3R1/GNA12/FERMT3/ITPR1/MERTK/UBASH3B/PRKCA/GNAQ/DGKI/FCER1G/VAV2/PDPN/PRKCD/METAP1/COL1A2/YWHAZ/SYK/ILK/PRKCB/AXL/P2RY12/…	97
GO:0060491	regulation of cell projection assembly	97/8316	158/16912	0.00127963	0.00943303	0.00684309	RALA/FUZ/MAP4/ATG5/CROCC/NCKAP1/HDAC4/PFN2/CDC42/FSCN1/PLD1/CAPZB/DNM2/ATP8B1/CYLD/SSH1/DYNLL1/P2RX7/ICAM1/NRP1/KCTD17/ZMYND8/CCP110/CAV1/COBL/WASL/TGFBR1/KANK1/NEURL1/PFN1/IFT20/CORO1C/TBC1D30/DPYSL3/CCDC88A/WRAP73/RHOQ/SEPT7/RAC2/PODXL/APC/RAC1/RDX/FNBP1L/TCHP/BBS4/DEF8/SSH2/BCAS3/TRPM2/EPHA2/WDPCP/RAB5A/ATG3/SLIT2/MYO10/TBC1D7-LOC100130357/TBC1D7/DCDC2/DOCK11/BIN3/CDC42EP2/GPM6A/TWF1/EPS8/WASF…	97

## Sheet: S2_C2
ID	Description	GeneRatio	BgRatio	pvalue	p.adjust	qvalue	geneID	Count
GO:0022613	ribonucleoprotein complex biogenesis	305/7393	468/16912	2.27829e-21	1.39887e-17	1.13099e-17	RBM5/RPUSD1/TSR3/RPS20/UTP18/STRAP/TFB1M/RPL26L1/LSG1/GEMIN8/WDR37/NOP16/CELF2/MRTO4/NOP58/USP36/RIOK2/SFSWAP/EIF4B/RPL18/WDR18/THUMPD1/BUD23/NLE1/SART3/EXOSC7/DDX1/HSP90AA1/GEMIN5/XPO1/RPS5/YTHDC1/NOA1/WBP11/DIMT1/XRN2/AGO1/HSP90AB1/SIRT1/CIRBP/SNRPD3/SNU13/DDX17/RPL3/PRMT5/SNW1/SRSF5/DICER1/MTG2/CRNKL1/NOP56/RBFA/RIOK3/SUV39H1/ERI1/PIH1D1/POP4/RPS16/FBL/DDX49/GTPBP10/EIF4H/SETX/EIF3A/NPM3/GTPBP…	305
GO:0016072	rRNA metabolic process	204/7393	295/16912	5.21937e-19	1.60235e-15	1.2955e-15	RPUSD1/TSR3/RPS20/UTP18/DDX11/TFB1M/WDR37/MRTO4/NOP58/USP36/RIOK2/RPL18/WDR18/THUMPD1/BUD23/EXOSC7/GTF3C1/RPS5/WBP11/DIMT1/XRN2/SIRT1/H2AFY2/SNU13/DDX17/RPL3/NOP56/RBFA/RIOK3/SUV39H1/ERI1/PIH1D1/POP4/RPS16/FBL/DDX49/SPIN1/NPM3/GTPBP4/RPL28/RPL19/FTSJ3/UTP6/GAR1/RPS13/KRR1/MDN1/RPS12/BYSL/DROSHA/H2AFY/RPL24/NCL/WDR75/TAF1B/NOL10/PNO1/RPF1/EBNA1BP2/NSUN4/DIEXF/CD3EAP/RPS25/HEATR1/RCL1/WDR55/EXOSC8/…	204
GO:0019083	viral transcription	125/7393	176/16912	1.65744e-13	1.46166e-10	1.18176e-10	POLR2J/RPS20/NUP160/POLR2B/RSF1/CTDP1/RPL18/TAF11/NUCKS1/MID2/RPS5/REST/SEH1L/NUP50/AAAS/NUP188/POLR2E/POLR2F/RPL3/SNW1/RAE1/NELFCD/NUP93/POLR2C/MON1B/RPS16/POLR2I/HPN/TRIM14/RPL28/RPL19/NUP88/RPS13/NUP107/RPS12/NUP155/RPL24/HDAC1/RPS25/RPL21/RPL5/RPS10/NUP153/NUP85/GTF2F1/RPL23/NUP214/SMARCA4/ZFP36/RPL36/RPL27/TRIM21/NUP210/INPP5K/RPS15A/MDFIC/DHX9/NUPL2/CDK9/RPL35/RPLP1/GTF2B/RPS24/NUP54/LEF1/N…	125
GO:0019080	viral gene expression	133/7393	190/16912	1.66639e-13	1.46166e-10	1.18176e-10	POLR2J/RPS20/NUP160/POLR2B/RSF1/CTDP1/RPL18/TAF11/NUCKS1/MID2/RPS5/REST/SEH1L/NUP50/AAAS/NUP188/POLR2E/POLR2F/RPL3/SNW1/RAE1/NELFCD/NUP93/POLR2C/MON1B/RPS16/POLR2I/HPN/EIF3B/TRIM14/EIF3A/RPL28/RPL19/NUP88/RPS13/NUP107/RPS12/NUP155/RPL24/HDAC1/RPS25/RPL21/RPL5/RPS10/NUP153/NUP85/GTF2F1/RPL23/NUP214/SMARCA4/ZFP36/EIF2AK4/RPL36/EIF3G/RPL27/TRIM21/NUP210/INPP5K/RPS15A/MDFIC/DHX9/NUPL2/CDK9/RPL35/RPLP…	133
GO:0070972	protein localization to endoplasmic reticulum	97/7393	130/16912	6.88346e-13	5.28306e-10	4.27137e-10	SEC62/RPS20/SEC63/HSPA5/SEC61A1/RPL18/BCAP29/RPS5/RAB10/PPP1R15A/KDELR3/RPL3/SRP54/VAPA/RPS16/KDELR1/SEC61B/GBF1/RPL28/RPL19/RPS13/RPS12/RPL24/SSR3/SPCS1/RTN4/RAB3GAP1/RPS25/RAB3GAP2/SEC16B/RPL21/RPL5/RPS10/RPL23/RPL36/RPL27/SEC61G/RPS15A/UBAC2/OS9/KDELR2/RPL35/RPLP1/RPS24/SRP14/PMM2/RPS2/RPS11/RPL13A/RPL11/SRP9/RPS27A/ANK2/RPS3A/RPL37/RPL10/RPL7/SEC16A/RPS3/HYOU1/MIA2/RER1/RPL26/RPL29/RPL9/RPS14…	97
GO:0000956	nuclear-transcribed mRNA catabolic process	139/7393	206/16912	3.97031e-12	2.43777e-09	1.97095e-09	UPF1/RPS20/SAMD4A/MRTO4/THRAP3/EIF4B/RPL18/SMG6/PABPC1/EXOSC7/CNOT4/ZCCHC6/RPS5/AGO1/RPL3/TNRC6B/GSPT1/EIF3E/RPS16/PPP2R1A/SMG9/LSM5/RPL28/RPL19/DDX5/DCPS/DDX6/RPS13/MAGOHB/CNOT2/RPS12/HBS1L/PPP2CA/RPL24/NCBP2/EIF4G1/SMG7/RPS25/EXOSC8/ETF1/PAPD5/RPL21/RPL5/AGO2/RPS10/CNOT1/RPL23/ZFP36/RPL36/LSM7/LSM4/EXOSC2/RPL27/RPS15A/ZCCHC11/PAN2/RC3H1/NCBP1/RPL35/RPLP1/RPS24/SSB/CNOT6L/WDR61/RPS2/NT5C3B/RPS11…	139
GO:0090150	establishment of protein localization to membrane	186/7393	295/16912	1.27142e-11	7.09682e-09	5.7378e-09	ARHGAP44/SEC62/RPS20/FYN/BID/SEC63/PEX3/GOPC/VAMP3/SEC61A1/RPL18/TRAM2/TRAM1/GRIPAP1/REEP1/VPS35/TP73/HSP90AA1/RPS5/RAB10/DYNLL1/STX1B/MICALL1/RPL3/SAMM50/TIMM9/SRP54/ARFRP1/UBL4A/RAB11A/CEMIP/ZDHHC2/PDCD5/RPS16/SEC61B/MAPK8/RPL28/RPL19/YWHAE/RPS13/RPS12/GOLPH3/TFDP2/RPL24/SSR3/SPTBN1/RAB3GAP1/BLZF1/RPS25/RAB3GAP2/ITGB1BP1/PPP3CC/LYPLA1/RPL21/RPL5/ACSL3/RPS10/SSR1/BBS2/RPL23/ATG4C/RAB3IP/MACF1/RP…	186
GO:0016236	macroautophagy	182/7393	289/16912	2.44566e-11	1.25137e-08	1.01173e-08	POLDIP2/LAMP2/VTA1/CAPN1/RB1CC1/IFT88/GABARAPL2/PHF23/ATP6V1H/LZTS1/VMP1/GNAI3/ATG2B/VPS35/TSG101/RAB7A/PIK3C3/TIGAR/SESN1/PSEN1/ULK2/RRAGB/CHMP2B/NSFL1C/DYNLL1/SNX5/EXOC1/SCFD1/WAC/SIRT1/SH3GLB1/SNAP29/MTMR3/ATP6V1D/SPTLC2/HIF1A/MAP1LC3A/NPRL3/BNIP3L/RHEB/PRKAG2/MAPK8/TBC1D12/IFT20/ATG2A/TCIRG1/GAPDH/ATP6V0E1/NPRL2/PIKFYVE/STAM2/HTRA2/CHMP3/RAB3GAP1/QSOX1/MFN2/RRAGC/LGALS8/ATP6V0B/STX12/STBD1/RA…	182
GO:0032984	protein-containing complex disassembly	194/7393	313/16912	4.23342e-11	1.85666e-08	1.50111e-08	DVL2/UPF1/LAMP2/VTA1/STMN4/GABARAPL2/PHF23/CAPG/MRPS10/LIMA1/MRPL43/MRPS35/MRPS24/SMARCD1/NAV3/KIF2A/WDR1/CLASP1/MRPS34/TSG101/WNT8B/ACTN2/CAPZB/CARMIL1/SMARCD3/MRPL22/GSK3B/CHMP2B/MTIF2/MRPL28/ADD1/MRPS33/SUPT16H/MRPS18A/SNAP29/TRIOBP/TFIP11/MAP1LC3A/AXIN1/GSPT1/NAPA/MTPN/CAV1/MRPL32/SETX/SH3GL2/DVL1/SMARCD2/HSPA8/MRPL51/MTRF1L/MRPL18/SEMA5A/CSNK1A1/SPTBN1/CHMP3/MRPL37/CAPZA1/DNAJC6/MRPS15/STMN1…	194
GO:0006913	nucleocytoplasmic transport	210/7393	344/16912	5.08881e-11	2.07771e-08	1.67984e-08	UPF1/AKAP8L/ZC3H3/KPNA6/NUP160/LSG1/GEMIN8/PPP1R12A/ZC3H11A/RIOK2/U2AF2/SP100/HYAL2/SMG6/CPSF1/PTGS2/GTSE1/THOC1/PSEN1/STRADB/GEMIN5/GSK3B/XPO1/TNPO1/SEH1L/MT3/MAVS/ALKBH5/NUP50/AAAS/NUP188/HSP90AB1/SIRT1/RAB18/SNRPD3/MAPK1/ANKRD54/POLDIP3/THOC5/RANGAP1/SRSF5/PABPN1/NFKBIA/RAE1/KPNA3/NUP93/TRPS1/GLI3/SEC61B/KPNB1/NUP88/YWHAE/SUPT6H/TMEM33/ZPR1/MAGOHB/DUSP16/NUP107/SRSF9/MAPK14/SRSF3/BACH2/HSPA9/N…	210
GO:0051169	nuclear transport	212/7393	348/16912	5.41423e-11	2.07771e-08	1.67984e-08	UPF1/AKAP8L/ZC3H3/KPNA6/NUP160/LSG1/GEMIN8/PPP1R12A/ZC3H11A/RIOK2/U2AF2/SP100/HYAL2/SMG6/CPSF1/PTGS2/GTSE1/THOC1/PSEN1/STRADB/GEMIN5/GSK3B/XPO1/TNPO1/SEH1L/MT3/MAVS/ALKBH5/NUP50/AAAS/NUP188/HSP90AB1/SIRT1/RAB18/SNRPD3/MAPK1/ANKRD54/POLDIP3/THOC5/RANGAP1/SRSF5/PABPN1/NFKBIA/RAE1/KPNA3/NUP93/TRPS1/GLI3/SEC61B/KPNB1/NUP88/YWHAE/SUPT6H/TMEM33/ZPR1/MAGOHB/DUSP16/NUP107/SRSF9/MAPK14/SRSF3/BACH2/HSPA9/N…	212
GO:0009161	ribonucleoside monophosphate metabolic process	205/7393	335/16912	6.33833e-11	2.28926e-08	1.85087e-08	NDUFAF7/AK2/NDUFAB1/SLC25A13/COX10/UQCRC1/COX15/BID/ATP1A2/NDUFS1/NUP160/CTNS/NDUFB4/PFKP/PKM/RHOA/HDAC4/SDHA/ENO1/VPS9D1/DLG1/SIRT6/TIGAR/MAGI3/SEH1L/COQ9/P2RX7/DLD/NUP50/UPRT/AAAS/NUP188/PRTFDC1/ATP5F1D/NDUFB7/TSPO/HIF1A/GMPR2/RAE1/PGK1/NUP93/GPI/GAPDHS/OGDH/PRKAG2/GCK/AK1/LHPP/PPIF/GALK1/ENO3/NUP88/MPP2/HSPA8/NDUFS8/TCIRG1/ATP5F1B/NUP107/GAPDH/TPI1/ENO2/COX6A1/NUP155/PFKFB4/UMPS/COX7A2L/AMPD2/…	205
GO:0007033	vacuole organization	108/7393	156/16912	9.10203e-11	2.69007e-08	2.17493e-08	VPS41/RB1CC1/IFT88/GABARAPL2/PHF23/HEXB/FAM160A2/ATG2B/VPS35/RAB7A/PIK3C3/PSEN1/ULK2/MT3/NSFL1C/P2RX7/SCFD1/HOOK2/SH3GLB1/HPS4/MTMR3/MAP1LC3A/SRPX/CLN5/NPRL3/NAGPA/SPG11/LAPTM4B/HPS1/TBC1D12/NAGLU/IFT20/ATG2A/GNPTAB/FIG4/MAN2A1/ARSB/NPRL2/PIKFYVE/RAB3GAP1/MFN2/STX12/RAB3GAP2/RAB14/ATG101/NDP/ATG4C/ATG14/EMC6/ATG4D/PPT1/RBSN/TBC1D14/PIK3C2B/ACP2/TMEM165/UBQLN1/STX17/MYO7A/RAB1A/SCARB2/VPS33A/RAB20…	108
GO:0034248	regulation of cellular amide metabolic process	275/7393	473/16912	1.17386e-10	3.00314e-08	2.42804e-08	UPF1/POLR2J/SAMD4A/VIM/NUP160/NSMAF/POLR2B/CYFIP2/EIF2AK2/YBX3/EIF4B/ABCA7/ELAVL1/TNFRSF1A/RHOA/PABPC1/TCOF1/PICALM/EIF4G3/TIGAR/MKNK1/DDX1/PUM3/GEMIN5/SEH1L/MTIF2/EIF2AK1/PPP1R15A/KHSRP/MAPKAPK5/GCN1/TNRC6A/ESR1/AGO1/NUP50/AAAS/NUP188/CIRBP/POLR2E/MAPK1/POLR2F/POLDIP3/TNRC6B/ALKBH1/EIF5/DICER1/UQCC1/RAE1/MTG2/RBM3/NUP93/POLR2C/EIF3E/POLR2I/MTPN/EIF3B/EIF4H/LARP4B/NUP88/C1QBP/DDX5/DPH1/SEPSECS/EI…	275
GO:0006611	protein export from nucleus	121/7393	181/16912	2.42297e-10	4.64907e-08	3.75879e-08	UPF1/AKAP8L/ZC3H3/NUP160/ZC3H11A/RIOK2/U2AF2/SP100/SMG6/CPSF1/GTSE1/THOC1/STRADB/GSK3B/XPO1/SEH1L/ALKBH5/NUP50/AAAS/NUP188/POLDIP3/THOC5/RANGAP1/SRSF5/PABPN1/RAE1/NUP93/NUP88/YWHAE/SUPT6H/MAGOHB/DUSP16/NUP107/SRSF9/SRSF3/HSPA9/NUP155/NCBP2/DNAJC27/SRSF7/SMG7/SRSF11/CPSF3/ENY2/FYTTD1/HNRNPA2B1/DDX39A/SRSF6/CSE1L/NUP153/NUP85/SYMPK/NUP214/XPO7/THOC6/NUP210/RAN/EIF5A/XPO4/SRRM1/CAMK1/CRB1/MDM2/NUPL2…	121
GO:0006457	protein folding	156/7393	246/16912	3.03856e-10	5.65355e-08	4.57092e-08	NUDCD3/CD74/HSPA5/GNAI3/PDIA5/NFYC/DNAJA2/GNB5/LMAN1/GNB1/HSP90AA1/PPIE/DNAJA1/ERO1B/GNAO1/FKBP1A/GANAB/LTBP4/NUDC/DNAJB11/SUCO/FKBP5/HSP90AB1/FKBP3/PSMC1/UGGT2/DNAJA3/EMC2/PDCD5/DNAJC2/DNAJB6/FKBP14/CDC37L1/BAG1/PPIF/WFS1/GRPEL1/CRYAB/HSPA8/DNAJC4/CHORDC1/AIP/MLEC/PTGES3/GNB3/HSPA9/PFDN1/TTC1/GNAI2/GNB4/NKTR/PIKFYVE/MOGS/TTC31/CCT4/PDCL3/HSPE1/QSOX1/ATF6/RAD23B/TCP1/HSPH1/SIL1/FKBP9/PFDN5/TBCC/E…	156
GO:0006417	regulation of translation	251/7393	429/16912	3.25619e-10	5.88029e-08	4.75424e-08	UPF1/POLR2J/SAMD4A/VIM/NUP160/POLR2B/CYFIP2/EIF2AK2/YBX3/EIF4B/ELAVL1/RHOA/PABPC1/TCOF1/EIF4G3/MKNK1/DDX1/PUM3/GEMIN5/SEH1L/MTIF2/EIF2AK1/PPP1R15A/KHSRP/MAPKAPK5/GCN1/TNRC6A/ESR1/AGO1/NUP50/AAAS/NUP188/CIRBP/POLR2E/MAPK1/POLR2F/POLDIP3/TNRC6B/ALKBH1/EIF5/DICER1/UQCC1/RAE1/MTG2/RBM3/NUP93/POLR2C/EIF3E/POLR2I/MTPN/EIF3B/EIF4H/LARP4B/NUP88/C1QBP/DDX5/DPH1/SEPSECS/EIF4G2/DDX6/NUP107/CNOT2/GAPDH/QKI/D…	251
GO:0006413	translational initiation	128/7393	195/16912	4.62971e-10	7.89622e-08	6.38412e-08	RPS20/EIF2AK2/EIF4B/RPL18/DHX29/PABPC1/EIF4G3/DDX1/RPS5/EIF3I/MTIF2/EIF2AK1/PPP1R15A/RPL3/ALKBH1/EIF5/EIF3J/EIF3E/RPS16/EIF3B/EIF4H/EIF3A/RPL28/RPL19/EIF4G2/RPS13/EIF2B1/RPS12/RPL24/NCBP2/EIF1B/EIF4G1/RPS25/EIF2B2/PAIP2/KHDRBS1/RPL21/MTIF3/RPL5/AGO2/PAIP2B/RPS10/MIF4GD/RPL23/ATF4/EIF2AK4/RPL36/EIF2S3/EIF3G/HABP4/RPL27/EIF2S1/RPS15A/EIF4E2/NCBP1/RPL35/RPLP1/RPS24/DENR/RPS2/RPS11/RPL13A/RPL11/RPS27…	128
GO:0046034	ATP metabolic process	172/7393	278/16912	6.49175e-10	1.03004e-07	8.32793e-08	NDUFAF7/NDUFAB1/SLC25A13/COX10/UQCRC1/COX15/BID/ATP1A2/NDUFS1/NUP160/CTNS/NDUFB4/PFKP/PKM/RHOA/HDAC4/SDHA/ENO1/VPS9D1/SIRT6/TIGAR/SEH1L/COQ9/P2RX7/DLD/NUP50/AAAS/NUP188/ATP5F1D/NDUFB7/TSPO/HIF1A/RAE1/PGK1/NUP93/GPI/GAPDHS/OGDH/PRKAG2/GCK/AK1/PPIF/GALK1/ENO3/NUP88/HSPA8/NDUFS8/TCIRG1/ATP5F1B/NUP107/GAPDH/TPI1/ENO2/COX6A1/NUP155/PFKFB4/COX7A2L/ATP5PB/NDUFA8/MYOG/ATP5F1E/NUP153/NDUFA1/ATP5S/NUP85/CO…	172
GO:0010256	endomembrane system organization	245/7393	421/16912	1.07277e-09	1.64671e-07	1.33137e-07	ALS2/PAFAH1B1/VTA1/AKAP8L/EHD3/NUP160/FAM160A2/PTPRN/SYNE2/SEC61A1/VMP1/INTS13/TRAM2/GOLGA5/REEP1/RAB27A/CDC42/MPP5/CLASP1/TSG101/LMAN1/RAB7A/SEC31B/PIK3C3/DNM2/CHMP2B/ZMPSTE24/RAB10/SEH1L/SNX10/TMED2/NSFL1C/P2RX7/OSBPL8/TGFB2/NUP50/AAAS/HOOK2/NUP188/SH3GLB1/RAB18/MAPK1/MICALL1/SUN2/PACSIN2/SYNGR1/PRMT5/VRK1/TRIP11/RAE1/UBL4A/ARHGEF7/NUP93/COG4/RAB11A/LAPTM4B/RAB2A/DMPK/PPP2R1A/CAV1/WASL/DNM1/GBF…	245
GO:0043161	proteasome-mediated ubiquitin-dependent protein catabolic process	235/7393	402/16912	1.33018e-09	1.99203e-07	1.61056e-07	GCLC/ANKIB1/FBXL3/PSMB1/NUB1/RNF14/UFL1/WWTR1/UBR2/PIAS1/RNF19A/CUL3/PSMA4/HSPA5/ERCC8/NEDD4L/JKAMP/HERPUD1/ANAPC4/RNF4/ATXN3/PSME4/SIRT2/ERLEC1/UFD1/SEL1L/TRIB2/CHFR/DERL2/GTSE1/PPP2R5C/ITCH/KEAP1/PSEN1/PCNP/GSK3B/PSMC5/KLHL42/AURKA/NSFL1C/ANAPC5/MAEA/WAC/HSP90AB1/SIRT1/CDC34/FOXRED2/KCTD17/RBX1/TRIM9/PSMC6/PSMA3/PSMC1/DCAF11/PSMA6/PSME2/PSMA7/RNF24/TBL1X/PSMD7/AXIN1/FBXO31/BFAR/UBXN8/PPP2CB/FZR…	235
GO:0061919	process utilizing autophagic mechanism	271/7393	475/16912	2.20216e-09	2.87687e-07	2.32596e-07	POLDIP2/LAMP2/OSBPL7/VPS41/VTA1/CAPN1/RB1CC1/IFT88/GABARAPL2/DAPK2/PHF23/ATP6V1H/PIK3CB/TAB2/USP36/LZTS1/VMP1/GNAI3/ATG2B/SIRT2/VPS35/TSG101/RAB7A/USP33/PIK3C3/TIGAR/TOLLIP/SESN1/MID2/PSEN1/HSP90AA1/ULK2/RRAGB/CHMP2B/WBP11/MT3/NSFL1C/DYNLL1/SNX5/MUL1/EXOC1/SCFD1/WAC/SIRT1/ABL1/SH3GLB1/SNAP29/XBP1/FBXO7/TSPO/MTMR3/ATP6V1D/SPTLC2/HIF1A/TM9SF1/MAP1LC3A/SRPX/NPRL3/USP10/KAT8/BNIP3L/TBC1D17/PIK3R2/MET…	271
GO:0016049	cell growth	265/7393	464/16912	2.89151e-09	3.69872e-07	2.99043e-07	TNFRSF12A/IFRD1/ADIPOR2/PAFAH1B1/ST7L/CDK11A/SEMA3B/EXTL3/RUFY3/FHL1/NEDD4L/BCAR1/CYBA/NOP58/CYFIP2/IL17RB/DCBLD2/CTDP1/OGFR/MAP2K4/PRKCQ/RHOA/PRKCZ/SYT1/HYAL2/IP6K2/CDC42/DERL2/TSG101/ENO1/SEMA3A/PLXNA2/DGKD/SIRT6/ITCH/DNM2/RAB21/SMARCA2/SEMA5B/ULK2/MT3/AURKA/LTBP4/MUL1/NRCAM/DPYSL2/TGFB2/SIRT1/ABL1/NRP1/CPNE6/ADNP/ADNP2/RBBP7/NDRG4/WFDC1/SYT17/RAB11A/SPG11/URI1/PTPRS/PPP2R1A/MAG/HPN/MTPN/COBL/L…	265
GO:0031503	protein-containing complex localization	152/7393	244/16912	3.20414e-09	4.01499e-07	3.24613e-07	UPF1/AP2B1/ARHGAP44/AKAP8L/ZC3H3/NUP160/IFT88/ZC3H11A/RIOK2/U2AF2/GRIPAP1/IFT80/VPS35/SMG6/CPSF1/CACNG4/DLG1/KIFAP3/PCM1/THOC1/DNM2/RABL2B/XPO1/TNPO1/KIF3C/SEH1L/DYNLL1/BIRC5/EXOC1/ALKBH5/EZR/NUP50/AAAS/NUP188/IFT74/STX1B/POLDIP3/THOC5/SRSF5/TRIP11/PABPN1/IFT52/RAE1/KIF3B/NUP93/RAB11A/WASL/DNM1/NUP88/IFT20/SUPT6H/MAGOHB/NUP107/SRSF9/MAK/SRSF3/CEP72/NUP155/IFT57/NCBP2/SRSF7/SMG7/SRSF11/IFT46/WDR35…	152
GO:0071826	ribonucleoprotein complex subunit organization	139/7393	220/16912	3.96276e-09	4.86627e-07	3.9344e-07	RBM5/STRAP/GEMIN8/CELF2/MRTO4/SFSWAP/EIF4B/WDR18/NLE1/SART3/DDX1/HSP90AA1/GEMIN5/RPS5/YTHDC1/MTIF2/AGO1/HSP90AB1/CIRBP/SNRPD3/TFIP11/SNU13/RPL3/PRMT5/SNW1/SRSF5/DICER1/CRNKL1/PIH1D1/EIF4H/SETX/EIF3A/C1QBP/LUC7L3/DDX6/PTGES3/CNOT2/SRSF9/MDN1/USP4/RPL24/WDR77/RPF1/NSUN4/PTBP2/MTIF3/MTERF4/RPL5/AGO2/SRSF6/RPS10/CNOT1/MRPS7/SNRPD2/SNRPB/AGO3/KLC1/SBDS/LSM4/EIF2S3/PPAN/DHX30/ERAL1/PRMT7/KHDC4/CDC73/SR…	139
GO:0006403	RNA localization	144/7393	231/16912	7.72975e-09	9.30601e-07	7.52394e-07	UPF1/AKAP8L/ZC3H3/NUP160/NOP58/ZC3H11A/RIOK2/U2AF2/SMG6/CPSF1/NCBP3/RBFOX1/THOC1/XPO1/SEH1L/KHSRP/ALKBH5/NUP50/AAAS/NUP188/POLDIP3/THOC5/SRSF5/YY1/PABPN1/RAE1/NUP93/MTHFSD/PIH1D1/FBL/NUP88/SUPT6H/MAGOHB/NUP107/SRSF9/SRSF3/MRPL18/QKI/NUP155/NCBP2/CCT4/SRSF7/SMG7/SRSF11/CPSF3/TCP1/ENY2/KHDRBS1/FYTTD1/HNRNPA2B1/DDX39A/SRSF6/NUP153/NUP85/SYMPK/NUP214/ZFP36/XPO7/EXOSC2/DKC1/RFTN1/THOC6/NUP210/RAN/EIF5…	144
GO:0022618	ribonucleoprotein complex assembly	131/7393	208/16912	1.46529e-08	1.69465e-06	1.37013e-06	RBM5/STRAP/GEMIN8/CELF2/MRTO4/SFSWAP/EIF4B/WDR18/NLE1/SART3/DDX1/HSP90AA1/GEMIN5/RPS5/YTHDC1/AGO1/HSP90AB1/CIRBP/SNRPD3/SNU13/RPL3/PRMT5/SNW1/SRSF5/DICER1/CRNKL1/PIH1D1/EIF4H/SETX/EIF3A/C1QBP/LUC7L3/DDX6/PTGES3/CNOT2/SRSF9/MDN1/USP4/RPL24/WDR77/RPF1/NSUN4/PTBP2/MTERF4/RPL5/AGO2/SRSF6/RPS10/CNOT1/MRPS7/SNRPD2/SNRPB/AGO3/SBDS/LSM4/EIF2S3/PPAN/DHX30/ERAL1/PRMT7/KHDC4/CDC73/SRPK2/DHX9/RC3H1/SRSF1/NCB…	131
GO:0051188	cofactor biosynthetic process	177/7393	296/16912	1.49041e-08	1.69465e-06	1.37013e-06	GCLC/PDK4/PDK2/GGCT/COX10/ELOVL5/SLC25A39/COX15/ALAS1/NUP160/CTNS/CYBA/MPC1/HAGH/ELOVL1/FECH/PFKP/PKM/HDAC4/COASY/PTGS2/ENO1/SIRT6/TIGAR/CPOX/SEH1L/MGST2/COQ9/P2RX7/PDPR/DLD/NUP50/AAAS/NUP188/SCD/TECR/TSPO/HIF1A/MTHFD1/GSS/RAE1/PGK1/NUP93/MLYCD/QPRT/ACSBG1/GPI/GCDH/GAPDHS/NAMPT/OGDH/PRKAG2/GCK/NMRK1/PNPO/GALK1/ENO3/NUP88/PDHX/SLC11A2/NUP107/GAPDH/TPI1/ENO2/NUDT12/NUP155/PFKFB4/ABCB6/NFE2L2/AKR1A1…	177
GO:0033108	mitochondrial respiratory chain complex assembly	70/7393	98/16912	2.4164e-08	2.69759e-06	2.18101e-06	NDUFAF7/NDUFAB1/TTC19/NDUFS1/NDUFB4/BCS1L/NDUFB7/SAMM50/UQCC1/NDUFAF5/TFAM/FOXRED1/NDUFS8/TIMMDC1/NDUFA8/NDUFAF4/FASTKD3/AARS2/NDUFA1/CHCHD5/NDUFA10/SCO2/SCO1/COX16/DMAC1/UQCC2/COX17/NDUFB10/NDUFS6/NDUFB11/IMMP1L/NUBPL/OXA1L/NDUFAF6/NDUFS2/NDUFAF2/NDUFB6/NDUFV1/SDHAF2/NDUFA3/TMEM126B/SLC25A33/NDUFA11/ACAD9/NDUFAF3/NDUFV2/COX14/COA4/COA3/UQCR10/NDUFA12/IMMP2L/NDUFA6/NDUFA13/LYRM7/SDHAF3/ND6/ND2/ND…	70
GO:1900034	regulation of cellular response to heat	58/7393	78/16912	3.63552e-08	3.91616e-06	3.16623e-06	CREBBP/NUP160/CAMK2B/CAMK2A/HSP90AA1/GSK3B/SEH1L/NUP50/AAAS/NUP188/HSP90AB1/SIRT1/MAPK1/RAE1/NUP93/DNAJC2/DNAJB6/RPA3/BAG1/NUP88/YWHAE/CRYAB/HSPA8/CHORDC1/PTGES3/NUP107/NUP155/RPA2/HSPH1/NUP153/NUP85/NUP214/DNAJB1/NUP210/RPA1/NUPL2/NUP54/NUP58/RPTOR/CAMK2D/CAMK2G/HIKESHI/BAG3/NUP205/CCAR2/IER5/MAPKAPK2/DNAJC7/ATR/HSF1/MAPT/POM121/MTOR/HSPA1B/HSPA1A/NUP62/HSBP1/POM121C	58
GO:1902115	regulation of organelle assembly	103/7393	159/16912	6.28996e-08	6.65868e-06	5.38357e-06	IFT88/PHF23/MAP4/MAPK9/SYNE2/CROCC/RNF4/RHOA/TSG101/VDAC3/DNM2/CHMP2B/DYNLL1/SCFD1/EZR/SH3GLB1/MTMR3/KCTD17/STAG2/NPRL3/CCP110/SMC3/TBC1D12/TRIM37/IFT20/MDM1/CNOT2/SENP6/IL5/KAT2B/NPRL2/PIKFYVE/CCDC88A/RAB3GAP1/SDC1/WRAP73/STAG1/RAB3GAP2/GPSM2/SEPT7/SDC4/CNOT1/CHMP2A/CHMP1A/TBC1D14/LCP1/STAM/CDK5RAP2/NUMA1/SDCBP/RDX/CNOT6L/TCHP/BBS4/SMAD4/PLK4/RALB/RAB5A/ATG3/PLK2/TBC1D7/TBC1D7-LOC100130357/C9orf…	103
GO:0042176	regulation of protein catabolic process	203/7393	352/16912	7.44161e-08	7.61525e-06	6.15696e-06	GCLC/ANKIB1/OSBPL7/NOS2/RHBDF1/MYLIP/FYN/NUB1/RNF14/UFL1/SNX1/PIAS1/RNF19A/GABARAPL2/NEDD4L/HERPUD1/ATXN3/SIRT2/ERLEC1/VPS35/CDC42/TRIB2/CHFR/DERL2/RAB7A/NRDC/ITCH/OPHN1/KEAP1/PSEN1/HSP90AA1/GSK3B/XPO1/PSMC5/AURKA/EZR/WAC/HSP90AB1/XBP1/TIMP3/SGSM3/RBX1/PSMC6/PSMC1/PSME2/CST3/FAM83D/CCDC22/TIMP1/AXIN1/RNF40/LAPTM4B/OAZ1/FZR1/WDR91/CAV1/RIC1/DVL1/SMURF2/SH3D19/CTSC/CD81/CDKN1B/USP5/GPLD1/SNX3/CSNK1…	203
GO:0006986	response to unfolded protein	112/7393	177/16912	1.11103e-07	1.10028e-05	8.8958e-06	SEC62/MBTPS2/EXTL3/DDX11/SEC63/BAK1/HSPA5/JKAMP/HERPUD1/EIF2AK2/SEC61A1/TM7SF3/PDIA5/SEC61A2/PPP2R5B/ASNS/DERL2/MYDGF/HSP90AA1/DNAJA1/PPP1R15A/ADD1/DNAJB11/HSP90AB1/KDELR3/XBP1/UGGT2/BFAR/FKBP14/SEC61B/GOSR2/CCL2/TMEM33/WFS1/HSPA8/DNAJC4/CCND1/PACRG/HSPA9/THBS4/STC2/HSPE1/NFE2L2/EDEM3/FBXO6/MFN2/CTH/ZBTB17/ATF6/HSPH1/SERP1/HERPUD2/SSR1/HSPA2/ATF4/DNAJB9/DNAJB1/SEC61G/EIF2S1/TOR1B/DERL1/DNAJB5/RNF…	112
GO:0019058	viral life cycle	182/7393	312/16912	1.16189e-07	1.13238e-05	9.15532e-06	VTA1/CD4/LTF/CD74/NUP160/NEDD4L/EIF2AK2/PKN2/HYAL2/NUCKS1/PABPC1/CDC42/TFRC/PVR/SCARB1/TSG101/HACD3/RAB7A/ITCH/MID2/ITGB5/XPO1/CHMP2B/PPIE/SEH1L/EPS15/MAVS/OAS1/CCNK/TYRO3/NUP50/AAAS/NUP188/HSP90AB1/PCSK5/RAE1/VAPA/KPNA3/NUP93/SLC1A5/ZC3HAV1/CAV1/SMC3/KPNB1/NUP88/DDX5/CCL2/HSPA8/DDX6/CD81/OAS3/OAS2/NUP107/SNX3/NUP155/KPNA1/CHMP3/RAB29/CD46/TRIM25/WWP1/NUP153/NUP85/TBC1D20/NUP214/EIF2AK4/ILF3/LDLR…	182
GO:0034976	response to endoplasmic reticulum stress	162/7393	273/16912	1.22555e-07	1.15227e-05	9.31611e-06	SEC62/POMT2/MBTPS2/EXTL3/DDX11/UFL1/SEC63/BAK1/HSPA5/JKAMP/HERPUD1/EIF2AK2/SEC61A1/PDIA5/SEC61A2/ATXN3/ERLEC1/PPP2R5B/UFD1/ASNS/SEL1L/DERL2/MYDGF/UBA5/GSK3B/PPP1R15A/PSMC5/ADD1/DNAJB11/SIRT1/KDELR3/XBP1/FOXRED2/PSMC6/PSMC1/SRPX/UGGT2/BFAR/UBXN8/PPP2CB/PIK3R2/CAV1/FKBP14/SEC61B/ERLIN1/GOSR2/CCDC47/CCL2/TMEM33/WFS1/CCND1/UBE4A/THBS4/STC2/AUP1/NFE2L2/EDEM3/FBXO2/FBXO6/CTH/ZBTB17/TXNDC12/ATF6/UFM1/SE…	162
GO:0071166	ribonucleoprotein complex localization	87/7393	131/16912	1.23859e-07	1.15227e-05	9.31611e-06	UPF1/AKAP8L/ZC3H3/NUP160/ZC3H11A/RIOK2/U2AF2/SMG6/CPSF1/THOC1/XPO1/SEH1L/ALKBH5/NUP50/AAAS/NUP188/POLDIP3/THOC5/SRSF5/PABPN1/RAE1/NUP93/NUP88/SUPT6H/MAGOHB/NUP107/SRSF9/SRSF3/NUP155/NCBP2/SRSF7/SMG7/SRSF11/CPSF3/ENY2/FYTTD1/HNRNPA2B1/DDX39A/SRSF6/NUP153/NUP85/SYMPK/NUP214/THOC6/NUP210/RAN/EIF5A/SRRM1/NUPL2/SRSF1/WDR33/NCBP1/BUD13/SSB/NUP54/NUP58/ZNF593/POLR2D/NUP205/CHTOP/CPSF4/U2AF1L4/SRSF2/NXF1…	87
GO:0140053	mitochondrial gene expression	100/7393	155/16912	1.31461e-07	1.20473e-05	9.74028e-06	ELAC2/LARS2/TRIT1/MRPS10/MRPL43/GATB/MRPS35/MRPS24/HSD17B10/TRNT1/MRPS34/MRPL22/NOA1/MTIF2/MRPL28/MRPS33/MRPS18A/POLRMT/ALKBH1/KIAA0391/UQCC1/MTG2/GARS/MRPL32/TFAM/C1QBP/MRPL51/MTRF1L/MRPL18/MRPL37/WARS2/MRPS15/NSUN4/FOXO3/MTERF2/MTIF3/MTERF4/MRPS2/TSFM/FASTKD3/AARS2/MRPS7/MTERF1/MRPS12/QRSL1/C12orf65/PTCD3/MRPL35/PRKAA1/ERAL1/DAP3/MRPL44/MRPS9/MRPL50/UQCC2/MRPL15/LRPPRC/MRPL24/MRRF/MTG1/MRPL49/M…	100
GO:0009896	positive regulation of catabolic process	219/7393	388/16912	2.36765e-07	2.0276e-05	1.63932e-05	GCLC/ANKIB1/UPF1/OSBPL7/MYLIP/ABHD5/NUB1/RNF14/SNX1/PIAS1/RNF19A/NEDD4L/HERPUD1/PIK3CB/GNAI3/ATXN3/SIRT2/VPS35/PABPC1/TRIB2/CHFR/RAB7A/NRDC/ITCH/KEAP1/SESN1/MID2/PSEN1/HSP90AA1/GSK3B/PSMC5/AURKA/KHSRP/P2RX7/MUL1/EZR/WAC/SIRT1/SH3GLB1/XBP1/FBXO7/TNRC6B/SGSM3/RBX1/PSMC6/SPTLC2/HIF1A/PSMC1/CCDC22/AXIN1/RNF40/BNIP3L/OAZ1/FZR1/GAPDHS/ZC3HAV1/CAV1/DVL1/SMURF2/SH3D19/CTSC/CD81/CAMKK2/CDKN1B/USP5/GPLD1/Q…	219
GO:0018205	peptidyl-lysine modification	219/7393	388/16912	2.36765e-07	2.0276e-05	1.63932e-05	NDUFAB1/CREBBP/KMT2E/JARID2/PHF20/NUP160/ARID4A/PIAS1/HDAC9/NNAT/ARID4B/KMT2C/HDAC7/RNF4/TP53BP1/HDAC4/SIRT2/JMJD6/ING3/MBD3/TOLLIP/RIF1/SRCAP/KAT6A/PLOD1/NCOA1/ATRX/MECOM/SEH1L/BIRC5/MUL1/CAPN3/NUP50/AAAS/DHPS/NUP188/SIRT1/SETD1A/RANGAP1/SNW1/RPS6KA5/RAE1/MRGBP/SUV39H1/NUP93/SETD6/UBE2I/KAT8/PIH1D1/DOT1L/PIAS4/PLOD3/KDM4C/NUP88/EZH1/SUPT6H/ELP4/KMT5B/NAA40/P3H3/NUP107/PHF1/SENP6/NUP155/H2AFY/KAT…	219
GO:0010769	regulation of cell morphogenesis involved in differentiation	162/7393	275/16912	2.37765e-07	2.0276e-05	1.63932e-05	SARM1/PLXND1/TNFRSF12A/IFRD1/ARHGAP44/PAFAH1B1/SEMA3B/RUFY3/MYOC/NEDD4L/CAMK2B/RHOA/CDC42/SEMA3A/PLXNA2/FBLN1/MAP2/CARMIL1/DNM2/RAB21/PSEN1/ULK2/MT3/LZTS3/NRCAM/DPYSL2/ABL1/NRP1/CRKL/TRIOBP/NFATC4/ADNP/PQBP1/ARHGEF7/METRN/FBXO31/EEF2K/RAB11A/PTPRS/MAG/LIMK1/KANK1/WNT3/C1QBP/CORO1C/UST/VEGFA/SEMA5A/WNT5A/PLXNA1/GORASP1/TTL/RTN4/FN1/TRAK2/EPHA4/TNR/GBP1/STK11/SPP1/ITGB1BP1/OBSL1/PREX1/RREB1/MACF1/R…	162
GO:0031647	regulation of protein stability	149/7393	250/16912	2.67185e-07	2.24728e-05	1.81693e-05	CREBBP/FBXL3/LAMP2/MYLIP/WIZ/CCDC88C/CUL3/USP28/PER3/USP36/ISOC2/VPS35/ATP1B3/CDC42/SEL1L/CHFR/GTSE1/USP33/SIRT6/HSP90AA1/MT3/AURKA/MUL1/TF/HSP90AB1/SIRT1/SH3GLB1/MAPK1/HPS4/XBP1/FBXO7/TELO2/RASSF2/CTSH/STK3/TMEM147/CDC37L1/DVL1/GTPBP4/PFN1/WFS1/CRYAB/HSPA8/CD81/PTGES3/CREBL2/GAPDH/USP4/RTN4/CCT4/AAK1/EPHA4/STX12/IFT46/TCP1/RPL5/TRIM24/CDKN1A/RPL23/BMP2/NCLN/PIN1/HIP1/SMO/ATP1B2/GNL3L/QRSL1/HIP1R…	149
GO:1905037	autophagosome organization	65/7393	93/16912	2.83369e-07	2.3457e-05	1.89651e-05	RB1CC1/IFT88/GABARAPL2/PHF23/ATG2B/RAB7A/PIK3C3/PSEN1/ULK2/NSFL1C/SCFD1/SH3GLB1/MTMR3/MAP1LC3A/NPRL3/TBC1D12/IFT20/ATG2A/NPRL2/PIKFYVE/RAB3GAP1/MFN2/STX12/RAB3GAP2/ATG101/ATG4C/ATG14/EMC6/ATG4D/TBC1D14/PIK3C2B/UBQLN1/STX17/RAB1A/MAP1LC3B/WDR45B/RALB/RAB5A/ATG3/C9orf72/LRSAM1/FEZ1/PIP4K2A/TRAPPC8/WIPI2/ATP13A2/PIP4K2C/ATG16L2/ATG4B/GABARAP/FEZ2/RAB1B/ATG13/ULK1/UBQLN2/WDR45/ATG7/MAP1LC3C/SMURF1/AT…	65
GO:0045333	cellular respiration	114/7393	183/16912	2.86527e-07	2.3457e-05	1.89651e-05	NDUFAB1/SLC25A13/COX10/NOS2/UQCRC1/MDH1/COX15/BID/NDUFS1/AIFM2/NDUFB4/IDH3G/SDHA/NOA1/COQ9/DLD/FH/NDUFB7/ACO2/HIF1A/NFATC4/IDH3B/OGDH/NDUFS8/COX6A1/ALDH5A1/GPD2/SLC25A12/COX7A2L/SDHB/MTFR1L/NDUFA8/CAT/ACO1/CISD1/FASTKD3/NDUFA1/CHCHD5/PANK2/COX6B1/TRAP1/COX7C/UQCR11/NDUFA10/COX4I1/COX7B/MYBBP1A/CCNB1/BLOC1S1/COX5B/SUCLA2/IDH1/ETFA/NDUFB10/SIRT3/NDUFS6/MDH2/NDUFB11/SLC25A25/DLAT/ME3/OXA1L/NDUFS2/SU…	114
GO:0000077	DNA damage checkpoint	100/7393	157/16912	3.30016e-07	2.66618e-05	2.15562e-05	CRY1/USP28/FOXN3/TP53BP1/TIPIN/GTSE1/TP73/THOC1/CNOT4/CDC14B/AURKA/MAP3K20/WDR76/CLSPN/WAC/CDC5L/THOC5/RBBP8/RGCC/FBXO31/RBL2/NBN/STK3/DOT1L/FZR1/BABAM1/CCND1/CDKN1B/CNOT2/MAPK14/TFDP2/NEK11/ARID3A/FBXO6/GADD45A/RPA2/CDKN1A/CNOT1/EIF2AK4/CCNB1/TAOK3/MDM2/HUS1/MDC1/CNOT6L/CUL4A/PML/TP53/TIPRL/DTL/RPS27A/ETAA1/CNOT9/PLK2/CHEK1/ORAOV1/TAOK2/HMGA2/UBC/RAD9B/CENPJ/XPC/BABAM2/CCAR2/DONSON/BTG2/TAOK1/MR…	100
GO:0000045	autophagosome assembly	63/7393	90/16912	3.94565e-07	3.10593e-05	2.51116e-05	RB1CC1/IFT88/GABARAPL2/PHF23/ATG2B/RAB7A/PIK3C3/PSEN1/ULK2/NSFL1C/SCFD1/SH3GLB1/MTMR3/MAP1LC3A/NPRL3/TBC1D12/IFT20/ATG2A/NPRL2/PIKFYVE/RAB3GAP1/MFN2/STX12/RAB3GAP2/ATG101/ATG4C/ATG14/EMC6/ATG4D/TBC1D14/UBQLN1/STX17/RAB1A/MAP1LC3B/WDR45B/RALB/RAB5A/ATG3/C9orf72/LRSAM1/FEZ1/PIP4K2A/TRAPPC8/WIPI2/PIP4K2C/ATG16L2/ATG4B/GABARAP/FEZ2/RAB1B/ATG13/ULK1/UBQLN2/WDR45/ATG7/MAP1LC3C/SMURF1/ATG9A/UBXN2B/IRGM/…	63
GO:0006091	generation of precursor metabolites and energy	272/7393	498/16912	4.55938e-07	3.54362e-05	2.86503e-05	NDUFAB1/SLC25A13/COX10/NOS2/AASS/UQCRC1/MDH1/COX15/BID/NDUFS1/RB1CC1/NUP160/AIFM2/CYBA/AKR7A2/NDUFB4/FECH/PFKP/PKM/RHOA/IDH3G/HDAC4/PYGM/P4HA2/SDHA/ENO1/SIRT6/TIGAR/AACS/GSK3B/SLC27A5/NOA1/SEH1L/MT3/GNAS/COQ9/P2RX7/DLD/FH/PHGDH/NUP50/XYLB/AAAS/NUP188/SORBS1/ATP5F1D/NDUFB7/ACO2/PYGL/HIF1A/NFATC4/PYGB/RAE1/IDH3B/PGK1/PHKB/NUP93/GPI/GAPDHS/OGDH/NRF1/PRKAG2/GCK/GLRX3/PPIF/GALK1/ENO3/NUP88/UGDH/NDUFS8…	272
GO:0048193	Golgi vesicle transport	202/7393	357/16912	5.41498e-07	3.95809e-05	3.20013e-05	ARF5/EHD3/OSBPL5/SNX1/GABARAPL2/CUL3/GOPC/VAMP3/USE1/ATP9A/MON2/GOLGA5/KIF2A/LMAN1/BCAP29/SEC31B/KIFAP3/CAPZB/SAR1A/KIF22/DNM2/KIF3C/RAB10/CD59/SCAMP1/EPS15/TMED2/DYNLL1/KIF16B/GOLGA3/KIF4A/EXOC1/SCFD1/SEC22C/ARCN1/KDELR3/CNIH1/SEC23A/CTSZ/ARFRP1/KIF3B/VAPA/CCDC22/COG4/LMF1/VPS35L/DCTN6/PPP6R1/NAPA/KDELR1/COPE/BET1/SNX8/GBF1/GOSR2/GOSR1/RANGRF/CTSC/PPP6R3/COPZ1/EXOC2/GOLPH3/ERGIC1/GORASP1/SPTBN1/…	202
GO:1902532	negative regulation of intracellular signal transduction	270/7393	495/16912	5.83376e-07	4.21404e-05	3.40706e-05	TSPAN6/KDM1A/ITGA3/ARHGAP44/PAFAH1B1/RANBP9/PLAUR/ZMYND11/BID/CD74/UBR2/CD44/MYOC/CUL3/PHLPP2/PREX2/LMO3/HERPUD1/ATP2B4/YBX3/HDAC7/TMEM161A/RHOA/HYAL2/PPP2R5B/RORA/UFD1/PTGS2/ENO1/SRI/RASAL2/MARK3/DLG1/FBLN1/PPP2R5C/ITCH/TP73/SESN1/PHLPP1/PIBF1/MECOM/DNAJA1/MAPKAPK5/P2RX7/MUL1/NLRP1/ESR1/EZR/TGFB2/SIRT1/ABL1/CDC34/PIK3IP1/XBP1/TIMP3/HIF1A/BMP7/RASSF2/RIOK3/CCDC22/MGRN1/NPRL3/USP10/PPP2CB/URI1/CAR…	270
GO:0032204	regulation of telomere maintenance	56/7393	79/16912	9.03169e-07	6.16162e-05	4.98169e-05	UPF1/ERCC1/PNKP/PRKCQ/SMG6/XRCC1/SIRT6/XRCC5/ATRX/MAP3K4/MAPKAPK5/HNRNPC/TINF2/MAPK1/NBN/TNKS2/STN1/RAD50/CCT4/NEK2/TCP1/PAPD5/HNRNPA2B1/POT1/GNL3L/DKC1/NAT10/HNRNPA1/PKIB/CCT7/MYC/HNRNPD/NABP2/PML/PARP1/NAF1/CCT6A/HDAC8/HMBOX1/CCT5/HNRNPU/CCT3/GNL3/CCT2/TERF2IP/CTNNB1/EXOSC10/DCP2/TNKS/DHX36/ATR/CTC1/AURKB/USP7/SMG5/RTEL1	56
GO:0044766	multi-organism transport	53/7393	74/16912	1.0494e-06	7.0036e-05	5.66243e-05	NUP160/TSG101/RAB7A/THOC1/XPO1/SEH1L/EPS15/NUP50/AAAS/NUP188/THOC5/RAE1/KPNA3/NUP93/CAV1/KPNB1/NUP88/NUP107/NUP155/KPNA1/RAB29/TCP1/NUP153/NUP85/NUP214/BST2/THOC6/NUP210/RAN/NUPL2/NUP54/NUP58/VPS37B/RAB40B/MVB12A/RPS27A/DYNLT1/UBC/NUP205/VPS37A/VPS28/UBAP1/VPS37C/UBB/KPNA2/IFIT1/KPNA4/POM121/MVB12B/DDX39B/NUP62/UBA52/POM121C	53
GO:1902579	multi-organism localization	53/7393	74/16912	1.0494e-06	7.0036e-05	5.66243e-05	NUP160/TSG101/RAB7A/THOC1/XPO1/SEH1L/EPS15/NUP50/AAAS/NUP188/THOC5/RAE1/KPNA3/NUP93/CAV1/KPNB1/NUP88/NUP107/NUP155/KPNA1/RAB29/TCP1/NUP153/NUP85/NUP214/BST2/THOC6/NUP210/RAN/NUPL2/NUP54/NUP58/VPS37B/RAB40B/MVB12A/RPS27A/DYNLT1/UBC/NUP205/VPS37A/VPS28/UBAP1/VPS37C/UBB/KPNA2/IFIT1/KPNA4/POM121/MVB12B/DDX39B/NUP62/UBA52/POM121C	53
GO:0007265	Ras protein signal transduction	252/7393	461/16912	1.09636e-06	7.16707e-05	5.7946e-05	ALS2/ITGA3/RALA/FARP2/ARHGAP44/PLEKHG6/RHOBTB2/NISCH/MYOC/CUL3/TRIO/PREX2/ARAP2/USP28/KITLG/NCKAP1/RFXANK/RHOA/RASSF1/RAB27A/CDC42/ACAP1/HACD3/ARHGEF10L/RASAL2/RAB7A/GNB1/OPHN1/DNM2/RABL2B/RABL2A/RAB21/SMAP2/RAB10/ASAP3/MAPKAPK5/BRAP/PLEKHG2/TGFB2/ABL1/RAB18/NRP1/MYO9B/CRKL/SGSM3/SOS2/FGD1/ARHGEF7/RAB11A/RAB2A/PPP2CB/ARHGEF10/ARHGEF18/RAB3D/ADAP1/MET/LIMK1/KANK1/RAPGEF1/DNMBP/GBF1/KPNB1/CYTH1/RAN…	252
GO:0031331	positive regulation of cellular catabolic process	187/7393	330/16912	1.23347e-06	7.88908e-05	6.37835e-05	GCLC/ANKIB1/UPF1/OSBPL7/ABHD5/NUB1/RNF14/PIAS1/RNF19A/HERPUD1/PIK3CB/GNAI3/ATXN3/SIRT2/VPS35/PABPC1/TRIB2/CHFR/NRDC/ITCH/KEAP1/SESN1/MID2/PSEN1/HSP90AA1/GSK3B/PSMC5/AURKA/KHSRP/P2RX7/MUL1/EZR/WAC/SIRT1/SH3GLB1/XBP1/FBXO7/TNRC6B/RBX1/PSMC6/SPTLC2/HIF1A/PSMC1/CCDC22/AXIN1/RNF40/BNIP3L/GAPDHS/ZC3HAV1/CAV1/DVL1/SH3D19/CTSC/CD81/CAMKK2/USP5/GPLD1/QKI/CSNK1A1/PFKFB4/NPRL2/RAB3GAP1/NFE2L2/TMEM59/MFN2/ST…	187
GO:0001558	regulation of cell growth	216/7393	389/16912	1.45546e-06	9.02678e-05	7.29818e-05	TNFRSF12A/IFRD1/ADIPOR2/PAFAH1B1/ST7L/CDK11A/SEMA3B/EXTL3/RUFY3/FHL1/NEDD4L/BCAR1/CYBA/IL17RB/DCBLD2/CTDP1/OGFR/PRKCQ/RHOA/SYT1/HYAL2/IP6K2/CDC42/DERL2/TSG101/ENO1/SEMA3A/PLXNA2/ITCH/DNM2/RAB21/SMARCA2/ULK2/MT3/LTBP4/MUL1/NRCAM/DPYSL2/TGFB2/SIRT1/ABL1/NRP1/CPNE6/ADNP/ADNP2/RBBP7/WFDC1/SYT17/RAB11A/URI1/PTPRS/PPP2R1A/MAG/HPN/MTPN/LIMK1/TGFBR1/LGI1/WNT3/TMEM97/CRYAB/EIF4G2/CYP27B1/CDKN1B/CHPT1/PPAR…	216
GO:0016570	histone modification	245/7393	449/16912	1.84927e-06	0.000110238	8.91279e-05	KDM1A/CREBBP/KMT2E/JARID2/AKAP8L/PPP5C/UBR2/PHF20/ARID4A/HDAC9/ARID4B/USP36/KMT2C/MTA3/HDAC7/EYA2/HDAC4/SIRT2/JMJD6/ING3/MBD3/KDM5A/SART3/SIRT6/RIF1/SRCAP/WDR70/KAT6A/REST/NCOA1/ATRX/MECOM/HUWE1/ATXN7L3/MT3/AURKA/WAC/SIRT1/SETD1A/PRMT5/SNW1/VRK1/RPS6KA5/ZMYND8/MRGBP/TBL1X/SUV39H1/RBBP7/SETD6/SALL1/KAT8/RNF40/PIH1D1/DOT1L/AKAP8/AURKC/FBL/ZNHIT1/KDM4C/MAPK8/TRIM37/EZH1/HDAC5/SUPT6H/ELP4/KMT5B/NAA40…	245
GO:0031570	DNA integrity checkpoint	103/7393	167/16912	2.06053e-06	0.000120492	9.74181e-05	CRY1/USP28/FOXN3/TP53BP1/TIPIN/GTSE1/TP73/THOC1/CNOT4/CDC14B/AURKA/MAP3K20/WDR76/CLSPN/WAC/CDC5L/THOC5/RBBP8/RGCC/FBXO31/RBL2/NBN/STK3/DOT1L/FZR1/BABAM1/CCND1/CDKN1B/CNOT2/TIMELESS/MAPK14/TFDP2/NEK11/ARID3A/FBXO6/GADD45A/RPA2/CDKN1A/CNOT1/EIF2AK4/CCNB1/TAOK3/MDM2/HUS1/MDC1/CNOT6L/CUL4A/PML/TP53/TIPRL/DTL/RPS27A/ETAA1/CNOT9/PLK2/CHEK1/ORAOV1/TAOK2/HMGA2/UBC/RAD9B/CENPJ/XPC/BABAM2/CCAR2/DONSON/BTG2…	103
GO:0009267	cellular response to starvation	87/7393	137/16912	2.25823e-06	0.000129254	0.000104503	PDK4/LAMP2/FAS/GABARAPL2/HSPA5/EIF2AK2/ASNS/USP33/PIK3C3/SESN1/CADPS2/RRAGB/SEH1L/GCN1/COMT/SIRT1/SH3GLB1/MAPK1/XBP1/MTMR3/MAP1LC3A/STK24/WDR59/NPRL3/MAPK8/HSPA8/DAP/CPEB4/NPRL2/NFE2L2/RRAGC/SLC2A1/KPTN/CDKN1A/MAX/ATG14/WDR24/ATF4/EIF2AK4/RRP8/PRKAA1/MYBBP1A/PIK3C2B/EIF2S1/WNT2B/SLC38A2/HNRNPA1/GLUL/SLC39A5/MAP1LC3B/TP53/RPTOR/RALB/SRD5A1/SESN3/FADS1/FOXO1/IMPACT/KLF10/WNT9B/NUAK2/IFI16/MIOS/WRN/…	87
GO:0048588	developmental cell growth	119/7393	198/16912	2.29458e-06	0.000129254	0.000104503	TNFRSF12A/IFRD1/PAFAH1B1/SEMA3B/RUFY3/NEDD4L/CYFIP2/CTDP1/MAP2K4/PRKCZ/SYT1/SEMA3A/PLXNA2/SIRT6/DNM2/RAB21/SEMA5B/ULK2/MT3/AURKA/MUL1/NRCAM/DPYSL2/ABL1/NRP1/CPNE6/ADNP/SYT17/RAB11A/SPG11/PTPRS/MAG/COBL/LIMK1/LHX2/SH3GL2/DVL1/WNT3/WASF1/VEGFA/SEMA5A/WNT5A/PLXNA1/TTL/RTN4/FN1/EPHA4/TNR/STK11/NRP2/SPP1/CPNE5/SOX9/FLRT3/FLRT1/PIN1/MACF1/RNF6/EIF2AK4/APOE/OLFM1/PLXNA3/MAP1B/DCLK1/SPART/SEMA4F/AGT/NTRK…	119
GO:0044839	cell cycle G2/M phase transition	152/7393	263/16912	2.626e-06	0.000142826	0.000115475	PRKAR2B/PAFAH1B1/PSMB1/AKAP8L/MNAT1/FHL1/PSMA4/OFD1/FOXN3/SDCCAG8/MTA3/CDK14/PPP1R12A/PSME4/CLASP1/GTSE1/PPP1R12B/PCM1/DNM2/HSP90AA1/CDC14B/SMARCD3/PSMC5/AURKA/DYNLL1/CLSPN/RBX1/PSMC6/PSMA3/PSMC1/PSMA6/PSME2/NINL/PSMA7/CDC25B/MAPRE1/CEP192/PSMD7/CCP110/RAB11A/NBN/TUBB4A/AKAP8/FZR1/BABAM1/PPP2R1A/CEP41/PSMA2/CCNY/YWHAE/CCND1/PSMD9/FOXM1/TPD52L1/CEP72/SKP1/H2AFY/CEP70/PSMD14/ALMS1/MIIP/NEK2/CENPF/C…	152
GO:0006998	nuclear envelope organization	59/7393	86/16912	2.62855e-06	0.000142826	0.000115475	PAFAH1B1/AKAP8L/NUP160/SYNE2/INTS13/ZMPSTE24/SEH1L/NSFL1C/OSBPL8/NUP50/AAAS/NUP188/SUN2/VRK1/RAE1/NUP93/DMPK/PPP2R1A/NUP88/NUP107/NUP155/PPP2CA/NEK6/NEK9/NUP153/NUP85/NUP214/CHMP2A/NUP210/VPS4A/CCNB1/NUPL2/TOR1B/TOR1A/NUP54/NUP58/TOR1AIP1/CHMP7/PRKCA/NUP205/LMNA/LEMD2/SUN1/NDEL1/TMEM170A/PLK1/TOR1AIP2/CDK1/TMEM43/LEMD3/BANF1/CTDNEP1/ANKLE2/POM121/CNEP1R1/NUP62/UBXN2B/PPP2R2A/POM121C	59
GO:0016241	regulation of macroautophagy	100/7393	162/16912	2.73327e-06	0.00014668	0.000118591	POLDIP2/CAPN1/RB1CC1/IFT88/PHF23/ATP6V1H/LZTS1/GNAI3/VPS35/TIGAR/SESN1/RRAGB/SNX5/EXOC1/SCFD1/WAC/SIRT1/SH3GLB1/MTMR3/ATP6V1D/SPTLC2/HIF1A/NPRL3/BNIP3L/RHEB/PRKAG2/MAPK8/TBC1D12/IFT20/GAPDH/ATP6V0E1/NPRL2/PIKFYVE/HTRA2/RAB3GAP1/QSOX1/MFN2/RRAGC/ATP6V0B/RAB3GAP2/ATG101/CAPNS1/VPS13C/SNX6/ATP6V1E1/EXOC4/PRKAB2/PRKAA1/TBC1D14/LAMTOR5/USP30/MAP3K7/CALCOCO2/ATP6V1G1/NPC1/RPTOR/RALB/RAB5A/C9orf72/LRSAM…	100
GO:0045930	negative regulation of mitotic cell cycle	168/7393	295/16912	2.79504e-06	0.00014668	0.000118591	MAD1L1/PSMB1/FHL1/PSMA4/MYO16/FOXN3/PSME4/CHFR/NLE1/TIPIN/GTSE1/DLG1/BRINP1/TP73/CDC14A/CNOT4/CDC14B/ATRX/PSMC5/AURKA/MAP3K20/CLSPN/ABL1/KLHL22/FBXO7/RBX1/PSMC6/PSMA3/PSMC1/PSMA6/PSME2/BMP7/PSMA7/NAA10/RGCC/PSMD7/FBXO31/RBL2/FZD3/NBN/PSMA2/SLC9A3R1/CCND1/PSMD9/CDKN1B/CNOT2/SKP1/BCL6/TFDP2/NEK11/PSMD14/ARID3A/MAD2L2/MIIP/GADD45A/CENPF/RPA2/PKD2/DUSP1/TEX14/ZWINT/CDKN1A/CNOT1/PSMF1/PSMB2/XRCC3/PSMG…	168
GO:0034620	cellular response to unfolded protein	92/7393	147/16912	2.92702e-06	0.000149766	0.000121086	SEC62/MBTPS2/EXTL3/DDX11/SEC63/BAK1/HSPA5/HERPUD1/EIF2AK2/SEC61A1/TM7SF3/PDIA5/SEC61A2/PPP2R5B/ASNS/DERL2/MYDGF/PPP1R15A/ADD1/DNAJB11/KDELR3/XBP1/UGGT2/BFAR/FKBP14/SEC61B/GOSR2/CCL2/TMEM33/WFS1/HSPA8/CCND1/PACRG/HSPA9/STC2/NFE2L2/EDEM3/CTH/ZBTB17/ATF6/HSPH1/SERP1/SSR1/HSPA2/ATF4/DNAJB9/SEC61G/EIF2S1/DERL1/RNF121/PREB/PARP16/SEC31A/TMBIM6/MBTPS1/HDGF/CREB3L4/PDIA6/SRPRB/PIK3R1/HYOU1/SERP2/CXXC1/EX…	92
GO:0006979	response to oxidative stress	231/7393	423/16912	3.33839e-06	0.000165742	0.000134003	GCLC/RAD52/ALS2/CFLAR/PDK2/ALDH3B1/MGST1/PPP5C/ERCC1/BAK1/FUT8/PNKP/ERCC8/MAPK9/CYBA/PTPRN/TMEM161A/NDUFB4/HYAL2/SIRT2/XRCC1/PDE8A/PTGS2/DNM2/SESN1/PSEN1/MT3/GNAO1/ATRN/SLC23A2/PXN/TXNL1/SIRT1/ABL1/MAPK1/FBXO7/HIF1A/GSS/BMP7/CST3/MAP1LC3A/ADNP2/STK24/NUP93/HMOX2/PPP2CB/PON2/MET/NUDT1/SETX/MAPK8/PLEKHA1/FGF8/PPIF/COL1A1/SOD3/CRYAB/NDUFS8/CAMKK2/STX2/RWDD1/SOD2/H2AFY/STC2/OGG1/ECT2/HYAL1/MPV17/HTRA…	231
GO:0033044	regulation of chromosome organization	175/7393	310/16912	3.67945e-06	0.000177888	0.000143823	MAD1L1/KDM1A/UPF1/KMT2E/JARID2/AKAP8L/ERCC1/DDX11/TACC3/CUL3/PNKP/ANAPC4/RIOK2/WAPL/RNF4/PRKCQ/SMG6/XRCC1/KDM5A/SART3/SIRT6/XRCC5/RIF1/WDR70/ATRX/MAP3K4/MAPKAPK5/ANAPC5/HNRNPC/TINF2/SIRT1/SETD1A/KLHL22/MAPK1/HIRA/SNW1/RPS6KA5/NAA10/RNF40/NBN/PIH1D1/AKAP8/ZNHIT1/KDM4C/MAPK8/TNKS2/STN1/SUPT6H/PHF1/SENP6/VEGFA/RAD50/H2AFY/BCL6/CCT4/MAD2L2/PADI2/NEK2/CENPF/KMT2A/SET/PHF19/NEK6/ATAD2B/SLF2/DUSP1/TCP1/…	175
GO:0010506	regulation of autophagy	172/7393	305/16912	4.83132e-06	0.000224437	0.000181458	POLDIP2/OSBPL7/CAPN1/RB1CC1/IFT88/DAPK2/PHF23/ATP6V1H/PIK3CB/TAB2/USP36/LZTS1/GNAI3/SIRT2/VPS35/USP33/TIGAR/SESN1/MID2/ULK2/RRAGB/WBP11/MT3/SNX5/MUL1/EXOC1/SCFD1/WAC/SIRT1/ABL1/SH3GLB1/XBP1/FBXO7/TSPO/MTMR3/ATP6V1D/SPTLC2/HIF1A/NPRL3/USP10/KAT8/BNIP3L/PIK3R2/MET/RHEB/PRKAG2/MAPK8/TBC1D12/IFT20/EIF4G2/CAMKK2/GAPDH/DAP/ATP6V0E1/NPRL2/EIF4G1/PIKFYVE/HTRA2/WDR75/RAB3GAP1/TMEM59/QSOX1/LEPR/MFN2/ZBTB17…	172
GO:0009411	response to UV	85/7393	135/16912	4.86158e-06	0.000224437	0.000181458	KDM1A/CREBBP/MAP4K3/ERCC1/BAK1/USP28/ERCC8/TMEM161A/HYAL2/RAD18/PTGS2/TIPIN/SDF4/TP73/MAP3K4/SIRT1/CIRBP/YY1/NFATC4/PTN/MAPK8/CCND1/HYAL1/MSH6/STK11/CAT/POLK/CDKN1A/ZBTB1/ATF4/EIF2AK4/INO80/CDKN2D/UBE4B/PRKAA1/CASP9/MEN1/EIF2S1/DDB2/ERCC5/MDM2/HUS1/XPA/MYC/PML/TP53/DTL/PARP1/PIK3R1/EGFR/CHEK1/IMPACT/XPC/USF1/CCAR2/RPL26/UVSSA/CASP3/PRIMPOL/WRN/METTL3/MFAP4/PCLAF/TP53I13/SCARA3/FEN1/USP47/TRIAP1/P…	85
GO:0046794	transport of virus	44/7393	61/16912	6.36818e-06	0.000285406	0.000230752	NUP160/TSG101/XPO1/SEH1L/EPS15/NUP50/AAAS/NUP188/RAE1/KPNA3/NUP93/CAV1/KPNB1/NUP88/NUP107/NUP155/KPNA1/NUP153/NUP85/NUP214/BST2/NUP210/RAN/NUPL2/NUP54/NUP58/VPS37B/MVB12A/RPS27A/DYNLT1/UBC/NUP205/VPS37A/VPS28/UBAP1/VPS37C/UBB/KPNA2/KPNA4/POM121/MVB12B/NUP62/UBA52/POM121C	44
GO:0006900	vesicle budding from membrane	63/7393	95/16912	7.09288e-06	0.000308571	0.000249481	CUL3/LMAN1/RAB7A/SEC31B/SAR1A/DNM2/CD59/TMED2/P2RX7/SCFD1/CNIH1/SEC23A/CTSZ/VAPA/PPP6R1/NAPA/BET1/WASL/DNM1/GBF1/GOSR2/CTSC/PPP6R3/SNX3/GOLPH3/GORASP1/KLHL12/PPP6C/SEC16B/TBC1D20/VPS4A/RAB1A/PREB/SEC31A/ARF1/CNIH3/SEC16A/ARFGAP2/SEC24D/SAR1B/MIA3/GRIA1/SEC13/TRAPPC10/STX5/PEF1/TRAPPC2L/TRAPPC9/TMED10/CNIH2/RAB1B/TRAPPC6B/ANXA2/TMED9/F8/PRKN/INSIG1/TRAPPC2/TRAPPC4/S100A10/DNM3/PDCD6/CHMP4A	63
GO:0098732	macromolecule deacylation	70/7393	108/16912	7.62377e-06	0.00032382	0.000261809	KDM1A/LYPLA2/AKAP8L/ARID4A/HDAC9/ARID4B/MTA3/HDAC7/HDAC4/SIRT2/MBD3/KDM5A/SIRT6/REST/SIRT1/ABHD12/TBL1X/RBBP7/BEX4/SALL1/AKAP8/ZNHIT1/ABHD17B/MAPK8/HDAC5/VEGFA/BCL6/HDAC1/LYPLA1/MORF4L2/SIRT5/SIN3B/ABHD17A/PPT1/NEK3/PRDM5/TP53/SIRT3/LYPLAL1/CAMK2D/HDAC8/NACC2/MTA2/SAP18/DYRK1A/SKI/ELK4/CCAR2/CTBP1/RBBP4/UCN/SAP30L/SPRED1/PHB/FNTA/CHD3/TADA3/BRMS1/TBL1XR1/PER1/MTA1/PRKD1/MORF4L1/MAPT/SIRT7/MIER1/S…	70
GO:0010810	regulation of cell-substrate adhesion	111/7393	186/16912	7.84567e-06	0.000329948	0.000266764	ITGA3/MYOC/EPHA3/GPM6B/PIK3CB/SLK/ATXN3/RHOA/PRKCZ/CDC42/CLASP1/FBLN1/CARMIL1/DNM2/GSK3B/COL16A1/ITGA6/ANGPT2/CCDC80/ABL1/NRP1/CRKL/TRIOBP/JAG1/ARHGEF7/PTN/SERPINE1/ECM2/KANK1/C1QBP/COL1A1/VTN/BST1/CORO1C/VEGFA/BCL6/EPB41L5/FN1/NID1/GBP1/ITGB1BP1/PTK2B/HOXA7/PLAU/PREX1/SDC4/RREB1/MACF1/ACTN4/NINJ1/MEN1/ROCK2/RAC1/THBS1/CDH13/BCAS3/MINK1/TBCD/CYR61/ADAM15/WDPCP/COL8A1/PIK3R1/RASA1/EPHA1/CASK/CDKN2…	111
GO:0030968	endoplasmic reticulum unfolded protein response	81/7393	129/16912	9.37055e-06	0.000388751	0.000314307	SEC62/MBTPS2/EXTL3/DDX11/SEC63/BAK1/HSPA5/HERPUD1/EIF2AK2/SEC61A1/PDIA5/SEC61A2/PPP2R5B/ASNS/DERL2/MYDGF/PPP1R15A/ADD1/DNAJB11/KDELR3/XBP1/UGGT2/BFAR/FKBP14/SEC61B/GOSR2/CCL2/TMEM33/WFS1/CCND1/STC2/NFE2L2/EDEM3/CTH/ZBTB17/ATF6/SERP1/SSR1/ATF4/DNAJB9/SEC61G/EIF2S1/DERL1/RNF121/PREB/PARP16/SEC31A/TMBIM6/MBTPS1/HDGF/CREB3L4/PDIA6/SRPRB/PIK3R1/HYOU1/SERP2/CXXC1/EXTL1/NCK1/PPP1R15B/ATP6V0D1/SHC1/LMNA/…	81
GO:0016569	covalent chromatin modification	248/7393	463/16912	9.9993e-06	0.000403919	0.00032657	KDM1A/CREBBP/KMT2E/JARID2/AKAP8L/PPP5C/UBR2/PHF20/ARID4A/HDAC9/ARID4B/USP36/KMT2C/MTA3/HDAC7/EYA2/HDAC4/SIRT2/JMJD6/ING3/MBD3/KDM5A/SART3/SIRT6/RIF1/SRCAP/WDR70/KAT6A/REST/NCOA1/ATRX/MECOM/HUWE1/ATXN7L3/MT3/AURKA/WAC/SIRT1/SETD1A/PRMT5/SNW1/VRK1/RPS6KA5/ZMYND8/MRGBP/TBL1X/SUV39H1/RBBP7/SETD6/SALL1/KAT8/RNF40/PIH1D1/DOT1L/AKAP8/AURKC/FBL/ZNHIT1/KDM4C/MAPK8/TRIM37/EZH1/HDAC5/SUPT6H/ELP4/KMT5B/NAA40…	248
GO:0043254	regulation of protein complex assembly	233/7393	435/16912	1.83517e-05	0.000666743	0.000539064	FARP2/VPS41/ERCC1/BID/CAPG/MAPK9/FNIP2/EIF2AK2/NCKAP1/RNF4/RHOA/PRKCZ/NAV3/SIRT2/PPP2R5B/VPS35/CDC42/CLASP1/DLG1/CAPZB/MAP2/CARMIL1/HSP90AA1/GSK3B/PSMC5/ADD1/PLEKHG2/ESR1/ABL1/SH3GLB1/STX1B/TRIOBP/TFIP11/BIK/RBX1/TRIM9/PSMC6/PSMC1/MAPRE1/RIOK3/PIEZO1/TUBB4A/PIH1D1/CLIP3/NAPA/MTPN/MET/STX1A/WASL/RPA3/KANK1/SETX/CSF3/PFN1/RANGRF/SLAIN2/CRYAB/HSPA8/GTF2H1/ARPC3/CDKN1B/CAND1/CNOT2/WASF1/SENP6/VEGFA/I…	233
GO:0032886	regulation of microtubule-based process	115/7393	197/16912	2.24343e-05	0.000791645	0.000640048	PAFAH1B1/TACC3/STMN4/PHLDB1/PARP3/EPHA3/RNF4/RHOA/NAV3/RASSF1/CFAP20/CLASP1/MAP2/GSK3B/XPO1/CHMP2B/KLHL42/AURKA/ABL1/RASSF7/RAE1/MAPRE1/STAG2/TUBB4A/FSD1/CLIP3/DNAH11/MET/SMC3/TRIM37/RANGRF/SLAIN2/CHORDC1/CDKN1B/MDM1/SENP6/CEP70/KAT2B/CHMP3/RGS2/STMN1/NEK2/STAG1/CAMSAP2/GPSM2/BBS2/XRCC3/MACF1/AKAP9/MAP1S/CEP85/CHMP2A/CLIP1/CHMP1A/MAP1B/PSRC1/ROCK2/APC/CKAP2/RAC1/CDK5RAP2/NUMA1/TRIM54/CCDC65/BBS4/…	115
GO:0061418	regulation of transcription from RNA polymerase II promoter in response to hypoxia	53/7393	79/16912	2.27199e-05	0.000797142	0.000644492	CREBBP/PSMB1/PSMA4/PSME4/SIRT2/PSMC5/RBX1/PSMC6/PSMA3/HIF1A/PSMC1/PSMA6/PSME2/PSMA7/PSMD7/ELOB/PSMA2/CA9/UBE2D3/PSMD9/VEGFA/PSMD14/EPAS1/NFE2L2/EGR1/HIF3A/PSMF1/PSMB2/PSMA1/EGLN3/VHL/EGLN1/PSMB7/PSMB6/ARNT/RPS27A/NOTCH1/UBC/BACH1/PSMD4/PSMB4/PSMC2/PSMD6/PSMC3/HIF1AN/RBPJ/UBB/HIGD1A/PSMD13/UBA52/PSMB9/EGLN2/PSMB3	53
GO:0006754	ATP biosynthetic process	86/7393	141/16912	2.55361e-05	0.00088583	0.000716197	SLC25A13/NUP160/PFKP/PKM/HDAC4/ENO1/VPS9D1/SIRT6/TIGAR/SEH1L/P2RX7/NUP50/AAAS/NUP188/ATP5F1D/HIF1A/RAE1/PGK1/NUP93/GPI/GAPDHS/OGDH/PRKAG2/GCK/GALK1/ENO3/NUP88/TCIRG1/ATP5F1B/NUP107/GAPDH/TPI1/ENO2/NUP155/PFKFB4/ATP5PB/MYOG/ATP5F1E/NUP153/ATP5S/NUP85/NUP214/NUP210/PRKAA1/ATP5MC2/COX5B/NUPL2/NUP54/NUP58/NCOR1/PFKL/ARNT/PARP1/NIPSNAP2/ALDOA/ATP5F1A/PFKM/PID1/ATP5MC3/ATP5PF/NUP205/ATP5MC1/ADPGK/HK2/S…	86
GO:0050792	regulation of viral process	112/7393	192/16912	2.97886e-05	0.00100373	0.000811519	POLR2J/CD4/LTF/CD74/POLR2B/RSF1/EIF2AK2/CTDP1/TAF11/PKN2/NUCKS1/PABPC1/TSG101/HACD3/RAB7A/MID2/CHMP2B/PPIE/REST/MAVS/OAS1/CCNK/POLR2E/POLR2F/SNW1/NELFCD/VAPA/POLR2C/POLR2I/HPN/ZC3HAV1/TRIM14/SMC3/DDX5/HSPA8/OAS3/OAS2/SNX3/STAT1/CHMP3/HDAC1/TRIM25/GTF2F1/TBC1D20/SMARCA4/ZFP36/EIF2AK4/ILF3/APOE/BST2/CHMP2A/TRIM21/TRIM5/INPP5K/VPS4A/RSAD2/SRPK2/MDFIC/DHX9/CDK9/GTF2B/LEF1/VPS37B/PML/MVB12A/IFITM3/POL…	112
GO:0001667	ameboidal-type cell migration	192/7393	353/16912	2.99157e-05	0.00100373	0.000811519	KRIT1/PLXND1/SOX8/ITGA3/PAFAH1B1/PIK3C2A/SEMA3B/ADGRA2/STRAP/HDAC9/KITLG/BCAR1/SYNE2/HDAC7/PKN2/SP100/RHOA/HYAL2/VASH1/SCARB1/PTGS2/CLASP1/SEMA3A/FGFR1/TNS1/PXN/EFNB1/ANGPT2/TGFB2/NUP188/SIRT1/ABL1/NRP1/SOX10/MYH9/HIF1A/BMP7/TIMP1/SRPX2/ARHGEF7/RGCC/NUP93/RAB11A/CTSH/HAS1/MET/MEOX2/TGFBR1/ZFAND5/FGF8/PFN1/C1QBP/HDAC5/SMURF2/CORO1C/ATP5F1B/ARHGDIB/SASH1/PPARD/GPLD1/VEGFA/SEMA5A/SPARC/ARSB/FGF1/AMO…	192
GO:0034644	cellular response to UV	51/7393	76/16912	3.19518e-05	0.00106622	0.000862041	KDM1A/CREBBP/ERCC1/BAK1/USP28/TMEM161A/HYAL2/PTGS2/TP73/SIRT1/YY1/NFATC4/PTN/HYAL1/STK11/POLK/CDKN1A/ZBTB1/ATF4/EIF2AK4/INO80/CASP9/EIF2S1/DDB2/MDM2/XPA/MYC/TP53/PARP1/PIK3R1/CHEK1/IMPACT/XPC/RPL26/METTL3/MFAP4/USP47/TRIAP1/PPID/RHNO1/COPS9/ATR/AURKB/NPM1/RUVBL2/HYAL3/NOC2L/CRIP1/CERS1/AQP1/MC1R	51
GO:0198738	cell-cell signaling by wnt	261/7393	496/16912	3.23098e-05	0.00107233	0.000866986	DVL2/ITGA3/AP2B1/PSMB1/CELSR3/CALCOCO1/CCDC88C/WWTR1/ZRANB1/MYOC/CUL3/PSMA4/DKK3/CDK14/WNK1/CDH3/ASPM/FGFR2/RHOA/CBFB/PSME4/IFT80/VPS35/CAMK2A/CDC42/NLE1/FERMT2/WNT8B/GPC4/GNB1/PSEN1/GSK3B/PSMC5/GNAO1/ANKRD10/TNRC6A/ESR1/AGO1/BAMBI/ABL1/SOX10/HMGXB4/TNRC6B/RBX1/PSMC6/PSMA3/DAAM1/VRK1/PSMC1/CHD8/PSMA6/PSME2/NFATC4/PSMA7/TBL1X/XIAP/PSMD7/AXIN1/SALL1/FZD3/STK3/PIAS4/PPP2R1A/ETV2/CAV1/GRB10/SFRP4/GLI…	261
GO:0006289	nucleotide-excision repair	72/7393	115/16912	3.31697e-05	0.0010891	0.000880542	RAD52/POLR2J/ERCC1/SLC30A9/MNAT1/AQR/RFC1/PNKP/POLR2B/ERCC8/RFC2/ATXN3/XRCC1/POLD3/PPIE/SIRT1/POLR2E/POLR2F/RBX1/RBBP8/POLR2C/UBE2I/POLR2I/LIG1/RPA3/POLD2/NEIL3/GTF2H1/RFC5/COPS7A/OGG1/RPA2/RAD23B/POLK/USP45/CHD1L/RPA1/DDB2/ERCC5/HUS1/XPA/CUL4A/TP53/PARP1/RPS27A/POLR2D/ORAOV1/UBC/NEIL2/XPC/MMS19/RNF111/FANCC/POLR2H/UVSSA/POLR2G/COPS6/UBE2V2/UBB/POLR2L/UBE2N/USP7/TCEA1/SUMO2/COPS8/FAN1/ZNF830/HMGN…	72
GO:0050770	regulation of axonogenesis	99/7393	167/16912	3.46618e-05	0.00113204	0.000915259	PLXND1/TNFRSF12A/IFRD1/PAFAH1B1/SEMA3B/RUFY3/RHOA/SEMA3A/PLXNA2/MAP2/DNM2/RAB21/PSEN1/ULK2/MT3/NRCAM/DPYSL2/ABL1/NRP1/ADNP/METRN/RAB11A/PTPRS/MAG/LIMK1/WNT3/UST/VEGFA/SEMA5A/WNT5A/PLXNA1/TTL/RTN4/FN1/TRAK2/EPHA4/TNR/STK11/SPP1/MACF1/RNF6/CHN1/APOE/ZSWIM6/OLFM1/PLXNA3/MAP1B/SPART/EPHB2/LRP4/SEMA4F/SKIL/TUBB2B/NTRK3/GOLGA4/SLIT2/NTRK2/LRRC4C/WNT7A/ZFYVE27/TIAM1/NRG1/BRAF/ZSWIM5/DRAXIN/CDK5/ILK/NDEL…	99
GO:0010212	response to ionizing radiation	90/7393	150/16912	4.1036e-05	0.00128551	0.00103934	KDM1A/ERCC1/BAK1/HSPA5/USP28/ERCC8/RAD51/CYBA/KARS/TP53BP1/NUCKS1/TIGAR/TP73/XRCC5/DNM2/RAD54L/MAP3K20/SIRT1/EEF1D/BABAM1/CRYAB/CCND1/TMEM109/CBL/MAPK14/RNF8/ECT2/GADD45A/STK11/CCND2/EGR1/CDKN1A/XRCC3/ELK1/INO80/PRKAA1/FIGNL1/MEN1/ANXA1/MDM2/HUS1/TANK/MYC/YAP1/NABP2/PML/TP53/COP1/PARP1/FANCD2/INIP/ALAD/HMGA2/RAD9B/XRCC4/PAXIP1/BABAM2/MRNIP/RPL26/LZIC/VCAM1/ABRAXAS1/IFI16/TOPBP1/RNF168/CASP3/SPIDR…	90
GO:0032508	DNA duplex unwinding	49/7393	73/16912	4.49598e-05	0.00137634	0.00111277	RECQL/DDX11/RAD51/XRCC5/DDX1/ATRX/MCM5/RBX1/CHD8/GINS1/NBN/MCM4/SETX/RECQL5/GTF2H1/ASCC3/RAD50/RAD23B/POT1/INO80/GINS2/CHD1L/FBH1/DDB2/ANXA1/DHX9/XPA/HMGA1/CUL4A/PARP1/RPS27A/G3BP1/GINS4/UBC/CHD1/XPC/RECQL4/WRN/MCM7/CHD3/UBB/CHD2/RUVBL1/RUVBL2/GTF2H4/DDX3X/UBA52/RTEL1/GTF2H5	49
GO:1902850	microtubule cytoskeleton organization involved in mitosis	80/7393	131/16912	4.52816e-05	0.00137634	0.00111277	PAFAH1B1/TACC3/TUBG2/SPDL1/PARP3/MAP4/INTS13/EML1/RHOA/KIF2A/CLASP1/CDC14A/CDC14B/PIBF1/CHMP2B/AURKA/BIRC5/KIF4A/EFHC1/SUN2/MYBL2/RAE1/BIRC7/KIF3B/CEP192/XIAP/STAG2/RAB11A/ARHGEF10/AURKC/FSD1/BCCIP/SMC3/KPNB1/CENPA/WRAP73/STMN1/NEK2/STAG1/GPSM2/SBDS/TUBGCP6/TUBGCP2/CHMP2A/CHMP1A/RAN/CCNB1/PSRC1/SPRY2/CDK5RAP2/NUMA1/NUSAP1/KIF23/ANKRD53/PLK2/DYNLT1/MCPH1/HNRNPU/PCNT/CLASP2/SPICE1/POC1A/MAP9/NDEL1/…	80
GO:0090685	RNA localization to nucleus	17/7393	19/16912	4.55043e-05	0.00137634	0.00111277	CCT4/TCP1/DKC1/CCT7/WRAP53/SHQ1/NAF1/NHP2/CCT6A/CCT5/CCT3/CCT2/EXOSC10/DCP2/RUVBL1/NOP10/RUVBL2	17
GO:0031589	cell-substrate adhesion	171/7393	312/16912	4.59939e-05	0.00137757	0.00111377	ITGA3/TNFRSF12A/CD44/MYOC/EPHA3/GPM6B/VAMP3/PIK3CB/SLK/ATXN3/RHOA/PRKCZ/CDC42/ACTN1/FERMT2/CLASP1/ACTN2/FBLN1/CARMIL1/DNM2/GSK3B/ITGB5/COL16A1/EPDR1/NID2/PXN/LAMB1/ITGA6/ANGPT2/CCDC80/TRPM7/TYRO3/SORBS1/ABL1/NRP1/CRKL/TRIOBP/JAG1/ARHGEF7/MSLN/PTN/SERPINE1/ECM2/KANK1/C1QBP/COL1A1/VTN/BST1/CORO1C/PPARD/VEGFA/BCL6/EPB41L5/FN1/NID1/GBP1/ITGB1BP1/SORBS3/PTK2B/HOXA7/PLAU/PREX1/SDC4/RREB1/MACF1/SGCE/MKL…	171
GO:0038093	Fc receptor signaling pathway	108/7393	186/16912	5.34777e-05	0.00154884	0.00125224	PSMB1/FYN/GAB2/PSMA4/MAPK9/PIK3CB/CYFIP2/TAB2/NCKAP1/ELMO2/MAP2K4/PRKCQ/PSME4/CDC42/NFATC3/ACTB/HSP90AA1/LAT2/PSMC5/HSP90AB1/ABL1/MAPK1/TAB1/PSMC6/PSMA3/PSMC1/PSMA6/NFKBIA/PSME2/NFATC2/PSMA7/PSMD7/IKBKB/PIK3R2/WASL/PSMA2/LIMK1/RAPGEF1/MAPK8/NFKB1/MAPK10/PSMD9/ARPC3/SKP1/ACTR3/PSMD14/RAP1A/WIPF3/PLCG1/PSMF1/PSMB2/PSMA1/PLD2/ARPC1B/NFATC1/KRAS/VAV3/MAP3K7/RAC1/MYO1G/ABI1/PSMB7/ACTR2/PSMB6/BCL10/RPS…	108
GO:0060560	developmental growth involved in morphogenesis	123/7393	216/16912	5.73371e-05	0.00159605	0.00129041	TNFRSF12A/IFRD1/PAFAH1B1/SEMA3B/RUFY3/TNC/NEDD4L/CYFIP2/FGFR2/PRKCZ/SYT1/SEMA3A/PLXNA2/SIRT6/DNM2/RAB21/SEMA5B/ULK2/MT3/AURKA/MUL1/NRCAM/ESR1/DPYSL2/ABL1/NRP1/CPNE6/ADNP/SALL1/SYT17/RAB11A/SPG11/PTPRS/MAG/COBL/LIMK1/LHX2/SH3GL2/DVL1/WNT3/WASF1/VEGFA/SEMA5A/FGF1/WNT5A/PLXNA1/TTL/EPB41L5/RTN4/FN1/EPHA4/TNR/KDM5B/STK11/NRP2/SPP1/RDH10/TBX2/CPNE5/SOX9/FLRT3/FLRT1/MACF1/RNF6/EIF2AK4/APOE/OLFM1/PLXNA3/…	123
GO:0032535	regulation of cellular component size	191/7393	354/16912	5.82517e-05	0.00159672	0.00129095	ALS2/KDM1A/TNFRSF12A/IFRD1/PAFAH1B1/CLCN6/SEMA3B/RUFY3/RB1CC1/CAPG/LIMA1/NCKAP1/RHOA/WDR1/PICALM/SEMA3A/DLG1/PLXNA2/ACTN2/CAPZB/CARMIL1/DNM2/RAB21/ULK2/PPP1R15A/MT3/ADD1/P2RX7/PLEKHG2/NRCAM/EZR/DPYSL2/HSP90AB1/ABL1/NRP1/TRIOBP/ADNP/RAB11A/PEX11G/PTPRS/MAG/MTPN/WASL/LIMK1/KANK1/CSF3/WNT3/PFN1/SLC9A3R1/CLCN3/ARPC3/WASF1/VEGFA/SEMA5A/SLC12A7/WNT5A/PLXNA1/TTL/ACTR3/SPTBN1/RTN4/FN1/EPHA4/TNR/CAPZA1/AK…	191
GO:0042594	response to starvation	102/7393	175/16912	6.91139e-05	0.00186123	0.00150481	PDK4/LAMP2/FAS/GABARAPL2/HSPA5/EIF2AK2/ASNS/USP33/PIK3C3/SESN1/AACS/CADPS2/ULK2/RRAGB/SEH1L/EIF2AK1/GCN1/COMT/SIRT1/SH3GLB1/MAPK1/XBP1/MTMR3/MAP1LC3A/STK24/WDR59/NPRL3/MAPK8/HSPA8/CBL/DAP/CPEB4/NPRL2/NFE2L2/GNPAT/RRAGC/SLC2A1/KPTN/LRP11/CDKN1A/MAX/ATG14/WDR24/ZFP36/ATF4/EIF2AK4/TBC1D5/RRP8/PRKAA1/MYBBP1A/PIK3C2B/EIF2S1/WNT2B/SLC38A2/HNRNPA1/GLUL/SLC39A5/SSTR1/MAP1LC3B/BCAS3/TP53/RPTOR/RALB/EIF2A/…	102
GO:0072524	pyridine-containing compound metabolic process	102/7393	175/16912	6.91139e-05	0.00186123	0.00150481	MDH1/DERA/NUP160/H6PD/MPC1/PFKP/PKM/HDAC4/KCNAB2/PTGS2/ENO1/SIRT6/TIGAR/SEH1L/P2RX7/DLD/NUP50/AAAS/NUP188/HIF1A/RAE1/PGK1/NUP93/QPRT/GPI/GAPDHS/NAMPT/OGDH/PRKAG2/GCK/NMRK1/PNPO/GALK1/ENO3/NUP88/BST1/PDHX/NUP107/GAPDH/TPI1/ENO2/LDHB/NUDT12/NUP155/PFKFB4/TP53I3/GPD2/MYOG/NUP153/NUP85/NUP214/NUP210/PRKAA1/PSAT1/NT5E/NUPL2/IDH1/PARP9/PARP16/NUP54/NUP58/NCOR1/PFKL/PGD/MPC2/ARNT/MDH2/NAPRT/ALDOA/PFKM/N…	102
GO:0042407	cristae formation	25/7393	32/16912	7.70098e-05	0.00201209	0.00162678	DNAJC11/ATP5F1D/SAMM50/CHCHD3/ATP5F1B/ATP5PB/ATP5F1E/ATP5S/IMMT/ATP5MC2/AFG3L2/ATP5F1A/ATP5MC3/ATP5PF/ATP5MC1/OMA1/ATP5MG/ATP5PD/LETM1/C19orf70/APOO/ATP6/UQCC3/ATP8/ATP5MF	25
GO:0070482	response to oxygen levels	199/7393	372/16912	7.99367e-05	0.00206223	0.00166732	CFLAR/CREBBP/NOS2/PSMB1/FAS/PSMA4/CYBA/PKM/RHOA/PSME4/SIRT2/RORA/TGFBR3/ATP6AP1/XRCC1/PTGS2/ENO1/TIGAR/GNB1/PLOD1/PSMC5/MMP2/MT3/ALKBH5/ANGPT2/SCFD1/TGFB2/SIRT1/RBX1/PSMC6/PSMA3/HIF1A/PSMC1/PSMA6/PSME2/BMP7/PSMA7/TM9SF4/CST3/AHCY/SUV39H1/PGK1/RGCC/PSMD7/NARFL/EEF2K/ELOB/HMOX2/PLAT/BNIP3L/PTN/CAV1/CHCHD2/PSMA2/CA9/COL1A1/UBE2D3/SOD3/CRYAB/CBL/PSMD9/CDKN1B/PPARD/VEGFA/STC2/CPEB4/FAM162A/SCAP/PSMD14…	199
GO:0099173	postsynapse organization	64/7393	102/16912	8.09539e-05	0.00207107	0.00167447	ITGA3/ARHGAP44/PAFAH1B1/FYN/MUSK/CAMK2B/VPS35/CDC42/ACTB/MTMR2/LZTS3/ZMYND8/EEF2K/DNAJA3/PTN/WASL/ABHD17B/DVL1/GLRB/WNT5A/TANC1/EPHA4/LRRC4/APOE/EPHB2/LRP4/CAPRIN1/DOCK10/ACTR2/IGF1R/ARF1/TMEM108/NLGN4X/WNT7A/TIAM1/RER1/ARMCX5-GPRASP2/PPP1R9A/KALRN/PDLIM5/CDK5/FNTA/EFNA1/NLGN1/CTNND2/CHRNB1/CDH2/INSR/GPHN/PRNP/CFL1/BAIAP2/NRXN1/EPHB3/MAGI2/SHISA6/NLGN3/SIPA1L1/DNM3/ARC/OPA1/BHLHB9/COLQ/ETV5	64
GO:0006520	cellular amino acid metabolic process	195/7393	364/16912	8.42705e-05	0.0021381	0.00172866	GCLC/NOS2/PSMB1/AASS/LARS2/SARS/MRI1/CTNS/PSMA4/ATP2B4/GATB/BCAT1/OAT/KARS/PSME4/ASNS/HSD17B10/MCCC1/SLC1A3/CPOX/BCKDHB/PLOD1/FOLH1/SEPHS1/ERO1B/PSMC5/AARS/DLD/SLC7A8/PHGDH/COMT/MTAP/GCAT/PSMC6/PSMA3/GSTZ1/MTHFD1/PSMC1/PSMA6/PSME2/GSS/PSMA7/AHCY/PSMD7/SLC7A6/SLC7A5/CRYM/BCKDK/FAH/PYCR3/SARS2/OAZ1/GCDH/OGDH/HIBADH/GARS/AIMP2/PLOD3/PSMA2/SEPSECS/CARS/PSMD9/ALDH5A1/TARS/RARS/HGD/NIT2/PSMD14/GLS/FARS…	195
GO:0071496	cellular response to external stimulus	166/7393	305/16912	9.57533e-05	0.0023517	0.00190136	GCLC/PDK4/PDK2/LAMP2/FYN/ATP1A2/FAS/BAK1/GABARAPL2/TNC/HSPA5/CYBA/EIF2AK2/CNN2/MAP2K4/TNFRSF1A/HDAC4/ASNS/ATP2B1/PTGS2/USP33/PIK3C3/SESN1/CADPS2/RRAGB/NCOA1/SEH1L/P2RX7/GCN1/ITGA6/COMT/SIRT1/SH3GLB1/MAPK1/XBP1/MTMR3/SNW1/ADNP/MAP1LC3A/PHEX/STK24/WDR59/NPRL3/PIEZO1/GDAP1/GSDMD/MAG/MTPN/PTN/NUDT1/ENG/MAPK8/COL1A1/NFKB1/HSPA8/CBL/SLC1A2/CYP27B1/DAP/CPEB4/NPRL2/NFE2L2/GADD45A/RRAGC/SLC2A1/KPTN/CASP8A…	166
GO:0010632	regulation of epithelial cell migration	114/7393	201/16912	0.000131551	0.00298053	0.00240976	KRIT1/ITGA3/PIK3C2A/ADGRA2/STRAP/HDAC9/BCAR1/HDAC7/SP100/RHOA/VASH1/SCARB1/PTGS2/CLASP1/SEMA3A/FGFR1/ANGPT2/TGFB2/SIRT1/ABL1/NRP1/HIF1A/SRPX2/RGCC/RAB11A/CTSH/MET/MEOX2/PFN1/HDAC5/CORO1C/ATP5F1B/SASH1/GPLD1/VEGFA/SEMA5A/SPARC/ARSB/FGF1/WNT5A/HYAL1/FOXP1/EPB41L5/RTN4/TACR1/NFE2L2/AKT3/NRP2/ITGB1BP1/PTK2B/GLIPR2/PLCG1/RREB1/SOX9/STAT5A/RHOJ/MACF1/AAMP/APOE/SERPINF1/STARD13/ROCK2/ETS1/ANXA1/P2RX4/AG…	114
GO:0071900	regulation of protein serine/threonine kinase activity	256/7393	494/16912	0.000143968	0.00320277	0.00258945	ALS2/DVL2/PRKAR2B/SPAG9/MAP4K3/LTF/MAP4K5/CD74/MNAT1/KITLG/PIK3CB/TAB2/EIF2AK2/ATP2B4/WNK1/KARS/MAP2K4/RHOA/HYAL2/MAP4K4/TRIB2/MAP3K13/TSG101/HACD3/TRAF4/FGFR1/TP73/PSEN1/MAP3K4/DNAJA1/MAPKAPK5/P2RX7/CCNK/MUL1/MAP3K20/HSP90AB1/SIRT1/ABL1/CRKL/MAPK1/FBXO7/TAB1/TELO2/BMP7/BIRC7/STK24/RGCC/AXIN1/CEMIP/STK3/PIH1D1/PPP2R1A/CAV1/PRKAG2/TGFBR1/TESK1/RAPGEF1/GTPBP4/BCCIP/CCNY/DUSP3/PRKAR1A/FAM20A/MAPK10/…	256
GO:0010970	transport along microtubule	84/7393	142/16912	0.000145568	0.00321507	0.00259939	PAFAH1B1/IFT88/KIF1B/SYNE2/PRKCZ/IFT80/CDC42/KIFAP3/PCM1/RABL2B/RAB21/TNPO1/KIF3C/DYNLL1/KIF4A/IFT74/SUN2/HIF1A/TRIP11/IFT52/KIF3B/SPG11/BLOC1S6/ARHGAP21/IFT20/HSPA8/MAK/IFT57/TRAK2/IFT46/WDR35/WDR34/TTC21B/DYNLRB1/UXT/WDR60/IFT22/FXR2/MAP1S/MAP1B/BLOC1S1/KIF13A/KIF23/RAB1A/LRPPRC/RHOT2/SOD1/APP/SNAPIN/TMEM108/FEZ1/BICD1/DST/UCHL1/WDR19/AP3S2/DYNC1I1/COPG2/FYCO1/SUN1/BORCS5/NDEL1/TTC21A/KIF5C/UBB…	84
GO:0099111	microtubule-based transport	84/7393	142/16912	0.000145568	0.00321507	0.00259939	PAFAH1B1/IFT88/KIF1B/SYNE2/PRKCZ/IFT80/CDC42/KIFAP3/PCM1/RABL2B/RAB21/TNPO1/KIF3C/DYNLL1/KIF4A/IFT74/SUN2/HIF1A/TRIP11/IFT52/KIF3B/SPG11/BLOC1S6/ARHGAP21/IFT20/HSPA8/MAK/IFT57/TRAK2/IFT46/WDR35/WDR34/TTC21B/DYNLRB1/UXT/WDR60/IFT22/FXR2/MAP1S/MAP1B/BLOC1S1/KIF13A/KIF23/RAB1A/LRPPRC/RHOT2/SOD1/APP/SNAPIN/TMEM108/FEZ1/BICD1/DST/UCHL1/WDR19/AP3S2/DYNC1I1/COPG2/FYCO1/SUN1/BORCS5/NDEL1/TTC21A/KIF5C/UBB…	84
GO:0090114	COPII-coated vesicle budding	46/7393	70/16912	0.000166103	0.0035785	0.00289323	CUL3/LMAN1/SEC31B/SAR1A/CD59/TMED2/SCFD1/CNIH1/SEC23A/CTSZ/VAPA/PPP6R1/NAPA/BET1/GOSR2/CTSC/PPP6R3/GORASP1/KLHL12/PPP6C/SEC16B/TBC1D20/RAB1A/PREB/SEC31A/CNIH3/SEC16A/SEC24D/SAR1B/MIA3/GRIA1/SEC13/TRAPPC10/STX5/PEF1/TRAPPC2L/TRAPPC9/TMED10/CNIH2/RAB1B/TRAPPC6B/F8/INSIG1/TRAPPC2/TRAPPC4/PDCD6	46
GO:0071453	cellular response to oxygen levels	121/7393	216/16912	0.000170041	0.00363782	0.00294119	CFLAR/CREBBP/PSMB1/FAS/PSMA4/PSME4/SIRT2/RORA/ATP6AP1/PTGS2/ENO1/TIGAR/GNB1/PSMC5/MT3/SIRT1/RBX1/PSMC6/PSMA3/HIF1A/PSMC1/PSMA6/PSME2/BMP7/PSMA7/SUV39H1/PGK1/RGCC/PSMD7/EEF2K/ELOB/BNIP3L/PTN/CAV1/CHCHD2/PSMA2/CA9/UBE2D3/CBL/PSMD9/PPARD/VEGFA/STC2/CPEB4/FAM162A/PSMD14/EPAS1/NFE2L2/FOXO3/EGR1/RWDD3/HIF3A/PSMF1/PSMB2/HP1BP3/PSMA1/AJUBA/EGLN3/PRKAA1/CCNB1/VHL/UBQLN1/HILPDA/MDM2/EGLN1/ATP6V1G1/PSMB7/MY…	121
GO:0031109	microtubule polymerization or depolymerization	64/7393	104/16912	0.000184164	0.00389919	0.00315251	RANBP9/STMN4/TUBG2/NAV3/KIF2A/CLASP1/MAP2/ABL1/NIN/MAPRE1/CEP192/TUBB4A/CLIP3/MET/RANGRF/SLAIN2/CRYAB/CDKN1B/FBXO5/RGS2/STMN1/CAMSAP2/AKAP9/TUBGCP6/MAP7D3/MAP1S/TUBGCP2/CLIP1/MAP1B/PSRC1/APC/CKAP2/RAC1/CDK5RAP2/NUMA1/TRIM54/TBCD/PRUNE1/ANKRD53/RPS3/CENPJ/DYRK1A/CLASP2/SKA3/NDEL1/C16orf45/MAP1A/NCKAP5L/CKAP5/MAP6D1/FES/CAV3/SKA2/CIB1/KIF24/MAPT/KIF19/STMN3/TOGARAM1/HSPA1B/HSPA1A/MZT1/ARL2/TUBGCP5	64
GO:0051098	regulation of binding	184/7393	346/16912	0.000219361	0.00454582	0.00367531	KRIT1/PLXND1/KDM1A/SPAG9/PLAUR/DDX11/BAK1/HSPA5/RSF1/HERPUD1/WAPL/SP100/HDAC4/SIRT2/NUCKS1/TGFBR3/CDC42/CRMP1/SRI/GTSE1/ACTB/TRAF4/USP33/PSEN1/SMARCD3/GSK3B/ADD1/AURKA/FKBP1A/BTAF1/BAMBI/HSP90AB1/ABL1/NRP1/TFIP11/NFKBIA/NFATC4/ADNP/CTSZ/MAPRE1/ARHGEF7/CLN5/STK3/EIF3E/PPP2CB/DOT1L/CAV1/MET/LHX2/TGFBR1/EDF1/DVL1/MAPK8/GTPBP4/CSF3/HDAC5/VTN/GMNN/PPP2CA/CSNK1A1/CRBN/WNT5A/EIF4G1/EPB41L5/ID2/EPHA4/MAD…	184
GO:0000302	response to reactive oxygen species	121/7393	217/16912	0.00022013	0.00454582	0.00367531	CFLAR/PDK2/PPP5C/BAK1/MAPK9/PTPRN/HYAL2/PDE8A/DNM2/SESN1/MT3/GNAO1/PXN/SIRT1/ABL1/MAPK1/BMP7/CST3/MAP1LC3A/STK24/NUP93/PPP2CB/MET/SETX/MAPK8/PLEKHA1/PPIF/COL1A1/SOD3/CRYAB/CAMKK2/SOD2/ECT2/HYAL1/MPV17/TACR1/STAT1/SDC1/NFE2L2/ADPRHL2/MTR/PRDX1/FOXO3/PKD2/DUSP1/HSPH1/PTK2B/CAT/ROMO1/PRDX5/TRAP1/TRAF2/APOE/RGN/PRKAA1/PDGFRA/ETS1/ANXA1/MDM2/EGLN1/IL6/TXN/APTX/RIPK1/IL18BP/HNRNPD/FBLN5/TPM1/TP53/SOD1/…	121
GO:0046394	carboxylic acid biosynthetic process	215/7393	411/16912	0.000239813	0.00479625	0.00387778	NDUFAB1/PDK4/ACSM3/OSBPL7/ADIPOR2/AASS/MGST1/ELOVL5/CD74/NR1H3/NUP160/MRI1/VCAN/ATP2B4/TBXAS1/BCAT1/OAT/ELOVL1/PFKP/PKM/HDAC4/ASNS/OSBPL3/PTGS2/MGLL/HACD3/ENO1/SIRT6/TIGAR/OSBPL6/SLC1A3/PLOD1/PIBF1/SLC27A5/SEH1L/MGST2/FOLH1/SEPHS1/P2RX7/PHGDH/NUP50/AAAS/NUP188/SIRT1/SCD/HSD3B7/TECR/MTAP/XBP1/MCAT/HIF1A/MTHFD1/RAE1/AHCY/PGK1/NUP93/MLYCD/CEMIP/PYCR3/GPI/HAS1/GAPDHS/OGDH/PLOD3/PRKAG2/GCK/PTGDS/ERLIN…	215
GO:0007059	chromosome segregation	188/7393	355/16912	0.000251663	0.00497849	0.00402513	MAD1L1/SLC25A5/PAFAH1B1/NCAPD2/AKAP8L/DDX11/TACC3/NUP160/CUL3/TUBG2/SPDL1/PHF23/ANAPC4/RIOK2/WAPL/STAG3/KIF2A/SIRT2/CDC42/RAD18/CLASP1/SMC1B/CDC14A/KIF22/CDC14B/XPO1/PIBF1/CHMP2B/ATRX/SEH1L/DYNLL1/ANAPC5/BIRC5/NUDC/KIF4A/KLHL22/HIRA/RANGAP1/REC8/MAPRE1/FAM83D/RIOK3/STAG2/NAA10/BEX4/UBE2I/RAB11A/OIP5/AKAP8/AURKC/PPP2R1A/SMC3/KPNB1/RECQL5/NUP107/PAPD7/NR3C1/H2AFY/SMC4/ECT2/NEK11/TTL/ACTR3/CENPA/PPP…	188
GO:0042326	negative regulation of phosphorylation	233/7393	449/16912	0.000252168	0.00497849	0.00402513	PRKAR2B/IBTK/PAFAH1B1/RANBP9/PPP5C/GPRC5A/ZMYND11/WWTR1/STRAP/BAK1/PREX2/LMO3/WNK1/PPP2R5A/RHOA/PRKCZ/HYAL2/HDAC4/SIRT2/TRIB2/TSG101/DLG1/SIRT6/FBLN1/TIGAR/ITCH/TP73/PSEN1/PIBF1/MECOM/DNAJA1/FKBP1A/DYNLL1/P2RX7/EZR/SIRT1/ABL1/PIK3IP1/FBXO7/TIMP3/BMP7/RASSF2/CACTIN/PPP2R1A/PIK3R2/CAV1/GRB10/PRKAG2/ENG/TESK1/RAPGEF1/DVL1/EIF3A/PPIF/DUSP3/PRKAR1A/SLC9A3R1/SNX25/CHORDC1/CBL/CORO1C/FOXM1/DUSP16/CDKN1B…	233
GO:2001233	regulation of apoptotic signaling pathway	198/7393	376/16912	0.000261532	0.00513042	0.00414796	GCLC/CFLAR/KDM1A/SLC25A5/TNFRSF12A/FYN/PLAUR/ZMYND11/BID/CD74/RB1CC1/FAS/CD44/BAK1/DAPK2/CTNNA1/MAPK9/HERPUD1/TRAF1/YBX3/TMEM161A/EYA2/SP100/HYAL2/MNT/NLE1/PTGS2/ENO1/FGFR1/TP73/PSEN1/STRADB/GSK3B/DNAJA1/DYNLL1/MUL1/ITGA6/ZC3HC1/SIRT1/NRP1/XBP1/TIMP3/BIK/HIF1A/NFATC4/SRPX/CTSH/STK3/PIH1D1/URI1/PDCD5/PIAS4/PPP2R1A/GSDME/CAV1/SERPINE1/TGFBR1/MAPK8/UNC5B/PPIF/YWHAE/SLC9A3R1/WFS1/CTSC/MADD/TPD52L1/SO…	198
GO:0045185	maintenance of protein location	64/7393	105/16912	0.000271601	0.00524966	0.00424437	CD4/HSPA5/GOPC/VPS13D/LTBP1/SYNE2/SP100/SRI/KEAP1/EZR/KDELR3/SUN2/TSPO/RANGAP1/NFKBIA/CCDC22/ARL2BP/KDELR1/CAV1/GOLPH3/SKP1/DBN1/PKD2/SUPT7L/MXI1/THRA/VPS13C/SYNE1/LATS1/DZIP1/OS9/FLNB/KDELR2/TXN/TAF8/SORL1/BARD1/BBS4/PML/NFKBIE/GSN/TWF1/HNRNPU/RER1/HK2/SPTBN4/TONSL/SUN1/CDK5/TAF3/FBN1/TLN2/DAG1/FAF1/PDIA2/INSIG1/FLNA/TOPORS/GPAA1/VPS13A/NFKBIL1/TMSB4X/ARL2/GET4	64
GO:0051651	maintenance of location in cell	58/7393	94/16912	0.000327926	0.00598537	0.00483919	PAFAH1B1/CD4/HSPA5/VPS13D/SYNE2/ASPM/SP100/SRI/FTL/EZR/KDELR3/SUN2/TSPO/RANGAP1/ARL2BP/KDELR1/CAV1/ARHGAP21/GOLPH3/SKP1/DBN1/TBCCD1/SUPT7L/GPSM2/AKAP9/VPS13C/APOE/SYNE1/OS9/FLNB/KDELR2/TXN/TAF8/SORL1/BARD1/BBS4/PML/GSN/TWF1/HNRNPU/RER1/HK2/SPTBN4/SUN1/CDK5/TAF3/FTH1/TLN2/DAG1/PDIA2/INSIG1/TOPORS/GPAA1/VPS13A/UVRAG/TMSB4X/ARL2/POLR2M	58
GO:0015985	energy coupled proton transport, down electrochemical gradient	21/7393	27/16912	0.000331438	0.00598537	0.00483919	VPS9D1/ATP5F1D/TCIRG1/ATP5F1B/ATP5PB/ATP5F1E/ATP5S/ATP5MC2/COX5B/ATP5F1A/ATP5MC3/ATP5PF/ATP5MC1/STOML2/ATP5MG/ATP5PD/CYC1/ATP6V0A2/ATP6/ATP8/ATP5MF	21
GO:0000819	sister chromatid segregation	130/7393	237/16912	0.000337883	0.00608387	0.00491883	MAD1L1/PAFAH1B1/NCAPD2/AKAP8L/DDX11/TACC3/NUP160/CUL3/TUBG2/SPDL1/PHF23/ANAPC4/RIOK2/WAPL/KIF2A/CLASP1/SMC1B/CDC14A/KIF22/CDC14B/XPO1/PIBF1/CHMP2B/ATRX/SEH1L/DYNLL1/ANAPC5/BIRC5/NUDC/KIF4A/KLHL22/HIRA/RANGAP1/REC8/MAPRE1/STAG2/NAA10/RAB11A/AKAP8/AURKC/PPP2R1A/SMC3/KPNB1/NUP107/PAPD7/H2AFY/SMC4/CENPA/MAD2L2/NEK2/CENPF/STAG1/NEK6/SLF2/DUSP1/TEX14/ZWINT/CENPK/NUP85/XRCC3/PSMG2/INO80/SGO1/MAU2/CHMP2A…	130
GO:0001525	angiogenesis	242/7393	470/16912	0.000355152	0.00633904	0.00512514	KRIT1/PLXND1/THSD7A/TNFRSF12A/ADIPOR2/E2F2/PIK3C2A/ADGRA2/RNH1/TYMP/SARS/HDAC9/PIK3CB/HDAC7/CALCRL/FGFR2/SP100/RHOA/RORA/JMJD6/CDC42/VASH1/EPN2/PTGS2/NOTCH3/MYDGF/MCAM/SIRT6/FGFR1/MMP2/NRCAM/ANGPT2/SEMA6A/AGO1/TGFB2/SIRT1/ABL1/NRP1/XBP1/MYH9/HIF1A/NFATC4/POFUT1/JAG1/PGK1/SRPX2/RGCC/CTSH/GPI/ITGB8/PTN/CAV1/HOXA3/SERPINE1/C1GALT1/MEOX2/TGFBR1/ENG/SHB/UNC5B/FGF8/CCL2/HDAC5/GAB1/ATP5F1B/ELK3/SASH1/MA…	242
[truncated: 20 more rows]

## Sheet: S2_C3
ID	Description	GeneRatio	BgRatio	pvalue	p.adjust	qvalue	geneID	Count
[truncated: 170 more rows]

## Sheet: S4_C1
ID	Description	GeneRatio	BgRatio	pvalue	p.adjust	qvalue	geneID	Count
[truncated: 213 more rows]

## Sheet: S4_C2
ID	Description	GeneRatio	BgRatio	pvalue	p.adjust	qvalue	geneID	Count
[truncated: 213 more rows]

[truncated: 6 more sheets: S4_C3, S4_C4, S6_C1, S6_C2, S6_C3, S6_C4]
